# Supplementary material for: A kinetics-based model of haematopoiesis reveals extrinsic regulation of skewed lineage output from stem cells
Source: Nat Cell Biol. 2026 May 25;28(6):1127–40. doi: 10.1038/s41556-026-01958-0 (PMC13278965; doi:10.1038/s41556-026-01958-0)
Supplement: Supplementary file 5 — Statistical source data. [file 41556_2026_1958_MOESM5_ESM.xlsx]

## Sheet: Supp Fig 1A
PLT	RBC	B	CD4	CD8	Gran	Mono	PLT	RBC	B	CD4	CD8	Gran	Mono	PLT	RBC	B	CD4	CD8	Gran	Mono	PLT	RBC	B	CD4	CD8	Gran	Mono	PLT	RBC	B	CD4	CD8	Gran	Mono	PLT	RBC	B	CD4	CD8	Gran	Mono	LT 24w	ST 24w	HSC 24w
1.42651	0.181844	0.704151	0.510545	-5	1.549	1.32015	0.281033	1.38739	1.72428	1.50106	1.52504	0.447158	0.780317	-0.19382	0.767156	1.4133	1.49554	1.549	0.00432137	0.30103	-0.431798	-0.167491	1.17319	1.31387	1.4183	-1.34679	-0.267606	-0.677781	-1.09151	0.808211	1.00432	1.24304	-5	-0.468521	-1.65758	-2.74958	0.575188	0.990783	1.22531	-1.4318	-0.769551	-5	-5	-5
-0.21467	0.352183	-1.29243	-0.09691	-5	1.25768	1.14922	-1.03152	1.10721	1	0.487138	0.356026	-5	-1.06048	-1.03621	0.320146	0.850033	0.960471	0.895975	-5	-1.67778	-1.65758	-3.1152	0.779596	0.866878	0.788875	-5	-5	-2.26761	-3.20343	0.715167	0.771587	0.764176	-5	-1.58503	-2.57187	-2.94692	0.705008	0.802089	0.78746	-5	-1.76955	-5	-5	-1.65758
1.14922	0.549003	-0.886057	-0.09691	-1.67778	1.57287	1.34439	-0.958607	0.864511	0.659916	0.850646	0.826075	-0.721246	0.049218	-1.06048	-0.0655015	0.499687	0.980003	0.951823	-5	-0.408935	-0.107905	-0.769551	0.390935	0.752816	0.847573	-5	-0.283997	-1.19382	-1.88606	0.217484	0.562293	0.716003	-2.50585	-1	-1.92082	-2.47886	0.117271	0.466868	0.725095	-5	-1.46852	-5	-5	-5
0.969416	-0.337242	-2.05257	-1.3098	-2.03245	0.071882	0.681241	1.31597	1.0569	0.653213	-0.154902	-0.180456	1.30963	1.33041	1.52504	1.56703	1.13672	0.725912	0.644439	1.70757	1.734	1.36922	1.73719	1.3483	1.18184	1.0086	1.72673	1.77085	1.39094	1.72997	1.37475	1.03743	0.983175	1.72916	1.734	1.22011	1.72016	1.48572	1.25285	1.17319	1.72754	1.75358	0.594761	1.16326	1.08159
-0.091515	-4.67162	-5	-5	-5	-5	-5	0.646404	-0.886057	-3.04479	-2.3363	-5	-0.522879	-0.468521	1.06446	0.225309	-1.72125	-1.61979	-1.72125	0.628389	0.619093	1.28103	0.812913	-1.09691	-1.00877	-2.47237	1.0086	0.900367	1.49415	1.18752	-0.721246	-0.744727	-2.00745	1.31806	1.233	1.49136	1.36173	-0.468521	-0.376751	-2.56225	1.39094	1.34242	1.65031	1.71961	1.73132
0.631444	-5	-5	-5	-5	-2.66756	-5	1.10721	0.298853	0.230449	-0.207608	-1.29243	1.21484	1.16137	1.35411	1.4133	1.08279	0.549003	0.392697	1.70672	1.82802	1.37658	1.62428	1.14613	0.808886	0.579784	1.71012	1.77012	1.25768	1.61805	1.23553	0.245513	0.344392	1.74429	1.70757	1.15229	1.60959	1.26007	0.363612	0.546543	1.70501	1.79588	0.0253059	1.0461	0.605305
0.451786	-3.47886	-5	-5	-5	-5	-5	0.751279	-0.00436481	-0.619789	-0.920819	-1.95861	0.324282	0.361728	0.599883	0.478566	-0.853872	-1.13668	-1.55284	0.514548	0.4133	0.342423	0.485721	-1.16749	-1.56864	-2.13253	0.320146	0.4133	-0.173925	0.155336	-1.18709	-1.45593	-2.51145	-0.207608	0	-0.259637	-0.244125	-1.61979	-1.85387	-5	-0.309804	-0.251812	-5	0.206826	-0.142668
-5	-4.47886	-5	-5	-5	-5	-5	0.346353	0.00432137	-0.309804	-1.16749	-1.82391	0.283301	0.369216	0.170262	0.262451	-0.0655015	-0.958607	-0.958607	0.113943	0.214844	0.0413927	0.184691	-0.30103	-1.18046	-1.08619	0.0211893	0.201397	-0.0604807	0.064458	-0.327902	-1.3279	-1.05061	0.0606978	-0.0362122	0.045323	-0.0315171	-0.431798	-1.74473	-1.04576	0.127105	0.298853	-5	0.173186	0.0114295
-5	-3.97062	-5	-5	-5	-5	-5	-0.408935	-4.49621	-5	-5	-5	-5	-5	-0.0268721	-1.85387	-5	-2	-5	-2.07572	-5	0.371068	-0.769551	-5	-2.18776	-5	-0.376751	-0.585027	0.60206	0.103804	-2.49349	-1.31876	-2.64207	0.432969	0.206826	0.517196	0.324282	-2.17457	-1.58503	-5	0.326336	0.356026	-0.632023	0.667453	0.394452
0.38739	-4.29757	-5	-5	-5	-5	-5	0.440909	-1.09151	-5	-1.82391	-5	-0.19382	-0.318759	0.20412	0.152288	-0.638272	-1.3098	-2.56703	0.133539	0.252853	-0.00436481	0.117271	-0.522879	-2.07366	-5	-0.154902	-0.119186	-0.187087	-0.161151	-0.337242	-1.74473	-2.14146	-0.376751	-0.387216	-0.356547	-0.39794	-0.376751	-5	-5	-0.568636	-0.552842	-0.111633	0.232996	0.0517955
-0.408935	1.2878	-0.823909	-0.920819	-1.76955	0.330414	0.999131	-4.11919	0.758155	-0.721246	0.0863598	0.049218	-5	-5	-2.16749	-1.39794	-0.677781	-5	-0.638272	-5	-5	-2.49349	-3.6216	-0.677781	-0.275724	-0.259637	-5	-5	-5	-5	-0.744727	-0.420216	-0.309804	-5	-5	-5	-5	-0.744727	-0.420216	-0.309804	-5	-5	-5	-5	-5
1.48714	0.32838	-0.744727	-0.886057	-5	1.1271	1.1038	-0.920819	1.0569	0.371068	0.578639	0.416641	-1.76955	-0.119186	-1.11351	-0.0268721	0.217484	0.0899051	0.283301	-5	-1.63827	-1.5376	-2.54516	0.0606978	0.456366	0.454845	-2.16622	-1.69897	-1.88606	-2.66756	0.245513	0.522444	0.44248	-5	-5	-0.958607	-1.29243	-0.0705811	0.0791812	0.0253059	-5	-5	-5	-5	-5
0.161368	-1.95861	-5	-5	-5	-5	-5	1.95036	0.815578	-1	-1.31876	-5	1.74351	1.35411	1.63949	1.91062	0.698101	-0.187087	-0.823909	1.9425	1.95761	1.90146	1.99782	0.772322	1.03743	0.617	1.95617	1.97772	1.86806	1.99913	0.816241	0.977266	0.658965	1.95231	1.96895	1.93601	1.99957	1.09691	1.1038	0.539076	1.92221	1.94988	1.91487	1.87679	1.93146
1.2014	0.392697	0.276462	-0.136677	-1.42022	1.63749	1.72016	0.522444	1.22789	1.94002	1.58206	1.4014	1.02938	1.52375	0.0128372	0.827369	1.92065	1.59879	1.49136	0.389166	0.962843	-0.481486	-0.0222764	1.91222	1.30963	1.38739	-1.23657	0.491362	-0.721246	-1.38722	1.89873	1.24797	1.4609	-5	0.217484	0.451786	-1.40894	1.87506	0.748963	1.39794	-5	-0.0177288	-5	-5	-5
0.120574	1.1959	-5	-0.376751	-5	0.93902	1.19033	-1.10791	0.828015	-5	0.522444	0.40654	-5	-5	-5	-1.1549	-5	0.155336	0.227887	-5	-5	-5	-3.62525	-5	-0.0809219	0.127105	-5	-1.92082	-5	-3.65365	-5	-0.167491	-0.0315171	-5	-5	-5	-1.3098	-5	-0.638272	-0.236572	-5	-5	-5	-5	-5
1.11059	-2.011	-5	-5	-5	-0.113509	-0.0555173	0.902003	1.35603	1.77305	1.17898	0.85187	1.4609	1.66932	-0.200659	1.03743	1.86153	1.73878	1.56467	0.4843	1.07918	-0.638272	-0.091515	1.8488	1.81624	1.64933	-5	0.378398	-1.33724	-2.84164	1.85914	1.72916	1.65225	-5	0.32838	-1.33724	-2.84164	1.85914	1.72916	1.65225	-5	0.32838	-5	-5	-5

## Sheet: Supp Fig 1B
n	PLT BIC	RBC BIC	B BIC	Mono BIC
2	-43.943	-37.4805	-29.5478	-39.1353
3	-44.5664	-40.2953	-36.4406	-39.9686
4	-44.8124	-41.8307	-38.9535	-40.6025
5	-44.8701	-43.0468	-40.1888	-40.9324
6	-45.2609	-43.8677	-42.5445	-41.1701
7	-45.1973	-44.1607	-43.9936	-41.5207
8	-45.3744	-44.4642	-44.6099	-41.543
9	-45.5076	-44.2904	-45.1688	-41.7453
10	-45.5623	-44.3886	-45.6892	-41.6787
11	-45.3811	-44.507	-46.0477	-41.6585
12	-45.5155	-44.0834	-45.9574	-41.9924
13	-45.5009	-44.2548	-46.0601	-41.96
14	-45.5784	-44.3618	-46.2695	-41.9547
15	-45.5101	-44.3007	-46.3359	-41.8347
16	-45.6233	-44.24	-46.3212	-42.1072

## Sheet: Supp Fig 1C
n=2	time (weeks)	RBC_median_f	RBC_lCI_f	RBC_uCI_f	RBC_median_s	RBC_lCI_s	RBC_uCI_s	n=10	time (weeks)	RBC_median_f	RBC_lCI_f	RBC_uCI_f	RBC_median_s	RBC_lCI_s	RBC_uCI_s	n=15	time (weeks)	RBC_median_f	RBC_lCI_f	RBC_uCI_f	RBC_median_s	RBC_lCI_s	RBC_uCI_s			4w	8w	12w	16w	20w	24w
	0	0	0	0	0	0	0		0	0	0	0	0	0	0		0	0	0	0	0	0	0		PLT_fast	0.128275	0.0170263	0.0032035	0.00220526	0.0006605	0.00377835
	0.142857	0.000324784	0.000121422	0.000983226	4.2592e-05	3.89291e-06	0.000191679		0.142857	1.75658e-14	8.08134e-16	2.77526e-13	1.43342e-15	5.47294e-17	3.10061e-14		0.142857	5.9821e-21	3.68275e-23	6.3021e-19	3.30045e-22	-8.08792e-23	6.78321e-20		PLT_slow	0.0264125	0.172675	0.149125	0.1908	0.192362	0.191862
	0.285714	0.00123796	0.000460939	0.00364776	0.000163119	1.56915e-05	0.000722062		0.285714	1.6559e-11	8.49355e-13	2.26329e-10	1.51214e-12	7.72449e-14	2.80235e-11		0.285714	1.56044e-16	2.31993e-18	1.64145e-14	1.32627e-17	2.44222e-19	1.69761e-15		RBC_fast	0.0587747	0.134975	0.0343375	0.00326762	0.000174297	0.000183338
	0.428571	0.00265472	0.000998285	0.00761976	0.000352909	3.71658e-05	0.00152703		0.428571	7.8234e-10	4.26328e-11	1.00718e-08	7.47526e-11	4.03211e-12	1.28213e-09		0.428571	5.2363e-14	9.11881e-16	4.75366e-12	4.86736e-15	1.12585e-16	5.35036e-13		RBC_slow	0.00058943	0.0276763	0.190192	0.260962	0.268688	0.275137
	0.571429	0.00450189	0.00169469	0.0125585	0.000604328	6.97118e-05	0.00253066		0.571429	1.13917e-08	6.55166e-10	1.37381e-07	1.09305e-09	6.24922e-11	1.78075e-08		0.571429	2.98014e-12	5.63e-14	2.38159e-10	2.82221e-13	7.00986e-15	2.71389e-11		B_fast	0.00932625	0.270637	0.2425	0.2213	0.208388	0.198087
	0.714286	0.00670242	0.00252111	0.0182152	0.000909684	0.000117888	0.0036929		0.714286	8.69103e-08	5.26633e-09	9.78372e-07	8.33979e-09	4.99367e-10	1.27452e-07		0.714286	6.33241e-11	1.27826e-12	4.50396e-09	6.07066e-12	1.63762e-13	5.21117e-10		B_slow	1.1075e-05	0.00878863	0.0400488	0.05396	0.0607978	0.0780759
	0.857143	0.00920264	0.00348363	0.0243998	0.00126723	0.000184372	0.00500049		0.857143	4.39006e-07	2.79736e-08	4.67465e-06	4.24664e-08	2.68191e-09	6.08209e-07		0.857143	7.30804e-10	1.58092e-11	4.59728e-08	7.09008e-11	2.08656e-12	5.36342e-09		CD4_fast	0.0078	0.129375	0.183925	0.154675	0.119188	0.1001
	1	0.011917	0.00452966	0.0307802	0.00167825	0.000270514	0.00642232		1	1.67573e-06	1.1187e-07	1.67736e-05	1.62783e-07	1.0909e-08	2.19874e-06		1	5.48308e-09	1.28791e-10	3.20092e-07	5.35782e-10	1.66912e-11	3.62404e-08		CD4_slow	6.125e-05	0.00196951	0.01222	0.0409324	0.0280975	0.041735
	1.14286	0.0148555	0.00566244	0.0373498	0.00214311	0.000384711	0.00794572		1.14286	5.20423e-06	3.6504e-07	4.84619e-05	5.12517e-07	3.64377e-08	6.49587e-06		1.14286	2.99722e-08	7.58959e-10	1.54993e-06	2.96719e-09	1.0062e-10	1.79136e-07		CD8_fast	9.5e-05	0.101325	0.1547	0.141412	0.133125	0.125337
	1.28571	0.017937	0.00684649	0.0439366	0.00265031	0.000530295	0.00955173		1.28571	1.37762e-05	1.01182e-06	0.000121244	1.37678e-06	1.03801e-07	1.63602e-05		1.28571	1.33951e-07	3.53029e-09	5.97152e-06	1.30556e-08	4.76095e-10	6.95154e-07		CD8_slow	1.16e-05	0.00092125	0.00898714	0.0227909	0.0206268	0.0274659
	1.42857	0.0211185	0.00809968	0.0501922	0.00320124	0.000710225	0.011089		1.42857	3.22577e-05	2.48354e-06	0.000266855	3.25195e-06	2.63665e-07	3.65473e-05		1.42857	4.86412e-07	1.35919e-08	1.91389e-05	4.77269e-08	1.87787e-09	2.27977e-06		Gran_fast	0.199125	0.0532588	0.0081375	0.000137275	3.9e-06	4.625e-05
	1.57143	0.0243872	0.00937242	0.056173	0.00380622	0.000941752	0.0127304		1.57143	6.82627e-05	5.49992e-06	0.000533519	6.95991e-06	6.07481e-07	7.33886e-05		1.57143	1.48861e-06	4.56082e-08	5.24144e-05	1.48697e-07	6.33216e-09	6.49415e-06		Gran_slow	0.00147769	0.121463	0.249611	0.261825	0.2805	0.27065
	1.71429	0.0276911	0.0106919	0.061951	0.00446817	0.00120589	0.0144503		1.71429	0.000133368	1.12383e-05	0.000978516	1.36788e-05	1.29692e-06	0.000135102		1.71429	4.03962e-06	1.37722e-07	0.000127458	4.09671e-07	1.88525e-08	1.60858e-05		Mono_fast	0.185825	0.110121	0.0295175	0.0082275	0.0053075	0.00413875
	1.85714	0.0310009	0.0119867	0.0672788	0.00517456	0.00153033	0.0160607		1.85714	0.000244828	2.13226e-05	0.00166352	2.5281e-05	2.58635e-06	0.000234837		1.85714	9.84858e-06	3.63302e-07	0.000280829	1.02333e-06	5.04671e-08	3.54171e-05		Mono_slow	0.006	0.07995	0.277975	0.282562	0.274175	0.29425
	2	0.0342974	0.0133912	0.072201	0.00594554	0.00190177	0.0177418		2	0.000420289	3.82713e-05	0.00268568	4.4035e-05	4.8736e-06	0.000390246		2	2.20867e-05	8.65586e-07	0.000566299	2.34143e-06	1.25495e-07	7.22027e-05
	2.14286	0.0375926	0.0146784	0.0770402	0.00676186	0.00232131	0.0194432		2.14286	0.000683097	6.52944e-05	0.00412409	7.28354e-05	8.65597e-06	0.00060294		2.14286	4.58775e-05	1.91153e-06	0.00106057	4.9857e-06	2.91663e-07	0.000138042
	2.28571	0.0408153	0.0160049	0.081322	0.00763254	0.00278112	0.0211893		2.28571	0.00106138	0.00010694	0.0060365	0.000115728	1.4807e-05	0.000898543		2.28571	8.91607e-05	3.95552e-06	0.0018588	9.93768e-06	6.26798e-07	0.000242515
	2.42857	0.0439531	0.01739	0.0854352	0.00856463	0.00331515	0.022892		2.42857	0.0015908	0.000168796	0.00851136	0.000176528	2.41381e-05	0.00127528		2.42857	0.00016326	7.77662e-06	0.00307784	1.86233e-05	1.26622e-06	0.000407616
	2.57143	0.0469319	0.018657	0.088891	0.00956708	0.00389004	0.0246361		2.57143	0.0022995	0.000256211	0.0116146	0.000260224	3.82772e-05	0.00178177		2.57143	0.000286346	1.44746e-05	0.00483212	3.31643e-05	2.42819e-06	0.000660778
	2.71429	0.0498625	0.0199719	0.0926212	0.0106392	0.00456131	0.0264654		2.71429	0.00322817	0.000375986	0.0155372	0.000373123	5.87761e-05	0.00241165		2.71429	0.000479946	2.5743e-05	0.00725919	5.60467e-05	4.44982e-06	0.00102548
	2.85714	0.0526792	0.0212258	0.0956231	0.0117989	0.00527148	0.0284065		2.85714	0.00440318	0.000535942	0.0200718	0.000521209	8.81774e-05	0.00321286		2.85714	0.00076542	4.4144e-05	0.0104841	9.10702e-05	7.88691e-06	0.00150075
	3	0.0553784	0.022408	0.0984815	0.0130015	0.00604608	0.0303026		3	0.00587563	0.000740762	0.025216	0.000713667	0.000128193	0.00409215		3	0.00117618	7.25878e-05	0.0146772	0.000142582	1.33323e-05	0.00214033
	3.14286	0.0579291	0.0236533	0.101072	0.0142624	0.0068544	0.0322404		3.14286	0.00766397	0.00100724	0.0309559	0.000956752	0.000182796	0.00509198		3.14286	0.00174947	0.000115207	0.0197835	0.00021684	2.20199e-05	0.00292648
	3.28571	0.060462	0.024669	0.103448	0.0156709	0.00774929	0.0342022		3.28571	0.00976345	0.00134303	0.0372999	0.00125693	0.000255781	0.00633332		3.28571	0.00253205	0.000178473	0.0258938	0.000318869	3.49728e-05	0.00390001
	3.42857	0.0627871	0.0257402	0.105774	0.0170751	0.00871343	0.0361812		3.42857	0.0121818	0.00175942	0.0441569	0.00162522	0.000351992	0.00775585		3.42857	0.00357064	0.000268246	0.0328987	0.000460859	5.44551e-05	0.00502639
	3.57143	0.0648792	0.0267032	0.107579	0.0185675	0.00975993	0.0380994		3.57143	0.0150349	0.00224669	0.0518437	0.002061	0.000477177	0.00935754		3.57143	0.00491889	0.000389218	0.0408082	0.000648869	8.25498e-05	0.00641683
	3.71429	0.066899	0.027899	0.109125	0.0201068	0.0108681	0.0400865		3.71429	0.0182261	0.00285237	0.0594677	0.00257717	0.000627542	0.0110827		3.71429	0.00658457	0.00055718	0.0493338	0.000889503	0.000122059	0.00796738
	3.85714	0.068752	0.028926	0.110882	0.0217372	0.0120244	0.0420444		3.85714	0.0217297	0.00356542	0.0671721	0.00318978	0.000814505	0.0130158		3.85714	0.00860691	0.000773826	0.0588456	0.00119985	0.000176444	0.00972677
	4	0.0704091	0.0298279	0.112549	0.0234347	0.0132624	0.0441035		4	0.0256139	0.00437609	0.0752666	0.00390058	0.00104878	0.0150766		4	0.0110521	0.00105702	0.069129	0.00159791	0.000250225	0.0117274
	4.14286	0.072015	0.0308243	0.11423	0.0251668	0.0145832	0.046207		4.14286	0.0298418	0.00534081	0.0835557	0.00474235	0.00133377	0.0172099		4.14286	0.0139154	0.0014238	0.0793232	0.00207292	0.00034881	0.0138781
	4.28571	0.0734851	0.0316404	0.115155	0.0270009	0.0159725	0.0482837		4.28571	0.0343136	0.00641491	0.0917992	0.00567062	0.00168955	0.0197058		4.28571	0.0172578	0.00188776	0.0901636	0.00266111	0.000475676	0.0160505
	4.42857	0.0749075	0.032391	0.116125	0.0289005	0.0173868	0.0504443		4.42857	0.038997	0.00765685	0.0999664	0.00670561	0.00209729	0.0221427		4.42857	0.0210693	0.00244302	0.101108	0.0033626	0.000636915	0.0184074
	4.57143	0.0760716	0.0331434	0.117266	0.0308929	0.0188767	0.052473		4.57143	0.0438736	0.00899684	0.107673	0.00787621	0.00256682	0.0247418		4.57143	0.0253656	0.00314124	0.110956	0.00418679	0.000843542	0.0210277
	4.71429	0.077136	0.0339585	0.118094	0.0329731	0.0204443	0.0546904		4.71429	0.0490615	0.010483	0.115089	0.00921496	0.00311577	0.0274677		4.71429	0.0300858	0.00397956	0.121043	0.00514549	0.0011011	0.0236282
	4.85714	0.0781046	0.0346625	0.118997	0.0350869	0.0220246	0.0571432		4.85714	0.0542823	0.0120399	0.122541	0.0106846	0.00374569	0.0301791		4.85714	0.0350828	0.0049652	0.129925	0.00626011	0.00141339	0.0265768
	5	0.0787551	0.0353504	0.119517	0.0372059	0.0237111	0.059473		5	0.0594792	0.0137565	0.128915	0.0122726	0.00446603	0.0332544		5	0.0403467	0.00608843	0.138845	0.00752803	0.00179606	0.0296339
	5.14286	0.0793757	0.0357138	0.119539	0.0394044	0.0254376	0.0618265		5.14286	0.0647406	0.0156964	0.13486	0.0139831	0.00527565	0.0363014		5.14286	0.0460255	0.0073528	0.147455	0.00893089	0.00226283	0.0326272
	5.28571	0.0799793	0.0361039	0.119737	0.0416973	0.0272384	0.0643383		5.28571	0.0699795	0.0175524	0.140344	0.0158108	0.00621903	0.0392461		5.28571	0.0520607	0.00881203	0.154711	0.010501	0.00281901	0.035892
	5.42857	0.0805766	0.0364036	0.119687	0.0439733	0.0290139	0.0668466		5.42857	0.0749656	0.0195711	0.145255	0.0177979	0.00728143	0.0421182		5.42857	0.0581221	0.0104878	0.161378	0.0122207	0.00348763	0.0389925
	5.57143	0.0808297	0.036571	0.119896	0.0464144	0.0309435	0.0694019		5.57143	0.0799944	0.0217117	0.150276	0.0199526	0.00846864	0.0454392		5.57143	0.0643088	0.0122803	0.166907	0.0141787	0.00424481	0.0421982
	5.71429	0.0811528	0.036967	0.119846	0.0487843	0.0328124	0.0719913		5.71429	0.0847629	0.023939	0.15397	0.0222486	0.00975607	0.0485567		5.71429	0.0702308	0.0143372	0.171827	0.0163339	0.00513444	0.0454282
	5.85714	0.0812648	0.03732	0.119739	0.0511967	0.0347346	0.074609		5.85714	0.0895204	0.0263389	0.157573	0.0247012	0.0112128	0.0514499		5.85714	0.0762545	0.0165779	0.175605	0.0185779	0.00614546	0.0487043
	6	0.0813635	0.0376287	0.119339	0.0536201	0.0367885	0.077267		6	0.0935571	0.0286846	0.160196	0.0272462	0.0128194	0.054797		6	0.0822604	0.0188668	0.17927	0.0210739	0.00731235	0.0523434
	6.14286	0.0812567	0.0378078	0.11909	0.0561343	0.0389553	0.0797977		6.14286	0.0975573	0.0311199	0.16223	0.0299496	0.0145625	0.0582008		6.14286	0.0875256	0.0213564	0.181474	0.0237233	0.00864816	0.0554735
	6.28571	0.0812628	0.0380481	0.118744	0.0587053	0.0410295	0.0825786		6.28571	0.101151	0.0334663	0.164239	0.0328435	0.016419	0.0614269		6.28571	0.0925257	0.0238606	0.182617	0.0265375	0.0101361	0.0587418
	6.42857	0.0811239	0.0383484	0.11828	0.0613111	0.0432667	0.0853794		6.42857	0.103978	0.0358959	0.1657	0.0359119	0.0184316	0.0648725		6.42857	0.0969976	0.0267265	0.183392	0.0295375	0.0117461	0.0622785
	6.57143	0.0809063	0.0384358	0.117573	0.0639217	0.0455199	0.0882476		6.57143	0.106056	0.0381197	0.166258	0.0391707	0.0206219	0.0685099		6.57143	0.101144	0.0291818	0.183291	0.0327037	0.0135602	0.0659826
	6.71429	0.0806666	0.0386824	0.116666	0.0665454	0.0476769	0.0909739		6.71429	0.10844	0.0402327	0.166723	0.0423067	0.0229417	0.0723778		6.71429	0.104656	0.0320983	0.183712	0.0359999	0.0155331	0.0691454
	6.85714	0.0804873	0.0385864	0.115867	0.0692518	0.0499066	0.0938686		6.85714	0.110297	0.0425451	0.166728	0.0455535	0.0254277	0.0761256		6.85714	0.107594	0.0348543	0.183012	0.039494	0.017664	0.0732067
	7	0.0800809	0.038434	0.115001	0.0719366	0.0522965	0.0970422		7	0.111562	0.0447792	0.166269	0.0489844	0.0280084	0.0799336		7	0.109691	0.0375218	0.181171	0.0430241	0.0201411	0.0768951
	7.14286	0.0796524	0.0383723	0.114179	0.0747246	0.0547703	0.100055		7.14286	0.112782	0.0467128	0.165999	0.0525365	0.0307881	0.0837082		7.14286	0.111846	0.0402553	0.178689	0.0466909	0.0226873	0.0806732
	7.28571	0.0791378	0.0384571	0.113526	0.077449	0.0571183	0.103046		7.28571	0.113237	0.048729	0.164655	0.0561647	0.0335726	0.087433		7.28571	0.113517	0.0424307	0.176872	0.050479	0.0254278	0.0845979
	7.42857	0.0786823	0.0385236	0.112449	0.0802757	0.0595032	0.106225		7.42857	0.113591	0.0507229	0.163665	0.0598372	0.0364881	0.091225		7.42857	0.114369	0.0448047	0.174926	0.054428	0.0283397	0.0882409
	7.57143	0.0780355	0.0385768	0.111534	0.0830999	0.0619213	0.109314		7.57143	0.11327	0.0520846	0.161739	0.0637116	0.0396378	0.0950811		7.57143	0.11504	0.047045	0.171938	0.0584662	0.0314903	0.0923058
	7.71429	0.0773607	0.0384155	0.110411	0.0858858	0.0645035	0.112279		7.71429	0.113139	0.0531755	0.15996	0.0675525	0.0427692	0.0989677		7.71429	0.115407	0.0494008	0.168752	0.0626166	0.0347145	0.0962813
	7.85714	0.0766923	0.0383071	0.109405	0.0887732	0.0670906	0.115373		7.85714	0.11251	0.0543267	0.157851	0.0715749	0.0462353	0.103036		7.85714	0.11524	0.0511901	0.165474	0.066825	0.0381075	0.100568
	8	0.0760522	0.038211	0.108496	0.0916145	0.0696146	0.118368		8	0.111441	0.0555605	0.156009	0.0756589	0.0496044	0.107112		8	0.114382	0.0527571	0.161888	0.0711287	0.0417717	0.104831
	8.14286	0.0753639	0.0381001	0.107094	0.09453	0.072199	0.121279		8.14286	0.110424	0.0560699	0.153352	0.0797146	0.0530707	0.110972		8.14286	0.113576	0.0541876	0.159069	0.0755683	0.0455469	0.109244
	8.28571	0.0746594	0.0379116	0.105991	0.097371	0.0747591	0.124252		8.28571	0.109341	0.0560791	0.151322	0.0837452	0.0568534	0.115287		8.28571	0.112577	0.0553836	0.15569	0.0800552	0.0494145	0.113433
	8.42857	0.0739208	0.0378544	0.104811	0.100306	0.0773887	0.127196		8.42857	0.107967	0.0562204	0.148982	0.0878099	0.0604378	0.119819		8.42857	0.110951	0.0563773	0.15286	0.0844413	0.0533867	0.117732
	8.57143	0.0730559	0.0376338	0.103684	0.103163	0.079943	0.130214		8.57143	0.106224	0.0562309	0.146519	0.091962	0.0642369	0.124015		8.57143	0.109214	0.0568141	0.149399	0.0888973	0.0575264	0.122207
	8.71429	0.0721975	0.0374467	0.10241	0.106071	0.0826372	0.133138		8.71429	0.104203	0.056273	0.143814	0.0961419	0.0678551	0.127982		8.71429	0.107301	0.057009	0.146489	0.093427	0.0618272	0.126924
	8.85714	0.0713438	0.0372688	0.10123	0.108923	0.0852545	0.136089		8.85714	0.102123	0.0562574	0.141021	0.10032	0.0718656	0.132419		8.85714	0.104741	0.0570686	0.143514	0.09812	0.0659975	0.131506
	9	0.0705051	0.0370683	0.1	0.11177	0.0879991	0.138793		9	0.100198	0.0555144	0.138119	0.104553	0.0758714	0.136714		9	0.102265	0.0570963	0.140585	0.102644	0.07034	0.136127
	9.14286	0.0696486	0.0366499	0.0988188	0.114665	0.0906096	0.141911		9.14286	0.0979004	0.0546141	0.13515	0.108835	0.0797349	0.141145		9.14286	0.0996868	0.0563582	0.137704	0.107122	0.0746068	0.140777
	9.28571	0.0688166	0.0365754	0.0976583	0.117539	0.0932573	0.14469		9.28571	0.0954239	0.0542847	0.132083	0.11302	0.0836108	0.145281		9.28571	0.096947	0.0552205	0.134531	0.111679	0.0792923	0.145419
	9.42857	0.067943	0.0362773	0.096247	0.12037	0.0959218	0.147605		9.42857	0.0930444	0.0532342	0.129409	0.117244	0.0874487	0.149842		9.42857	0.0944034	0.0543811	0.131356	0.116178	0.0837291	0.150162
	9.57143	0.0670169	0.0359083	0.0951111	0.123201	0.0986095	0.150639		9.57143	0.0906176	0.0523279	0.125941	0.121518	0.0913041	0.15393		9.57143	0.0915939	0.0530442	0.128361	0.120846	0.0882282	0.154548
	9.71429	0.0660765	0.0355601	0.0938902	0.12593	0.101396	0.153572		9.71429	0.0883173	0.0515569	0.122596	0.125687	0.0952116	0.15779		9.71429	0.0886891	0.0518313	0.125004	0.125442	0.0929393	0.15916
	9.85714	0.0653094	0.0350723	0.0925822	0.128751	0.104073	0.156331		9.85714	0.0856544	0.0505545	0.119709	0.12988	0.0991817	0.161972		9.85714	0.0858944	0.0506289	0.121791	0.129772	0.0975508	0.163575
	10	0.0644216	0.0347491	0.0913551	0.131582	0.10676	0.159103		10	0.0833643	0.0492066	0.116822	0.134082	0.102979	0.166192		10	0.0829846	0.049295	0.118877	0.134212	0.101983	0.167928
	10.1429	0.0634916	0.0344531	0.0900955	0.134369	0.109436	0.161807		10.1429	0.0810128	0.0478565	0.113855	0.138117	0.107046	0.170335		10.1429	0.0799889	0.0477519	0.115911	0.138577	0.106506	0.172363
	10.2857	0.062647	0.0339907	0.0887891	0.13713	0.112133	0.164638		10.2857	0.0784313	0.0464058	0.111036	0.142271	0.11089	0.174292		10.2857	0.0772261	0.0462735	0.112475	0.142954	0.110824	0.176576
	10.4286	0.061705	0.0336617	0.0874706	0.139966	0.114941	0.16747		10.4286	0.0759735	0.0447055	0.108186	0.146329	0.11511	0.178203		10.4286	0.0745074	0.0445338	0.109067	0.147237	0.114823	0.180829
	10.5714	0.0607686	0.0332605	0.0860579	0.142806	0.117596	0.170361		10.5714	0.0734693	0.0432705	0.105378	0.150193	0.118954	0.182041		10.5714	0.0716911	0.0425923	0.105714	0.151516	0.119109	0.184991
	10.7143	0.0598615	0.0330235	0.0847991	0.145568	0.120281	0.173157		10.7143	0.0711149	0.041639	0.10253	0.154128	0.12286	0.185965		10.7143	0.0688753	0.0411244	0.102452	0.155777	0.123446	0.189038
	10.8571	0.0589089	0.0325475	0.0837722	0.148323	0.122887	0.175922		10.8571	0.068695	0.040199	0.0999135	0.157985	0.126886	0.189901		10.8571	0.0662463	0.0392568	0.0994362	0.159891	0.127722	0.193044
	11	0.0580097	0.0321719	0.0825828	0.151057	0.125524	0.178637		11	0.0663886	0.0387131	0.0969962	0.161913	0.130604	0.193383		11	0.0636239	0.0378516	0.0965072	0.16391	0.131644	0.196838
	11.1429	0.0571218	0.0318536	0.0813528	0.153749	0.128053	0.181205		11.1429	0.0640613	0.0372375	0.0939794	0.165658	0.134136	0.197115		11.1429	0.0611172	0.0361352	0.0931942	0.167915	0.135424	0.200437
	11.2857	0.0560874	0.0314418	0.0801477	0.156401	0.130641	0.183808		11.2857	0.0618855	0.0357084	0.091243	0.16925	0.137581	0.200629		11.2857	0.0586993	0.0346977	0.090045	0.171703	0.139398	0.204266
	11.4286	0.0551753	0.0310937	0.0791489	0.159051	0.133214	0.186358		11.4286	0.0596991	0.0343902	0.0883639	0.172763	0.140892	0.203909		11.4286	0.0565271	0.0331532	0.0868687	0.175452	0.143015	0.207941
	11.5714	0.0543049	0.0307018	0.0779516	0.161769	0.135712	0.18899		11.5714	0.0576608	0.0330234	0.0859538	0.176249	0.144316	0.207357		11.5714	0.0542513	0.0317473	0.0837692	0.179068	0.146799	0.211156
	11.7143	0.0534139	0.0303215	0.0769144	0.164357	0.138208	0.19145		11.7143	0.0556517	0.0315908	0.0831591	0.179753	0.147679	0.210544		11.7143	0.0520778	0.0303529	0.0808584	0.182768	0.15053	0.214373
	11.8571	0.0526016	0.0298495	0.0757877	0.166961	0.140846	0.19402		11.8571	0.0535773	0.0303478	0.0807715	0.18316	0.151118	0.213658		11.8571	0.0499754	0.0289435	0.0779703	0.186453	0.153848	0.217777
	12	0.0517088	0.0293935	0.0745604	0.169582	0.143337	0.196452		12	0.0516362	0.0290685	0.0785251	0.186407	0.15454	0.216648		12	0.0480346	0.0275502	0.0754061	0.189743	0.157439	0.220986
	12.1429	0.0508529	0.0289442	0.0735107	0.172064	0.145759	0.198947		12.1429	0.0498658	0.0279051	0.0760553	0.189612	0.157683	0.219747		12.1429	0.0460687	0.0260175	0.0729455	0.193095	0.161028	0.224128
	12.2857	0.0500411	0.0285152	0.0723983	0.174599	0.148365	0.201327		12.2857	0.04818	0.0268114	0.0734993	0.192696	0.160707	0.222609		12.2857	0.0441985	0.0247446	0.0703367	0.196428	0.164242	0.227292
	12.4286	0.0491843	0.0281793	0.0712975	0.177111	0.150828	0.203851		12.4286	0.046476	0.0256594	0.0711934	0.195793	0.163726	0.225311		12.4286	0.0425543	0.0234936	0.0679227	0.199622	0.167469	0.230332
	12.5714	0.0484184	0.0275916	0.0701839	0.179645	0.153244	0.206336		12.5714	0.0448385	0.0244097	0.0690076	0.198717	0.166864	0.228048		12.5714	0.0408666	0.0223601	0.0654477	0.202776	0.170671	0.233046
	12.7143	0.047676	0.0271409	0.0692326	0.182078	0.155591	0.208889		12.7143	0.0432177	0.0233769	0.0667403	0.201607	0.169798	0.230655		12.7143	0.0392733	0.0212265	0.0629568	0.205652	0.173541	0.235951
	12.8571	0.0469074	0.0268971	0.0681237	0.184463	0.157995	0.210983		12.8571	0.0415285	0.0224222	0.0645435	0.204439	0.172785	0.233194		12.8571	0.037774	0.0202086	0.0606911	0.208596	0.176658	0.238506
	13	0.0461512	0.0263648	0.0671201	0.186815	0.160457	0.213227		13	0.0400513	0.0214209	0.0625277	0.207242	0.175621	0.23572		13	0.0364136	0.0192743	0.0587486	0.211271	0.179526	0.24117
	13.1429	0.0453758	0.0258942	0.066171	0.18917	0.162966	0.215345		13.1429	0.0385915	0.0204143	0.0608195	0.209873	0.178592	0.238209		13.1429	0.0350319	0.0181701	0.0569089	0.213951	0.182459	0.243373
	13.2857	0.0446262	0.0254457	0.0650933	0.191486	0.165336	0.217555		13.2857	0.0371301	0.0194518	0.0589328	0.212414	0.181349	0.240541		13.2857	0.0337493	0.0172826	0.0550141	0.216667	0.184903	0.245703
	13.4286	0.0438393	0.0249714	0.064245	0.19383	0.167641	0.219786		13.4286	0.0358827	0.0185748	0.0572555	0.214835	0.184051	0.242722		13.4286	0.0324853	0.0164354	0.0533076	0.219247	0.187464	0.247939
	13.5714	0.0430554	0.0245887	0.0633209	0.196072	0.17003	0.221878		13.5714	0.0346318	0.0176198	0.0555882	0.217268	0.186866	0.244983		13.5714	0.0313097	0.0156137	0.0516325	0.221535	0.189762	0.249926
	13.7143	0.0423137	0.0240912	0.0624401	0.198355	0.172167	0.22412		13.7143	0.0334107	0.0167245	0.0542698	0.219578	0.189439	0.247052		13.7143	0.0302408	0.0148579	0.0500879	0.22373	0.192255	0.251775
	13.8571	0.0416046	0.0235951	0.0615946	0.200475	0.174561	0.226256		13.8571	0.0322424	0.0159165	0.0528067	0.221843	0.191881	0.249327		13.8571	0.0292533	0.0141425	0.0489657	0.225922	0.19474	0.253777
	14	0.0409932	0.023072	0.0606283	0.202692	0.176752	0.228197		14	0.0311598	0.0152274	0.0516546	0.224115	0.194299	0.251242		14	0.0282795	0.0134607	0.0478402	0.228135	0.197078	0.255695
	14.1429	0.0403419	0.0226097	0.0597334	0.204827	0.178997	0.230354		14.1429	0.0301105	0.0146089	0.0502484	0.22632	0.196745	0.253199		14.1429	0.0272364	0.0127828	0.0466254	0.230109	0.199468	0.25766
	14.2857	0.039653	0.0222097	0.0589805	0.206883	0.181062	0.232341		14.2857	0.0291597	0.0139314	0.0489163	0.228321	0.198999	0.255148		14.2857	0.0263179	0.0120493	0.0454537	0.232131	0.201808	0.259338
	14.4286	0.0390365	0.0217833	0.0582579	0.208996	0.183177	0.234242		14.4286	0.0282459	0.013219	0.047905	0.230296	0.201138	0.256928		14.4286	0.0254808	0.0114523	0.0443182	0.234069	0.204066	0.26107
	14.5714	0.038427	0.0213639	0.0574923	0.211036	0.185399	0.236258		14.5714	0.0273434	0.0126337	0.0467234	0.232139	0.203501	0.258951		14.5714	0.0246412	0.010899	0.043298	0.235874	0.206057	0.26274
	14.7143	0.0378527	0.0209374	0.0567439	0.213028	0.187514	0.238095		14.7143	0.0264684	0.0120908	0.0456607	0.234027	0.205565	0.260529		14.7143	0.0238355	0.0103316	0.042232	0.237536	0.208348	0.264368
	14.8571	0.0372349	0.0205448	0.0560703	0.21501	0.189444	0.239905		14.8571	0.0256276	0.0115349	0.0447322	0.235776	0.207438	0.26217		14.8571	0.0230585	0.00986493	0.0415175	0.239218	0.210123	0.265919
	15	0.0366458	0.0200305	0.0554018	0.216895	0.191421	0.241784		15	0.0248744	0.0109864	0.0438391	0.237439	0.20939	0.263728		15	0.0223404	0.00937279	0.0408541	0.240831	0.2119	0.267402
	15.1429	0.0360222	0.0195686	0.0548099	0.218823	0.193287	0.243652		15.1429	0.0241557	0.0104589	0.0429856	0.239166	0.211393	0.265249		15.1429	0.0217501	0.00889158	0.0402543	0.242309	0.213655	0.26891
	15.2857	0.0354398	0.0190901	0.0541989	0.220754	0.195361	0.245587		15.2857	0.0234353	0.00996142	0.0421904	0.240738	0.213251	0.26678		15.2857	0.0211585	0.00843122	0.0396698	0.243883	0.21562	0.270227
	15.4286	0.0349062	0.0186881	0.0535741	0.222576	0.197259	0.247377		15.4286	0.0227255	0.00948508	0.0412714	0.242268	0.214866	0.268386		15.4286	0.0205762	0.00807997	0.0390544	0.245313	0.217157	0.271745
	15.5714	0.0343605	0.0182875	0.0529144	0.224361	0.199007	0.249314		15.5714	0.0220955	0.00904319	0.0406609	0.24377	0.216497	0.269726		15.5714	0.0200542	0.00772203	0.0385316	0.246618	0.21871	0.272984
	15.7143	0.0338164	0.0179122	0.0522083	0.226135	0.200876	0.250995		15.7143	0.0214579	0.00862586	0.0400267	0.245064	0.21813	0.271236		15.7143	0.0195459	0.00736757	0.0380133	0.247804	0.220121	0.27443
	15.8571	0.0333162	0.0175558	0.0516557	0.227875	0.202797	0.252628		15.8571	0.0208813	0.00818559	0.0394284	0.24642	0.21968	0.27254		15.8571	0.0190608	0.00701748	0.0374934	0.249032	0.221466	0.275716
	16	0.0328354	0.0171485	0.0511273	0.229671	0.204596	0.254482		16	0.0203243	0.00779883	0.0388879	0.247721	0.221233	0.27367		16	0.018599	0.00670631	0.0369564	0.25026	0.222844	0.276765
	16.1429	0.0322832	0.0168515	0.0504486	0.231348	0.20633	0.256286		16.1429	0.0197799	0.00738374	0.0382922	0.249021	0.222372	0.274957		16.1429	0.0181745	0.00640843	0.0365533	0.251436	0.224204	0.277766
	16.2857	0.0317956	0.0164528	0.0498904	0.233028	0.208023	0.257863		16.2857	0.0193386	0.00708952	0.0379514	0.250237	0.223339	0.276098		16.2857	0.0177682	0.00612673	0.0361636	0.252623	0.225359	0.27891
	16.4286	0.0312926	0.0161148	0.0493455	0.234675	0.209687	0.259454		16.4286	0.0188773	0.00678143	0.0376506	0.251424	0.224313	0.277251		16.4286	0.0174101	0.00585132	0.0358913	0.253656	0.226578	0.279851
	16.5714	0.0308052	0.015822	0.0488247	0.236225	0.211322	0.261205		16.5714	0.0184076	0.00648329	0.0372225	0.252444	0.225458	0.278169		16.5714	0.0170645	0.00561129	0.0354416	0.25473	0.227779	0.280776
	16.7143	0.03031	0.0154905	0.0483355	0.237798	0.212956	0.262831		16.7143	0.0179789	0.00614962	0.0368803	0.253632	0.226621	0.279421		16.7143	0.0167346	0.00535951	0.0352081	0.255628	0.228794	0.281881
	16.8571	0.0298478	0.0151063	0.047856	0.239406	0.214524	0.264446		16.8571	0.0175545	0.00592319	0.0365564	0.254613	0.227749	0.280396		16.8571	0.0164121	0.00514595	0.0350222	0.256514	0.229746	0.282638
	17	0.0294189	0.0147697	0.0474269	0.240939	0.216056	0.266009		17	0.0171412	0.00565176	0.0362956	0.255541	0.228553	0.281584		17	0.0161338	0.00490788	0.0348121	0.257323	0.2306	0.283551
	17.1429	0.0289417	0.014491	0.0469338	0.242547	0.217584	0.267559		17.1429	0.0167775	0.00540583	0.036062	0.256487	0.229384	0.282366		17.1429	0.0158425	0.00473537	0.0345538	0.258144	0.231367	0.284437
	17.2857	0.028495	0.0142203	0.0464795	0.244014	0.219118	0.269058		17.2857	0.0164767	0.00516577	0.035751	0.257476	0.230306	0.283402		17.2857	0.0155685	0.00458819	0.0343269	0.258994	0.232081	0.285331
	17.4286	0.02804	0.0138771	0.0459782	0.245489	0.220476	0.270619		17.4286	0.016119	0.004899	0.0355271	0.258313	0.231128	0.284351		17.4286	0.0153232	0.00441547	0.0341348	0.259807	0.23268	0.286055
	17.5714	0.0276364	0.0135719	0.0455015	0.246911	0.22182	0.271987		17.5714	0.015835	0.0047133	0.0353533	0.259155	0.231889	0.285162		17.5714	0.0150527	0.00426064	0.0339518	0.260456	0.233428	0.286874
	17.7143	0.0272286	0.0132641	0.0450511	0.248298	0.223136	0.273416		17.7143	0.0155342	0.00449001	0.0351747	0.260018	0.232694	0.285963		17.7143	0.0148199	0.00410714	0.0337785	0.261256	0.234008	0.287717
	17.8571	0.0268066	0.0129991	0.0446697	0.249688	0.224421	0.275031		17.8571	0.0152578	0.00432675	0.0349282	0.260843	0.233541	0.287044		17.8571	0.0146117	0.00395535	0.0335563	0.261873	0.2346	0.288442
	18	0.0264108	0.0127511	0.0442653	0.251113	0.225637	0.276566		18	0.014971	0.00416371	0.0346914	0.261536	0.2342	0.287973		18	0.0144485	0.00382428	0.0334825	0.262536	0.235136	0.289016
	18.1429	0.0260024	0.0124439	0.0440565	0.252463	0.226837	0.278058		18.1429	0.0147299	0.00402235	0.0344718	0.262307	0.234836	0.288848		18.1429	0.0142775	0.00372704	0.0333492	0.263118	0.235697	0.289687
	18.2857	0.0256373	0.0121262	0.043627	0.25377	0.228128	0.279447		18.2857	0.014483	0.00386178	0.0343118	0.263004	0.235527	0.28966		18.2857	0.0141147	0.00363931	0.0331896	0.263649	0.236254	0.29039
	18.4286	0.0252881	0.0118356	0.0431178	0.255054	0.229333	0.280926		18.4286	0.0142776	0.00372149	0.0341612	0.263709	0.236093	0.290319		18.4286	0.0139568	0.00350765	0.0330611	0.264221	0.236758	0.291026
	18.5714	0.0249206	0.0115986	0.0427531	0.256345	0.230471	0.282447		18.5714	0.0140496	0.0035877	0.0340644	0.264337	0.236518	0.291019		18.5714	0.0137929	0.00337658	0.0329103	0.264748	0.2373	0.291702
	18.7143	0.0245696	0.0113697	0.0423683	0.257493	0.231616	0.283947		18.7143	0.0138547	0.00344076	0.0339516	0.264943	0.237068	0.291773		18.7143	0.013643	0.00328025	0.0327773	0.265297	0.23767	0.292308
	18.8571	0.0242184	0.0111204	0.0420394	0.258732	0.232701	0.285365		18.8571	0.0136792	0.00329844	0.0338461	0.265501	0.237576	0.292543		18.8571	0.0134862	0.00316679	0.0326809	0.265777	0.237964	0.292932
	19	0.0238605	0.0108636	0.041726	0.259956	0.233699	0.286592		19	0.0135153	0.00318288	0.0337484	0.266052	0.237963	0.293189		19	0.0133368	0.00307289	0.0325928	0.266224	0.238245	0.293567
	19.1429	0.0234941	0.0106255	0.0414236	0.261116	0.234699	0.288016		19.1429	0.0133195	0.00307048	0.0336554	0.26665	0.238254	0.293858		19.1429	0.0132158	0.00300632	0.0325108	0.266589	0.238551	0.294156
	19.2857	0.0231129	0.0104048	0.0411244	0.262216	0.235626	0.289543		19.2857	0.013141	0.00295612	0.0335175	0.267246	0.238687	0.294659		19.2857	0.0130988	0.00292548	0.0324482	0.267041	0.238841	0.294776
	19.4286	0.0227654	0.0102108	0.0408855	0.263325	0.236537	0.29079		19.4286	0.0129826	0.00285317	0.0334532	0.26775	0.239015	0.295163		19.4286	0.0130003	0.00283141	0.0323915	0.267422	0.239193	0.295403
	19.5714	0.0224387	0.00998629	0.0405852	0.26446	0.237335	0.292006		19.5714	0.0128517	0.00276591	0.0333566	0.268239	0.239218	0.29585		19.5714	0.012887	0.00276149	0.032312	0.267837	0.239352	0.295988
	19.7143	0.0221461	0.00977388	0.0403485	0.265553	0.237991	0.293371		19.7143	0.0126909	0.00267596	0.033293	0.268744	0.2394	0.296579		19.7143	0.0127658	0.00268317	0.0322311	0.268168	0.239646	0.296602
	19.8571	0.0218734	0.00954327	0.0401729	0.266621	0.23878	0.294655		19.8571	0.0125877	0.00257086	0.0331232	0.269221	0.239791	0.297142		19.8571	0.012671	0.00258377	0.0322119	0.268535	0.239905	0.297094
	20	0.0216141	0.00932718	0.0398339	0.267629	0.239577	0.295843		20	0.0124736	0.00249582	0.0330784	0.269639	0.24017	0.297707		20	0.0126071	0.00250389	0.0321943	0.268837	0.240114	0.297501
	20.1429	0.0213398	0.0091368	0.0396828	0.268656	0.240219	0.29724		20.1429	0.0123714	0.00240705	0.0330363	0.270047	0.240394	0.298286		20.1429	0.012521	0.00244844	0.0321539	0.269228	0.240362	0.298238
	20.2857	0.0210881	0.0089272	0.0394752	0.269608	0.240975	0.298589		20.2857	0.0122627	0.0023297	0.0329685	0.27039	0.240682	0.298974		20.2857	0.0124572	0.00238964	0.0321172	0.269571	0.240593	0.298773
	20.4286	0.020825	0.00878426	0.0392918	0.270547	0.241777	0.299843		20.4286	0.0121856	0.00227349	0.0328808	0.27079	0.240917	0.299575		20.4286	0.0124032	0.0023224	0.0320999	0.269827	0.2408	0.299149
	20.5714	0.0205243	0.00859686	0.0392011	0.271463	0.242357	0.301		20.5714	0.0120846	0.00221383	0.0328385	0.271151	0.24116	0.300252		20.5714	0.0123552	0.00228301	0.0320837	0.270043	0.240875	0.299618
	20.7143	0.020286	0.00835901	0.0390277	0.272404	0.243033	0.302382		20.7143	0.0119923	0.0021392	0.0328306	0.271459	0.241308	0.300892		20.7143	0.0123071	0.00221383	0.0320452	0.270368	0.241016	0.300348
	20.8571	0.0200314	0.00815464	0.0389442	0.273281	0.243711	0.303568		20.8571	0.0118742	0.00207057	0.0327908	0.271754	0.241556	0.301514		20.8571	0.0122492	0.00217747	0.0320246	0.270601	0.241183	0.300766
	21	0.0197899	0.00797719	0.0387523	0.27422	0.244343	0.304641		21	0.0117891	0.00201587	0.032762	0.272059	0.241776	0.301909		21	0.0121752	0.00214892	0.0320138	0.270884	0.24132	0.301119
	21.1429	0.0195773	0.00781081	0.0386062	0.275047	0.244914	0.305709		21.1429	0.0117198	0.00193932	0.0327496	0.272309	0.241879	0.302299		21.1429	0.0121073	0.00211584	0.0319676	0.271074	0.241401	0.30171
	21.2857	0.0193446	0.00763335	0.0385365	0.275883	0.24562	0.306764		21.2857	0.0116684	0.00188376	0.0327182	0.272557	0.242028	0.302774		21.2857	0.0120524	0.0020755	0.0319238	0.271275	0.241519	0.30192
	21.4286	0.0191315	0.00745864	0.0384143	0.27662	0.246271	0.307973		21.4286	0.0115882	0.00183183	0.0326973	0.272863	0.242167	0.303246		21.4286	0.0119785	0.00205321	0.0319219	0.271479	0.241663	0.302221
	21.5714	0.0188771	0.00728605	0.0383187	0.277455	0.246826	0.309235		21.5714	0.0115317	0.00177939	0.0326711	0.273086	0.242302	0.303855		21.5714	0.0119291	0.00200788	0.031902	0.271671	0.241716	0.302641
	21.7143	0.0186507	0.00716163	0.0381831	0.27823	0.247336	0.310449		21.7143	0.0114794	0.00174063	0.0326396	0.27328	0.242492	0.304358		21.7143	0.0118805	0.00198621	0.0318831	0.271846	0.241733	0.302952
	21.8571	0.0184514	0.00698782	0.0380712	0.27899	0.247779	0.311664		21.8571	0.0114497	0.00170059	0.0326101	0.273488	0.242636	0.304714		21.8571	0.0118504	0.00197259	0.031865	0.272067	0.241945	0.303186
	22	0.0182645	0.00682623	0.0379796	0.279677	0.24831	0.312685		22	0.0113953	0.00167135	0.0325819	0.273706	0.242724	0.305092		22	0.0118183	0.00192894	0.0318476	0.272215	0.241991	0.303649
	22.1429	0.0180654	0.00668012	0.0379445	0.280439	0.248834	0.313716		22.1429	0.0113275	0.00163462	0.032555	0.273853	0.242806	0.305453		22.1429	0.0117857	0.00191211	0.0318436	0.272392	0.242092	0.304038
	22.2857	0.0178853	0.00654994	0.0378493	0.281192	0.249421	0.314767		22.2857	0.011262	0.00160302	0.0325295	0.274107	0.242968	0.305792		22.2857	0.0117481	0.0018865	0.0318411	0.272498	0.242196	0.304384
	22.4286	0.0176985	0.00644974	0.0377165	0.281941	0.249801	0.315675		22.4286	0.0112203	0.00158148	0.0325064	0.274317	0.242991	0.306194		22.4286	0.0117156	0.00183633	0.0318337	0.272613	0.242292	0.304682
	22.5714	0.0174828	0.00630246	0.0376333	0.282619	0.250293	0.316894		22.5714	0.0111786	0.00155337	0.0324846	0.274494	0.243032	0.306539		22.5714	0.0116824	0.00179361	0.0318341	0.272797	0.242429	0.305094
	22.7143	0.0172815	0.00616321	0.0375865	0.283345	0.250687	0.317963		22.7143	0.0111444	0.00152993	0.0324608	0.274623	0.243088	0.307013		22.7143	0.0116635	0.00177404	0.0318345	0.27291	0.242557	0.305401
	22.8571	0.0171207	0.00604122	0.0375223	0.284022	0.251074	0.31913		22.8571	0.0111088	0.00151566	0.0324406	0.274773	0.24323	0.307392		22.8571	0.0116273	0.00175198	0.0318281	0.272975	0.242645	0.305661
	23	0.016931	0.00591551	0.037456	0.284679	0.251502	0.320053		23	0.011077	0.00149452	0.032422	0.275058	0.243294	0.307589		23	0.0116125	0.00172383	0.0318294	0.273039	0.242668	0.305799
	23.1429	0.0167707	0.0058042	0.0373936	0.285289	0.251798	0.321133		23.1429	0.0110046	0.00145672	0.0324053	0.275116	0.243304	0.307892		23.1429	0.0115764	0.00171136	0.0318308	0.273127	0.242711	0.306016
	23.2857	0.0166109	0.00569051	0.0373385	0.285947	0.252165	0.322182		23.2857	0.0109587	0.00141861	0.0323998	0.275283	0.243313	0.308097		23.2857	0.0115514	0.0016895	0.0318321	0.273221	0.242785	0.306312
	23.4286	0.0164679	0.00557178	0.0372451	0.286592	0.25243	0.323085		23.4286	0.0109143	0.00139232	0.0323943	0.27549	0.243341	0.308354		23.4286	0.0115389	0.00166816	0.031806	0.273322	0.242824	0.306774
	23.5714	0.0163194	0.00545543	0.0370886	0.287229	0.252799	0.32421		23.5714	0.0108901	0.00137087	0.0323694	0.275624	0.243377	0.308834		23.5714	0.0115076	0.00163759	0.0317886	0.273512	0.242859	0.306987
	23.7143	0.0161886	0.00535569	0.037002	0.287778	0.253091	0.32528		23.7143	0.010866	0.00135183	0.0323472	0.275707	0.243391	0.309129		23.7143	0.0114945	0.00161628	0.0317617	0.273572	0.242865	0.307265
	23.8571	0.016022	0.00526607	0.03692	0.288339	0.253375	0.326084		23.8571	0.0108433	0.00133308	0.0323351	0.275808	0.243404	0.309723		23.8571	0.0114786	0.00159254	0.0317363	0.273648	0.242869	0.307549
	24	0.0158669	0.00515385	0.0368397	0.288915	0.253587	0.326956		24	0.0108289	0.00130814	0.0323238	0.275883	0.243426	0.310001		24	0.0114655	0.00157121	0.0317116	0.273775	0.242884	0.307822

## Sheet: Supp Fig 1D
n	b(RBC)	lCI	uCI
2	0.0457392	0.0240521	0.259275
3	0.0662475	0.0420961	0.123273
4	0.0882803	0.0592551	0.137217
5	0.109625	0.0728237	0.168858
6	0.132522	0.0896389	0.192195
7	0.155769	0.105252	0.220864
8	0.175925	0.123566	0.249159
9	0.199171	0.137017	0.279974
10	0.218389	0.151637	0.31042
11	0.24134	0.16583	0.344814
12	0.263657	0.186696	0.380312
13	0.280623	0.198946	0.406077
14	0.307021	0.216159	0.463058
15	0.319555	0.227743	0.467578
16	0.342887	0.246571	0.508822

## Sheet: Supp Fig 1E
n	normalized RBC maturation time	uCI	lCI
2	0.937072	1.782	0.16531
3	0.970472	1.52725	0.521535
4	0.971019	1.44666	0.624717
5	0.977447	1.47139	0.634569
6	0.970276	1.43445	0.669024
7	0.963049	1.42528	0.679211
8	0.974527	1.38746	0.688089
9	0.968383	1.40767	0.688899
10	0.981296	1.41327	0.690369
11	0.976774	1.42155	0.683658
12	0.975381	1.37745	0.676197
13	0.992777	1.40036	0.686066
14	0.977219	1.38799	0.647924
15	1.00595	1.41149	0.687494
16	1	1.39062	0.673885
