# Supplementary material for: A kinetics-based model of haematopoiesis reveals extrinsic regulation of skewed lineage output from stem cells
Source: Nat Cell Biol. 2026 May 25;28(6):1127–40. doi: 10.1038/s41556-026-01958-0 (PMC13278965; doi:10.1038/s41556-026-01958-0)
Supplement: Supplementary file 6 — Supplementary Table 1 Information of antibodies used for the isolation of GFP+ EPCRhi LT-HSCs. Supplementary Table 2 Information of antibodies used for the isolation of KuO+ EPCRhi LT-HSCs. [file 41556_2026_1958_MOESM6_ESM.xlsx]

## Sheet: Table 1
Antigen	Fluorophore	Clone	Dilution	Supplier, Catalog number
CD4	AF700	GK1.5	1:1000	eBioscience (56-0041)
CD8	AF700	53-6.7	1:2000	eBioscience (56-0081)
B220	AF700	RA3-6B2	1:200	eBioscience (56-0452)
CD11b	AF700	M1/70	1:500	eBioscience (56-0112)
Gr-1	AF700	RB6-BC5	1:2000	eBioscience (56-5931)
Ter119	AF700	TER-119	1:100	Biolegend (116220)
cKit (CD117)	BV711/APC	2B8	1:2000	Biolegend (105835)/eBioscience (17-1171)
Sca1 (Ly-6A/E)	APC-Cy7	D7	1:1000	BD Biosciences (560654)
CD150	PE-Cy5	TC15-12F12.2	1:1000	Biolegend (115912)
CD48	PE-Cy7	HM48-1	1:1000	Biolegend (103424)
CD34	eFluor450	RAM34	1:30	eBioscience (48-0341)
EPCR	PE	eBio1560	1:300	eBioscience (12-2012)
	GFP+ cells

## Sheet: Table 2
Antigen	Fluorophore	Clone	Dilution	Supplier, Catalog number
CD4	PE-Cy7	GK1.5	1:1000	eBioscience (25-0041)
CD8	PE-Cy7	53-6.7	1:1000	eBioscience (25-0081)
B220	PE-Cy7	RA3-6B2	1:500	eBioscience (25-0452)
CD11b	PE-Cy7	M1/70	1:1000	eBioscience (25-0112)
Gr-1	PE-Cy7	RB6-BC5	1:2000	eBioscience (25-5931)
Ter119	PE-Cy7	TER-119	1:1000	eBioscience (25-5921)
cKit (CD117)	BV711	2B8	1:3000	Biolegend (105835)
Sca1 (Ly-6A/E)	APC-Cy7	D7	1:1000	BD Biosciences (560654)
CD150	APC	TC15-12F12.2	1:1000	Biolegend (115910)
CD48	BUV395	HM48-1	1:300	BD (740236)
CD34	eFluor450	RAM34	1:30	eBioscience (48-0341)
EPCR	PerCP-eF710	eBio1560	1:300	eBioscience (46-2012)
	KuO+ cells
