# Supplementary material for: A kinetics-based model of haematopoiesis reveals extrinsic regulation of skewed lineage output from stem cells
Source: Nat Cell Biol. 2026 May 25;28(6):1127–40. doi: 10.1038/s41556-026-01958-0 (PMC13278965; doi:10.1038/s41556-026-01958-0)
Supplement: Supplementary file 7 — Statistical source data. [file 41556_2026_1958_MOESM7_ESM.xlsx]

## Sheet: PCA_input
Mouse	Blood_B1a like cells	Blood_B1b like cells	Blood_Basophils	Blood_CD11b+ cDCs	Blood_CD4+ T cells	Blood_CD8+ cDCs	Blood_CD8+ T cells	Blood_Eosinophils	Blood_Macrophages	Blood_Mature recirculating B cells	Blood_Monocytes	Blood_MZ like B cells	Blood_Neutrophils	Blood_NK cells	Blood_pDCs	Blood_Platelets	Blood_RBCs	Blood_T reg	BM_Basophils	BM_BM-T1 B	BM_BM-T2 B	BM_CD11b+ cDCs	BM_CD4+ NK T	BM_CD4+ T cells	BM_CD8+ cDCs	BM_CD8+ NK T	BM_CD8+ T cells	BM_CFU-E ProEry	BM_CLP	BM_Eosinophils	BM_EryA	BM_GMP	BM_HSCs	BM_Immature B	BM_Lymphoid Progenitor	BM_Macrophages	BM_Mast cells	BM_Mature recirculating B cells	BM_MkP	BM_Monocytes	BM_MPP2	BM_MPP3	BM_MPP4	BM_MPP5	BM_MZ like B cells	BM_Neutrophils	BM_NK cells	BM_pDCs	BM_Pre B cells
M1.2	0.00444633388312085	0.00652128969524391	NA	0.00859426	0.00640947	0.00152445733135572	0.00591885	0.00805146946402964	0.00848845559504889	0.007797	0.00817552	0.00733163	0.00820509036163538	0.00709162113004084	0.00666950082468127	0.00723596	0.0080171	0.0050815244378524	0.00797107	0.00730363	0.00750444587513156	0.0083282	0.00178969	0.002826	0.00216301	0.00567701558291322	0.00406652	0.00800693	0.00834821871932894	0.00817015	0.00148451	0.00825465	0.00353868	0.0074548	0.00491954	0.00830368	0.00815161211905488	0.00787604	0.00777846	0.00810974	0.00804575	0.00839335	0.00780694	0.00775648	0.00741799	0.00824686	0.00522611	0.00797418	0.00779447
M1.4	NA	NA	NA	0.010099	0.00860989	NA	0.00674292	NA	NA	0.00956339	0.00974963	0.00978983	0.00985071481076829	0.00966485226716889	NA	0.00908202	0.00825234	NA	0.00842712	0.0110273	0.0101616437388458	0.00976793	0.0023848	0.00508114	0.00349707	0.00891226131193852	0.00607143	0.0085812	0.0100675544449676	0.00887005	0.000935666	0.00926701	0.0113181	0.0109959	0.00688162	0.00913361	0.008507792488705	0.0099056	0.0101187	0.0078074	0.0107387	0.0093569	0.00950935	0.0108682	0.00932594	0.00860615	0.00804996	0.00988932	0.00965607
M1.5	0.00453240518584378	0.0150559206748144	NA	0.0108048	0.011957	NA	0.0146717	NA	0.00592699139687263	0.0145179	0.00889433	0.0114593	0.00679461094879579	0.0143154655596596	NA	0.0078514	0.00488362	0.01167437699384	0.00632535	0.00254016	0.00615486751254187	0.00741874	0.00658109	0.0097834	0.00468648	0.0135204471770123	0.00931192	0.00501289	0.00437789137269001	0.00373685	0.000757523	0.0046865	0.0133769	0.00239045	0.0130257	0.00468298	0.00489211988313297	0.0152783	0.00575838	0.00407629	0.0105069	0.00545011	0.00408058	0.00931884	0.0100796	0.00433856	0.0136256	0.00337978	0.00301444
M1.6	0.0059666225232361	0.00609925812677187	NA	0.00714187	0.00697937	0.00167150063594203	0.00601444	0.00552918685437714	0.00708473142274191	0.00711127	0.00692279	0.0070671	0.00712490230047411	0.00683269464995271	0.00714186635357048	0.00710672	0.00713525	0.00699491437098672	0.00700183	0.0070988	0.00709523828162116	0.00706109	0.00338249	0.00472697	0.00440733	0.0068573298454601	0.00456679	0.00713435	0.00702759649191335	0.00712915	0.000569072	0.0071335	0.00713735	0.00712478	0.0062959	0.00713838	0.00714186635357048	0.00705969	0.00711598	0.00711812	0.00714187	0.00714187	0.00714187	0.00714187	0.00700979	0.00713478	0.00617162	0.00712054	0.0071186
M2.3	0.0110257191568139	0.038487927056656	0.0133227439811501	0.000196646	0.00105207	0	0.000644324	0	0	0.0166173	0.00184006	0.015226	0.000420165381797114	0	0.00507533104043815	0	0	0.00178628969579667	0.000322548	0	0.00490213725122439	0.000299879	0.000777565	0.000461464	0.000418707	0.00099609300793646	0.000973182	0	0.00266454879623003	0	0	0	0	0.000113356	0.000733026	0	0	0.0183216	0	0.000114392	0	0	0	0	0.0118927	0	0.00112598	0.000219794	0
M3.1	0	0	0	0	0.0337904	0.0340793123615876	0.0306136	0	0	0	0.0161463	0	0	0.0180569490871098	0	0	0.00309753	0	0	0	0	0	0	0.0107507	0	0.008324419189241	0.0186258	0	0	0	0	0	0	0	0.00612142	0	NA	0	0	0	0	0	0.00364402	0	0	0	0.0147482	0	0
M3.2	0.00378124318011573	0.00382054924227909	0.0059835056916117	0.00987342	0.00675356	0.000551112366332657	0.00496857	0.00747938211451463	0.010163160402664	0.00672951	0.00877481	0.00817451	0.00949815339321105	0.0076930787463579	0.00729806376022336	0.00676084	0.0100595	0.00597297135060534	0.00972191	0.0102578	0.0101136299032745	0.00965181	0.00109582	0.00225864	0.00291711	NA	0.00360149	0.0102466	0.0103193793811854	0.0102354	0.0012623	0.0102611	0.000397638	0.0103813	0.00424093	0.0102749	0.00916224309028042	0.00772802	0.00815356	0.00994178	0.00367408	0.0101987	0.0103857	0.00943201	0.00745345	0.0102256	0.00627303	0.010293	0.0103956
M3.5	NA	NA	NA	0.0252598	0	0	0	NA	NA	0.000226292	0.0105344	0	NA	NA	NA	0.00413524	0.00433191	NA	0.00924329	0.047542	0.0268847139197541	0.0181269	0	0	0.000867404	0	0	0.00949553	NA	0.00678812	0.000913147	0.0108857	0.00193715	0.0839207	0.00109734	0.0132121	0.00658401157218468	0.000398309	0.00612094	0.00776962	0.00114268	0.0116843	0.0238387	0.00509824	0.00271606	0.00956011	0.00137836	0.0564357	0.0525633
M5.1	0.00681014929564471	0.0151669698221665	NA	0.00273115	0.00745199	NA	0.0102743	0.000955505640970559	0.00305091274836214	0.0192425	0.00455312	0.012769	0.00146716350032899	0.00432182551454376	0.0133770789735878	0.00107383	0.00124411	0.00578021930957499	0.00233755	0.00983802	0.0139966489471014	0.00272936	0.00333373	0.00318518	0.00224325	0.00737162437055159	0.00681435	0.00142969	0.00717059638674302	0.00161924	0.00035567	0.00122953	0	0.0100098	0.0066376	0.00181991	0	0.0203809	0.000965145	0.00120171	0	0.000869962	0.00151032	0.000609809	0.0108658	0.00131072	0.005666	0.0020041	0.0124241
M5.2	NA	NA	NA	0	0.0274624	NA	0.0206542	NA	NA	0.0071082	0.00578995	0.00717224	0.00196572410005322	NA	NA	0	0	NA	0.000296838	0	NA	0.00022537	0.00429621	0.0099382	0.00376881	0.00732062768295683	0.0106132	0	NA	0	0.000189364	0	0	0	0.00878575	0	0	0.00739985	0	0	0	0	0	0	0.00688697	0	0.00598355	0.000168669	0
M6.1	0.000189093777992492	0.000552450449429046	0.00272661028266594	0.0219841	0	0	0	0.0176619233235376	0.0206029489483945	0.000732027	0.00973392	0.00120867	0.0158703947290526	0.00837634330080256	0.000402499613155448	0.0211958	0.0156295	0	0.0175645	0.00268066	0.00264919546269349	0.0198578	4.75527e-05	9.87935e-05	0.0035921	0.00180388546139789	8.43057e-05	0.0191109	0.00268333075436965	0.0174966	0.00397082	0.0175778	0.0168653	0.00303132	0.00137649	0.0180321	NA	0.000917804	0.0200709	0.0164258	0.0179295	0.0184146	0.00773618	0.0237936	0.00197694	0.0177794	0.00479085	0.00921238	0.00322675
M6.4	0.00331142091361921	0.00424463953473008	0.00716748342487316	0.00878201	0.0104286	0.00614355722131985	0.008426	0.00371926135702452	0.00589846850238422	0.00780785	0.00422298	0.00778547	0.00414153557223254	0.00890295156648894	0.0131789211360571	0.00568823	0.00582297	0.00404251384260007	0.00429543	0.015895	0.0124281982201648	0.00762639	0.00211542	0.00402341	0.00168599	0.00527837926637946	0.00428593	0.00480397	0.0051878927646701	0.00464145	0.00100496	0.00499285	0.00384113	0.0154096	0.00278102	0.00545014	0.00729547420031732	0.00907562	0.00746467	0.00321272	0.00851139	0.00430049	0.0069373	0.00970101	0.0110372	0.00405053	0.0038735	0.00449493	0.0154311
M6.5	0.00971268279164853	0.00872159271086807	0.0106839510708134	0.000374547	0.0105376	NA	0.015145	0	0	0.010982	0.0025598	0.00689843	0.00234812111446448	0.00165003105340747	0.00925017408728432	0.000110433	0.000532406	NA	0.000800496	0.00125129	0.00530070905047427	0.000675142	0.00341404	0.00870732	0.00145491	0.00397651161913142	0.00940623	0.000247646	0.000400147980180277	0.000165877	0.000235988	0.000160463	0	0.000958856	0.00225792	0.000243614	0	0.0137146	0	0.000202934	0	0.00016865	8.5148e-05	0	0.00708789	0.000178287	0.0051819	0.000439193	0.000583399
M7.3	0.00865839571989062	NA	0.00560249134816452	0.00886548	0.00682968	NA	0.00545936	0.00469045787288192	0.00545107266307899	0.0101628	0.0094497	0.00851529	0.00456499295035627	NA	0.00730759741064937	0.00144087	0.00473942	0.00320142362752258	0.00545616	0.0100366	0.0105253362049124	0.00798299	0.00264186	0.00258577	0.0029845	0.00562968790810707	0.00337559	0.00497839	0.010588194657999	0.00499555	0.00154148	0.00548787	0.000147434	0.0103532	0.0071495	0.00644564	0.00245108996482198	0.0108577	0.00373129	0.00369116	0.00238743	0.00694114	0.0114352	0.00322469	0.00925328	0.00517041	0.00781943	0.00875672	0.0108057
M7.4	0.00122032287875725	0	0.0109408258095477	0.0158642	0.000629305	0	0.00074767	0.0168616469624691	0.0112616216280375	0.00207611	0.00848137	0.00320548	0.01174917527138	0.0136760322619347	0.0107190523134082	0.0139401	0.0124211	0.00110168037665585	0.0127593	0.00619034	0.00748311199237934	0.0158284	0	0.000278184	0.00203306	0.000856598133036943	0.000236864	0.0115966	0	0.0123076	0.0025253	0.00826734	0.0131844	0.00579795	0.000474266	0.00987208	0.00939327479043406	0.00235024	0.0132382	0.00834765	0.0155531	0.0115951	0.0118712	0.0137286	0.00449245	0.0106684	0.00222525	0.00637917	0.00547952
M7.6	0.00184592474642279	0.00161518415311995	0.00468924431550952	0.0187782	0.000196974	0	0.000136398	0.0158470898041957	0.021067619388521	0.00209725	0.0166011	0.00238001	0.0168024411025087	0.0189608574496689	0.00167088015839994	0.0107218	0.017094	0	0.014705	0.00431048	0.00418852839707376	0.0170985	6.39255e-05	0.000109134	0.00255587	0	0.000106444	0.0152993	0.00745469609132283	0.0180472	0.00281393	0.0157	0.00281355	0.00543375	0.00215021	0.0158455	0.0145950375281923	0.00244657	0.0131975	0.0136783	0.0104769	0.012322	0.0102854	0.0171814	0.00278409	0.0158282	0.00683848	0.00876249	0.00678623
M8.6	0	0	0	0	0.00791484	0	0.00955257	0	0	0.00557067	0.00187841	0.00420558	0.000780281237095705	0	0.00409004560543573	0	0	0.00623789078370924	0	0	0.00241488499655897	0	0.00425608	0.00681941	0.00306258	0.00732665649792621	0.00778222	0	0	0	0	0	0	0	0.00263448	0	0	0.00577151	0	0	0	0.00127682	0	0	0.00281441	0	0.00539971	0	0
M9.1	0.00770048521044286	0.017126941243916	0	0	0.00665099	NA	0.0112718	0	0	0.0109379	0.000320233	0.00748766	0.000253538180741993	0.00331120864049043	0.0051737635007663	0	0	0.00782175269407188	0.000244791	0	0.00370512156474194	0.000177552	0.00953323	0.00591494	0.00350193	0.00919780177914008	0.00832237	0	0	0	0.000188822	0	0	0	0.00835397	0	0	0.0126271	0	0	0	0	0	0	0.00643974	0	0.0111306	0	0
M9.2	0.0127022102954384	0.00573648206890768	0.00467976168779311	0.00219544	0.0280138	0.0088915472068069	0.0253276	0	0	0.00767439	0.00465933	0.0027219	0.000770498024853284	NA	0.0207469434825494	0	0	0.018771044103259	0	0	0	0.000182491	0.0049195	0.00930317	0.00269603	0.0222288680170173	0.0128429	0	0	0	0.000128021	0	0	0	0.00862035	0	0	0.00772977	0	0	0	0	0	0	0.00329983	0	0.0108869	0.000142003	0
M9.3	0.0018033592010428	NA	0.00841567627153307	0.019837	0.000290465	0	0.000226286	0.0161580984413435	0.019684124160535	0.00176225	0.00956327	0.00119654	0.0196178514954563	NA	0.0022609279535462	0.00882544	0.0187058	0.000319582643222775	0.0182407	0.00319977	0.00382137247304	0.0214331	5.89884e-05	0.000186345	0.00181694	0.000593051012423471	0.000151108	0.0195912	0.00159325909995043	0.0163095	0.0034057	0.0157822	0.000312518	0.00276741	0.00171973	0.0166985	0.0102566054559309	0.00215403	0.0136751	0.0148962	0.00154287	0.0176328	0.0069647	0.0163895	0.00268617	0.0166822	0.00438427	0.0106888	0.00255739
M9.5	0.00447196568140802	NA	0.00175371203192471	0.014244	0.0026995	0.000648110968320003	0.00102909	0.0138901964346764	0.0147574867486465	0.00238169	0.00898215	0.00419903	0.0136896908614531	NA	0.00271028223115638	0.00443908	0.0145564	0.00124221268928001	0.0139615	0.0131945	0.0118348990760495	0.0140705	0.000365451	0.000420281	0.00186264	0.000802660506919389	0.000740216	0.0145964	0.0127770448040229	0.0146475	0.00501174	0.0146853	0.000451714	0.0134465	0.00239135	0.0147077	0.0123141083980801	0.00260508	0.00851979	0.0144338	0.00210445	0.0141355	0.0144333	0.010911	0.00498709	0.0146992	0.0057004	0.0146046	0.0130951
M9.6	0	0	0.012551823138735	0.0103778	0	0	0	0.0105354660080145	0.00742977871889244	0.000177075	0.00218528	0.000295021	0.00468563533459563	0	0.00746324619059916	0.101013	0.00569667	0	0.0108101	0.000198169	0.000396183800648736	0.00904073	0	0	0.000212481	0	0	0.011798	0.000826766793569368	0.00911753	0.00303674	0.00878275	0.136474	0.000184807	0.0002134	0.00754486	0.0117506429383902	0.000158504	0.0786645	0.00548045	0.127241	0.0131495	0	0.079203	0.000213855	0.00691131	0.000662842	0.00352429	0.000195864
[truncated: 145 more columns]

## Sheet: b & e
Mouse	Dim.1	Dim.2	Dim.3	Group	Cluster	Chimerism
M1.2	-2.00108	-0.939899	1.73979	Ctrl	2	75.6235
M1.4	-1.04282	-0.862019	3.74179	Ctrl	2	71.7666
M1.5	5.33726	1.1544	2.71321	Ctrl	3	52.9978
M1.6	-0.166102	-0.634276	1.88028	Ctrl	2	94.83
M2.3	8.19761	-12.8827	-3.62249	Clone	3	6.45567
M3.1	6.34	16.1231	-2.2004	Clone	3	0.52097
M3.2	-3.80709	-0.482757	3.097	Clone	2	61.262
M3.5	-9.00315	-1.81664	4.14983	Clone	1	0.864443
M5.1	7.33766	-4.9236	1.93337	Clone	3	25.768
M5.2	10.0879	4.47886	0.8025	Clone	3	15.9114
M6.1	-12.7614	0.727615	-1.93908	Clone	1	2.79912
M6.4	0.683602	-0.837162	1.74838	Clone	2	13.5873
M6.5	10.235	-2.0432	-1.11954	Clone	3	17.7019
M7.3	-0.1249	-1.34185	3.66889	Clone	2	50.0688
M7.4	-8.62031	0.110544	-0.983044	Clone	1	3.63494
M7.6	-10.9291	1.6959	0.83792	Clone	1	3.49543
M8.6	8.08905	0.269645	-4.42119	Clone	3	1.77645
M9.1	10.4448	-2.45537	-0.448491	Clone	3	5.59679
M9.2	11.7466	4.2827	-0.1027	Clone	3	19.7072
M9.3	-12.2463	1.53467	-1.23752	Clone	1	2.57936
M9.5	-9.95977	-0.0275054	1.5804	Clone	1	16.171
M9.6	-7.83747	-1.13048	-11.8189	Clone	1	0.50646

## Sheet: c & f
Column1	Dim.1	Dim.2	Dim.3	Organ	Population	Differentiation.Status	Category	Lineage	Panel	Level
Blood_B1a like cells	0.578864	-0.434533	0.307533	Blood	B1a like cells	Mature	Lymphoid	B cells	B	2
Blood_B1b like cells	0.415942	-0.664325	0.0838245	Blood	B1b like cells	Mature	Lymphoid	B cells	B	2
Blood_Basophils	-0.125291	-0.519453	-0.27863	Blood	Basophils	Mature	Myeloid	Granulocytes	M	1
Blood_CD11b+ cDCs	-0.91814	-0.0222633	0.197814	Blood	CD11b+ cDCs	Mature	Myeloid	Dendritic cells	M	2
Blood_CD4+ T cells	0.657976	0.680804	0.087415	Blood	CD4+ T cells	Mature	Lymphoid	T cells	T	2
Blood_CD8+ cDCs	0.364861	0.743807	-0.0304542	Blood	CD8+ cDCs	Mature	Myeloid	Dendritic cells	M	2
Blood_CD8+ T cells	0.755408	0.626297	0.0579477	Blood	CD8+ T cells	Mature	Lymphoid	T cells	T	2
Blood_Eosinophils	-0.896016	0.0712398	-0.0221435	Blood	Eosinophils	Mature	Myeloid	Granulocytes	M	1
Blood_Macrophages	-0.876299	0.0700575	0.108321	Blood	Macrophages	Mature	Myeloid	Macrophage / Monocyte	M	1
Blood_Mature recirculating B cells	0.665741	-0.548944	0.276904	Blood	Mature recirculating B cells	Mature	Lymphoid	B cells	B	3
Blood_Monocytes	-0.527945	0.564505	0.385262	Blood	Monocytes	Mature	Myeloid	Macrophage / Monocyte	M	1
Blood_MZ like B cells	0.511958	-0.60263	0.337162	Blood	MZ like B cells	Mature	Lymphoid	B cells	B	3
Blood_Neutrophils	-0.878254	0.0339915	0.17009	Blood	Neutrophils	Mature	Myeloid	Granulocytes	M	1
Blood_NK cells	-0.305781	0.627474	0.411966	Blood	NK cells	Mature	Lymphoid	NK cells	T	2
Blood_pDCs	0.409645	-0.180591	0.155313	Blood	pDCs	Mature	Myeloid	Dendritic cells	M	1
Blood_Platelets	-0.398842	-0.0448654	-0.703507	Blood	Platelets	Mature	Platelet	Platelets	RBC_PL	1
Blood_RBCs	-0.897743	0.109956	0.106102	Blood	RBCs	Mature	Erythroid	Erythrocytes	RBC_PL	1
Blood_T reg	0.591809	0.0100019	0.294671	Blood	T reg	Mature	Lymphoid	T cells	T	3
BM_Basophils	-0.960839	-0.0101441	0.0262383	BM	Basophils	Mature	Myeloid	Granulocytes	M	1
BM_BM-T1 B	-0.381051	-0.160823	0.510545	BM	BM-T1 B	Immature	Lymphoid	B cells	B	3
BM_BM-T2 B	-0.238907	-0.315101	0.634043	BM	BM-T2 B	Immature	Lymphoid	B cells	B	3
BM_CD11b+ cDCs	-0.956028	-0.0225412	0.160095	BM	CD11b+ cDCs	Mature	Myeloid	Dendritic cells	M	2
BM_CD4+ NK T	0.72356	-0.07359	0.177063	BM	CD4+ NK T	Mature	Lymphoid	NK cells	T	2
BM_CD4+ T cells	0.800661	0.50649	0.100212	BM	CD4+ T cells	Mature	Lymphoid	T cells	T	2
BM_CD8+ cDCs	0.132575	0.000583985	0.462647	BM	CD8+ cDCs	Mature	Myeloid	Dendritic cells	M	2
BM_CD8+ NK T	0.680859	0.310244	0.23191	BM	CD8+ NK T	Mature	Lymphoid	NK cells	T	2
BM_CD8+ T cells	0.783763	0.593609	0.0606135	BM	CD8+ T cells	Mature	Lymphoid	T cells	T	2
BM_CFU-E ProEry	-0.96247	0.00498472	-0.00603947	BM	CFU-E ProEry	Stem & Progenitor Cells	Progenitor	HSPCs	HSPC	2
BM_CLP	-0.314391	-0.191796	0.631369	BM	CLP	Stem & Progenitor Cells	Progenitor	HSPCs	HSPC	2
BM_Eosinophils	-0.945156	0.0113094	0.0529871	BM	Eosinophils	Mature	Myeloid	Granulocytes	M	1
BM_EryA	-0.863451	0.00946724	-0.14081	BM	EryA	Immature	Erythroid	Erythrocytes	T	1
BM_GMP	-0.957073	-0.0053363	0.122107	BM	GMP	Stem & Progenitor Cells	Progenitor	HSPCs	HSPC	2
BM_HSCs	-0.276329	-0.0482349	-0.718558	BM	HSCs	Stem & Progenitor Cells	Progenitor	HSPCs	HSPC	2
BM_Immature B	-0.334837	-0.131328	0.418373	BM	Immature B	Immature	Lymphoid	B cells	B	2
BM_Lymphoid Progenitor	0.580907	0.281105	0.444121	BM	Lymphoid Progenitor	Stem & Progenitor Cells	Lymphoid	non	HSPC	1
BM_Macrophages	-0.962175	-0.0135543	0.174773	BM	Macrophages	Mature	Myeloid	Macrophage / Monocyte	M	1
BM_Mast cells	-0.853895	0.169865	-0.00639074	BM	Mast cells	Mature	Myeloid	Mast cells	M	1
BM_Mature recirculating B cells	0.66764	-0.565004	0.262507	BM	Mature recirculating B cells	Mature	Lymphoid	B cells	B	3
BM_MkP	-0.500383	-0.0435094	-0.663104	BM	MkP	Stem & Progenitor Cells	Progenitor	HSPCs	HSPC	2
BM_Monocytes	-0.925243	0.00665574	0.152716	BM	Monocytes	Mature	Myeloid	Macrophage / Monocyte	M	1
BM_MPP2	-0.320269	-0.0476823	-0.708676	BM	MPP2	Stem & Progenitor Cells	Progenitor	HSPCs	HSPC	2
BM_MPP3	-0.971696	-0.0158898	-0.0107995	BM	MPP3	Stem & Progenitor Cells	Progenitor	HSPCs	HSPC	2
BM_MPP4	-0.705852	0.0015539	0.546659	BM	MPP4	Stem & Progenitor Cells	Progenitor	HSPCs	HSPC	2
BM_MPP5	-0.535712	-0.0321951	-0.647042	BM	MPP5	Stem & Progenitor Cells	Progenitor	HSPCs	HSPC	2
BM_MZ like B cells	0.399127	-0.589203	0.496258	BM	MZ like B cells	Mature	Lymphoid	B cells	B	3
BM_Neutrophils	-0.950727	0.00669238	0.134921	BM	Neutrophils	Mature	Myeloid	Granulocytes	M	1
BM_NK cells	0.44751	0.605546	0.295766	BM	NK cells	Mature	Lymphoid	NK cells	T	2
BM_pDCs	-0.530197	-0.0957281	0.37962	BM	pDCs	Mature	Myeloid	Dendritic cells	M	1
BM_Pre B cells	-0.37357	-0.161011	0.500654	BM	Pre B cells	Immature	Lymphoid	B cells	B	3
BM_PreCFU-E	-0.93765	0.0128249	0.0174939	BM	PreCFU-E	Stem & Progenitor Cells	Progenitor	HSPCs	HSPC	2
BM_PreGMP	-0.945072	-0.0283776	0.165918	BM	PreGMP	Stem & Progenitor Cells	Progenitor	HSPCs	HSPC	2
BM_PreMEgE	-0.963514	-0.00265124	-0.0307985	BM	PreMEgE	Stem & Progenitor Cells	Progenitor	HSPCs	HSPC	2
BM_Pro B cells	-0.431889	-0.184358	0.564014	BM	Pro B cells	Immature	Lymphoid	B cells	B	3
BM_ProE	-0.944204	0.00920934	-0.0226466	BM	ProE	Immature	Erythroid	Erythrocytes	T	1
BM_T reg	0.470885	0.698201	-0.0645054	BM	T reg	Mature	Lymphoid	T cells	T	3
Colon_CD4+ T cells	0.418205	0.642214	-0.0880058	Colon	CD4+ T cells	Mature	Lymphoid	T cells	T	2
Colon_CD8+ T cells	0.768708	0.52758	-0.0270265	Colon	CD8+ T cells	Mature	Lymphoid	T cells	T	2
Liver_Activated Progenitors 1	-0.893761	-0.0453543	-0.0327608	Liver	Activated Progenitors 1	Stem & Progenitor Cells	Progenitor	HSPCs	T	2
Liver_B1a like cells	0.31481	-0.628789	-0.0637522	Liver	B1a like cells	Mature	Lymphoid	B cells	B	2
Liver_B1b like cells	0.452198	-0.627914	-0.186719	Liver	B1b like cells	Mature	Lymphoid	B cells	B	2
Liver_Basophils	-0.490444	0.162077	0.231798	Liver	Basophils	Mature	Myeloid	Granulocytes	M	1
Liver_CD11b+ cDCs	-0.948632	0.118025	0.18577	Liver	CD11b+ cDCs	Mature	Myeloid	Dendritic cells	M	2
Liver_CD4+ NK T	0.590693	0.0168165	0.159514	Liver	CD4+ NK T	Mature	Lymphoid	NK cells	T	2
Liver_CD4+ T cells	0.742597	0.641651	0.0437619	Liver	CD4+ T cells	Mature	Lymphoid	T cells	T	2
Liver_CD8+ cDCs	0.0188979	-0.0346102	0.172893	Liver	CD8+ cDCs	Mature	Myeloid	Dendritic cells	M	2
Liver_CD8+ NK T	0.854077	0.3035	0.123817	Liver	CD8+ NK T	Mature	Lymphoid	NK cells	T	2
Liver_CD8+ T cells	0.768585	0.571651	0.10003	Liver	CD8+ T cells	Mature	Lymphoid	T cells	T	2
Liver_Eosinophils	-0.936809	-0.00317978	0.20548	Liver	Eosinophils	Mature	Myeloid	Granulocytes	M	1
Liver_Macrophages	-0.910075	0.11744	0.187214	Liver	Macrophages	Mature	Myeloid	Macrophage / Monocyte	M	1
Liver_Mature recirculating B cells	0.689175	-0.558003	0.262184	Liver	Mature recirculating B cells	Mature	Lymphoid	B cells	B	3
Liver_Monocytes	0.803165	0.406448	0.208718	Liver	Monocytes	Mature	Myeloid	Macrophage / Monocyte	M	1
Liver_MZ like B cells	0.698066	-0.55816	0.266754	Liver	MZ like B cells	Mature	Lymphoid	B cells	B	3
Liver_Neutrophils	-0.941019	0.0510989	0.105665	Liver	Neutrophils	Mature	Myeloid	Granulocytes	M	1
Liver_NK cells	0.581576	0.721439	0.074849	Liver	NK cells	Mature	Lymphoid	NK cells	T	2
Liver_pDCs	-0.55853	-0.0882991	0.321945	Liver	pDCs	Mature	Myeloid	Dendritic cells	M	1
Liver_T reg	0.761263	0.00392644	-0.00624582	Liver	T reg	Mature	Lymphoid	T cells	T	3
LNs_Activated Progenitors 1	-0.533198	0.0359913	0.301402	LNs	Activated Progenitors 1	Stem & Progenitor Cells	Progenitor	HSPCs	T	2
LNs_B1a like cells	0.528927	-0.596843	0.010632	LNs	B1a like cells	Mature	Lymphoid	B cells	B	2
LNs_Basophils	0.465153	-0.437841	0.407501	LNs	Basophils	Mature	Myeloid	Granulocytes	M	1
LNs_CD11b+ cDCs	-0.276893	0.391094	0.0659652	LNs	CD11b+ cDCs	Mature	Myeloid	Dendritic cells	M	2
LNs_CD4+ NK T	0.513634	0.07379	-0.00280639	LNs	CD4+ NK T	Mature	Lymphoid	NK cells	T	2
LNs_CD4+ T cells	0.686613	0.659623	0.112599	LNs	CD4+ T cells	Mature	Lymphoid	T cells	T	2
LNs_CD8+ cDCs	0.245299	0.00362651	-0.242154	LNs	CD8+ cDCs	Mature	Myeloid	Dendritic cells	M	2
LNs_CD8+ T cells	0.732482	0.642685	0.0640865	LNs	CD8+ T cells	Mature	Lymphoid	T cells	T	2
LNs_Eosinophils	-0.843475	-0.0342839	-0.0732769	LNs	Eosinophils	Mature	Myeloid	Granulocytes	M	1
LNs_Macrophages	-0.0282831	0.774113	-0.153403	LNs	Macrophages	Mature	Myeloid	Macrophage / Monocyte	M	1
LNs_Mature recirculating B cells	0.655651	-0.550064	0.297897	LNs	Mature recirculating B cells	Mature	Lymphoid	B cells	B	3
LNs_Monocytes	0.728077	0.618643	0.131981	LNs	Monocytes	Mature	Myeloid	Macrophage / Monocyte	M	1
LNs_MZ like B cells	0.616143	-0.648634	0.0955027	LNs	MZ like B cells	Mature	Lymphoid	B cells	B	3
LNs_Neutrophils	0.322208	0.493894	0.0281185	LNs	Neutrophils	Mature	Myeloid	Granulocytes	M	1
LNs_NK cells	-0.00567648	-0.0857998	0.269736	LNs	NK cells	Mature	Lymphoid	NK cells	T	2
LNs_pDCs	-0.414966	-0.130257	0.502676	LNs	pDCs	Mature	Myeloid	Dendritic cells	M	1
LNs_T reg	0.686995	0.611037	-0.0282289	LNs	T reg	Mature	Lymphoid	T cells	T	3
Lungs_Activated Progenitors 1	-0.336596	0.735818	0.0609931	Lungs	Activated Progenitors 1	Stem & Progenitor Cells	Progenitor	HSPCs	T	2
Lungs_Alveolar Macrophages	0.450266	-0.139361	-0.0799486	Lungs	Alveolar Macrophages	Mature	Myeloid	Macrophage / Monocyte	M	1
Lungs_Basophils	0.497953	0.226347	-0.296315	Lungs	Basophils	Mature	Myeloid	Granulocytes	M	1
Lungs_CD11b+ cDCs	-0.949748	0.0857357	0.124846	Lungs	CD11b+ cDCs	Mature	Myeloid	Dendritic cells	M	2
Lungs_CD4+ NK T	0.496202	-0.135983	0.0893634	Lungs	CD4+ NK T	Mature	Lymphoid	NK cells	T	2
Lungs_CD4+ T cells	0.713432	0.643502	0.0485398	Lungs	CD4+ T cells	Mature	Lymphoid	T cells	T	2
Lungs_CD8+ cDCs	0.645157	0.0416399	0.211843	Lungs	CD8+ cDCs	Mature	Myeloid	Dendritic cells	M	2
Lungs_CD8+ NK T	0.344411	0.0295716	0.0589949	Lungs	CD8+ NK T	Mature	Lymphoid	NK cells	T	2
Lungs_CD8+ T cells	0.785371	0.562068	0.0385259	Lungs	CD8+ T cells	Mature	Lymphoid	T cells	T	2
Lungs_Eosinophils	-0.892228	0.17866	0.136126	Lungs	Eosinophils	Mature	Myeloid	Granulocytes	M	1
Lungs_Monocytes	-0.491962	0.369952	0.406854	Lungs	Monocytes	Mature	Myeloid	Macrophage / Monocyte	M	1
Lungs_Neutrophils	-0.93418	0.0388623	0.11603	Lungs	Neutrophils	Mature	Myeloid	Granulocytes	M	1
Lungs_NK cells	-0.315376	0.735239	0.233215	Lungs	NK cells	Mature	Lymphoid	NK cells	T	2
Lungs_pDCs	-0.143811	0.701805	0.0726825	Lungs	pDCs	Mature	Myeloid	Dendritic cells	M	1
Lungs_T reg	0.781777	-0.0372373	0.0776503	Lungs	T reg	Mature	Lymphoid	T cells	T	3
Percav_Activated Progenitors 1	-0.504734	-0.255224	0.223795	Percav	Activated Progenitors 1	Stem & Progenitor Cells	Progenitor	HSPCs	T	2
Percav_B1a like cells	0.589728	-0.643717	-0.044515	Percav	B1a like cells	Mature	Lymphoid	B cells	B	2
Percav_B1b like cells	0.637184	-0.553535	-0.00494839	Percav	B1b like cells	Mature	Lymphoid	B cells	B	2
Percav_Basophils	0.55641	-0.580503	0.129826	Percav	Basophils	Mature	Myeloid	Granulocytes	M	1
Percav_CD11b+ cDCs	0.00239414	-0.610313	-0.192418	Percav	CD11b+ cDCs	Mature	Myeloid	Dendritic cells	M	2
Percav_CD4+ T cells	0.727146	0.57478	0.134924	Percav	CD4+ T cells	Mature	Lymphoid	T cells	T	2
Percav_CD8+ cDCs	0.0958485	-0.379595	0.366711	Percav	CD8+ cDCs	Mature	Myeloid	Dendritic cells	M	2
Percav_CD8+ T cells	0.821207	0.497997	0.10656	Percav	CD8+ T cells	Mature	Lymphoid	T cells	T	2
Percav_Eosinophils	-0.839601	0.0480772	0.256402	Percav	Eosinophils	Mature	Myeloid	Granulocytes	M	1
Percav_LPMs (Ly6- F4/80+)	0.411572	0.0851803	-0.230914	Percav	LPMs (Ly6- F4/80+)	Mature	Myeloid	Macrophage / Monocyte	M	1
Percav_Macrophages	0.73856	-0.360901	0.0169884	Percav	Macrophages	Mature	Myeloid	Macrophage / Monocyte	M	1
Percav_Mature recirculating B cells	0.712946	-0.587892	0.0630597	Percav	Mature recirculating B cells	Mature	Lymphoid	B cells	B	3
Percav_Monocytes	0.732263	-0.154562	-0.260658	Percav	Monocytes	Mature	Myeloid	Macrophage / Monocyte	M	1
Percav_MZ like B cells	0.677178	-0.552021	0.0899511	Percav	MZ like B cells	Mature	Lymphoid	B cells	B	3
Percav_Neutrophils	0.723751	-0.185816	-0.148617	Percav	Neutrophils	Mature	Myeloid	Granulocytes	M	1
Percav_NK cells	-0.0371165	0.611918	0.527976	Percav	NK cells	Mature	Lymphoid	NK cells	T	2
Percav_pDCs	0.549244	-0.485151	0.0636114	Percav	pDCs	Mature	Myeloid	Dendritic cells	M	1
Percav_T reg	0.691585	0.164616	0.0785642	Percav	T reg	Mature	Lymphoid	T cells	T	3
Spleen_Activated Progenitors 1	-0.562414	0.0699952	-0.643415	Spleen	Activated Progenitors 1	Stem & Progenitor Cells	Progenitor	HSPCs	T	2
Spleen_B1a like cells	0.636081	-0.45492	0.0541666	Spleen	B1a like cells	Mature	Lymphoid	B cells	B	2
Spleen_B1b like cells	0.538207	-0.591422	-0.0949027	Spleen	B1b like cells	Mature	Lymphoid	B cells	B	2
Spleen_Basophils	0.706378	-0.314706	0.0872136	Spleen	Basophils	Mature	Myeloid	Granulocytes	M	1
Spleen_CD11b+ cDCs	-0.822104	0.205664	-0.204808	Spleen	CD11b+ cDCs	Mature	Myeloid	Dendritic cells	M	2
Spleen_CD4+ NK T	0.563658	0.0389711	-0.00825538	Spleen	CD4+ NK T	Mature	Lymphoid	NK cells	T	2
Spleen_CD4+ T cells	0.750598	0.262525	0.100685	Spleen	CD4+ T cells	Mature	Lymphoid	T cells	T	2
Spleen_CD8+ cDCs	0.430951	0.270928	-0.261673	Spleen	CD8+ cDCs	Mature	Myeloid	Dendritic cells	M	2
Spleen_CD8+ NK T	0.744001	0.221071	0.14544	Spleen	CD8+ NK T	Mature	Lymphoid	NK cells	T	2
Spleen_CD8+ T cells	0.799282	0.230865	0.0475467	Spleen	CD8+ T cells	Mature	Lymphoid	T cells	T	2
Spleen_Eosinophils	-0.838619	0.180908	-0.172627	Spleen	Eosinophils	Mature	Myeloid	Granulocytes	M	1
Spleen_Follicular B	0.748311	-0.407442	0.11453	Spleen	Follicular B	Mature	Lymphoid	B cells	B	3
Spleen_Immature B	-0.00755433	-0.30859	0.25518	Spleen	Immature B	Immature	Lymphoid	B cells	B	2
Spleen_Macrophages	-0.93949	0.210915	-0.0424691	Spleen	Macrophages	Mature	Myeloid	Macrophage / Monocyte	M	1
Spleen_Monocytes	-0.554106	0.205622	0.333819	Spleen	Monocytes	Mature	Myeloid	Macrophage / Monocyte	M	1
Spleen_MZ B	0.647681	-0.539557	-0.0967456	Spleen	MZ B	Mature	Lymphoid	B cells	B	3
Spleen_Neutrophils	-0.870121	0.125083	-0.12617	Spleen	Neutrophils	Mature	Myeloid	Granulocytes	M	1
Spleen_NK cells	0.0523365	0.414906	0.16701	Spleen	NK cells	Mature	Lymphoid	NK cells	T	2
Spleen_pDCs	-0.500765	0.133874	0.288261	Spleen	pDCs	Mature	Myeloid	Dendritic cells	M	1
Spleen_T reg	0.813353	0.175318	-0.0299539	Spleen	T reg	Mature	Lymphoid	T cells	T	3
Spleen_T1 B	-0.391356	-0.0708493	0.39859	Spleen	T1 B	Immature	Lymphoid	B cells	B	3
Spleen_T2 B	0.607422	-0.454859	0.0512163	Spleen	T2 B	Immature	Lymphoid	B cells	B	3
Spleen_T3 B	0.482475	-0.0565793	0.291601	Spleen	T3 B	Immature	Lymphoid	B cells	B	3
Thymus_Activated Progenitors 1	-0.759677	-0.0139666	0.285726	Thymus	Activated Progenitors 1	Stem & Progenitor Cells	Progenitor	HSPCs	T	2
Thymus_Activated Progenitors 2	-0.360149	-0.0373464	0.0539317	Thymus	Activated Progenitors 2	Stem & Progenitor Cells	Progenitor	T cells	T	2
Thymus_CD3- DP (pre-sel DP)	-0.349753	-0.090715	0.340841	Thymus	CD3- DP (pre-sel DP)	Immature	Lymphoid	T cells	T	2
Thymus_CD3+ DP (post-sel DP)	-0.400441	-0.0344445	0.286597	Thymus	CD3+ DP (post-sel DP)	Immature	Lymphoid	T cells	T	2
Thymus_CD4+ NK T	0.410007	0.683997	0.0792912	Thymus	CD4+ NK T	Mature	Lymphoid	NK cells	T	2
Thymus_CD4+ T cells	-0.00746627	0.0308292	0.50879	Thymus	CD4+ T cells	Mature	Lymphoid	T cells	T	2
Thymus_CD8+ NK T	0.609259	0.181584	0.263544	Thymus	CD8+ NK T	Mature	Lymphoid	NK cells	T	2
Thymus_CD8+ T cells	0.037413	0.173309	0.370218	Thymus	CD8+ T cells	Mature	Lymphoid	T cells	T	2
Thymus_DN3	-0.295862	-0.0947421	0.544931	Thymus	DN3	Stem & Progenitor Cells	Progenitor	T cells	T	3
Thymus_DP NK T	0.307041	-0.171944	0.533905	Thymus	DP NK T	Immature	Lymphoid	NK cells	T	2
Thymus_ISP	-0.279996	-0.0753299	0.439288	Thymus	ISP	Immature	Lymphoid	T cells	T	2
Thymus_NK cells	0.712846	0.301764	0.185675	Thymus	NK cells	Mature	Lymphoid	NK cells	T	2
Thymus_T reg	0.378118	0.678173	0.11035	Thymus	T reg	Mature	Lymphoid	T cells	T	3

## Sheet: d
Mouse	B cells	T cells	GMs	Sum	B	T	GM	GM_BT_ratio	Anno	Cluster
M1.2	0.872231	0.699116	0.921679	2.49303	0.349868	0.280429	0.369703	0.59	beta	2
M1.6	0.99409	0.92655	0.917494	2.83813	0.350262	0.326464	0.323274	0.48	beta	2
M2.3	0.155955	0.00870604	0.00419144	0.168852	0.923617	0.0515601	0.0248231	0.03	gamma	3
M3.1	0	0.0134442	0.00111217	0.0145564	0	0.923596	0.0764042	0.08	gamma	3
M3.2	0.665464	0.585118	0.841886	2.09247	0.318028	0.279631	0.402341	0.67	beta	2
M5.1	0.404585	0.181504	0.0443166	0.630405	0.641785	0.287916	0.0702986	0.08	gamma	3
M6.1	0.0287694	0	0.57617	0.60494	0.0475575	0	0.952442	20.03	alpha	1
M6.4	0.13359	0.164846	0.0737987	0.372235	0.358885	0.442856	0.198259	0.25	beta	2
M6.5	0.171169	0.211448	0.0198086	0.402426	0.425343	0.525434	0.0492231	0.05	gamma	3
M7.3	0.598045	0.367971	0.331318	1.29733	0.46098	0.283636	0.255383	0.34	beta	2
M7.4	0.0282364	0.00865694	0.161716	0.198609	0.142171	0.0435879	0.814241	4.38	alpha	1
M7.6	0.0440231	0.00370153	0.354166	0.401891	0.10954	0.00921029	0.88125	7.42	alpha	1
M8.6	0.0147355	0.022964	0	0.0376994	0.390867	0.609133	0	0	delta	3
M9.1	0.0643589	0.0516239	0	0.115983	0.5549	0.4451	0	0	delta	3
M9.2	0.0820112	0.301552	0.0116221	0.395185	0.207526	0.763065	0.0294093	0.03	gamma	3
M9.3	0.0332933	0.00533148	0.33271	0.371335	0.0896584	0.0143576	0.895984	8.61	alpha	1
M9.5	0.164454	0.11888	0.882156	1.16549	0.141103	0.102	0.756897	3.11	alpha	1
M9.6	0.0014553	0	0.0483538	0.0498091	0.0292176	0	0.970782	33.23	alpha	1

## Sheet: g
Week	Cluster	Mean	Median	SD	N	SE
0	1	0	0	0	7	0
0	2	0	0	0	6	0
0	3	0	0	0	9	0
4	1	0.000289954	8.30772e-05	0.000582646	7	0.00022022
4	2	0.0832392	0.0234638	0.11197	6	0.0457117
4	3	0.0975711	0.0117597	0.125678	9	0.0418928
8	1	0.0146166	0.00537183	0.0180738	7	0.00683124
8	2	0.35683	0.301882	0.337781	6	0.137898
8	3	0.230137	0.134145	0.267665	9	0.0892216
12	1	0.0367101	0.0292473	0.0347626	7	0.013139
12	2	0.475977	0.460565	0.302949	6	0.123678
12	3	0.200775	0.0834505	0.22777	9	0.0759234
16	1	0.0397724	0.030997	0.0465054	7	0.0175774
16	2	0.594864	0.626271	0.273834	6	0.111792
16	3	0.206521	0.188137	0.209329	9	0.0697764
20	1	0.0429297	0.0279912	0.0537615	7	0.0203199
20	2	0.611897	0.665143	0.277184	6	0.11316
20	3	0.162707	0.159114	0.162845	9	0.0542816
