# Supplementary material for: A kinetics-based model of haematopoiesis reveals extrinsic regulation of skewed lineage output from stem cells
Source: Nat Cell Biol. 2026 May 25;28(6):1127–40. doi: 10.1038/s41556-026-01958-0 (PMC13278965; doi:10.1038/s41556-026-01958-0)
Supplement: Supplementary file 8 — Statistical source data. [file 41556_2026_1958_MOESM8_ESM.xlsx]

## Sheet: b
var1	var2	cor	statistic	p	method
AUC	RepCap_W4	0.26	714	0.29	Spearman
AUC	RepCap_W20	0.47	358	0.066	Spearman
AUC	RelEng_HSCs_primary	0.38	596.488	0.115	Spearman
AUC	RelEng_HSCs_secondary	0.32	464.548	0.232	Spearman
AUC	RelEng_LSKs_primary	0.58	405.474	0.0114	Spearman
AUC	RelEng_LSKs_secondary	0.32	464.234	0.231	Spearman
AUC	RelEng_LS-Ks_primary	0.79	202.021	9.11e-05	Spearman
AUC	RelEng_LS-Ks_secondary	0.3	475.491	0.258	Spearman
AUC	LSK_LS-K_ratio_primary	0.32	658.906	0.195	Spearman
AUC	LSK_LS-K_ratio_secondary	0.14	583.867	0.601	Spearman
yMax	RepCap_W4	0.24	740	0.344	Spearman
yMax	RepCap_W20	0.45	372	0.08	Spearman
yMax	RelEng_HSCs_primary	0.34	641.482	0.17	Spearman
yMax	RelEng_HSCs_secondary	0.29	481.627	0.273	Spearman
yMax	RelEng_LSKs_primary	0.54	448.743	0.0216	Spearman
yMax	RelEng_LSKs_secondary	0.28	489.87	0.294	Spearman
yMax	RelEng_LS-Ks_primary	0.72	268.228	0.000695	Spearman
yMax	RelEng_LS-Ks_secondary	0.25	510.751	0.353	Spearman
yMax	LSK_LS-K_ratio_primary	0.22	759.867	0.39	Spearman
yMax	LSK_LS-K_ratio_secondary	0.085	622.32	0.755	Spearman
Slope	RepCap_W4	-0.026	994	0.921	Spearman
Slope	RepCap_W20	0.25	510	0.349	Spearman
Slope	RelEng_HSCs_primary	0.046	924.006	0.855	Spearman
Slope	RelEng_HSCs_secondary	0.15	578.843	0.582	Spearman
Slope	RelEng_LSKs_primary	0.26	720.719	0.305	Spearman
Slope	RelEng_LSKs_secondary	0.14	588.139	0.618	Spearman
Slope	RelEng_LS-Ks_primary	0.49	494.349	0.0391	Spearman
Slope	RelEng_LS-Ks_secondary	0.13	591.346	0.63	Spearman
Slope	LSK_LS-K_ratio_primary	-0.044	1011.24	0.864	Spearman
Slope	LSK_LS-K_ratio_secondary	-0.031	701.363	0.908	Spearman
P_t0	RepCap_W4	0.6	392	0.0105	Spearman
P_t0	RepCap_W20	0.56	302	0.0276	Spearman
P_t0	RelEng_HSCs_primary	0.73	262.692	0.0006	Spearman
P_t0	RelEng_HSCs_secondary	0.46	366.018	0.0718	Spearman
P_t0	RelEng_LSKs_primary	0.8	195.311	7.12e-05	Spearman
P_t0	RelEng_LSKs_secondary	0.64	242.059	0.00709	Spearman
P_t0	RelEng_LS-Ks_primary	0.71	276.376	0.000857	Spearman
P_t0	RelEng_LS-Ks_secondary	0.61	263.929	0.0118	Spearman
P_t0	LSK_LS-K_ratio_primary	0.66	325.118	0.00263	Spearman
P_t0	LSK_LS-K_ratio_secondary	0.35	445.007	0.19	Spearman
tyMax	RepCap_W4	0.83	162	6.55e-06	Spearman
tyMax	RepCap_W20	0.84	110	4.04e-05	Spearman
tyMax	RelEng_HSCs_primary	0.87	128.755	3.19e-06	Spearman
tyMax	RelEng_HSCs_secondary	0.59	280.626	0.0168	Spearman
tyMax	RelEng_LSKs_primary	0.92	77.8668	6.78e-08	Spearman
tyMax	RelEng_LSKs_secondary	0.69	207.879	0.00284	Spearman
tyMax	RelEng_LS-Ks_primary	0.82	171.464	2.73e-05	Spearman
tyMax	RelEng_LS-Ks_secondary	0.65	237.736	0.00637	Spearman
tyMax	LSK_LS-K_ratio_primary	0.78	213.855	0.000138	Spearman
tyMax	LSK_LS-K_ratio_secondary	0.52	323.239	0.0369	Spearman
tGrowth	RepCap_W4	0.78	214	0.00021	Spearman
tGrowth	RepCap_W20	0.78	148	0.000533	Spearman
tGrowth	RelEng_HSCs_primary	0.8	192.585	6.42e-05	Spearman
tGrowth	RelEng_HSCs_secondary	0.54	314.783	0.0319	Spearman
tGrowth	RelEng_LSKs_primary	0.87	121.136	2.01e-06	Spearman
tGrowth	RelEng_LSKs_secondary	0.61	263.422	0.0116	Spearman
tGrowth	RelEng_LS-Ks_primary	0.79	202.021	9.11e-05	Spearman
tGrowth	RelEng_LS-Ks_secondary	0.57	292.138	0.021	Spearman
tGrowth	LSK_LS-K_ratio_primary	0.7	288.03	0.00114	Spearman
tGrowth	LSK_LS-K_ratio_secondary	0.52	327.511	0.0397	Spearman
tDecline	RepCap_W4	0.82	171.876	2.78e-05	Spearman
tDecline	RepCap_W20	0.85	101.732	3e-05	Spearman
tDecline	RelEng_HSCs_primary	0.84	158.044	1.49e-05	Spearman
tDecline	RelEng_HSCs_secondary	0.56	300.818	0.0248	Spearman
tDecline	RelEng_LSKs_primary	0.94	61.8415	1.13e-08	Spearman
tDecline	RelEng_LSKs_secondary	0.69	212.439	0.00324	Spearman
tDecline	RelEng_LS-Ks_primary	0.88	119.195	1.78e-06	Spearman
tDecline	RelEng_LS-Ks_secondary	0.66	229.373	0.00515	Spearman
tDecline	LSK_LS-K_ratio_primary	0.78	209.928	0.00012	Spearman
tDecline	LSK_LS-K_ratio_secondary	0.55	308.211	0.0284	Spearman
tHalfReg	RepCap_W4	0.84	157.803	1.47e-05	Spearman
tHalfReg	RepCap_W20	0.86	93.6728	1.74e-05	Spearman
tHalfReg	RelEng_HSCs_primary	0.83	164.355	1.99e-05	Spearman
tHalfReg	RelEng_HSCs_secondary	0.56	300.818	0.0248	Spearman
tHalfReg	RelEng_LSKs_primary	0.93	72.1972	3.77e-08	Spearman
tHalfReg	RelEng_LSKs_secondary	0.67	226.428	0.00477	Spearman
tHalfReg	RelEng_LS-Ks_primary	0.87	125.338	2.61e-06	Spearman
tHalfReg	RelEng_LS-Ks_secondary	0.64	244.597	0.00754	Spearman
tHalfReg	LSK_LS-K_ratio_primary	0.78	214.07	0.000139	Spearman
tHalfReg	LSK_LS-K_ratio_secondary	0.53	320.048	0.035	Spearman

## Sheet: c
Mouse	AUC	yMax	Slope	P_t0	tyMax	tGrowth	tDecline	tHalfReg	RepCap_W4	RepCap_W20	RelEng_HSCs_primary	RelEng_HSCs_secondary	RelEng_LSKs_primary	RelEng_LSKs_secondary	RelEng_LS-Ks_primary	RelEng_LS-Ks_secondary	LSK_LS-K_ratio_primary	LSK_LS-K_ratio_secondary
M2.3	0.731209	0.0973063	0.0238566	3.50878	8.22715	4.71838	4.15412	8.8725	-1.70282	-1.74879464082981	0	0	0	0	0	0.000947274690714813	0	0
M3.1	0.0855722	0.0194725	0.00398851	3.87954	11.4025	7.52295	17.764	22.0163	-1.13703	-1.28048696138084	0	0	0	0.178571428571429	0	0.147822970793765	0	1.20800865800866
M3.2	7.69811	0.776554	0.111127	6.57665	18.3398	11.4782	39.0603	42.7396	-0.0744945	0.158995179365698	3.79747	0.412087912087912	50.1336	14.2566191446028	96.8241	76.4942016057092	0.51778	0.186375161062388
M3.5	0.38498	0.0516669	0.00758699	5.13475	13.5945	5.61378	22.8955	27.5258	0.462773	-0.132132516121981	1.40105	0	4.57421	1.19760479041916	8.69879	1.971491892409	0.525845	0.607461179541443
M5.1	1.98455	0.186734	0.0404817	4.54538	10.3503	5.53457	12.7821	17.6998	-1.08256	-1.27131079914439	0	0	1.12518	0	3.14319	0.0942675159235669	0.357973	0
M5.2	0.837307	0.106851	0.0196624	4.81149	10.4039	5.59237	10.4986	15.363	-1.70968	-2.12733958274361	0	0	0	0	0	0	0	0
M6.1	3.79542	0.56882	0.0491118	6.08687	19.438	14.6886	39.0603	42.7396	1.20257	0.724908928442578	59.8592	49.0909090909091	63.331	69.6275071633238	65.8065	76.7993719292914	0.962382	0.906615580494972
M6.4	2.22616	0.200464	0.0409732	4.5194	12.0392	7.51982	18.9496	24.533	0.0225621	0.364390881807067	6.58135	1.63934426229508	11.2201	2.92682926829268	9.01996	3.44023946974556	1.24392	0.850763237278116
M6.5	3.18685	0.43197	0.101105	1.90819	6.90324	4.99505	4.40049	9.39554	-1.2753	NA	0	NA	0	NA	0.263784	NA	0	NA
M7.3	3.96073	0.359244	0.0524122	4.71391	16.3734	11.1704	35.336	39.7761	-0.660437	-0.169048429835591	0.877193	0	18.1772	0.234192037470726	34.8082	0.0467576492591835	0.52221	5.00863583138173
M7.4	1.43299	0.142236	0.0201461	5.75759	16.5182	9.74585	33.2049	36.9929	0.183755	NA	16.6216	NA	16.4353	NA	12.924	NA	1.27169	NA
M7.6	1.94449	0.298127	0.0242692	4.96271	18.988	13.9579	39.0603	42.7396	0.587233	0.0177211830898141	5.80645	0	24.1803	0	33.3262	0.0098105581226516	0.725564	0
M8.6	1.37485	0.279457	0.0682175	1.66369	6.55588	4.89219	4.12855	9.02074	-1.23908	-1.47142660556083	0	0	0	0	0	0.0015567352149073	0	0
M9.1	0.691902	0.0951817	0.0226848	1.17444	5.85291	4.67848	4.34441	9.02288	-1.26476	-1.36230371123494	0	0	0	0	0	0	0	0
M9.2	1.18509	0.186748	0.0356043	4.7262	10.962	6.23583	7.50946	13.0648	-1.55755	-1.50520413165112	0	0	0	0	0	0	0	0
M9.3	2.95415	0.317719	0.0496121	4.34421	16.6639	11.7063	34.8844	39.4433	0.150936	-0.0406480876505942	0.618921	0	9.4667	0	34.1304	0	0.277369	0
M9.5	6.77452	0.627192	0.0829062	6.36935	17.8883	12.4967	34.998	39.4089	-0.156515	-0.13275378499793	3.0303	0	35.0746	0.365408038976857	95.7916	0.615925200428118	0.366156	0.593266907609672
M9.6	1.17067	0.15384	0.0219986	6.0034	19.7659	14.8295	39.0603	42.7396	1.84165	1.76620948287887	98.8439	69.811320754717	74.1573	74.8046875	11.1776	82.3828061398185	6.63447	0.908013346535476

## Sheet: e
Clone	Mouse	Model	Design	P_t0	tHalfReg	tyMax	LSK
ER1.592_GFP_primary	ER1.592	GFP	CoTx	5.51509	62.2925438763378	17.132	9.17
ER1.594_GFP_primary	ER1.594	GFP	CoTx	4.76237	36.5966870001882	16.8306	1.61
ER1.598_KuO_primary	ER1.598	KuO	CoTx	3.34416	5.54762681013606	3.82166	0
ER1.599_GFP_primary	ER1.599	GFP	CoTx	1.34233	6.01312736031637	5.50483	0
ER1.599_KuO_primary	ER1.599	KuO	CoTx	1.26315	10.6725650424729	5.65336	0
ER1.604_KuO_primary	ER1.604	KuO	CoTx	6.44026	15.1373860232124	11.4202	0
ER1.605_GFP_primary	ER1.605	GFP	CoTx	0.0146421	6.59935212724886	4.41939	0
ER1.605_KuO_primary	ER1.605	KuO	CoTx	0.0428063	6.10829663985491	4.18087	0
ER1.608_GFP_primary	ER1.608	GFP	CoTx	1.76847	9.48188560853996	6.6833	0
ER1.608_KuO_primary	ER1.608	KuO	CoTx	3.86779	11.1208082967232	8.31473	0
ER1.612_GFP_primary	ER1.612	GFP	CoTx	0.0469195	6.56486966245988	4.26815	0
ER1.615_KuO_primary	ER1.615	KuO	CoTx	0.0176934	5.97620398177046	4.18833	0
ER1.616_KuO_primary	ER1.616	KuO	CoTx	5.38488	21.2566428401057	14.3128	0
ER1.618_KuO_primary	ER1.618	KuO	CoTx	5.52562	6.95320987431979	9.28623	0
ER1.621_GFP_primary	ER1.621	GFP	CoTx	2.73776	56.3515385077608	15.0748	10.8
ER1.622_GFP_primary	ER1.622	GFP	CoTx	7.7971	9.82233482992646	14.7754	0
ER1.622_KuO_primary	ER1.622	KuO	CoTx	8	38.2214650841538	21.241	10.1
ER1.623_KuO_primary	ER1.623	KuO	CoTx	8	7.76418338755852	12.6522	0
ER1.625_GFP_primary	ER1.625	GFP	CoTx	10.2808	68.5301143420222	18.2224	0.12
ER1.626_GFP_primary	ER1.626	GFP	CoTx	10.6322	52.9971837879238	22.017	1.77
ER1.627_GFP_primary	ER1.627	GFP	CoTx	4.86522	23.5403906108921	16.7648	17
ER1.627_KuO_primary	ER1.627	KuO	CoTx	6.75648	14.0473383663487	9.26915	2.88
ER1.630_GFP_primary	ER1.630	GFP	CoTx	3.77078	7.21712084400863	8.04223	0.98
ER1.630_KuO_primary	ER1.630	KuO	CoTx	8.81143	39.0111724456495	21.6079	13.6
ER1.637_KuO_primary	ER1.637	KuO	CoTx	2.23228	41.2543949291189	13.2603	8.23
ER1.641_GFP_primary	ER1.641	GFP	CoTx	6.30522	42.6056441822446	14.8064	2.93
ER1.641_KuO_primary	ER1.641	KuO	CoTx	2.26247	12.4360747135395	7.98647	0
ER1.646_KuO_primary	ER1.646	KuO	CoTx	0.600885	8.82441348719758	5.77001	0
ER1.650_KuO_primary	ER1.650	KuO	CoTx	0.0481503	6.07320649965886	4.16833	0
ER1.653_GFP_primary	ER1.653	GFP	CoTx	1.27013	17.8399233480631	6.46572	0
ER1.656_GFP_primary	ER1.656	GFP	CoTx	1.52177	13.2162265374543	6.41843	0
ER1.657_GFP_primary	ER1.657	GFP	CoTx	5.09863	62.3341826117482	12.7227	1.11
ER1.660_GFP_primary	ER1.660	GFP	CoTx	2.53915	21.0204074566221	9.49318	0
ER1.663_KuO_primary	ER1.663	KuO	CoTx	2.4995	17.6335165165221	9.69431	2.76
ER1.665_KuO_primary	ER1.665	KuO	CoTx	16	NA	24	50.3
ER1.667_GFP_primary	ER1.667	GFP	CoTx	14.1844	68.5301143420222	20.3977	0
ER1.667_KuO_primary	ER1.667	KuO	CoTx	1.21798	7.72664136665381	7.28474	0
ER1.668_KuO_primary	ER1.668	KuO	CoTx	2.66732	35.9691036461833	11.2511	3.25
ER1.669_GFP_primary	ER1.669	GFP	CoTx	15.3333	NA	24	5.22
ER1.669_KuO_primary	ER1.669	KuO	CoTx	2.29097	13.9882697239194	12.5917	1.72
ER1.672_GFP_primary	ER1.672	GFP	CoTx	0.105559	6.76186643830521	4.20745	0
NA1.23_GFP_primary	NA1.23	GFP	ScTx	2.22815	9.46078011474337	7.03646	0
NA1.24_GFP_primary	NA1.24	GFP	ScTx	2.21667	9.10663249060175	7.31781	0
NA1.25_GFP_primary	NA1.25	GFP	ScTx	3.01857	7.68318247618049	8.11529	0
NA1.34_GFP_primary	NA1.34	GFP	ScTx	2.54947	14.5482827364621	8.28801	0
NA1.37_GFP_primary	NA1.37	GFP	ScTx	13.1303	68.5301143420222	23.3234	55.2
NA1.38_GFP_primary	NA1.38	GFP	ScTx	1.71242	11.1875621899142	7.41671	0
NA1.39_GFP_primary	NA1.39	GFP	ScTx	5.02691	57.7821679909786	20.0177	38.3
NA1.397_GFP_primary	NA1.397	GFP	ScTx	1.26812	17.3978316702279	6.10006	0
NA1.398_GFP_primary	NA1.398	GFP	ScTx	9.33752	3.95461874337306	5.3945	0
NA1.399_GFP_primary	NA1.399	GFP	ScTx	0.321691	6.75142672804386	3.83125	0
NA1.40_GFP_primary	NA1.40	GFP	ScTx	4.55553	6.53902547250157	7.38771	0.15
NA1.400_GFP_primary	NA1.400	GFP	ScTx	3.13987	9.53924771953621	7.84639	0
NA1.403_GFP_primary	NA1.403	GFP	ScTx	4.20423	9.15737327786845	9.35577	0
NA1.404_GFP_primary	NA1.404	GFP	ScTx	4.94495	12.7289829757661	12.0708	0.38
NA1.41_GFP_primary	NA1.41	GFP	ScTx	10	20.4015102171689	23.5437	28.6
NA1.419_GFP_primary	NA1.419	GFP	ScTx	7.64181	45.7160236379882	22.153	48.1
NA1.420_GFP_primary	NA1.420	GFP	ScTx	4.20886	8.94967689792655	8.85508	0
NA1.422_GFP_primary	NA1.422	GFP	ScTx	2.10729	26.790164242888	7.47764	0
NA1.427_GFP_primary	NA1.427	GFP	ScTx	1.62522	10.0734949893059	6.8757	0
NA1.428_GFP_primary	NA1.428	GFP	ScTx	8.39842	55.9781860624286	19.8451	59
NA1.43_GFP_primary	NA1.43	GFP	ScTx	2.88213	8.26139598844984	8.03849	0
NA1.430_GFP_primary	NA1.430	GFP	ScTx	2.27309	25.829980413466	8.08448	0.59
NA1.434_GFP_primary	NA1.434	GFP	ScTx	4.62196	32.4775703942412	12.4817	3.55
NA1.437_GFP_primary	NA1.437	GFP	ScTx	1.37577	7.89363393323319	5.6178	0
NA1.441_GFP_primary	NA1.441	GFP	ScTx	4.18543	27.5648720538736	11.6039	1.31
NA1.444_GFP_primary	NA1.444	GFP	ScTx	4.60947	9.16889056293017	9.36159	0
NA1.445_GFP_primary	NA1.445	GFP	ScTx	6.46457	8.96265193745901	10.9872	5.11
NA1.446_GFP_primary	NA1.446	GFP	ScTx	4.66887	51.3837284199761	15.3266	48.7
NA1.447_GFP_primary	NA1.447	GFP	ScTx	13.3309	10.6886100387211	19.2253	0
NA1.46_GFP_primary	NA1.46	GFP	ScTx	6.54087	51.5998278063989	17.4953	12.5
NA1.47_GFP_primary	NA1.47	GFP	ScTx	3.64975	12.7407073454257	10.6175	0.25
NA1.61_GFP_primary	NA1.61	GFP	ScTx	0.0134989	5.97122636372163	4.19235	0
NA1.66_GFP_primary	NA1.66	GFP	ScTx	5.52228	27.9712208345169	10.7607	0.816667
NA1.72_GFP_primary	NA1.72	GFP	ScTx	13.2908	39.8419914684043	22.6701	2.06333
NA1.75_GFP_primary	NA1.75	GFP	ScTx	5.39009	12.3217515954219	13.5824	0.593333
