# Supplementary material for: A kinetics-based model of haematopoiesis reveals extrinsic regulation of skewed lineage output from stem cells
Source: Nat Cell Biol. 2026 May 25;28(6):1127–40. doi: 10.1038/s41556-026-01958-0 (PMC13278965; doi:10.1038/s41556-026-01958-0)
Supplement: Supplementary file 9 — Statistical source data. [file 41556_2026_1958_MOESM9_ESM.xlsx]

## Sheet: a
x	y	Mouse	Population
0	0	M1.2	B cells
1	0.021581	M1.2	B cells
2	0.146017	M1.2	B cells
3	0.267151	M1.2	B cells
4	0.381915	M1.2	B cells
5	0.487537	M1.2	B cells
6	0.581847	M1.2	B cells
7	0.663438	M1.2	B cells
8	0.731696	M1.2	B cells
9	0.786726	M1.2	B cells
10	0.829211	M1.2	B cells
11	0.860231	M1.2	B cells
12	0.881103	M1.2	B cells
13	0.893234	M1.2	B cells
14	0.898016	M1.2	B cells
15	0.896754	M1.2	B cells
16	0.890624	M1.2	B cells
17	0.880656	M1.2	B cells
18	0.867728	M1.2	B cells
19	0.852578	M1.2	B cells
20	0.835813	M1.2	B cells
0	0	M1.2	CD4+ T cells
1	0	M1.2	CD4+ T cells
2	0	M1.2	CD4+ T cells
3	0	M1.2	CD4+ T cells
4	0	M1.2	CD4+ T cells
5	0.0646911	M1.2	CD4+ T cells
6	0.146318	M1.2	CD4+ T cells
7	0.226473	M1.2	CD4+ T cells
8	0.303866	M1.2	CD4+ T cells
9	0.377089	M1.2	CD4+ T cells
10	0.444758	M1.2	CD4+ T cells
11	0.505657	M1.2	CD4+ T cells
12	0.55884	M1.2	CD4+ T cells
13	0.603708	M1.2	CD4+ T cells
14	0.640031	M1.2	CD4+ T cells
15	0.667933	M1.2	CD4+ T cells
16	0.687839	M1.2	CD4+ T cells
17	0.700404	M1.2	CD4+ T cells
18	0.70643	M1.2	CD4+ T cells
19	0.7068	M1.2	CD4+ T cells
20	0.702403	M1.2	CD4+ T cells
0	0	M1.2	CD8+ T cells
1	0	M1.2	CD8+ T cells
2	0	M1.2	CD8+ T cells
3	0	M1.2	CD8+ T cells
4	0	M1.2	CD8+ T cells
5	0	M1.2	CD8+ T cells
6	0	M1.2	CD8+ T cells
7	0.0597667	M1.2	CD8+ T cells
8	0.12266	M1.2	CD8+ T cells
9	0.185538	M1.2	CD8+ T cells
10	0.248335	M1.2	CD8+ T cells
11	0.310867	M1.2	CD8+ T cells
12	0.37273	M1.2	CD8+ T cells
13	0.433164	M1.2	CD8+ T cells
14	0.490908	M1.2	CD8+ T cells
15	0.544083	M1.2	CD8+ T cells
16	0.590165	M1.2	CD8+ T cells
17	0.626149	M1.2	CD8+ T cells
18	0.648976	M1.2	CD8+ T cells
19	0.65621	M1.2	CD8+ T cells
20	0.64678	M1.2	CD8+ T cells
0	0	M1.2	Macrophages
1	0.156191	M1.2	Macrophages
2	0.342863	M1.2	Macrophages
3	0.492989	M1.2	Macrophages
4	0.610365	M1.2	Macrophages
5	0.700697	M1.2	Macrophages
6	0.769513	M1.2	Macrophages
7	0.82151	M1.2	Macrophages
8	0.860462	M1.2	Macrophages
9	0.88932	M1.2	Macrophages
10	0.91036	M1.2	Macrophages
11	0.925332	M1.2	Macrophages
12	0.935582	M1.2	Macrophages
13	0.942145	M1.2	Macrophages
14	0.945821	M1.2	Macrophages
15	0.947232	M1.2	Macrophages
16	0.946863	M1.2	Macrophages
17	0.945096	M1.2	Macrophages
18	0.94223	M1.2	Macrophages
19	0.938502	M1.2	Macrophages
20	0.934104	M1.2	Macrophages
0	0	M1.2	CD11b+ cDCs
1	0.0720878	M1.2	CD11b+ cDCs
2	0.220206	M1.2	CD11b+ cDCs
3	0.359097	M1.2	CD11b+ cDCs
4	0.48475	M1.2	CD11b+ cDCs
5	0.594755	M1.2	CD11b+ cDCs
6	0.688143	M1.2	CD11b+ cDCs
7	0.765098	M1.2	CD11b+ cDCs
8	0.826623	M1.2	CD11b+ cDCs
9	0.874215	M1.2	CD11b+ cDCs
10	0.909605	M1.2	CD11b+ cDCs
11	0.934568	M1.2	CD11b+ cDCs
12	0.950795	M1.2	CD11b+ cDCs
13	0.959822	M1.2	CD11b+ cDCs
14	0.963001	M1.2	CD11b+ cDCs
15	0.961492	M1.2	CD11b+ cDCs
16	0.956274	M1.2	CD11b+ cDCs
17	0.948157	M1.2	CD11b+ cDCs
18	0.937812	M1.2	CD11b+ cDCs
19	0.925783	M1.2	CD11b+ cDCs
20	0.912511	M1.2	CD11b+ cDCs
0	0	M1.2	Eosinophils
1	0.0741066	M1.2	Eosinophils
2	0.238757	M1.2	Eosinophils
3	0.39181	M1.2	Eosinophils
4	0.528122	M1.2	Eosinophils
5	0.644825	M1.2	Eosinophils
6	0.741068	M1.2	Eosinophils
7	0.817547	M1.2	Eosinophils
8	0.875969	M1.2	Eosinophils
9	0.918572	M1.2	Eosinophils
10	0.947764	M1.2	Eosinophils
11	0.965876	M1.2	Eosinophils
12	0.975029	M1.2	Eosinophils
13	0.97707	M1.2	Eosinophils
14	0.973556	M1.2	Eosinophils
15	0.965778	M1.2	Eosinophils
16	0.954783	M1.2	Eosinophils
17	0.941411	M1.2	Eosinophils
18	0.92633	M1.2	Eosinophils
19	0.910067	M1.2	Eosinophils
20	0.893034	M1.2	Eosinophils
0	0	M1.2	Neutrophils
1	0	M1.2	Neutrophils
2	0	M1.2	Neutrophils
3	0.0285325	M1.2	Neutrophils
4	0.23378	M1.2	Neutrophils
5	0.415053	M1.2	Neutrophils
6	0.565288	M1.2	Neutrophils
7	0.683862	M1.2	Neutrophils
8	0.773657	M1.2	Neutrophils
9	0.839035	M1.2	Neutrophils
10	0.884599	M1.2	Neutrophils
11	0.914557	M1.2	Neutrophils
12	0.932476	M1.2	Neutrophils
13	0.941252	M1.2	Neutrophils
14	0.943169	M1.2	Neutrophils
15	0.939997	M1.2	Neutrophils
16	0.933097	M1.2	Neutrophils
17	0.923503	M1.2	Neutrophils
18	0.912001	M1.2	Neutrophils
19	0.899184	M1.2	Neutrophils
20	0.885499	M1.2	Neutrophils
0	0	M1.2	RBCs
1	0	M1.2	RBCs
2	0	M1.2	RBCs
3	0	M1.2	RBCs
4	0.055683	M1.2	RBCs
5	0.209433	M1.2	RBCs
6	0.351144	M1.2	RBCs
7	0.476292	M1.2	RBCs
8	0.582833	M1.2	RBCs
9	0.670602	M1.2	RBCs
10	0.740703	M1.2	RBCs
11	0.794965	M1.2	RBCs
12	0.835523	M1.2	RBCs
13	0.864541	M1.2	RBCs
14	0.884037	M1.2	RBCs
15	0.895806	M1.2	RBCs
16	0.901388	M1.2	RBCs
17	0.902076	M1.2	RBCs
18	0.898935	M1.2	RBCs
19	0.892833	M1.2	RBCs
20	0.884472	M1.2	RBCs
0	0	M1.2	Platelets
1	0.117479	M1.2	Platelets
2	0.263196	M1.2	Platelets
3	0.39251	M1.2	Platelets
4	0.502566	M1.2	Platelets
5	0.593015	M1.2	Platelets
6	0.665087	M1.2	Platelets
7	0.72084	M1.2	Platelets
8	0.76264	M1.2	Platelets
9	0.79283	M1.2	Platelets
10	0.813547	M1.2	Platelets
11	0.826655	M1.2	Platelets
12	0.833721	M1.2	Platelets
13	0.83604	M1.2	Platelets
14	0.834663	M1.2	Platelets
15	0.830435	M1.2	Platelets
16	0.824033	M1.2	Platelets
17	0.815992	M1.2	Platelets
18	0.806737	M1.2	Platelets
19	0.796603	M1.2	Platelets
20	0.785853	M1.2	Platelets
0	0	M1.4	B cells
1	0	M1.4	B cells
2	0	M1.4	B cells
3	0	M1.4	B cells
4	0.0318967	M1.4	B cells
5	0.245774	M1.4	B cells
6	0.409842	M1.4	B cells
7	0.529581	M1.4	B cells
8	0.615084	M1.4	B cells
9	0.675398	M1.4	B cells
10	0.717488	M1.4	B cells
11	0.746438	M1.4	B cells
12	0.765888	M1.4	B cells
13	0.778432	M1.4	B cells
14	0.785927	M1.4	B cells
15	0.789711	M1.4	B cells
16	0.790753	M1.4	B cells
17	0.789765	M1.4	B cells
18	0.787273	M1.4	B cells
19	0.783668	M1.4	B cells
20	0.779245	M1.4	B cells
0	0	M1.4	CD4+ T cells
1	0	M1.4	CD4+ T cells
2	0	M1.4	CD4+ T cells
3	0	M1.4	CD4+ T cells
4	0	M1.4	CD4+ T cells
5	0.0966158	M1.4	CD4+ T cells
6	0.191723	M1.4	CD4+ T cells
7	0.283354	M1.4	CD4+ T cells
8	0.369459	M1.4	CD4+ T cells
9	0.44818	M1.4	CD4+ T cells
10	0.518041	M1.4	CD4+ T cells
11	0.578071	M1.4	CD4+ T cells
12	0.62784	M1.4	CD4+ T cells
13	0.667423	M1.4	CD4+ T cells
14	0.697316	M1.4	CD4+ T cells
15	0.718322	M1.4	CD4+ T cells
16	0.731434	M1.4	CD4+ T cells
17	0.737729	M1.4	CD4+ T cells
18	0.738288	M1.4	CD4+ T cells
19	0.734137	M1.4	CD4+ T cells
20	0.726208	M1.4	CD4+ T cells
0	0	M1.4	CD8+ T cells
1	0	M1.4	CD8+ T cells
2	0	M1.4	CD8+ T cells
3	0	M1.4	CD8+ T cells
4	0	M1.4	CD8+ T cells
5	0.0146099	M1.4	CD8+ T cells
6	0.0695759	M1.4	CD8+ T cells
7	0.124542	M1.4	CD8+ T cells
8	0.179507	M1.4	CD8+ T cells
9	0.234467	M1.4	CD8+ T cells
10	0.289397	M1.4	CD8+ T cells
11	0.34421	M1.4	CD8+ T cells
12	0.398653	M1.4	CD8+ T cells
13	0.452111	M1.4	CD8+ T cells
14	0.503272	M1.4	CD8+ T cells
15	0.549636	M1.4	CD8+ T cells
16	0.586999	M1.4	CD8+ T cells
17	0.609307	M1.4	CD8+ T cells
18	0.609621	M1.4	CD8+ T cells
19	0.582831	M1.4	CD8+ T cells
20	0.529258	M1.4	CD8+ T cells
0	0	M1.4	Macrophages
1	0	M1.4	Macrophages
2	0	M1.4	Macrophages
3	0	M1.4	Macrophages
4	0	M1.4	Macrophages
5	0.372142	M1.4	Macrophages
6	0.556784	M1.4	Macrophages
7	0.651799	M1.4	Macrophages
8	0.703157	M1.4	Macrophages
9	0.731597	M1.4	Macrophages
10	0.747192	M1.4	Macrophages
11	0.755205	M1.4	Macrophages
12	0.758568	M1.4	Macrophages
13	0.758995	M1.4	Macrophages
14	0.757534	M1.4	Macrophages
15	0.754845	M1.4	Macrophages
16	0.751359	M1.4	Macrophages
17	0.747359	M1.4	Macrophages
18	0.743038	M1.4	Macrophages
19	0.738529	M1.4	Macrophages
20	0.733923	M1.4	Macrophages
0	0	M1.4	CD11b+ cDCs
1	0.0507225	M1.4	CD11b+ cDCs
2	0.170005	M1.4	CD11b+ cDCs
3	0.284743	M1.4	CD11b+ cDCs
4	0.391688	M1.4	CD11b+ cDCs
5	0.488126	M1.4	CD11b+ cDCs
6	0.572155	M1.4	CD11b+ cDCs
7	0.642786	M1.4	CD11b+ cDCs
8	0.699891	M1.4	CD11b+ cDCs
9	0.744047	M1.4	CD11b+ cDCs
10	0.776334	M1.4	CD11b+ cDCs
11	0.798129	M1.4	CD11b+ cDCs
12	0.810929	M1.4	CD11b+ cDCs
13	0.816222	M1.4	CD11b+ cDCs
14	0.815399	M1.4	CD11b+ cDCs
15	0.809706	M1.4	CD11b+ cDCs
16	0.800221	M1.4	CD11b+ cDCs
17	0.787855	M1.4	CD11b+ cDCs
18	0.773364	M1.4	CD11b+ cDCs
19	0.757361	M1.4	CD11b+ cDCs
20	0.740342	M1.4	CD11b+ cDCs
0	0	M1.4	Eosinophils
1	0	M1.4	Eosinophils
2	0	M1.4	Eosinophils
3	0	M1.4	Eosinophils
4	0	M1.4	Eosinophils
5	0.3735	M1.4	Eosinophils
6	0.551593	M1.4	Eosinophils
7	0.63648	M1.4	Eosinophils
8	0.677685	M1.4	Eosinophils
9	0.697048	M1.4	Eosinophils
10	0.704817	M1.4	Eosinophils
11	0.70615	M1.4	Eosinophils
12	0.703805	M1.4	Eosinophils
13	0.699334	M1.4	Eosinophils
14	0.693642	M1.4	Eosinophils
15	0.687275	M1.4	Eosinophils
16	0.680567	M1.4	Eosinophils
17	0.67373	M1.4	Eosinophils
18	0.666894	M1.4	Eosinophils
19	0.660144	M1.4	Eosinophils
20	0.653529	M1.4	Eosinophils
0	0	M1.4	Neutrophils
1	0	M1.4	Neutrophils
2	0	M1.4	Neutrophils
3	0	M1.4	Neutrophils
4	0.153753	M1.4	Neutrophils
5	0.298944	M1.4	Neutrophils
6	0.410685	M1.4	Neutrophils
7	0.495786	M1.4	Neutrophils
8	0.560516	M1.4	Neutrophils
9	0.609848	M1.4	Neutrophils
10	0.647543	M1.4	Neutrophils
11	0.6764	M1.4	Neutrophils
12	0.698496	M1.4	Neutrophils
13	0.715376	M1.4	Neutrophils
14	0.728202	M1.4	Neutrophils
15	0.73785	M1.4	Neutrophils
16	0.744991	M1.4	Neutrophils
17	0.750141	M1.4	Neutrophils
18	0.753699	M1.4	Neutrophils
19	0.755978	M1.4	Neutrophils
20	0.757228	M1.4	Neutrophils
0	0	M1.4	RBCs
1	0	M1.4	RBCs
2	0	M1.4	RBCs
3	0	M1.4	RBCs
4	0.0225121	M1.4	RBCs
5	0.108582	M1.4	RBCs
6	0.193416	M1.4	RBCs
7	0.275489	M1.4	RBCs
8	0.353074	M1.4	RBCs
9	0.42447	M1.4	RBCs
10	0.488198	M1.4	RBCs
11	0.543148	M1.4	RBCs
12	0.588676	M1.4	RBCs
13	0.624619	M1.4	RBCs
14	0.651259	M1.4	RBCs
15	0.669232	M1.4	RBCs
16	0.679423	M1.4	RBCs
17	0.682858	M1.4	RBCs
18	0.680604	M1.4	RBCs
19	0.673704	M1.4	RBCs
20	0.663122	M1.4	RBCs
0	0	M1.4	Platelets
1	0.101317	M1.4	Platelets
2	0.243343	M1.4	Platelets
3	0.367523	M1.4	Platelets
4	0.471349	M1.4	Platelets
5	0.555103	M1.4	Platelets
6	0.620612	M1.4	Platelets
7	0.670374	M1.4	Platelets
8	0.707009	M1.4	Platelets
9	0.732965	M1.4	Platelets
10	0.75038	M1.4	Platelets
11	0.761053	M1.4	Platelets
12	0.766454	M1.4	Platelets
13	0.76777	M1.4	Platelets
14	0.765945	M1.4	Platelets
15	0.761724	M1.4	Platelets
16	0.755696	M1.4	Platelets
17	0.748322	M1.4	Platelets
18	0.739962	M1.4	Platelets
19	0.730897	M1.4	Platelets
20	0.721349	M1.4	Platelets
0	0	M1.5	B cells
1	0	M1.5	B cells
2	0	M1.5	B cells
3	0	M1.5	B cells
4	0	M1.5	B cells
5	0.240111	M1.5	B cells
6	0.524657	M1.5	B cells
7	0.745155	M1.5	B cells
8	0.886556	M1.5	B cells
9	0.955704	M1.5	B cells
10	0.970817	M1.5	B cells
11	0.951099	M1.5	B cells
12	0.911711	M1.5	B cells
13	0.862919	M1.5	B cells
14	0.811038	M1.5	B cells
15	0.759666	M1.5	B cells
16	0.710699	M1.5	B cells
17	0.665012	M1.5	B cells
18	0.622903	M1.5	B cells
19	0.584354	M1.5	B cells
20	0.549183	M1.5	B cells
0	0	M1.5	CD4+ T cells
1	0	M1.5	CD4+ T cells
2	0	M1.5	CD4+ T cells
3	0	M1.5	CD4+ T cells
4	0	M1.5	CD4+ T cells
5	0.135144	M1.5	CD4+ T cells
6	0.269583	M1.5	CD4+ T cells
7	0.400965	M1.5	CD4+ T cells
8	0.524855	M1.5	CD4+ T cells
9	0.635038	M1.5	CD4+ T cells
10	0.724645	M1.5	CD4+ T cells
11	0.787897	M1.5	CD4+ T cells
12	0.821855	M1.5	CD4+ T cells
13	0.827308	M1.5	CD4+ T cells
14	0.808385	M1.5	CD4+ T cells
15	0.771192	M1.5	CD4+ T cells
16	0.722233	M1.5	CD4+ T cells
17	0.667231	M1.5	CD4+ T cells
18	0.610573	M1.5	CD4+ T cells
19	0.555249	M1.5	CD4+ T cells
20	0.503075	M1.5	CD4+ T cells
0	0	M1.5	CD8+ T cells
1	0	M1.5	CD8+ T cells
2	0	M1.5	CD8+ T cells
3	0	M1.5	CD8+ T cells
4	0	M1.5	CD8+ T cells
5	0.019072	M1.5	CD8+ T cells
6	0.093267	M1.5	CD8+ T cells
7	0.167454	M1.5	CD8+ T cells
8	0.241577	M1.5	CD8+ T cells
9	0.315428	M1.5	CD8+ T cells
10	0.388474	M1.5	CD8+ T cells
11	0.45962	M1.5	CD8+ T cells
12	0.526942	M1.5	CD8+ T cells
13	0.58748	M1.5	CD8+ T cells
14	0.637259	M1.5	CD8+ T cells
15	0.671741	M1.5	CD8+ T cells
16	0.686825	M1.5	CD8+ T cells
17	0.680201	M1.5	CD8+ T cells
18	0.652451	M1.5	CD8+ T cells
19	0.607219	M1.5	CD8+ T cells
20	0.550242	M1.5	CD8+ T cells
0	0	M1.5	Macrophages
1	0.200824	M1.5	Macrophages
2	0.527652	M1.5	Macrophages
3	0.75532	M1.5	Macrophages
4	0.841583	M1.5	Macrophages
5	0.815308	M1.5	Macrophages
6	0.733343	M1.5	Macrophages
7	0.637282	M1.5	Macrophages
8	0.546975	M1.5	Macrophages
9	0.468948	M1.5	Macrophages
10	0.40379	M1.5	Macrophages
11	0.350013	M1.5	Macrophages
12	0.305675	M1.5	Macrophages
13	0.268969	M1.5	Macrophages
14	0.238381	M1.5	Macrophages
15	0.212701	M1.5	Macrophages
16	0.190971	M1.5	Macrophages
17	0.172443	M1.5	Macrophages
18	0.156529	M1.5	Macrophages
19	0.142765	M1.5	Macrophages
20	0.130783	M1.5	Macrophages
0	0	M1.5	CD11b+ cDCs
1	0.174939	M1.5	CD11b+ cDCs
2	0.397043	M1.5	CD11b+ cDCs
3	0.576767	M1.5	CD11b+ cDCs
4	0.699893	M1.5	CD11b+ cDCs
5	0.767285	M1.5	CD11b+ cDCs
6	0.789894	M1.5	CD11b+ cDCs
7	0.781565	M1.5	CD11b+ cDCs
8	0.754425	M1.5	CD11b+ cDCs
9	0.717332	M1.5	CD11b+ cDCs
10	0.676085	M1.5	CD11b+ cDCs
11	0.634185	M1.5	CD11b+ cDCs
12	0.593597	M1.5	CD11b+ cDCs
13	0.555325	M1.5	CD11b+ cDCs
14	0.519801	M1.5	CD11b+ cDCs
15	0.487124	M1.5	CD11b+ cDCs
16	0.457218	M1.5	CD11b+ cDCs
17	0.429913	M1.5	CD11b+ cDCs
18	0.405002	M1.5	CD11b+ cDCs
19	0.382267	M1.5	CD11b+ cDCs
20	0.361498	M1.5	CD11b+ cDCs
0	0	M1.5	Eosinophils
1	0.191874	M1.5	Eosinophils
2	0.514066	M1.5	Eosinophils
3	0.732708	M1.5	Eosinophils
4	0.803777	M1.5	Eosinophils
5	0.762824	M1.5	Eosinophils
6	0.672248	M1.5	Eosinophils
7	0.573779	M1.5	Eosinophils
8	0.485091	M1.5	Eosinophils
9	0.410704	M1.5	Eosinophils
10	0.349943	M1.5	Eosinophils
11	0.300646	M1.5	Eosinophils
12	0.260554	M1.5	Eosinophils
13	0.227735	M1.5	Eosinophils
14	0.200642	M1.5	Eosinophils
15	0.178078	M1.5	Eosinophils
16	0.159118	M1.5	Eosinophils
17	0.143052	M1.5	Eosinophils
18	0.129327	M1.5	Eosinophils
19	0.117514	M1.5	Eosinophils
20	0.107277	M1.5	Eosinophils
0	0	M1.5	Neutrophils
1	0.0229742	M1.5	Neutrophils
2	0.163864	M1.5	Neutrophils
3	0.297885	M1.5	Neutrophils
4	0.412341	M1.5	Neutrophils
5	0.493663	M1.5	Neutrophils
6	0.534854	M1.5	Neutrophils
7	0.538891	M1.5	Neutrophils
8	0.515806	M1.5	Neutrophils
9	0.477141	M1.5	Neutrophils
10	0.432162	M1.5	Neutrophils
11	0.386825	M1.5	Neutrophils
12	0.344319	M1.5	Neutrophils
13	0.306011	M1.5	Neutrophils
14	0.272226	M1.5	Neutrophils
15	0.242766	M1.5	Neutrophils
16	0.217211	M1.5	Neutrophils
17	0.195073	M1.5	Neutrophils
18	0.175877	M1.5	Neutrophils
19	0.159192	M1.5	Neutrophils
20	0.144645	M1.5	Neutrophils
0	0	M1.5	RBCs
1	0	M1.5	RBCs
2	0	M1.5	RBCs
3	0	M1.5	RBCs
4	0.0420069	M1.5	RBCs
5	0.207811	M1.5	RBCs
6	0.359193	M1.5	RBCs
7	0.473794	M1.5	RBCs
8	0.53448	M1.5	RBCs
9	0.541858	M1.5	RBCs
10	0.511514	M1.5	RBCs
11	0.462152	M1.5	RBCs
12	0.407579	M1.5	RBCs
13	0.355414	M1.5	RBCs
14	0.308864	M1.5	RBCs
15	0.268713	M1.5	RBCs
16	0.234626	M1.5	RBCs
17	0.205863	M1.5	RBCs
18	0.181604	M1.5	RBCs
19	0.161092	M1.5	RBCs
20	0.143674	M1.5	RBCs
0	0	M1.5	Platelets
1	0.102041	M1.5	Platelets
2	0.392991	M1.5	Platelets
3	0.483585	M1.5	Platelets
4	0.48664	M1.5	Platelets
5	0.462285	M1.5	Platelets
6	0.43183	M1.5	Platelets
7	0.40214	M1.5	Platelets
8	0.375179	M1.5	Platelets
9	0.351267	M1.5	Platelets
10	0.330195	M1.5	Platelets
11	0.311612	M1.5	Platelets
12	0.295163	M1.5	Platelets
13	0.28053	M1.5	Platelets
14	0.267444	M1.5	Platelets
15	0.255677	M1.5	Platelets
16	0.245043	M1.5	Platelets
17	0.235387	M1.5	Platelets
18	0.226578	M1.5	Platelets
19	0.218508	M1.5	Platelets
20	0.211086	M1.5	Platelets
0	0	M1.6	B cells
1	0	M1.6	B cells
2	0	M1.6	B cells
3	0	M1.6	B cells
4	0	M1.6	B cells
5	0.243173	M1.6	B cells
6	0.560525	M1.6	B cells
7	0.750873	M1.6	B cells
8	0.863061	M1.6	B cells
9	0.928809	M1.6	B cells
10	0.966625	M1.6	B cells
11	0.987258	M1.6	B cells
12	0.997084	M1.6	B cells
13	0.999987	M1.6	B cells
14	0.998398	M1.6	B cells
15	0.993877	M1.6	B cells
16	0.987444	M1.6	B cells
17	0.97978	M1.6	B cells
18	0.971346	M1.6	B cells
19	0.962456	M1.6	B cells
20	0.953328	M1.6	B cells
0	0	M1.6	CD4+ T cells
1	0	M1.6	CD4+ T cells
2	0	M1.6	CD4+ T cells
3	0	M1.6	CD4+ T cells
4	0	M1.6	CD4+ T cells
5	0.183318	M1.6	CD4+ T cells
6	0.39097	M1.6	CD4+ T cells
7	0.557102	M1.6	CD4+ T cells
8	0.684419	M1.6	CD4+ T cells
9	0.779148	M1.6	CD4+ T cells
10	0.847955	M1.6	CD4+ T cells
11	0.896732	M1.6	CD4+ T cells
12	0.930282	M1.6	CD4+ T cells
13	0.952351	M1.6	CD4+ T cells
14	0.965804	M1.6	CD4+ T cells
15	0.972809	M1.6	CD4+ T cells
16	0.974995	M1.6	CD4+ T cells
17	0.97359	M1.6	CD4+ T cells
18	0.969518	M1.6	CD4+ T cells
19	0.963477	M1.6	CD4+ T cells
20	0.955994	M1.6	CD4+ T cells
0	0	M1.6	CD8+ T cells
1	0	M1.6	CD8+ T cells
2	0	M1.6	CD8+ T cells
3	0	M1.6	CD8+ T cells
4	0	M1.6	CD8+ T cells
5	0.0253389	M1.6	CD8+ T cells
6	0.103891	M1.6	CD8+ T cells
7	0.182431	M1.6	CD8+ T cells
8	0.260895	M1.6	CD8+ T cells
9	0.339102	M1.6	CD8+ T cells
10	0.416657	M1.6	CD8+ T cells
11	0.492852	M1.6	CD8+ T cells
12	0.566566	M1.6	CD8+ T cells
13	0.636184	M1.6	CD8+ T cells
14	0.699588	M1.6	CD8+ T cells
15	0.754252	M1.6	CD8+ T cells
16	0.797483	M1.6	CD8+ T cells
17	0.826802	M1.6	CD8+ T cells
18	0.840418	M1.6	CD8+ T cells
19	0.83765	M1.6	CD8+ T cells
20	0.819164	M1.6	CD8+ T cells
0	0	M1.6	Macrophages
1	0.252588	M1.6	Macrophages
2	0.560584	M1.6	Macrophages
3	0.741002	M1.6	Macrophages
4	0.848094	M1.6	Macrophages
5	0.912833	M1.6	Macrophages
6	0.952268	M1.6	Macrophages
7	0.976035	M1.6	Macrophages
8	0.98979	M1.6	Macrophages
9	0.996981	M1.6	Macrophages
10	0.999778	M1.6	Macrophages
11	0.99959	M1.6	Macrophages
12	0.997353	M1.6	Macrophages
13	0.993704	M1.6	Macrophages
14	0.989083	M1.6	Macrophages
15	0.9838	M1.6	Macrophages
16	0.978074	M1.6	Macrophages
17	0.972063	M1.6	Macrophages
18	0.965883	M1.6	Macrophages
19	0.959616	M1.6	Macrophages
20	0.953324	M1.6	Macrophages
0	0	M1.6	CD11b+ cDCs
1	0.201088	M1.6	CD11b+ cDCs
2	0.470207	M1.6	CD11b+ cDCs
3	0.653193	M1.6	CD11b+ cDCs
4	0.775513	M1.6	CD11b+ cDCs
5	0.857147	M1.6	CD11b+ cDCs
6	0.911597	M1.6	CD11b+ cDCs
7	0.947695	M1.6	CD11b+ cDCs
8	0.971225	M1.6	CD11b+ cDCs
9	0.986016	M1.6	CD11b+ cDCs
10	0.994652	M1.6	CD11b+ cDCs
11	0.9989	M1.6	CD11b+ cDCs
12	0.999994	M1.6	CD11b+ cDCs
13	0.998805	M1.6	CD11b+ cDCs
14	0.995958	M1.6	CD11b+ cDCs
15	0.991907	M1.6	CD11b+ cDCs
16	0.986986	M1.6	CD11b+ cDCs
17	0.981441	M1.6	CD11b+ cDCs
18	0.975458	M1.6	CD11b+ cDCs
19	0.969173	M1.6	CD11b+ cDCs
20	0.962693	M1.6	CD11b+ cDCs
0	0	M1.6	Eosinophils
1	0.245389	M1.6	Eosinophils
2	0.540971	M1.6	Eosinophils
3	0.737602	M1.6	Eosinophils
4	0.860242	M1.6	Eosinophils
5	0.933066	M1.6	Eosinophils
6	0.973568	M1.6	Eosinophils
7	0.993337	M1.6	Eosinophils
8	0.999837	M1.6	Eosinophils
9	0.997852	M1.6	Eosinophils
10	0.990468	M1.6	Eosinophils
11	0.97969	M1.6	Eosinophils
12	0.966836	M1.6	Eosinophils
13	0.952776	M1.6	Eosinophils
14	0.938089	M1.6	Eosinophils
15	0.923164	M1.6	Eosinophils
16	0.908257	M1.6	Eosinophils
17	0.893538	M1.6	Eosinophils
18	0.879118	M1.6	Eosinophils
19	0.865067	M1.6	Eosinophils
20	0.851427	M1.6	Eosinophils
0	0	M1.6	Neutrophils
1	0	M1.6	Neutrophils
2	0.166238	M1.6	Neutrophils
3	0.328542	M1.6	Neutrophils
4	0.475002	M1.6	Neutrophils
5	0.60207	M1.6	Neutrophils
6	0.708469	M1.6	Neutrophils
7	0.794639	M1.6	Neutrophils
8	0.862141	M1.6	Neutrophils
9	0.913144	M1.6	Neutrophils
10	0.95003	M1.6	Neutrophils
11	0.975135	M1.6	Neutrophils
12	0.990606	M1.6	Neutrophils
13	0.998324	M1.6	Neutrophils
14	0.999893	M1.6	Neutrophils
15	0.996648	M1.6	Neutrophils
16	0.989684	M1.6	Neutrophils
17	0.979889	M1.6	Neutrophils
18	0.967974	M1.6	Neutrophils
19	0.954509	M1.6	Neutrophils
20	0.939942	M1.6	Neutrophils
0	0	M1.6	RBCs
1	0.127933	M1.6	RBCs
2	0.29332	M1.6	RBCs
3	0.441151	M1.6	RBCs
4	0.568481	M1.6	RBCs
5	0.6749	M1.6	RBCs
6	0.761572	M1.6	RBCs
7	0.830508	M1.6	RBCs
8	0.884059	M1.6	RBCs
9	0.924588	M1.6	RBCs
10	0.954294	M1.6	RBCs
11	0.975125	M1.6	RBCs
12	0.988755	M1.6	RBCs
13	0.996589	M1.6	RBCs
14	0.999791	M1.6	RBCs
15	0.999317	M1.6	RBCs
16	0.995942	M1.6	RBCs
17	0.990298	M1.6	RBCs
18	0.982893	M1.6	RBCs
19	0.974137	M1.6	RBCs
20	0.964359	M1.6	RBCs
0	0	M1.6	Platelets
1	0.211192	M1.6	Platelets
2	0.490325	M1.6	Platelets
3	0.672222	M1.6	Platelets
4	0.790211	M1.6	Platelets
5	0.867356	M1.6	Platelets
6	0.918118	M1.6	Platelets
7	0.951491	M1.6	Platelets
8	0.973156	M1.6	Platelets
9	0.98678	M1.6	Platelets
10	0.994789	M1.6	Platelets
11	0.998819	M1.6	Platelets
12	1	M1.6	Platelets
13	0.999122	M1.6	Platelets
14	0.99675	M1.6	Platelets
15	0.993293	M1.6	Platelets
16	0.989048	M1.6	Platelets
17	0.984236	M1.6	Platelets
18	0.979023	M1.6	Platelets
19	0.973531	M1.6	Platelets
20	0.967855	M1.6	Platelets
0	0	M10.1	B cells
1	0	M10.1	B cells
2	0	M10.1	B cells
3	0	M10.1	B cells
4	0	M10.1	B cells
5	0	M10.1	B cells
6	0	M10.1	B cells
7	0	M10.1	B cells
8	0	M10.1	B cells
9	0	M10.1	B cells
10	0	M10.1	B cells
11	0	M10.1	B cells
12	0	M10.1	B cells
13	0	M10.1	B cells
14	0	M10.1	B cells
15	0	M10.1	B cells
16	0	M10.1	B cells
17	0	M10.1	B cells
18	0	M10.1	B cells
19	0	M10.1	B cells
20	0	M10.1	B cells
0	0	M10.1	CD4+ T cells
1	0	M10.1	CD4+ T cells
2	0	M10.1	CD4+ T cells
3	0	M10.1	CD4+ T cells
4	0	M10.1	CD4+ T cells
5	0	M10.1	CD4+ T cells
6	0	M10.1	CD4+ T cells
7	0	M10.1	CD4+ T cells
8	0	M10.1	CD4+ T cells
9	0	M10.1	CD4+ T cells
10	0	M10.1	CD4+ T cells
11	0	M10.1	CD4+ T cells
12	0	M10.1	CD4+ T cells
13	0	M10.1	CD4+ T cells
14	0	M10.1	CD4+ T cells
15	0	M10.1	CD4+ T cells
16	0	M10.1	CD4+ T cells
17	0	M10.1	CD4+ T cells
18	0	M10.1	CD4+ T cells
19	0	M10.1	CD4+ T cells
20	0	M10.1	CD4+ T cells
0	0	M10.1	CD8+ T cells
1	0	M10.1	CD8+ T cells
2	0	M10.1	CD8+ T cells
3	0	M10.1	CD8+ T cells
4	0	M10.1	CD8+ T cells
5	0	M10.1	CD8+ T cells
6	0	M10.1	CD8+ T cells
7	0	M10.1	CD8+ T cells
8	0	M10.1	CD8+ T cells
9	0	M10.1	CD8+ T cells
10	0	M10.1	CD8+ T cells
11	0	M10.1	CD8+ T cells
12	0	M10.1	CD8+ T cells
13	0	M10.1	CD8+ T cells
14	0	M10.1	CD8+ T cells
15	0	M10.1	CD8+ T cells
16	0	M10.1	CD8+ T cells
17	0	M10.1	CD8+ T cells
18	0	M10.1	CD8+ T cells
19	0	M10.1	CD8+ T cells
20	0	M10.1	CD8+ T cells
0	0	M10.1	Macrophages
1	0	M10.1	Macrophages
2	0	M10.1	Macrophages
3	0	M10.1	Macrophages
4	0.00283473	M10.1	Macrophages
5	0.0254315	M10.1	Macrophages
6	0.0480008	M10.1	Macrophages
7	0.0698016	M10.1	Macrophages
8	0.0844582	M10.1	Macrophages
9	0.0738711	M10.1	Macrophages
10	0.0420323	M10.1	Macrophages
11	0.0189554	M10.1	Macrophages
12	0.00836121	M10.1	Macrophages
13	0.00388955	M10.1	Macrophages
14	0.00193192	M10.1	Macrophages
15	0.00101973	M10.1	Macrophages
16	0.000567542	M10.1	Macrophages
17	0.000330604	M10.1	Macrophages
18	0.000200302	M10.1	Macrophages
19	0.000125565	M10.1	Macrophages
20	8.10963e-05	M10.1	Macrophages
0	0	M10.1	CD11b+ cDCs
1	0	M10.1	CD11b+ cDCs
2	0	M10.1	CD11b+ cDCs
3	0	M10.1	CD11b+ cDCs
4	0	M10.1	CD11b+ cDCs
5	0.0325752	M10.1	CD11b+ cDCs
6	0.065116	M10.1	CD11b+ cDCs
7	0.0965867	M10.1	CD11b+ cDCs
8	0.117792	M10.1	CD11b+ cDCs
9	0.102827	M10.1	CD11b+ cDCs
10	0.0583259	M10.1	CD11b+ cDCs
11	0.0264155	M10.1	CD11b+ cDCs
12	0.0117566	M10.1	CD11b+ cDCs
13	0.00552674	M10.1	CD11b+ cDCs
14	0.00277486	M10.1	CD11b+ cDCs
15	0.00148033	M10.1	CD11b+ cDCs
16	0.000832446	M10.1	CD11b+ cDCs
17	0.000489777	M10.1	CD11b+ cDCs
18	0.000299603	M10.1	CD11b+ cDCs
19	0.000189557	M10.1	CD11b+ cDCs
20	0.000123517	M10.1	CD11b+ cDCs
0	0	M10.1	Eosinophils
1	0	M10.1	Eosinophils
2	0	M10.1	Eosinophils
3	0	M10.1	Eosinophils
4	0	M10.1	Eosinophils
5	0.0799007	M10.1	Eosinophils
6	0.160738	M10.1	Eosinophils
7	0.238976	M10.1	Eosinophils
8	0.291998	M10.1	Eosinophils
9	0.255373	M10.1	Eosinophils
10	0.144871	M10.1	Eosinophils
11	0.0655232	M10.1	Eosinophils
12	0.0291178	M10.1	Eosinophils
13	0.0136706	M10.1	Eosinophils
14	0.00685647	M10.1	Eosinophils
15	0.0036546	M10.1	Eosinophils
16	0.00205363	M10.1	Eosinophils
17	0.00120752	M10.1	Eosinophils
18	0.000738261	M10.1	Eosinophils
19	0.000466876	M10.1	Eosinophils
20	0.000304095	M10.1	Eosinophils
0	0	M10.1	Neutrophils
1	0	M10.1	Neutrophils
2	0	M10.1	Neutrophils
3	0	M10.1	Neutrophils
4	0	M10.1	Neutrophils
5	0.0593929	M10.1	Neutrophils
6	0.119152	M10.1	Neutrophils
7	0.176984	M10.1	Neutrophils
8	0.216159	M10.1	Neutrophils
9	0.189037	M10.1	Neutrophils
10	0.107251	M10.1	Neutrophils
11	0.0485047	M10.1	Neutrophils
12	0.0215498	M10.1	Neutrophils
13	0.0101143	M10.1	Neutrophils
14	0.00507112	M10.1	Neutrophils
15	0.00270206	M10.1	Neutrophils
16	0.00151785	M10.1	Neutrophils
17	0.000892191	M10.1	Neutrophils
18	0.000545295	M10.1	Neutrophils
19	0.000344736	M10.1	Neutrophils
20	0.000224472	M10.1	Neutrophils
0	0	M10.1	RBCs
1	0	M10.1	RBCs
2	0	M10.1	RBCs
3	0	M10.1	RBCs
4	0	M10.1	RBCs
5	0.129036	M10.1	RBCs
6	0.269059	M10.1	RBCs
7	0.398337	M10.1	RBCs
8	0.473877	M10.1	RBCs
9	0.434581	M10.1	RBCs
10	0.309555	M10.1	RBCs
11	0.191185	M10.1	RBCs
12	0.113821	M10.1	RBCs
13	0.0688185	M10.1	RBCs
14	0.0429951	M10.1	RBCs
15	0.0278336	M10.1	RBCs
16	0.0186303	M10.1	RBCs
17	0.0128487	M10.1	RBCs
18	0.00909826	M10.1	RBCs
19	0.00659378	M10.1	RBCs
20	0.00487745	M10.1	RBCs
0	0	M10.1	Platelets
1	0	M10.1	Platelets
2	0.0314833	M10.1	Platelets
3	0.0651575	M10.1	Platelets
4	0.0988316	M10.1	Platelets
5	0.132498	M10.1	Platelets
6	0.166019	M10.1	Platelets
7	0.197977	M10.1	Platelets
8	0.219276	M10.1	Platelets
9	0.198875	M10.1	Platelets
10	0.120836	M10.1	Platelets
11	0.0512389	M10.1	Platelets
12	0.0192866	M10.1	Platelets
13	0.00739288	M10.1	Platelets
14	0.00299843	M10.1	Platelets
15	0.00129208	M10.1	Platelets
16	0.000588908	M10.1	Platelets
17	0.000282205	M10.1	Platelets
18	0.000141381	M10.1	Platelets
19	7.3686e-05	M10.1	Platelets
20	3.97844e-05	M10.1	Platelets
0	0	M10.2	B cells
1	0	M10.2	B cells
2	0	M10.2	B cells
3	0	M10.2	B cells
4	0	M10.2	B cells
5	0	M10.2	B cells
6	0	M10.2	B cells
7	0	M10.2	B cells
8	0	M10.2	B cells
9	0	M10.2	B cells
10	0	M10.2	B cells
11	0	M10.2	B cells
12	0	M10.2	B cells
13	0.00706197	M10.2	B cells
14	0.0145211	M10.2	B cells
15	0.0216416	M10.2	B cells
16	0.0260552	M10.2	B cells
17	0.0225038	M10.2	B cells
18	0.0133022	M10.2	B cells
19	0.00651171	M10.2	B cells
20	0.00313742	M10.2	B cells
0	0	M10.2	CD4+ T cells
1	0	M10.2	CD4+ T cells
2	0	M10.2	CD4+ T cells
3	0	M10.2	CD4+ T cells
4	0	M10.2	CD4+ T cells
5	0	M10.2	CD4+ T cells
6	0	M10.2	CD4+ T cells
7	0	M10.2	CD4+ T cells
8	0	M10.2	CD4+ T cells
9	0	M10.2	CD4+ T cells
10	0	M10.2	CD4+ T cells
11	0	M10.2	CD4+ T cells
12	0	M10.2	CD4+ T cells
13	0	M10.2	CD4+ T cells
14	0	M10.2	CD4+ T cells
15	0	M10.2	CD4+ T cells
16	0	M10.2	CD4+ T cells
17	0	M10.2	CD4+ T cells
18	0	M10.2	CD4+ T cells
19	0	M10.2	CD4+ T cells
20	0	M10.2	CD4+ T cells
0	0	M10.2	CD8+ T cells
1	0	M10.2	CD8+ T cells
2	0	M10.2	CD8+ T cells
3	0	M10.2	CD8+ T cells
4	0	M10.2	CD8+ T cells
5	0	M10.2	CD8+ T cells
6	0	M10.2	CD8+ T cells
7	0	M10.2	CD8+ T cells
8	0	M10.2	CD8+ T cells
9	0	M10.2	CD8+ T cells
10	0	M10.2	CD8+ T cells
11	0	M10.2	CD8+ T cells
12	0	M10.2	CD8+ T cells
13	0	M10.2	CD8+ T cells
14	0	M10.2	CD8+ T cells
15	0	M10.2	CD8+ T cells
16	0	M10.2	CD8+ T cells
17	0	M10.2	CD8+ T cells
18	0	M10.2	CD8+ T cells
19	0	M10.2	CD8+ T cells
20	0	M10.2	CD8+ T cells
0	0	M10.2	Macrophages
1	0	M10.2	Macrophages
2	0	M10.2	Macrophages
3	0	M10.2	Macrophages
4	0	M10.2	Macrophages
5	0	M10.2	Macrophages
6	0	M10.2	Macrophages
7	0	M10.2	Macrophages
8	0	M10.2	Macrophages
9	0	M10.2	Macrophages
10	0	M10.2	Macrophages
11	0	M10.2	Macrophages
12	0	M10.2	Macrophages
13	0	M10.2	Macrophages
14	0	M10.2	Macrophages
15	0	M10.2	Macrophages
16	0	M10.2	Macrophages
17	0	M10.2	Macrophages
18	0	M10.2	Macrophages
19	0	M10.2	Macrophages
20	0	M10.2	Macrophages
0	0	M10.2	CD11b+ cDCs
1	0	M10.2	CD11b+ cDCs
2	0	M10.2	CD11b+ cDCs
3	0	M10.2	CD11b+ cDCs
4	0	M10.2	CD11b+ cDCs
5	0	M10.2	CD11b+ cDCs
6	0	M10.2	CD11b+ cDCs
7	0	M10.2	CD11b+ cDCs
8	0	M10.2	CD11b+ cDCs
9	0	M10.2	CD11b+ cDCs
10	0	M10.2	CD11b+ cDCs
11	0	M10.2	CD11b+ cDCs
12	0	M10.2	CD11b+ cDCs
13	0	M10.2	CD11b+ cDCs
14	0	M10.2	CD11b+ cDCs
15	0	M10.2	CD11b+ cDCs
16	0	M10.2	CD11b+ cDCs
17	0	M10.2	CD11b+ cDCs
18	0	M10.2	CD11b+ cDCs
19	0	M10.2	CD11b+ cDCs
20	0	M10.2	CD11b+ cDCs
0	0	M10.2	Eosinophils
1	0	M10.2	Eosinophils
2	0	M10.2	Eosinophils
3	0	M10.2	Eosinophils
4	0	M10.2	Eosinophils
5	0	M10.2	Eosinophils
6	0	M10.2	Eosinophils
7	0	M10.2	Eosinophils
8	0	M10.2	Eosinophils
9	0	M10.2	Eosinophils
10	0	M10.2	Eosinophils
11	0	M10.2	Eosinophils
12	0	M10.2	Eosinophils
13	0	M10.2	Eosinophils
14	0	M10.2	Eosinophils
15	0	M10.2	Eosinophils
16	0	M10.2	Eosinophils
17	0	M10.2	Eosinophils
18	0	M10.2	Eosinophils
19	0	M10.2	Eosinophils
20	0	M10.2	Eosinophils
0	0	M10.2	Neutrophils
1	0	M10.2	Neutrophils
2	0	M10.2	Neutrophils
3	0	M10.2	Neutrophils
4	0	M10.2	Neutrophils
5	0	M10.2	Neutrophils
6	0	M10.2	Neutrophils
7	0	M10.2	Neutrophils
8	0	M10.2	Neutrophils
9	0	M10.2	Neutrophils
10	0	M10.2	Neutrophils
11	0	M10.2	Neutrophils
12	0	M10.2	Neutrophils
13	0	M10.2	Neutrophils
14	0	M10.2	Neutrophils
15	0	M10.2	Neutrophils
16	0	M10.2	Neutrophils
17	0	M10.2	Neutrophils
18	0	M10.2	Neutrophils
19	0	M10.2	Neutrophils
20	0	M10.2	Neutrophils
0	0	M10.2	RBCs
1	0	M10.2	RBCs
2	0	M10.2	RBCs
3	0	M10.2	RBCs
4	0	M10.2	RBCs
5	0	M10.2	RBCs
6	0	M10.2	RBCs
7	0	M10.2	RBCs
8	0	M10.2	RBCs
9	0	M10.2	RBCs
10	0	M10.2	RBCs
11	0	M10.2	RBCs
12	0	M10.2	RBCs
13	0	M10.2	RBCs
14	0	M10.2	RBCs
15	0	M10.2	RBCs
16	0	M10.2	RBCs
17	0	M10.2	RBCs
18	0	M10.2	RBCs
19	0	M10.2	RBCs
20	0	M10.2	RBCs
0	0	M10.2	Platelets
1	0	M10.2	Platelets
2	0	M10.2	Platelets
3	0	M10.2	Platelets
4	0	M10.2	Platelets
5	0	M10.2	Platelets
6	0	M10.2	Platelets
7	0	M10.2	Platelets
8	0	M10.2	Platelets
9	0	M10.2	Platelets
10	0	M10.2	Platelets
11	0	M10.2	Platelets
12	0	M10.2	Platelets
13	0	M10.2	Platelets
14	0	M10.2	Platelets
15	0	M10.2	Platelets
16	0	M10.2	Platelets
17	0	M10.2	Platelets
18	0	M10.2	Platelets
19	0	M10.2	Platelets
20	0	M10.2	Platelets
0	0	M10.5	B cells
1	0	M10.5	B cells
2	0	M10.5	B cells
3	0	M10.5	B cells
4	0	M10.5	B cells
5	0	M10.5	B cells
6	0	M10.5	B cells
7	0	M10.5	B cells
8	0	M10.5	B cells
9	0	M10.5	B cells
10	0	M10.5	B cells
11	0	M10.5	B cells
12	0	M10.5	B cells
13	0	M10.5	B cells
14	0	M10.5	B cells
15	0	M10.5	B cells
16	0	M10.5	B cells
17	0	M10.5	B cells
18	0	M10.5	B cells
19	0	M10.5	B cells
20	0	M10.5	B cells
0	0	M10.5	CD4+ T cells
1	0	M10.5	CD4+ T cells
2	0	M10.5	CD4+ T cells
3	0	M10.5	CD4+ T cells
4	0	M10.5	CD4+ T cells
5	0	M10.5	CD4+ T cells
6	0	M10.5	CD4+ T cells
7	0	M10.5	CD4+ T cells
8	0	M10.5	CD4+ T cells
9	0	M10.5	CD4+ T cells
10	0	M10.5	CD4+ T cells
11	0	M10.5	CD4+ T cells
12	0	M10.5	CD4+ T cells
13	0	M10.5	CD4+ T cells
14	0	M10.5	CD4+ T cells
15	0	M10.5	CD4+ T cells
16	0	M10.5	CD4+ T cells
17	0	M10.5	CD4+ T cells
18	0	M10.5	CD4+ T cells
19	0	M10.5	CD4+ T cells
20	0	M10.5	CD4+ T cells
0	0	M10.5	CD8+ T cells
1	0	M10.5	CD8+ T cells
2	0	M10.5	CD8+ T cells
3	0	M10.5	CD8+ T cells
4	0	M10.5	CD8+ T cells
5	0	M10.5	CD8+ T cells
6	0	M10.5	CD8+ T cells
7	0	M10.5	CD8+ T cells
8	0	M10.5	CD8+ T cells
9	0	M10.5	CD8+ T cells
10	0	M10.5	CD8+ T cells
11	0	M10.5	CD8+ T cells
12	0	M10.5	CD8+ T cells
13	0	M10.5	CD8+ T cells
14	0	M10.5	CD8+ T cells
15	0	M10.5	CD8+ T cells
16	0	M10.5	CD8+ T cells
17	0	M10.5	CD8+ T cells
18	0	M10.5	CD8+ T cells
19	0	M10.5	CD8+ T cells
20	0	M10.5	CD8+ T cells
0	0	M10.5	Macrophages
1	0	M10.5	Macrophages
2	0	M10.5	Macrophages
3	0	M10.5	Macrophages
4	0	M10.5	Macrophages
5	0	M10.5	Macrophages
6	0	M10.5	Macrophages
7	0	M10.5	Macrophages
8	0	M10.5	Macrophages
9	0	M10.5	Macrophages
10	0	M10.5	Macrophages
11	0	M10.5	Macrophages
12	0	M10.5	Macrophages
13	0	M10.5	Macrophages
14	0	M10.5	Macrophages
15	0	M10.5	Macrophages
16	0	M10.5	Macrophages
17	0	M10.5	Macrophages
18	0	M10.5	Macrophages
19	0	M10.5	Macrophages
20	0	M10.5	Macrophages
0	0	M10.5	CD11b+ cDCs
1	0	M10.5	CD11b+ cDCs
2	0	M10.5	CD11b+ cDCs
3	0	M10.5	CD11b+ cDCs
4	0	M10.5	CD11b+ cDCs
5	0	M10.5	CD11b+ cDCs
6	0	M10.5	CD11b+ cDCs
7	0	M10.5	CD11b+ cDCs
8	0	M10.5	CD11b+ cDCs
9	0	M10.5	CD11b+ cDCs
10	0	M10.5	CD11b+ cDCs
11	0	M10.5	CD11b+ cDCs
12	0	M10.5	CD11b+ cDCs
13	0	M10.5	CD11b+ cDCs
14	0	M10.5	CD11b+ cDCs
15	0	M10.5	CD11b+ cDCs
16	0	M10.5	CD11b+ cDCs
17	0	M10.5	CD11b+ cDCs
18	0	M10.5	CD11b+ cDCs
19	0	M10.5	CD11b+ cDCs
20	0	M10.5	CD11b+ cDCs
0	0	M10.5	Eosinophils
1	0	M10.5	Eosinophils
2	0	M10.5	Eosinophils
3	0	M10.5	Eosinophils
4	0	M10.5	Eosinophils
5	0	M10.5	Eosinophils
6	0	M10.5	Eosinophils
7	0	M10.5	Eosinophils
8	0	M10.5	Eosinophils
9	0.00480333	M10.5	Eosinophils
10	0.00980238	M10.5	Eosinophils
11	0.0143076	M10.5	Eosinophils
12	0.0172215	M10.5	Eosinophils
13	0.0173885	M10.5	Eosinophils
14	0.015043	M10.5	Eosinophils
15	0.0117121	M10.5	Eosinophils
16	0.0086559	M10.5	Eosinophils
17	0.00630184	M10.5	Eosinophils
18	0.00461026	M10.5	Eosinophils
19	0.00341919	M10.5	Eosinophils
20	0.00257867	M10.5	Eosinophils
0	0	M10.5	Neutrophils
1	0	M10.5	Neutrophils
2	0	M10.5	Neutrophils
3	0	M10.5	Neutrophils
4	0	M10.5	Neutrophils
5	0	M10.5	Neutrophils
6	0	M10.5	Neutrophils
7	0	M10.5	Neutrophils
8	0	M10.5	Neutrophils
9	0	M10.5	Neutrophils
10	0	M10.5	Neutrophils
11	0	M10.5	Neutrophils
12	0	M10.5	Neutrophils
13	0	M10.5	Neutrophils
14	0	M10.5	Neutrophils
15	0	M10.5	Neutrophils
16	0	M10.5	Neutrophils
17	0	M10.5	Neutrophils
18	0	M10.5	Neutrophils
19	0	M10.5	Neutrophils
20	0	M10.5	Neutrophils
0	0	M10.5	RBCs
1	0	M10.5	RBCs
2	0	M10.5	RBCs
3	0	M10.5	RBCs
4	0	M10.5	RBCs
5	0.000943294	M10.5	RBCs
6	0.00247932	M10.5	RBCs
7	0.00401437	M10.5	RBCs
8	0.00554402	M10.5	RBCs
9	0.00705559	M10.5	RBCs
10	0.00852178	M10.5	RBCs
11	0.00989402	M10.5	RBCs
12	0.0110986	M10.5	RBCs
13	0.0120407	M10.5	RBCs
14	0.0126211	M10.5	RBCs
15	0.0127656	M10.5	RBCs
16	0.0124562	M10.5	RBCs
17	0.0117453	M10.5	RBCs
18	0.0107426	M10.5	RBCs
19	0.0095809	M10.5	RBCs
20	0.00838106	M10.5	RBCs
0	0	M10.5	Platelets
1	0.00691722	M10.5	Platelets
2	0.0138044	M10.5	Platelets
3	0.0205205	M10.5	Platelets
4	0.0267305	M10.5	Platelets
5	0.031895	M10.5	Platelets
6	0.0353962	M10.5	Platelets
7	0.0368	M10.5	Platelets
8	0.0360985	M10.5	Platelets
9	0.033731	M10.5	Platelets
10	0.0303665	M10.5	Platelets
11	0.0266367	M10.5	Platelets
12	0.0229878	M10.5	Platelets
13	0.019665	M10.5	Platelets
14	0.0167643	M10.5	Platelets
15	0.014293	M10.5	Platelets
16	0.0122152	M10.5	Platelets
17	0.0104789	M10.5	Platelets
18	0.0090304	M10.5	Platelets
19	0.00782051	M10.5	Platelets
20	0.00680699	M10.5	Platelets
0	0	M2.1	B cells
1	0	M2.1	B cells
2	0	M2.1	B cells
3	0	M2.1	B cells
4	0	M2.1	B cells
5	0	M2.1	B cells
6	0.00350318	M2.1	B cells
7	0.0106782	M2.1	B cells
8	0.0172749	M2.1	B cells
9	0.023331	M2.1	B cells
10	0.0288923	M2.1	B cells
11	0.0340044	M2.1	B cells
12	0.0387099	M2.1	B cells
13	0.043048	M2.1	B cells
14	0.0470539	M2.1	B cells
15	0.0507593	M2.1	B cells
16	0.0541926	M2.1	B cells
17	0.057379	M2.1	B cells
18	0.0603412	M2.1	B cells
19	0.0630992	M2.1	B cells
20	0.0656711	M2.1	B cells
0	0	M2.1	CD4+ T cells
1	0	M2.1	CD4+ T cells
2	0	M2.1	CD4+ T cells
3	0	M2.1	CD4+ T cells
4	0	M2.1	CD4+ T cells
5	0	M2.1	CD4+ T cells
6	0	M2.1	CD4+ T cells
7	0.000156153	M2.1	CD4+ T cells
8	0.0010034	M2.1	CD4+ T cells
9	0.00185065	M2.1	CD4+ T cells
10	0.0026979	M2.1	CD4+ T cells
11	0.00354515	M2.1	CD4+ T cells
12	0.0043924	M2.1	CD4+ T cells
13	0.00523965	M2.1	CD4+ T cells
14	0.0060869	M2.1	CD4+ T cells
15	0.00693415	M2.1	CD4+ T cells
16	0.00778139	M2.1	CD4+ T cells
17	0.00862863	M2.1	CD4+ T cells
18	0.00947581	M2.1	CD4+ T cells
19	0.0103226	M2.1	CD4+ T cells
20	0.0111677	M2.1	CD4+ T cells
0	0	M2.1	CD8+ T cells
1	0	M2.1	CD8+ T cells
2	0	M2.1	CD8+ T cells
3	0	M2.1	CD8+ T cells
4	0	M2.1	CD8+ T cells
5	0	M2.1	CD8+ T cells
6	0	M2.1	CD8+ T cells
7	0	M2.1	CD8+ T cells
8	0	M2.1	CD8+ T cells
9	0	M2.1	CD8+ T cells
10	0	M2.1	CD8+ T cells
11	0	M2.1	CD8+ T cells
12	0	M2.1	CD8+ T cells
13	0	M2.1	CD8+ T cells
14	0	M2.1	CD8+ T cells
15	0	M2.1	CD8+ T cells
16	0	M2.1	CD8+ T cells
17	0	M2.1	CD8+ T cells
18	0	M2.1	CD8+ T cells
19	0	M2.1	CD8+ T cells
20	0	M2.1	CD8+ T cells
0	0	M2.1	Macrophages
1	0	M2.1	Macrophages
2	0	M2.1	Macrophages
3	0.0123162	M2.1	Macrophages
4	0.0301945	M2.1	Macrophages
5	0.0480728	M2.1	Macrophages
6	0.0659511	M2.1	Macrophages
7	0.0838294	M2.1	Macrophages
8	0.101708	M2.1	Macrophages
9	0.119586	M2.1	Macrophages
10	0.137464	M2.1	Macrophages
11	0.15534	M2.1	Macrophages
12	0.173204	M2.1	Macrophages
13	0.191006	M2.1	Macrophages
14	0.20854	M2.1	Macrophages
15	0.225053	M2.1	Macrophages
16	0.238158	M2.1	Macrophages
17	0.241542	M2.1	Macrophages
18	0.223414	M2.1	Macrophages
19	0.175498	M2.1	Macrophages
20	0.112572	M2.1	Macrophages
0	0	M2.1	CD11b+ cDCs
1	0	M2.1	CD11b+ cDCs
2	0	M2.1	CD11b+ cDCs
3	0	M2.1	CD11b+ cDCs
4	0	M2.1	CD11b+ cDCs
5	0.0350473	M2.1	CD11b+ cDCs
6	0.0642274	M2.1	CD11b+ cDCs
7	0.0857621	M2.1	CD11b+ cDCs
8	0.102034	M2.1	CD11b+ cDCs
9	0.114605	M2.1	CD11b+ cDCs
10	0.124506	M2.1	CD11b+ cDCs
11	0.132435	M2.1	CD11b+ cDCs
12	0.138876	M2.1	CD11b+ cDCs
13	0.144171	M2.1	CD11b+ cDCs
14	0.148572	M2.1	CD11b+ cDCs
15	0.152262	M2.1	CD11b+ cDCs
16	0.155381	M2.1	CD11b+ cDCs
17	0.158036	M2.1	CD11b+ cDCs
18	0.160308	M2.1	CD11b+ cDCs
19	0.162264	M2.1	CD11b+ cDCs
20	0.163955	M2.1	CD11b+ cDCs
0	0	M2.1	Eosinophils
1	0	M2.1	Eosinophils
2	0	M2.1	Eosinophils
3	0	M2.1	Eosinophils
4	0	M2.1	Eosinophils
5	0.0175462	M2.1	Eosinophils
6	0.0445078	M2.1	Eosinophils
7	0.0698739	M2.1	Eosinophils
8	0.090845	M2.1	Eosinophils
9	0.104168	M2.1	Eosinophils
10	0.108145	M2.1	Eosinophils
11	0.103847	M2.1	Eosinophils
12	0.0942697	M2.1	Eosinophils
13	0.0825336	M2.1	Eosinophils
14	0.0707981	M2.1	Eosinophils
15	0.0601642	M2.1	Eosinophils
16	0.0510101	M2.1	Eosinophils
17	0.0433331	M2.1	Eosinophils
18	0.0369715	M2.1	Eosinophils
19	0.0317199	M2.1	Eosinophils
20	0.0273807	M2.1	Eosinophils
0	0	M2.1	Neutrophils
1	0	M2.1	Neutrophils
2	0	M2.1	Neutrophils
3	0	M2.1	Neutrophils
4	0	M2.1	Neutrophils
5	0.0179875	M2.1	Neutrophils
6	0.0432119	M2.1	Neutrophils
7	0.06202	M2.1	Neutrophils
8	0.0760733	M2.1	Neutrophils
9	0.0866797	M2.1	Neutrophils
10	0.0947773	M2.1	Neutrophils
11	0.101027	M2.1	Neutrophils
12	0.105898	M2.1	Neutrophils
13	0.109723	M2.1	Neutrophils
14	0.112747	M2.1	Neutrophils
15	0.115146	M2.1	Neutrophils
16	0.117056	M2.1	Neutrophils
17	0.118576	M2.1	Neutrophils
18	0.119783	M2.1	Neutrophils
19	0.120739	M2.1	Neutrophils
20	0.121489	M2.1	Neutrophils
0	0	M2.1	RBCs
1	0	M2.1	RBCs
2	0	M2.1	RBCs
3	0	M2.1	RBCs
4	0	M2.1	RBCs
5	0.0206172	M2.1	RBCs
6	0.0421778	M2.1	RBCs
7	0.0598752	M2.1	RBCs
8	0.0741705	M2.1	RBCs
9	0.0856343	M2.1	RBCs
10	0.094799	M2.1	RBCs
11	0.102117	M2.1	RBCs
12	0.107957	M2.1	RBCs
13	0.112615	M2.1	RBCs
14	0.116323	M2.1	RBCs
15	0.119268	M2.1	RBCs
16	0.121594	M2.1	RBCs
17	0.123419	M2.1	RBCs
18	0.124834	M2.1	RBCs
19	0.125915	M2.1	RBCs
20	0.126721	M2.1	RBCs
0	0	M2.1	Platelets
1	0	M2.1	Platelets
2	0	M2.1	Platelets
3	0	M2.1	Platelets
4	0.00250654	M2.1	Platelets
5	0.0857975	M2.1	Platelets
6	0.145988	M2.1	Platelets
7	0.182309	M2.1	Platelets
8	0.201022	M2.1	Platelets
9	0.208487	M2.1	Platelets
10	0.209284	M2.1	Platelets
11	0.206319	M2.1	Platelets
12	0.201341	M2.1	Platelets
13	0.195379	M2.1	Platelets
14	0.189028	M2.1	Platelets
15	0.18263	M2.1	Platelets
16	0.176374	M2.1	Platelets
17	0.170361	M2.1	Platelets
18	0.164642	M2.1	Platelets
19	0.159234	M2.1	Platelets
20	0.154137	M2.1	Platelets
0	0	M2.3	B cells
1	0	M2.3	B cells
2	0	M2.3	B cells
3	0	M2.3	B cells
4	0	M2.3	B cells
5	0.0804151	M2.3	B cells
6	0.187654	M2.3	B cells
7	0.260292	M2.3	B cells
8	0.297006	M2.3	B cells
9	0.307071	M2.3	B cells
10	0.301158	M2.3	B cells
11	0.287156	M2.3	B cells
12	0.269864	M2.3	B cells
13	0.251888	M2.3	B cells
14	0.234524	M2.3	B cells
15	0.218344	M2.3	B cells
16	0.203544	M2.3	B cells
17	0.190129	M2.3	B cells
18	0.17802	M2.3	B cells
19	0.167101	M2.3	B cells
20	0.157249	M2.3	B cells
0	0	M2.3	CD4+ T cells
1	0	M2.3	CD4+ T cells
2	0	M2.3	CD4+ T cells
3	0	M2.3	CD4+ T cells
4	0	M2.3	CD4+ T cells
5	0	M2.3	CD4+ T cells
6	0	M2.3	CD4+ T cells
7	0	M2.3	CD4+ T cells
8	0	M2.3	CD4+ T cells
9	0.00665529	M2.3	CD4+ T cells
10	0.0133501	M2.3	CD4+ T cells
11	0.0187491	M2.3	CD4+ T cells
12	0.021998	M2.3	CD4+ T cells
13	0.0229117	M2.3	CD4+ T cells
14	0.0220272	M2.3	CD4+ T cells
15	0.0201402	M2.3	CD4+ T cells
16	0.0178974	M2.3	CD4+ T cells
17	0.0156821	M2.3	CD4+ T cells
18	0.0136703	M2.3	CD4+ T cells
19	0.0119176	M2.3	CD4+ T cells
20	0.0104206	M2.3	CD4+ T cells
0	0	M2.3	CD8+ T cells
1	0	M2.3	CD8+ T cells
2	0	M2.3	CD8+ T cells
3	0	M2.3	CD8+ T cells
4	0	M2.3	CD8+ T cells
5	0	M2.3	CD8+ T cells
6	0	M2.3	CD8+ T cells
7	0	M2.3	CD8+ T cells
8	0	M2.3	CD8+ T cells
9	0.00186382	M2.3	CD8+ T cells
10	0.00372584	M2.3	CD8+ T cells
11	0.0055721	M2.3	CD8+ T cells
12	0.0073538	M2.3	CD8+ T cells
13	0.00895958	M2.3	CD8+ T cells
14	0.010204	M2.3	CD8+ T cells
15	0.0108682	M2.3	CD8+ T cells
16	0.0108088	M2.3	CD8+ T cells
17	0.0100668	M2.3	CD8+ T cells
18	0.00886488	M2.3	CD8+ T cells
19	0.00748628	M2.3	CD8+ T cells
20	0.00615262	M2.3	CD8+ T cells
0	0	M2.3	Macrophages
1	0.0305182	M2.3	Macrophages
2	0.0635976	M2.3	Macrophages
3	0.0942934	M2.3	Macrophages
4	0.112296	M2.3	Macrophages
5	0.10206	M2.3	Macrophages
6	0.0709611	M2.3	Macrophages
7	0.0425254	M2.3	Macrophages
8	0.0246184	M2.3	Macrophages
9	0.0145312	M2.3	Macrophages
10	0.00889295	M2.3	Macrophages
11	0.00565398	M2.3	Macrophages
12	0.00372405	M2.3	Macrophages
13	0.00253123	M2.3	Macrophages
14	0.00176865	M2.3	Macrophages
15	0.00126611	M2.3	Macrophages
16	0.000925877	M2.3	Macrophages
17	0.000689953	M2.3	Macrophages
18	0.000522829	M2.3	Macrophages
19	0.000402165	M2.3	Macrophages
20	0.00031354	M2.3	Macrophages
0	0	M2.3	CD11b+ cDCs
1	0	M2.3	CD11b+ cDCs
2	0	M2.3	CD11b+ cDCs
3	0	M2.3	CD11b+ cDCs
4	0.00307763	M2.3	CD11b+ cDCs
5	0.0237497	M2.3	CD11b+ cDCs
6	0.0429838	M2.3	CD11b+ cDCs
7	0.0558812	M2.3	CD11b+ cDCs
8	0.0571269	M2.3	CD11b+ cDCs
9	0.0486071	M2.3	CD11b+ cDCs
10	0.0372028	M2.3	CD11b+ cDCs
11	0.0273264	M2.3	CD11b+ cDCs
12	0.0199849	M2.3	CD11b+ cDCs
13	0.0147936	M2.3	CD11b+ cDCs
14	0.0111491	M2.3	CD11b+ cDCs
15	0.00856412	M2.3	CD11b+ cDCs
16	0.00669942	M2.3	CD11b+ cDCs
17	0.00532904	M2.3	CD11b+ cDCs
18	0.0043033	M2.3	CD11b+ cDCs
19	0.00352217	M2.3	CD11b+ cDCs
20	0.0029178	M2.3	CD11b+ cDCs
0	0	M2.3	Eosinophils
1	0.0096592	M2.3	Eosinophils
2	0.0199083	M2.3	Eosinophils
3	0.0292856	M2.3	Eosinophils
4	0.0349713	M2.3	Eosinophils
5	0.0333591	M2.3	Eosinophils
6	0.0257435	M2.3	Eosinophils
7	0.0174297	M2.3	Eosinophils
8	0.0112661	M2.3	Eosinophils
9	0.00729655	M2.3	Eosinophils
10	0.00482949	M2.3	Eosinophils
11	0.00328543	M2.3	Eosinophils
12	0.0022971	M2.3	Eosinophils
13	0.00164734	M2.3	Eosinophils
14	0.00120864	M2.3	Eosinophils
15	0.000904971	M2.3	Eosinophils
16	0.000689947	M2.3	Eosinophils
17	0.000534539	M2.3	Eosinophils
18	0.000420126	M2.3	Eosinophils
19	0.000334483	M2.3	Eosinophils
20	0.000269408	M2.3	Eosinophils
0	0	M2.3	Neutrophils
1	0	M2.3	Neutrophils
2	0	M2.3	Neutrophils
3	0	M2.3	Neutrophils
4	0.0102438	M2.3	Neutrophils
5	0.0222152	M2.3	Neutrophils
6	0.0341548	M2.3	Neutrophils
7	0.0455623	M2.3	Neutrophils
8	0.052972	M2.3	Neutrophils
9	0.0468467	M2.3	Neutrophils
10	0.027765	M2.3	Neutrophils
11	0.0127221	M2.3	Neutrophils
12	0.00554389	M2.3	Neutrophils
13	0.00251277	M2.3	Neutrophils
14	0.00120891	M2.3	Neutrophils
15	0.000616599	M2.3	Neutrophils
16	0.000331333	M2.3	Neutrophils
17	0.000186341	M2.3	Neutrophils
18	0.000109039	M2.3	Neutrophils
19	6.60589e-05	M2.3	Neutrophils
20	4.1262e-05	M2.3	Neutrophils
0	0	M2.3	RBCs
1	0	M2.3	RBCs
2	0	M2.3	RBCs
3	0	M2.3	RBCs
4	0	M2.3	RBCs
5	0.0309114	M2.3	RBCs
6	0.0615817	M2.3	RBCs
7	0.0895627	M2.3	RBCs
8	0.105979	M2.3	RBCs
9	0.0994779	M2.3	RBCs
10	0.0749037	M2.3	RBCs
11	0.0493818	M2.3	RBCs
12	0.031167	M2.3	RBCs
13	0.0197806	M2.3	RBCs
14	0.0128675	M2.3	RBCs
15	0.00862193	M2.3	RBCs
16	0.00594724	M2.3	RBCs
17	0.00421291	M2.3	RBCs
18	0.00305625	M2.3	RBCs
19	0.0022645	M2.3	RBCs
20	0.00170961	M2.3	RBCs
0	0	M2.3	Platelets
1	0.0457637	M2.3	Platelets
2	0.0926816	M2.3	Platelets
3	0.137843	M2.3	Platelets
4	0.16766	M2.3	Platelets
5	0.147375	M2.3	Platelets
6	0.0867997	M2.3	Platelets
7	0.041367	M2.3	Platelets
8	0.0192878	M2.3	Platelets
9	0.00943618	M2.3	Platelets
10	0.00490535	M2.3	Platelets
11	0.00269928	M2.3	Platelets
12	0.00156116	M2.3	Platelets
13	0.000942493	M2.3	Platelets
14	0.000590443	M2.3	Platelets
15	0.000381956	M2.3	Platelets
16	0.000254113	M2.3	Platelets
17	0.000173285	M2.3	Platelets
18	0.00012078	M2.3	Platelets
19	8.58444e-05	M2.3	Platelets
20	6.20925e-05	M2.3	Platelets
0	0	M3.1	B cells
1	0	M3.1	B cells
2	0	M3.1	B cells
3	0	M3.1	B cells
4	0	M3.1	B cells
5	0	M3.1	B cells
6	0	M3.1	B cells
7	0	M3.1	B cells
8	0	M3.1	B cells
9	0	M3.1	B cells
10	0	M3.1	B cells
11	0	M3.1	B cells
12	0	M3.1	B cells
13	0	M3.1	B cells
14	0	M3.1	B cells
15	0	M3.1	B cells
16	0	M3.1	B cells
17	0	M3.1	B cells
18	0	M3.1	B cells
19	0	M3.1	B cells
20	0	M3.1	B cells
0	0	M3.1	CD4+ T cells
1	0	M3.1	CD4+ T cells
2	0	M3.1	CD4+ T cells
3	0	M3.1	CD4+ T cells
4	0	M3.1	CD4+ T cells
5	0.00186205	M3.1	CD4+ T cells
6	0.00396673	M3.1	CD4+ T cells
7	0.00595343	M3.1	CD4+ T cells
8	0.00776381	M3.1	CD4+ T cells
9	0.00935415	M3.1	CD4+ T cells
10	0.0106989	M3.1	CD4+ T cells
11	0.0117904	M3.1	CD4+ T cells
12	0.0126367	M3.1	CD4+ T cells
13	0.0132567	M3.1	CD4+ T cells
14	0.0136763	M3.1	CD4+ T cells
15	0.0139246	M3.1	CD4+ T cells
16	0.0140304	M3.1	CD4+ T cells
17	0.014021	M3.1	CD4+ T cells
18	0.0139205	M3.1	CD4+ T cells
19	0.0137498	M3.1	CD4+ T cells
20	0.0135264	M3.1	CD4+ T cells
0	0	M3.1	CD8+ T cells
1	0	M3.1	CD8+ T cells
2	0	M3.1	CD8+ T cells
3	0	M3.1	CD8+ T cells
4	0	M3.1	CD8+ T cells
5	0	M3.1	CD8+ T cells
6	0	M3.1	CD8+ T cells
7	0	M3.1	CD8+ T cells
8	0.00118379	M3.1	CD8+ T cells
9	0.0024624	M3.1	CD8+ T cells
10	0.003741	M3.1	CD8+ T cells
11	0.00501955	M3.1	CD8+ T cells
12	0.00629777	M3.1	CD8+ T cells
13	0.00757409	M3.1	CD8+ T cells
14	0.00884271	M3.1	CD8+ T cells
15	0.0100858	M3.1	CD8+ T cells
16	0.0112577	M3.1	CD8+ T cells
17	0.0122568	M3.1	CD8+ T cells
18	0.0128951	M3.1	CD8+ T cells
19	0.0129022	M3.1	CD8+ T cells
20	0.0120409	M3.1	CD8+ T cells
0	0	M3.1	Macrophages
1	0	M3.1	Macrophages
2	0	M3.1	Macrophages
3	0	M3.1	Macrophages
4	0	M3.1	Macrophages
5	0	M3.1	Macrophages
6	0	M3.1	Macrophages
7	0	M3.1	Macrophages
8	0	M3.1	Macrophages
9	0	M3.1	Macrophages
10	0	M3.1	Macrophages
11	0	M3.1	Macrophages
12	0	M3.1	Macrophages
13	0	M3.1	Macrophages
14	0	M3.1	Macrophages
15	0	M3.1	Macrophages
16	0	M3.1	Macrophages
17	0	M3.1	Macrophages
18	0	M3.1	Macrophages
19	0	M3.1	Macrophages
20	0	M3.1	Macrophages
0	0	M3.1	CD11b+ cDCs
1	0	M3.1	CD11b+ cDCs
2	0	M3.1	CD11b+ cDCs
3	0	M3.1	CD11b+ cDCs
4	0	M3.1	CD11b+ cDCs
5	0.00685228	M3.1	CD11b+ cDCs
6	0.0136852	M3.1	CD11b+ cDCs
7	0.0203078	M3.1	CD11b+ cDCs
8	0.0259564	M3.1	CD11b+ cDCs
9	0.028999	M3.1	CD11b+ cDCs
10	0.0278862	M3.1	CD11b+ cDCs
11	0.0231861	M3.1	CD11b+ cDCs
12	0.0173474	M3.1	CD11b+ cDCs
13	0.01229	M3.1	CD11b+ cDCs
14	0.00856504	M3.1	CD11b+ cDCs
15	0.00599775	M3.1	CD11b+ cDCs
16	0.00426142	M3.1	CD11b+ cDCs
17	0.00308289	M3.1	CD11b+ cDCs
18	0.00227215	M3.1	CD11b+ cDCs
19	0.00170475	M3.1	CD11b+ cDCs
20	0.0013004	M3.1	CD11b+ cDCs
0	0	M3.1	Eosinophils
1	0	M3.1	Eosinophils
2	0	M3.1	Eosinophils
3	0	M3.1	Eosinophils
4	0	M3.1	Eosinophils
5	0	M3.1	Eosinophils
6	0	M3.1	Eosinophils
7	0	M3.1	Eosinophils
8	0	M3.1	Eosinophils
9	0	M3.1	Eosinophils
10	0	M3.1	Eosinophils
11	0	M3.1	Eosinophils
12	0	M3.1	Eosinophils
13	0	M3.1	Eosinophils
14	0	M3.1	Eosinophils
15	0	M3.1	Eosinophils
16	0	M3.1	Eosinophils
17	0	M3.1	Eosinophils
18	0	M3.1	Eosinophils
19	0	M3.1	Eosinophils
20	0	M3.1	Eosinophils
0	0	M3.1	Neutrophils
1	0	M3.1	Neutrophils
2	0	M3.1	Neutrophils
3	0	M3.1	Neutrophils
4	0	M3.1	Neutrophils
5	0	M3.1	Neutrophils
6	0	M3.1	Neutrophils
7	0	M3.1	Neutrophils
8	0	M3.1	Neutrophils
9	0	M3.1	Neutrophils
10	0	M3.1	Neutrophils
11	0	M3.1	Neutrophils
12	0	M3.1	Neutrophils
13	0	M3.1	Neutrophils
14	0	M3.1	Neutrophils
15	0	M3.1	Neutrophils
16	0	M3.1	Neutrophils
17	0	M3.1	Neutrophils
18	0	M3.1	Neutrophils
19	0	M3.1	Neutrophils
20	0	M3.1	Neutrophils
0	0	M3.1	RBCs
1	0	M3.1	RBCs
2	0	M3.1	RBCs
3	0	M3.1	RBCs
4	0	M3.1	RBCs
5	0.00561455	M3.1	RBCs
6	0.0112039	M3.1	RBCs
7	0.016019	M3.1	RBCs
8	0.0189654	M3.1	RBCs
9	0.0193	M3.1	RBCs
10	0.0174528	M3.1	RBCs
11	0.0146051	M3.1	RBCs
12	0.0117322	M3.1	RBCs
13	0.00927921	M3.1	RBCs
14	0.00733314	M3.1	RBCs
15	0.00583433	M3.1	RBCs
16	0.004689	M3.1	RBCs
17	0.0038112	M3.1	RBCs
18	0.00313296	M3.1	RBCs
19	0.00260343	M3.1	RBCs
20	0.00218539	M3.1	RBCs
0	0	M3.1	Platelets
1	0.00585179	M3.1	Platelets
2	0.0127294	M3.1	Platelets
3	0.0186083	M3.1	Platelets
4	0.0216044	M3.1	Platelets
5	0.02054	M3.1	Platelets
6	0.0167829	M3.1	Platelets
7	0.0126052	M3.1	Platelets
8	0.00918051	M3.1	Platelets
9	0.00668133	M3.1	Platelets
10	0.0049251	M3.1	Platelets
11	0.00369517	M3.1	Platelets
12	0.00282423	M3.1	Platelets
13	0.00219717	M3.1	Platelets
14	0.00173747	M3.1	Platelets
15	0.00139442	M3.1	Platelets
16	0.0011341	M3.1	Platelets
17	0.000933462	M3.1	Platelets
18	0.00077663	M3.1	Platelets
19	0.000652445	M3.1	Platelets
20	0.000552947	M3.1	Platelets
0	0	M3.2	B cells
1	0	M3.2	B cells
2	0	M3.2	B cells
3	0	M3.2	B cells
4	0	M3.2	B cells
5	0	M3.2	B cells
6	0	M3.2	B cells
7	0	M3.2	B cells
8	0.00521147	M3.2	B cells
9	0.0812431	M3.2	B cells
10	0.156781	M3.2	B cells
11	0.230961	M3.2	B cells
12	0.302653	M3.2	B cells
13	0.370578	M3.2	B cells
14	0.43344	M3.2	B cells
15	0.490051	M3.2	B cells
16	0.539448	M3.2	B cells
17	0.580971	M3.2	B cells
18	0.614313	M3.2	B cells
19	0.639517	M3.2	B cells
20	0.656936	M3.2	B cells
0	0	M3.2	CD4+ T cells
1	0	M3.2	CD4+ T cells
2	0	M3.2	CD4+ T cells
3	0	M3.2	CD4+ T cells
4	0	M3.2	CD4+ T cells
5	0	M3.2	CD4+ T cells
6	0	M3.2	CD4+ T cells
7	0	M3.2	CD4+ T cells
8	0	M3.2	CD4+ T cells
9	0.0177273	M3.2	CD4+ T cells
10	0.0897791	M3.2	CD4+ T cells
11	0.161828	M3.2	CD4+ T cells
12	0.233842	M3.2	CD4+ T cells
13	0.305667	M3.2	CD4+ T cells
14	0.376815	M3.2	CD4+ T cells
15	0.446092	M3.2	CD4+ T cells
16	0.511077	M3.2	CD4+ T cells
17	0.567592	M3.2	CD4+ T cells
18	0.609561	M3.2	CD4+ T cells
19	0.629922	M3.2	CD4+ T cells
20	0.623047	M3.2	CD4+ T cells
0	0	M3.2	CD8+ T cells
1	0	M3.2	CD8+ T cells
2	0	M3.2	CD8+ T cells
3	0	M3.2	CD8+ T cells
4	0	M3.2	CD8+ T cells
5	0	M3.2	CD8+ T cells
6	0	M3.2	CD8+ T cells
7	0	M3.2	CD8+ T cells
8	0	M3.2	CD8+ T cells
9	0	M3.2	CD8+ T cells
10	0	M3.2	CD8+ T cells
11	0	M3.2	CD8+ T cells
12	0.0519033	M3.2	CD8+ T cells
13	0.131585	M3.2	CD8+ T cells
14	0.208411	M3.2	CD8+ T cells
15	0.279313	M3.2	CD8+ T cells
16	0.341026	M3.2	CD8+ T cells
17	0.390845	M3.2	CD8+ T cells
18	0.427223	M3.2	CD8+ T cells
19	0.450022	M3.2	CD8+ T cells
20	0.460362	M3.2	CD8+ T cells
0	0	M3.2	Macrophages
1	0	M3.2	Macrophages
2	0	M3.2	Macrophages
3	0	M3.2	Macrophages
4	0	M3.2	Macrophages
5	0.296998	M3.2	Macrophages
6	0.486964	M3.2	Macrophages
7	0.613899	M3.2	Macrophages
8	0.702563	M3.2	Macrophages
9	0.766788	M3.2	Macrophages
10	0.814687	M3.2	Macrophages
11	0.851257	M3.2	Macrophages
12	0.879714	M3.2	Macrophages
13	0.902204	M3.2	Macrophages
14	0.920204	M3.2	Macrophages
15	0.934761	M3.2	Macrophages
16	0.946634	M3.2	Macrophages
17	0.956382	M3.2	Macrophages
18	0.964427	M3.2	Macrophages
19	0.971094	M3.2	Macrophages
20	0.976632	M3.2	Macrophages
0	0	M3.2	CD11b+ cDCs
1	0	M3.2	CD11b+ cDCs
2	0	M3.2	CD11b+ cDCs
3	0	M3.2	CD11b+ cDCs
4	0	M3.2	CD11b+ cDCs
5	0.02924	M3.2	CD11b+ cDCs
6	0.143246	M3.2	CD11b+ cDCs
7	0.254938	M3.2	CD11b+ cDCs
8	0.362006	M3.2	CD11b+ cDCs
9	0.462156	M3.2	CD11b+ cDCs
10	0.553375	M3.2	CD11b+ cDCs
11	0.634122	M3.2	CD11b+ cDCs
12	0.703429	M3.2	CD11b+ cDCs
13	0.760922	M3.2	CD11b+ cDCs
14	0.80677	M3.2	CD11b+ cDCs
15	0.841582	M3.2	CD11b+ cDCs
16	0.866286	M3.2	CD11b+ cDCs
17	0.882002	M3.2	CD11b+ cDCs
18	0.889936	M3.2	CD11b+ cDCs
19	0.89129	M3.2	CD11b+ cDCs
20	0.887207	M3.2	CD11b+ cDCs
0	0	M3.2	Eosinophils
1	0	M3.2	Eosinophils
2	0	M3.2	Eosinophils
3	0	M3.2	Eosinophils
[truncated: 4,049 more rows]

## Sheet: b
single cell RNA-sequencing data are available under zenodo and r script to re-create the graph is available under gitlab (see manuscript)

## Sheet: c
single cell RNA-sequencing data are available under zenodo and r script to re-create the graph is available under gitlab (see manuscript)

## Sheet: d
single cell RNA-sequencing data are available under zenodo and r script to re-create the graph is available under gitlab (see manuscript)

## Sheet: e
single cell RNA-sequencing data are available under zenodo and r script to re-create the graph is available under gitlab (see manuscript)

## Sheet: f
Mouse	HSCs	MkP	PreMegE	CFU.E.ProEry	GMP	CLP
1.2	0.0870024	0.191242	0.200995	0.196859	0.20295	0.120952
1.4	0.203612	0.182035	0.169461	0.154376	0.166714	0.123801
1.5	0.28345	0.122017	0.112971	0.106221	0.0993312	0.27601
1.6	0.170281	0.169771	0.169345	0.170209	0.170189	0.150206
2.3	0	0	0	0	0	1
3.1	0	0	0	0	0	1
3.2	0.00913816	0.187378	0.234733	0.235479	0.235811	0.0974613
3.5	0.0496619	0.15692	0.242782	0.243433	0.279071	0.0281319
5.1	0	0.0823943	0.123938	0.122052	0.104965	0.566651
5.2	0	0	0	0	0	1
6.1	0.177802	0.211597	0.209299	0.201477	0.185314	0.0145116
6.4	0.131747	0.256031	0.180814	0.164772	0.17125	0.0953862
6.5	0	0	0.0442408	0.0887797	0.0575254	0.809454
7.3	0.00531917	0.13475	0.223765	0.179787	0.198186	0.258193
7.4	0.226972	0.227898	0.195004	0.199638	0.142323	0.00816456
7.6	0.0438177	0.205536	0.234382	0.238269	0.244509	0.0334871
8.6	0	0	0	0	0	1
9.1	0	0	0	0	0	1
9.2	0	0	0	0	0	1
9.3	0.00446141	0.195221	0.270788	0.279677	0.225302	0.0245502
9.5	0.00819709	0.154606	0.262436	0.264877	0.26649	0.043395
9.6	0.54703	0.315312	0.0543094	0.0472901	0.035204	0.000855375

## Sheet: g
Mouse	P_t0	tyMax	tGrowth	tDecline	tHalfReg	HSPC_Transition
2.3	3.50878	8.22715	4.71838	4.15412	8.8725	300
3.1	3.87954	11.4025	7.52295	17.764	22.0163	300
3.2	6.57665	18.3398	11.4782	39.0603	42.7396	167.63
3.5	5.13475	13.5945	5.61378	22.8955	27.5258	157.784
5.1	4.54538	10.3503	5.53457	12.7821	17.6998	236.972
5.2	4.81149	10.4039	5.59237	10.4986	15.363	300
6.1	6.08687	19.438	14.6886	39.0603	42.7396	122.906
6.4	4.5194	12.0392	7.51982	18.9496	24.533	136.434
6.5	1.90819	6.90324	4.99505	4.40049	9.39554	277.932
7.3	4.71391	16.3734	11.1704	35.336	39.7761	192.321
7.4	5.75759	16.5182	9.74585	33.2049	36.9929	109.616
7.6	4.96271	18.988	13.9579	39.0603	42.7396	152.075
8.6	1.66369	6.55588	4.89219	4.12855	9.02074	300
9.1	1.17444	5.85291	4.67848	4.34441	9.02288	300
9.2	4.7262	10.962	6.23583	7.50946	13.0648	300
9.3	4.34421	16.6639	11.7063	34.8844	39.4433	155.987
9.5	6.36935	17.8883	12.4967	34.998	39.4089	165.422
9.6	6.0034	19.7659	14.8295	39.0603	42.7396	42.6536
