# Supplementary material for: A kinetics-based model of haematopoiesis reveals extrinsic regulation of skewed lineage output from stem cells
Source: Nat Cell Biol. 2026 May 25;28(6):1127–40. doi: 10.1038/s41556-026-01958-0 (PMC13278965; doi:10.1038/s41556-026-01958-0)
Supplement: Supplementary file 10 — Statistical source data. [file 41556_2026_1958_MOESM10_ESM.xlsx]

## Sheet: Fig4B
model. n=10 BIC analysis.	time (weeks)	PLT_median_f	PLT_lCI_f	PLT_uCI_f	PLT_median_s	PLT_lCI_s	PLT_uCI_s		time (weeks)	RBC_median_f	RBC_lCI_f	RBC_uCI_f	RBC_median_s	RBC_lCI_s	RBC_uCI_s		time (weeks)	B_median_f	B_lCI_f	B_uCI_f	B_median_s	B_lCI_s	B_uCI_s		time (weeks)	Mono_median_f	Mono_lCI_f	Mono_uCI_f	Mono_median_s	Mono_lCI_s	Mono_uCI_s		data	4w	8w	12w	16w	20w	24w
	0	0	0	0	0	0	0		0	0	0	0	0	0	0		0	0	0	0	0	0	0		0	0	0	0	0	0	0		PLT_fast	0.128275	0.0170263	0.0032035	0.00220526	0.0006605	0.00377835
	0.142857	9.80322e-12	5.20871e-13	3.85234e-09	1.59927e-12	7.41069e-14	4.47031e-10		0.142857	1.75658e-14	8.08134e-16	2.77526e-13	1.43342e-15	5.47294e-17	3.10061e-14		0.142857	2.59347e-14	5.51528e-15	2.61012e-13	2.67056e-15	5.7544e-17	2.92898e-13		0.142857	6.00092e-12	1.08306e-12	1.8392e-09	4.18618e-13	1.81881e-14	1.04411e-10		PLT_slow	0.0264125	0.172675	0.149125	0.1908	0.192362	0.191862
	0.285714	6.93699e-09	4.12275e-10	1.93529e-06	1.16315e-09	6.04816e-11	2.24573e-07		0.285714	1.6559e-11	8.49355e-13	2.26329e-10	1.51214e-12	7.72449e-14	2.80235e-11		0.285714	2.42755e-11	5.1342e-12	2.06547e-10	2.66685e-12	1.93741e-13	2.32499e-10		0.285714	4.38842e-09	8.57995e-10	9.79486e-07	3.17132e-10	1.78182e-11	5.63422e-08		RBC_fast	0.0587747	0.134975	0.0343375	0.00326762	0.000174297	0.000183338
	0.428571	2.71034e-07	1.77096e-08	5.46863e-05	4.60022e-08	2.58323e-09	6.66923e-06		0.428571	7.8234e-10	4.26328e-11	1.00718e-08	7.47526e-11	4.03211e-12	1.28213e-09		0.428571	1.14042e-09	2.53701e-10	8.92665e-09	1.3054e-10	1.0106e-11	9.89454e-09		0.428571	1.77567e-07	3.68523e-08	2.9571e-05	1.29989e-08	7.69687e-10	1.66931e-06		RBC_slow	0.00058943	0.0276763	0.190192	0.260962	0.268688	0.275137
	0.571429	3.26479e-06	2.32842e-07	0.000481052	5.6163e-07	3.45004e-08	5.92359e-05		0.571429	1.13917e-08	6.55166e-10	1.37381e-07	1.09305e-09	6.24922e-11	1.78075e-08		0.571429	1.65062e-08	3.79904e-09	1.1817e-07	1.90061e-09	1.54648e-10	1.2827e-07		0.571429	2.20773e-06	4.86907e-07	0.000271828	1.63644e-07	1.01381e-08	1.57333e-05		B_fast	0.00932625	0.270637	0.2425	0.2213	0.208388	0.198087
	0.714286	2.07089e-05	1.62721e-06	0.0022003	3.61945e-06	2.40951e-07	0.000286407		0.714286	8.69103e-08	5.26633e-09	9.78372e-07	8.33979e-09	4.99367e-10	1.27452e-07		0.714286	1.253e-07	2.97326e-08	8.1889e-07	1.43964e-08	1.23616e-09	8.73829e-07		0.714286	1.44102e-05	3.36023e-06	0.0013443	1.07669e-06	6.99686e-08	7.78525e-05		B_slow	1.1075e-05	0.00878863	0.0400488	0.05396	0.0607978	0.0780759
	0.857143	8.66386e-05	7.45737e-06	0.00672355	1.54474e-05	1.13982e-06	0.000932258		0.857143	4.39006e-07	2.79736e-08	4.67465e-06	4.24664e-08	2.68191e-09	6.08209e-07		0.857143	6.33387e-07	1.54895e-07	3.77624e-06	7.3071e-08	6.44029e-09	3.93789e-06		0.857143	6.24905e-05	1.54897e-05	0.00435158	4.74192e-06	3.26877e-07	0.000265478		CD4_fast	0.0078	0.129375	0.183925	0.154675	0.119188	0.1001
	1	0.000277285	2.60843e-05	0.0158679	4.95718e-05	4.10841e-06	0.00226857		1	1.67573e-06	1.1187e-07	1.67736e-05	1.62783e-07	1.0909e-08	2.19874e-06		1	2.40722e-06	6.12371e-07	1.36616e-05	2.78418e-07	2.51919e-08	1.35566e-05		1	0.000205974	5.37118e-05	0.0107396	1.56725e-05	1.15193e-06	0.000665831		CD4_slow	6.125e-05	0.00196951	0.01222	0.0409324	0.0280975	0.041735
	1.14286	0.000713906	7.37169e-05	0.0303729	0.000130813	1.18587e-05	0.00450572		1.14286	5.20423e-06	3.6504e-07	4.84619e-05	5.12517e-07	3.64377e-08	6.49587e-06		1.14286	7.45474e-06	1.96176e-06	3.90887e-05	8.68941e-07	7.90684e-08	3.76331e-05		1.14286	0.000552513	0.00015161	0.0216585	4.22748e-05	3.35398e-06	0.00139626		CD8_fast	9.5e-05	0.101325	0.1547	0.141412	0.133125	0.125337
	1.28571	0.00157282	0.000178336	0.0504162	0.000296525	2.95618e-05	0.00776767		1.28571	1.37762e-05	1.01182e-06	0.000121244	1.37678e-06	1.03801e-07	1.63602e-05		1.28571	1.97085e-05	5.37343e-06	9.69996e-05	2.29809e-06	2.12499e-07	8.99118e-05		1.28571	0.00125697	0.000368928	0.0378971	9.73231e-05	8.30847e-06	0.00251935		CD8_slow	1.16e-05	0.00092125	0.00898714	0.0227909	0.0206268	0.0274659
	1.42857	0.00306166	0.000379225	0.0742307	0.000595632	6.56202e-05	0.011951		1.42857	3.22577e-05	2.48354e-06	0.000266855	3.25195e-06	2.63665e-07	3.65473e-05		1.42857	4.6103e-05	1.30206e-05	0.000211414	5.38247e-06	5.04422e-07	0.000188474		1.42857	0.00253687	0.000782753	0.0590917	0.000199419	1.86293e-05	0.00411658		Gran_fast	0.199125	0.0532588	0.0081375	0.000137275	3.9e-06	4.625e-05
	1.57143	0.00542513	0.000731339	0.100676	0.00108819	0.000130646	0.0165052		1.57143	6.82627e-05	5.49992e-06	0.000533519	6.95991e-06	6.07481e-07	7.33886e-05		1.57143	9.7657e-05	2.8459e-05	0.000416823	1.14988e-05	1.08238e-06	0.000361824		1.57143	0.00464044	0.00150733	0.0833586	0.000366832	3.78707e-05	0.00617246		Gran_slow	0.00147769	0.121463	0.249611	0.261825	0.2805	0.27065
	1.71429	0.00882826	0.00128113	0.127304	0.00182041	0.000239154	0.0215576		1.71429	0.000133368	1.12383e-05	0.000978516	1.36788e-05	1.29692e-06	0.000135102		1.71429	0.000190829	5.72316e-05	0.000765384	2.24271e-05	2.13968e-06	0.000636423		1.71429	0.00784026	0.00268357	0.108179	0.000625633	7.1026e-05	0.00861456		Mono_fast	0.185825	0.110121	0.0295175	0.0082275	0.0053075	0.00413875
	1.85714	0.0134146	0.00213883	0.15149	0.00286382	0.000415034	0.0270308		1.85714	0.000244828	2.13226e-05	0.00166352	2.5281e-05	2.58635e-06	0.000234837		1.85714	0.000348778	0.000107514	0.00130087	4.09525e-05	3.94772e-06	0.00105455		1.85714	0.0123175	0.00445297	0.133604	0.00100561	0.000123496	0.0110356		Mono_slow	0.006	0.07995	0.277975	0.282562	0.274175	0.29425
	2	0.0191527	0.00334565	0.172623	0.00426086	0.000686812	0.0330547		2	0.000420289	3.82713e-05	0.00268568	4.4035e-05	4.8736e-06	0.000390246		2	0.000595938	0.000191206	0.00207702	7.05525e-05	6.86599e-06	0.00165959		2	0.0183049	0.00697068	0.156504	0.00152988	0.000202845	0.0137882
	2.14286	0.0261617	0.00493638	0.187892	0.00603919	0.00107745	0.0381019		2.14286	0.000683097	6.52944e-05	0.00412409	7.28354e-05	8.65597e-06	0.00060294		2.14286	0.000965964	0.000322605	0.00318757	0.000115584	1.13499e-05	0.00246528		2.14286	0.0258128	0.0104075	0.176427	0.00221557	0.000319137	0.0166628
	2.28571	0.0342088	0.00707887	0.198897	0.00823803	0.00160803	0.0436831		2.28571	0.00106138	0.00010694	0.0060365	0.000115728	1.4807e-05	0.000898543		2.28571	0.00150183	0.000518898	0.00470035	0.000180772	1.79597e-05	0.00351972		2.28571	0.0350464	0.0148345	0.190934	0.00307638	0.000482844	0.0194885
	2.42857	0.0429438	0.00959917	0.202216	0.010825	0.00232372	0.0485031		2.42857	0.0015908	0.000168796	0.00851136	0.000176528	2.41381e-05	0.00127528		2.42857	0.00224574	0.000801898	0.00663852	0.000269139	2.73511e-05	0.00482122		2.42857	0.0456485	0.0203757	0.20406	0.00410315	0.000715051	0.0219751
	2.57143	0.0523661	0.0125895	0.205736	0.0138158	0.00327881	0.0532154		2.57143	0.0022995	0.000256211	0.0116146	0.000260224	3.82772e-05	0.00178177		2.57143	0.00326101	0.0011987	0.00904373	0.000392112	4.02529e-05	0.00638456		2.57143	0.0575935	0.0270046	0.214022	0.00531937	0.0010079	0.0248234
	2.71429	0.0617913	0.0160529	0.205477	0.0171361	0.00443732	0.0573014		2.71429	0.00322817	0.000375986	0.0155372	0.000373123	5.87761e-05	0.00241165		2.71429	0.00459179	0.00173627	0.0122013	0.000556457	5.74683e-05	0.00809691		2.71429	0.0705957	0.0347329	0.220358	0.00675084	0.00139876	0.0281486
	2.85714	0.0710111	0.0198986	0.203076	0.020835	0.00585389	0.0618221		2.85714	0.00440318	0.000535942	0.0200718	0.000521209	8.81774e-05	0.00321286		2.85714	0.00630002	0.00244006	0.016152	0.000763398	7.98709e-05	0.0101959		2.85714	0.0843376	0.0433074	0.223699	0.00832956	0.00190397	0.0310707
	3	0.0798498	0.023954	0.199092	0.0248821	0.00754202	0.0665029		3	0.00587563	0.000740762	0.025216	0.000713667	0.000128193	0.00409215		3	0.00839529	0.00334337	0.0206815	0.00102378	0.000108185	0.0124444		3	0.0984387	0.0529621	0.22643	0.0101387	0.00252036	0.0340453
	3.14286	0.0874615	0.028218	0.193981	0.0292292	0.00960252	0.0705042		3.14286	0.00766397	0.00100724	0.0309559	0.000956752	0.000182796	0.00509198		3.14286	0.0109076	0.00448574	0.0257364	0.00135042	0.000141158	0.0148801		3.14286	0.112433	0.0633849	0.226945	0.0120372	0.00325155	0.0371056
	3.28571	0.0940348	0.0327683	0.18753	0.033911	0.0119953	0.0748103		3.28571	0.00976345	0.00134303	0.0372999	0.00125693	0.000255781	0.00633332		3.28571	0.0139452	0.00591648	0.0317048	0.00173068	0.000183507	0.0175055		3.28571	0.125834	0.0742402	0.226394	0.0141434	0.00410507	0.0403348
	3.42857	0.0997263	0.037276	0.180513	0.0385914	0.0145672	0.0790574		3.42857	0.0121818	0.00175942	0.0441569	0.00162522	0.000351992	0.00775585		3.42857	0.017496	0.00764529	0.038127	0.00219665	0.000231273	0.0202181		3.42857	0.138735	0.0853387	0.225999	0.0164244	0.00508024	0.0434086
	3.57143	0.103883	0.0408216	0.172866	0.0435801	0.0176248	0.0830834		3.57143	0.0150349	0.00224669	0.0518437	0.002061	0.000477177	0.00935754		3.57143	0.0216221	0.00972835	0.0452894	0.00273961	0.000284365	0.0227866		3.57143	0.150779	0.0963397	0.22609	0.0187795	0.00629912	0.0468755
	3.71429	0.106574	0.044166	0.166951	0.0485672	0.0208309	0.0877175		3.71429	0.0182261	0.00285237	0.0594677	0.00257717	0.000627542	0.0110827		3.71429	0.0262977	0.0121909	0.0533347	0.00332059	0.000344608	0.0255727		3.71429	0.160702	0.107228	0.225099	0.0212375	0.00761951	0.0499417
	3.85714	0.107156	0.047324	0.161486	0.0537216	0.0242932	0.0924034		3.85714	0.0217297	0.00356542	0.0671721	0.00318978	0.000814505	0.0130158		3.85714	0.0315278	0.0150587	0.0614925	0.00399228	0.000415915	0.0283003		3.85714	0.169014	0.117266	0.224992	0.0238878	0.00925552	0.0531627
	4	0.106377	0.0490282	0.155954	0.058772	0.0280731	0.0968186		4	0.0256139	0.00437609	0.0752666	0.00390058	0.00104878	0.0150766		4	0.0373569	0.0183514	0.0701624	0.00474988	0.000504488	0.0306357		4	0.176173	0.126496	0.225603	0.0266297	0.0109499	0.056226
	4.14286	0.105135	0.0506139	0.151492	0.0638282	0.0319014	0.101516		4.14286	0.0298418	0.00534081	0.0835557	0.00474235	0.00133377	0.0172099		4.14286	0.0436926	0.0220085	0.0792688	0.00558722	0.000604884	0.0330187		4.14286	0.181664	0.13385	0.227476	0.0294615	0.012922	0.0595603
	4.28571	0.102635	0.0517511	0.148416	0.0691387	0.035946	0.106092		4.28571	0.0343136	0.00641491	0.0917992	0.00567062	0.00168955	0.0197058		4.28571	0.0504771	0.0261466	0.0889391	0.00650907	0.000717553	0.0357916		4.28571	0.185746	0.139096	0.229781	0.0323698	0.0150269	0.0626242
	4.42857	0.0998128	0.0515065	0.145174	0.0742353	0.0399801	0.110774		4.42857	0.038997	0.00765685	0.0999664	0.00670561	0.00209729	0.0221427		4.42857	0.0575649	0.0307556	0.0976955	0.00752875	0.000842816	0.0383072		4.42857	0.188757	0.14149	0.231118	0.0354385	0.0173458	0.0660969
	4.57143	0.0962538	0.0511904	0.142392	0.0793999	0.0444552	0.115565		4.57143	0.0438736	0.00899684	0.107673	0.00787621	0.00256682	0.0247418		4.57143	0.0650991	0.0357972	0.10686	0.00855043	0.00098115	0.0402937		4.57143	0.190927	0.142924	0.233155	0.0386382	0.0198283	0.0694543
	4.71429	0.0926385	0.0489553	0.138631	0.0841904	0.0487428	0.120185		4.71429	0.0490615	0.010483	0.115089	0.00921496	0.00311577	0.0274677		4.71429	0.0729092	0.0413182	0.116574	0.00968679	0.00113269	0.0423856		4.71429	0.191769	0.141677	0.234547	0.0418556	0.0226343	0.0725161
	4.85714	0.0887603	0.046766	0.135659	0.0891014	0.0528984	0.124645		4.85714	0.0542823	0.0120399	0.122541	0.0106846	0.00374569	0.0301791		4.85714	0.0809953	0.047244	0.126837	0.0108863	0.00130221	0.0442513		4.85714	0.192087	0.140193	0.235254	0.0453871	0.0255238	0.0759079
	5	0.0845012	0.0441776	0.132325	0.0939792	0.0572356	0.129666		5	0.0594792	0.0137565	0.128915	0.0122726	0.00446603	0.0332544		5	0.0893337	0.0533636	0.136247	0.0120649	0.00148408	0.045723		5	0.191491	0.137078	0.235365	0.0489174	0.0285656	0.0792831
	5.14286	0.0803247	0.0415852	0.129104	0.0986318	0.0614299	0.134255		5.14286	0.0647406	0.0156964	0.13486	0.0139831	0.00527565	0.0363014		5.14286	0.0980843	0.0600097	0.145812	0.0132399	0.00169998	0.0471256		5.14286	0.189923	0.133165	0.234704	0.0525596	0.0317908	0.082944
	5.28571	0.0758407	0.0389501	0.1251	0.103084	0.0657076	0.138323		5.28571	0.0699795	0.0175524	0.140344	0.0158108	0.00621903	0.0392461		5.28571	0.106856	0.0670019	0.155955	0.0145695	0.00188115	0.0484654		5.28571	0.18785	0.12921	0.233538	0.0562515	0.0351547	0.0863919
	5.42857	0.0717405	0.0362306	0.121412	0.107294	0.069609	0.142375		5.42857	0.0749656	0.0195711	0.145255	0.0177979	0.00728143	0.0421182		5.42857	0.115637	0.0741041	0.166278	0.0158069	0.00208652	0.0495653		5.42857	0.185067	0.125295	0.231199	0.0600357	0.0387161	0.0900568
	5.57143	0.0676318	0.0334688	0.116959	0.111619	0.0740006	0.146096		5.57143	0.0799944	0.0217117	0.150276	0.0199526	0.00846864	0.0454392		5.57143	0.124482	0.0811364	0.175785	0.0169299	0.00231634	0.0503063		5.57143	0.181367	0.121577	0.228147	0.0640411	0.0422375	0.0933814
	5.71429	0.0637127	0.030784	0.112512	0.11567	0.0778609	0.149751		5.71429	0.0847629	0.023939	0.15397	0.0222486	0.00975607	0.0485567		5.71429	0.133232	0.0888689	0.184857	0.0182299	0.00254654	0.0512076		5.71429	0.177337	0.117825	0.22489	0.0679564	0.0458944	0.0971364
	5.85714	0.0597464	0.028446	0.108416	0.119522	0.081973	0.1531		5.85714	0.0895204	0.0263389	0.157573	0.0247012	0.0112128	0.0514499		5.85714	0.141676	0.0966789	0.193507	0.0194938	0.00274397	0.0519139		5.85714	0.172886	0.113926	0.221006	0.0720695	0.0497877	0.10096
	6	0.0558879	0.0260248	0.104044	0.123238	0.0859352	0.156333		6	0.0935571	0.0286846	0.160196	0.0272462	0.0128194	0.054797		6	0.149633	0.104569	0.202283	0.0206689	0.00294399	0.0527685		6	0.16804	0.109864	0.216413	0.0762185	0.0537088	0.104829
	6.14286	0.052365	0.0239198	0.0993969	0.126931	0.0895215	0.159446		6.14286	0.0975573	0.0311199	0.16223	0.0299496	0.0145625	0.0582008		6.14286	0.157713	0.111457	0.210722	0.021878	0.00326576	0.0535625		6.14286	0.162976	0.106046	0.211775	0.0803071	0.0576669	0.108713
	6.28571	0.0489912	0.0219171	0.094559	0.130468	0.0933098	0.162345		6.28571	0.101151	0.0334663	0.164239	0.0328435	0.016419	0.0614269		6.28571	0.165183	0.11905	0.218753	0.0230301	0.00355126	0.0543816		6.28571	0.157943	0.102555	0.206824	0.0844285	0.0616043	0.112799
	6.42857	0.045967	0.0202617	0.089623	0.133754	0.0968803	0.165061		6.42857	0.103978	0.0358959	0.1657	0.0359119	0.0184316	0.0648725		6.42857	0.172983	0.126866	0.226262	0.0241409	0.00378239	0.0554529		6.42857	0.152713	0.0990632	0.201741	0.0886455	0.0656481	0.116803
	6.57143	0.0430782	0.0184402	0.0853317	0.136915	0.0997761	0.167677		6.57143	0.106056	0.0381197	0.166258	0.0391707	0.0206219	0.0685099		6.57143	0.180381	0.13493	0.234089	0.0252625	0.00405005	0.0559749		6.57143	0.14739	0.0954354	0.196146	0.0929105	0.0696561	0.120961
	6.71429	0.0404679	0.0169645	0.0809595	0.139949	0.102846	0.169866		6.71429	0.10844	0.0402327	0.166723	0.0423067	0.0229417	0.0723778		6.71429	0.187069	0.142224	0.24097	0.0263431	0.0043239	0.056739		6.71429	0.142261	0.092205	0.190302	0.0972289	0.0736242	0.125272
	6.85714	0.0380214	0.015772	0.0764805	0.142753	0.105807	0.172007		6.85714	0.110297	0.0425451	0.166728	0.0455535	0.0254277	0.0761256		6.85714	0.193032	0.149874	0.245814	0.0275078	0.00460377	0.0573063		6.85714	0.137038	0.0888665	0.184526	0.101599	0.077696	0.129776
	7	0.0357642	0.0146519	0.0723775	0.145461	0.108632	0.173817		7	0.111562	0.0447792	0.166269	0.0489844	0.0280084	0.0799336		7	0.199212	0.156289	0.251588	0.0285226	0.0048895	0.0578204		7	0.131861	0.0859041	0.178357	0.105857	0.0817486	0.133998
	7.14286	0.0335847	0.0135749	0.0686024	0.147954	0.11141	0.175842		7.14286	0.112782	0.0467128	0.165999	0.0525365	0.0307881	0.0837082		7.14286	0.205616	0.162253	0.256416	0.0294221	0.00518106	0.0584267		7.14286	0.126786	0.0827042	0.172429	0.110288	0.0858857	0.138433
	7.28571	0.0318597	0.0125698	0.0650644	0.150356	0.11451	0.177814		7.28571	0.113237	0.048729	0.164655	0.0561647	0.0335726	0.087433		7.28571	0.211302	0.168499	0.262217	0.0301388	0.00547842	0.0592143		7.28571	0.121698	0.0795735	0.16653	0.114462	0.0898082	0.142915
	7.42857	0.0302003	0.0116409	0.0616863	0.152697	0.117181	0.179502		7.42857	0.113591	0.0507229	0.163665	0.0598372	0.0364881	0.091225		7.42857	0.216082	0.173666	0.266713	0.0307946	0.00578161	0.0598695		7.42857	0.117036	0.0767787	0.160639	0.118787	0.0936628	0.147479
	7.57143	0.0287394	0.0106861	0.0589046	0.154814	0.119663	0.181259		7.57143	0.11327	0.0520846	0.161739	0.0637116	0.0396378	0.0950811		7.57143	0.2208	0.178745	0.271704	0.0316653	0.00609071	0.0605539		7.57143	0.112402	0.0739681	0.154829	0.123049	0.0975276	0.151843
	7.71429	0.027395	0.0100189	0.0554349	0.156809	0.122118	0.182699		7.71429	0.113139	0.0531755	0.15996	0.0675525	0.0427692	0.0989677		7.71429	0.224907	0.183549	0.27501	0.0324355	0.00641456	0.0611963		7.71429	0.107859	0.0713854	0.149235	0.127367	0.101488	0.15631
	7.85714	0.0260537	0.00930864	0.0527805	0.158508	0.124223	0.18399		7.85714	0.11251	0.0543267	0.157851	0.0715749	0.0462353	0.103036		7.85714	0.229202	0.187943	0.277891	0.0331948	0.00675755	0.0615674		7.85714	0.103544	0.0688865	0.143578	0.131574	0.105444	0.160459
	8	0.0247942	0.00863493	0.050492	0.160054	0.126375	0.185377		8	0.111441	0.0555605	0.156009	0.0756589	0.0496044	0.107112		8	0.232593	0.191299	0.280104	0.0338246	0.00707421	0.0620645		8	0.0994529	0.0663284	0.13822	0.135773	0.109278	0.164901
	8.14286	0.0236675	0.00800965	0.0480501	0.161673	0.128736	0.186554		8.14286	0.110424	0.0560699	0.153352	0.0797146	0.0530707	0.110972		8.14286	0.236267	0.195005	0.282996	0.0342874	0.00748547	0.062806		8.14286	0.0956875	0.0638528	0.132934	0.139984	0.113139	0.169194
	8.28571	0.0226475	0.00756178	0.0458642	0.163053	0.130811	0.187653		8.28571	0.109341	0.0560791	0.151322	0.0837452	0.0568534	0.115287		8.28571	0.239599	0.197689	0.284978	0.0349108	0.00780578	0.0631864		8.28571	0.0918335	0.0613767	0.128015	0.144161	0.117075	0.173434
	8.42857	0.0216787	0.00708851	0.0440131	0.164329	0.132672	0.18883		8.42857	0.107967	0.0562204	0.148982	0.0878099	0.0604378	0.119819		8.42857	0.242958	0.200194	0.28763	0.0355	0.00808054	0.0636469		8.42857	0.0883165	0.0591147	0.12322	0.148274	0.120833	0.177676
	8.57143	0.020876	0.00658347	0.0426848	0.165538	0.134545	0.189908		8.57143	0.106224	0.0562309	0.146519	0.091962	0.0642369	0.124015		8.57143	0.245678	0.202626	0.289876	0.0360609	0.00843484	0.063993		8.57143	0.0848622	0.0566852	0.118598	0.152338	0.124583	0.181742
	8.71429	0.0200295	0.00616586	0.0413223	0.166737	0.136492	0.190647		8.71429	0.104203	0.056273	0.143814	0.0961419	0.0678551	0.127982		8.71429	0.248264	0.204522	0.291669	0.0365253	0.00879858	0.0645407		8.71429	0.0815469	0.0546914	0.11398	0.156322	0.12819	0.185927
	8.85714	0.0193525	0.00577301	0.0400039	0.167829	0.1382	0.19148		8.85714	0.102123	0.0562574	0.141021	0.10032	0.0718656	0.132419		8.85714	0.250394	0.206027	0.294224	0.0369189	0.00923274	0.0648349		8.85714	0.0782768	0.0525991	0.109803	0.160255	0.131896	0.189844
	9	0.0186851	0.00543832	0.0388104	0.168744	0.14008	0.192108		9	0.100198	0.0555144	0.138119	0.104553	0.0758714	0.136714		9	0.252253	0.207538	0.296225	0.0370617	0.00958103	0.0652427		9	0.0753119	0.0506439	0.105759	0.164084	0.135608	0.193805
	9.14286	0.018004	0.00516021	0.0378082	0.169749	0.141831	0.192981		9.14286	0.0979004	0.0546141	0.13515	0.108835	0.0797349	0.141145		9.14286	0.253362	0.208898	0.297295	0.0374495	0.00993956	0.0655157		9.14286	0.0724999	0.048846	0.101942	0.167875	0.139301	0.197743
	9.28571	0.0174657	0.00485702	0.0368016	0.170603	0.143237	0.19371		9.28571	0.0954239	0.0542847	0.132083	0.11302	0.0836108	0.145281		9.28571	0.254651	0.209834	0.298277	0.0377003	0.0103375	0.0659612		9.28571	0.069804	0.0470311	0.0982879	0.171594	0.142717	0.20146
	9.42857	0.0169725	0.00456291	0.0358661	0.171424	0.144386	0.19464		9.42857	0.0930444	0.0532342	0.129409	0.117244	0.0874487	0.149842		9.42857	0.255731	0.210696	0.298869	0.0379921	0.0107447	0.0662629		9.42857	0.0673642	0.0452753	0.0950278	0.175166	0.146468	0.20525
	9.57143	0.0165278	0.00434048	0.0352047	0.172095	0.145802	0.195243		9.57143	0.0906176	0.0523279	0.125941	0.121518	0.0913041	0.15393		9.57143	0.256323	0.211366	0.299383	0.0383274	0.0111614	0.0663554		9.57143	0.0648413	0.0434401	0.091404	0.178786	0.14992	0.20873
	9.71429	0.016088	0.00411515	0.0346772	0.172683	0.146648	0.195875		9.71429	0.0883173	0.0515569	0.122596	0.125687	0.0952116	0.15779		9.71429	0.255983	0.212216	0.300458	0.0386137	0.0115914	0.0663914		9.71429	0.0625524	0.0417505	0.088255	0.182347	0.153286	0.21199
	9.85714	0.015677	0.00396083	0.0342115	0.173359	0.147832	0.196513		9.85714	0.0856544	0.0505545	0.119709	0.12988	0.0991817	0.161972		9.85714	0.256115	0.212776	0.300245	0.0389304	0.0120246	0.0665796		9.85714	0.0603145	0.0399386	0.0851868	0.185855	0.156514	0.21543
	10	0.0153302	0.00380023	0.0336107	0.173926	0.148935	0.197106		10	0.0833643	0.0492066	0.116822	0.134082	0.102979	0.166192		10	0.255959	0.213152	0.299409	0.0391565	0.0125905	0.0667023		10	0.0582656	0.0382841	0.082454	0.189287	0.159583	0.21884
	10.1429	0.0148945	0.00364712	0.0331837	0.17443	0.149597	0.197557		10.1429	0.0810128	0.0478565	0.113855	0.138117	0.107046	0.170335		10.1429	0.255339	0.213493	0.298437	0.0393759	0.0132496	0.0668387		10.1429	0.056284	0.0366435	0.0798234	0.19266	0.162749	0.222157
	10.2857	0.01454	0.00348772	0.0325229	0.174886	0.150374	0.198053		10.2857	0.0784313	0.0464058	0.111036	0.142271	0.11089	0.174292		10.2857	0.254895	0.213732	0.298442	0.0395836	0.0137981	0.0668773		10.2857	0.0542899	0.035231	0.0772548	0.195865	0.165782	0.224981
	10.4286	0.0142532	0.00333295	0.0321573	0.175443	0.150792	0.198398		10.4286	0.0759735	0.0447055	0.108186	0.146329	0.11511	0.178203		10.4286	0.254209	0.21394	0.297751	0.0397967	0.014303	0.0668551		10.4286	0.0525072	0.0338143	0.0748439	0.199072	0.168808	0.228049
	10.5714	0.0139859	0.003217	0.0318218	0.175992	0.151579	0.198797		10.5714	0.0734693	0.0432705	0.105378	0.150193	0.118954	0.182041		10.5714	0.253689	0.214111	0.296749	0.0399921	0.0147668	0.0668687		10.5714	0.0507489	0.0323825	0.0725383	0.202071	0.171882	0.231056
	10.7143	0.0137228	0.0031198	0.0315975	0.176432	0.152281	0.19916		10.7143	0.0711149	0.041639	0.10253	0.154128	0.12286	0.185965		10.7143	0.253169	0.214003	0.29605	0.0401814	0.0151408	0.0669533		10.7143	0.0490029	0.0309889	0.0704447	0.205126	0.174899	0.233952
	10.8571	0.013517	0.00300583	0.0313998	0.176837	0.152762	0.199668		10.8571	0.068695	0.040199	0.0999135	0.157985	0.126886	0.189901		10.8571	0.252496	0.21376	0.295019	0.0403667	0.0153965	0.0672643		10.8571	0.047339	0.0297879	0.0685223	0.208056	0.178016	0.236599
	11	0.0133187	0.00289527	0.0311833	0.177215	0.153352	0.199954		11	0.0663886	0.0387131	0.0969962	0.161913	0.130604	0.193383		11	0.251564	0.213758	0.294298	0.0405618	0.0159032	0.0675086		11	0.0457957	0.0285534	0.0667661	0.210936	0.180968	0.239252
	11.1429	0.0131384	0.00280047	0.0310447	0.177616	0.153951	0.200367		11.1429	0.0640613	0.0372375	0.0939794	0.165658	0.134136	0.197115		11.1429	0.25057	0.213303	0.29334	0.0407046	0.0164381	0.0675816		11.1429	0.0442592	0.0273257	0.0650545	0.213744	0.183816	0.241952
	11.2857	0.0129655	0.00271919	0.0309455	0.17802	0.154311	0.200743		11.2857	0.0618855	0.0357084	0.091243	0.16925	0.137581	0.200629		11.2857	0.24963	0.212937	0.292066	0.0408796	0.0169845	0.0675829		11.2857	0.0428245	0.0261686	0.0632625	0.216488	0.186728	0.244562
	11.4286	0.0128493	0.00262783	0.030786	0.17827	0.154913	0.201163		11.4286	0.0596991	0.0343902	0.0883639	0.172763	0.140892	0.203909		11.4286	0.248475	0.212467	0.290915	0.0409581	0.0175422	0.067571		11.4286	0.0414831	0.0250369	0.0615291	0.219178	0.189613	0.247027
	11.5714	0.0126976	0.00252263	0.0306141	0.178571	0.155312	0.201572		11.5714	0.0576608	0.0330234	0.0859538	0.176249	0.144316	0.207357		11.5714	0.247383	0.212014	0.289642	0.0412122	0.017949	0.0675457		11.5714	0.040256	0.0240268	0.0600697	0.221714	0.192368	0.249308
	11.7143	0.0125403	0.0024294	0.0303777	0.178871	0.155719	0.201804		11.7143	0.0556517	0.0315908	0.0831591	0.179753	0.147679	0.210544		11.7143	0.246317	0.211577	0.288066	0.0413358	0.0183575	0.067594		11.7143	0.039061	0.0229765	0.0586556	0.224348	0.195014	0.251731
	11.8571	0.0124324	0.00233371	0.0302602	0.179089	0.156088	0.201953		11.8571	0.0535773	0.0303478	0.0807715	0.18316	0.151118	0.213658		11.8571	0.245568	0.21135	0.286448	0.0416751	0.0188846	0.0674888		11.8571	0.0379236	0.0220633	0.0573221	0.226864	0.197672	0.254026
	12	0.0123061	0.00227791	0.0301766	0.179291	0.156373	0.202276		12	0.0516362	0.0290685	0.0785251	0.186407	0.15454	0.216648		12	0.24462	0.211065	0.285729	0.0418514	0.0193242	0.0675976		12	0.0368132	0.0211374	0.0559981	0.229217	0.200166	0.2562
	12.1429	0.0122497	0.00221983	0.0300882	0.179477	0.156606	0.202603		12.1429	0.0498658	0.0279051	0.0760553	0.189612	0.157683	0.219747		12.1429	0.243663	0.210781	0.284482	0.0420408	0.0197615	0.0676214		12.1429	0.0358183	0.0202125	0.0548259	0.231535	0.202663	0.258338
	12.2857	0.0121562	0.00215041	0.0300023	0.1797	0.156764	0.202932		12.2857	0.04818	0.0268114	0.0734993	0.192696	0.160707	0.222609		12.2857	0.242535	0.210268	0.28304	0.0421658	0.0202236	0.06803		12.2857	0.0348466	0.0194346	0.0536015	0.233789	0.205234	0.260392
	12.4286	0.0120732	0.00211264	0.0299451	0.179909	0.156855	0.203053		12.4286	0.046476	0.0256594	0.0711934	0.195793	0.163726	0.225311		12.4286	0.241664	0.209783	0.281252	0.0423826	0.0207713	0.0683345		12.4286	0.033867	0.0186308	0.0524769	0.235956	0.207585	0.262451
	12.5714	0.0119993	0.00206098	0.0299055	0.180096	0.157009	0.203156		12.5714	0.0448385	0.0244097	0.0690076	0.198717	0.166864	0.228048		12.5714	0.240744	0.20947	0.27976	0.0426553	0.0214571	0.0686332		12.5714	0.0329534	0.0178034	0.0513892	0.23813	0.209768	0.264426
	12.7143	0.0119395	0.00199853	0.0298324	0.180306	0.157266	0.20331		12.7143	0.0432177	0.0233769	0.0667403	0.201607	0.169798	0.230655		12.7143	0.240003	0.208741	0.277705	0.0430272	0.0217182	0.0687456		12.7143	0.032086	0.01701	0.0505495	0.240066	0.211871	0.266332
	12.8571	0.0118799	0.00193264	0.0297904	0.180468	0.157619	0.203495		12.8571	0.0415285	0.0224222	0.0645435	0.204439	0.172785	0.233194		12.8571	0.238999	0.207867	0.27578	0.0433557	0.022331	0.0688915		12.8571	0.0312593	0.0163759	0.0496899	0.241984	0.214059	0.268078
	13	0.0118146	0.00186453	0.0297332	0.180591	0.157884	0.203574		13	0.0400513	0.0214209	0.0625277	0.207242	0.175621	0.23572		13	0.238234	0.207079	0.274434	0.0437539	0.0229218	0.0689251		13	0.0304225	0.0157334	0.0488737	0.244005	0.216181	0.269771
	13.1429	0.0117361	0.0018044	0.029722	0.180764	0.158067	0.203742		13.1429	0.0385915	0.0204143	0.0608195	0.209873	0.178592	0.238209		13.1429	0.237324	0.206905	0.272969	0.0440941	0.0233077	0.0690596		13.1429	0.029659	0.0151083	0.0479956	0.245869	0.218221	0.271282
	13.2857	0.0117	0.00176644	0.0296965	0.180901	0.158224	0.203884		13.2857	0.0371301	0.0194518	0.0589328	0.212414	0.181349	0.240541		13.2857	0.23634	0.206286	0.270928	0.044406	0.0235079	0.0688989		13.2857	0.0288846	0.014556	0.0473229	0.247721	0.220074	0.273115
	13.4286	0.0116635	0.00172714	0.0296927	0.181059	0.15835	0.204043		13.4286	0.0358827	0.0185748	0.0572555	0.214835	0.184051	0.242722		13.4286	0.235204	0.205593	0.269131	0.0446231	0.023817	0.0689463		13.4286	0.0281866	0.0139736	0.0468604	0.249497	0.222056	0.27471
	13.5714	0.011625	0.00170093	0.0296648	0.181156	0.158461	0.204183		13.5714	0.0346318	0.0176198	0.0555882	0.217268	0.186866	0.244983		13.5714	0.234362	0.204932	0.267683	0.0448908	0.0244175	0.0691115		13.5714	0.0275228	0.0134007	0.0461817	0.251123	0.22389	0.276183
	13.7143	0.0115804	0.00167537	0.0296306	0.181292	0.158491	0.204393		13.7143	0.0334107	0.0167245	0.0542698	0.219578	0.189439	0.247052		13.7143	0.233617	0.20438	0.265902	0.0452043	0.0248612	0.0690375		13.7143	0.0269039	0.0129518	0.0456757	0.25278	0.22575	0.277722
	13.8571	0.0115549	0.00164783	0.0296201	0.18142	0.15855	0.204508		13.8571	0.0322424	0.0159165	0.0528067	0.221843	0.191881	0.249327		13.8571	0.232682	0.203872	0.264633	0.0454264	0.0250195	0.0692913		13.8571	0.0262896	0.0124869	0.04516	0.254414	0.227581	0.27928
	14	0.0115304	0.00163207	0.0296114	0.181543	0.158563	0.204636		14	0.0311598	0.0152274	0.0516546	0.224115	0.194299	0.251242		14	0.231732	0.203379	0.262934	0.0455122	0.0251663	0.0695535		14	0.0256989	0.0119954	0.0445845	0.255932	0.229346	0.28066
	14.1429	0.0115096	0.00162056	0.0296039	0.181697	0.158765	0.204817		14.1429	0.0301105	0.0146089	0.0502484	0.22632	0.196745	0.253199		14.1429	0.231117	0.202723	0.261437	0.0458388	0.0253694	0.0694966		14.1429	0.0251296	0.0115372	0.0440952	0.257559	0.231067	0.282131
	14.2857	0.0114815	0.00160381	0.0296012	0.181805	0.158775	0.205012		14.2857	0.0291597	0.0139314	0.0489163	0.228321	0.198999	0.255148		14.2857	0.230293	0.202084	0.259872	0.0462304	0.0255181	0.0694198		14.2857	0.0245541	0.0110506	0.0437118	0.259053	0.232787	0.283456
	14.4286	0.0114417	0.00156618	0.0295953	0.181845	0.158815	0.205086		14.4286	0.0282459	0.013219	0.047905	0.230296	0.201138	0.256928		14.4286	0.22944	0.201605	0.258444	0.0463968	0.0260993	0.0695609		14.4286	0.0240097	0.0106622	0.0432457	0.260402	0.234375	0.284859
	14.5714	0.0114239	0.00154539	0.0295958	0.181878	0.158862	0.20517		14.5714	0.0273434	0.0126337	0.0467234	0.232139	0.203501	0.258951		14.5714	0.228522	0.200718	0.256918	0.0467876	0.026548	0.0699095		14.5714	0.0235689	0.0102857	0.0428528	0.261708	0.23575	0.286258
	14.7143	0.0113935	0.00152834	0.0295947	0.181919	0.158907	0.205368		14.7143	0.0264684	0.0120908	0.0456607	0.234027	0.205565	0.260529		14.7143	0.227842	0.200336	0.256044	0.0471795	0.0269391	0.0704427		14.7143	0.0230956	0.00988435	0.0423317	0.263016	0.237244	0.287626
	14.8571	0.0113831	0.00149393	0.0295933	0.182035	0.159017	0.20549		14.8571	0.0256276	0.0115349	0.0447322	0.235776	0.207438	0.26217		14.8571	0.226995	0.199639	0.25509	0.0475466	0.0270815	0.0705622		14.8571	0.0226654	0.00949416	0.0419366	0.264235	0.23871	0.288738
	15	0.0113793	0.00147509	0.0295927	0.182143	0.159018	0.20557		15	0.0248744	0.0109864	0.0438391	0.237439	0.20939	0.263728		15	0.226384	0.198664	0.254321	0.0479744	0.0272582	0.07086		15	0.0222246	0.00915575	0.0415853	0.265543	0.240244	0.290122
	15.1429	0.0113675	0.00146355	0.0295931	0.1822	0.159019	0.205766		15.1429	0.0241557	0.0104589	0.0429856	0.239166	0.211393	0.265249		15.1429	0.225892	0.198039	0.253869	0.0483721	0.027637	0.0714355		15.1429	0.0218513	0.00883389	0.0412601	0.266667	0.24153	0.291339
	15.2857	0.0113499	0.00144914	0.0295938	0.182247	0.159106	0.205802		15.2857	0.0234353	0.00996142	0.0421904	0.240738	0.213251	0.26678		15.2857	0.225095	0.197538	0.253177	0.0486694	0.0276382	0.0716233		15.2857	0.0214584	0.00856586	0.0409732	0.267758	0.242842	0.292547
	15.4286	0.0113202	0.00144501	0.0295937	0.182321	0.159111	0.205902		15.4286	0.0227255	0.00948508	0.0412714	0.242268	0.214866	0.268386		15.4286	0.224539	0.197025	0.252247	0.0490174	0.0277532	0.0718336		15.4286	0.0210887	0.00826011	0.0406697	0.268901	0.244018	0.293679
	15.5714	0.0112964	0.00143416	0.0295932	0.182367	0.159111	0.206081		15.5714	0.0220955	0.00904319	0.0406609	0.24377	0.216497	0.269726		15.5714	0.223868	0.196554	0.250723	0.0492109	0.0281069	0.0718884		15.5714	0.020746	0.00800941	0.0402506	0.270017	0.245206	0.294727
	15.7143	0.0112949	0.00142977	0.029593	0.182404	0.159125	0.206205		15.7143	0.0214579	0.00862586	0.0400267	0.245064	0.21813	0.271236		15.7143	0.223329	0.196105	0.249916	0.0494338	0.0284047	0.0720284		15.7143	0.0204488	0.00769534	0.0398827	0.271144	0.246313	0.295939
	15.8571	0.011288	0.00141776	0.029593	0.18243	0.159176	0.206337		15.8571	0.0208813	0.00818559	0.0394284	0.24642	0.21968	0.27254		15.8571	0.222806	0.195352	0.249001	0.0497042	0.0284971	0.0722574		15.8571	0.020122	0.00744749	0.0396781	0.272178	0.247376	0.297095
	16	0.0112737	0.0014064	0.0295932	0.182469	0.159215	0.206367		16	0.0203243	0.00779883	0.0388879	0.247721	0.221233	0.27367		16	0.222241	0.194696	0.24804	0.0499916	0.0286365	0.0723471		16	0.0198167	0.00721015	0.039437	0.273182	0.248388	0.298234
	16.1429	0.0112721	0.00139822	0.0295931	0.182497	0.15923	0.206498		16.1429	0.0197799	0.00738374	0.0382922	0.249021	0.222372	0.274957		16.1429	0.221796	0.19427	0.246861	0.0503354	0.0288031	0.0724987		16.1429	0.0195291	0.0069506	0.0392422	0.274091	0.249425	0.299198
	16.2857	0.0112466	0.00137986	0.029593	0.182557	0.159233	0.206651		16.2857	0.0193386	0.00708952	0.0379514	0.250237	0.223339	0.276098		16.2857	0.221086	0.193686	0.246003	0.0507664	0.0289348	0.0727693		16.2857	0.0192433	0.00674815	0.0389976	0.274989	0.250392	0.300126
	16.4286	0.0112398	0.00137305	0.029593	0.182585	0.159258	0.206769		16.4286	0.0188773	0.00678143	0.0376506	0.251424	0.224313	0.277251		16.4286	0.220462	0.193167	0.245753	0.0510358	0.0289194	0.0733238		16.4286	0.0189846	0.0065622	0.0388315	0.275911	0.251362	0.301041
	16.5714	0.0112363	0.00136256	0.029593	0.182605	0.159258	0.20681		16.5714	0.0184076	0.00648329	0.0372225	0.252444	0.225458	0.278169		16.5714	0.219914	0.192134	0.245391	0.0513593	0.0289179	0.0733674		16.5714	0.0187466	0.0063432	0.038615	0.276895	0.252182	0.302055
	16.7143	0.0112221	0.00136081	0.029593	0.182647	0.159261	0.206828		16.7143	0.0179789	0.00614962	0.0368803	0.253632	0.226621	0.279421		16.7143	0.219271	0.191763	0.245043	0.0516981	0.0289218	0.0742013		16.7143	0.018524	0.00615821	0.0385049	0.277699	0.252953	0.302949
	16.8571	0.0112029	0.00135866	0.029593	0.182679	0.159261	0.206875		16.8571	0.0175545	0.00592319	0.0365564	0.254613	0.227749	0.280396		16.8571	0.218836	0.19127	0.244646	0.0519211	0.0291844	0.0748929		16.8571	0.0182894	0.00599577	0.0383478	0.278541	0.253751	0.303823
	17	0.0111929	0.00134701	0.029593	0.182743	0.159261	0.207028		17	0.0171412	0.00565176	0.0362956	0.255541	0.228553	0.281584		17	0.218339	0.191046	0.244457	0.0520951	0.0293034	0.0752035		17	0.0180382	0.00580709	0.0382167	0.279358	0.254421	0.304792
	17.1429	0.0111905	0.00133543	0.029593	0.182794	0.159277	0.207106		17.1429	0.0167775	0.00540583	0.036062	0.256487	0.229384	0.282366		17.1429	0.21782	0.190509	0.243811	0.0523134	0.0293518	0.0755548		17.1429	0.0178537	0.00559077	0.0380575	0.280049	0.254996	0.305728
	17.2857	0.0111798	0.00133317	0.029593	0.182814	0.159292	0.20712		17.2857	0.0164767	0.00516577	0.035751	0.257476	0.230306	0.283402		17.2857	0.217198	0.190063	0.243344	0.0526193	0.0297027	0.0759138		17.2857	0.0176631	0.00540608	0.0379483	0.280771	0.255611	0.306509
	17.4286	0.0111788	0.00132564	0.029593	0.182825	0.159292	0.207199		17.4286	0.016119	0.004899	0.0355271	0.258313	0.231128	0.284351		17.4286	0.216561	0.189573	0.24329	0.0529052	0.030108	0.0762251		17.4286	0.0174737	0.00528727	0.037833	0.281572	0.256231	0.307426
	17.5714	0.0111778	0.00131312	0.029593	0.182834	0.159292	0.207213		17.5714	0.015835	0.0047133	0.0353533	0.259155	0.231889	0.285162		17.5714	0.21637	0.188942	0.242959	0.0532909	0.0302067	0.0766527		17.5714	0.0172965	0.00515811	0.037694	0.282298	0.256927	0.308233
	17.7143	0.0111628	0.00130371	0.0295841	0.182868	0.159329	0.207278		17.7143	0.0155342	0.00449001	0.0351747	0.260018	0.232694	0.285963		17.7143	0.215818	0.188339	0.242955	0.0534177	0.0302966	0.0770772		17.7143	0.0171183	0.00500388	0.0375675	0.282993	0.257445	0.30887
	17.8571	0.0111513	0.00129791	0.0295433	0.182885	0.159329	0.20728		17.8571	0.0152578	0.00432675	0.0349282	0.260843	0.233541	0.287044		17.8571	0.215289	0.187631	0.242976	0.0536867	0.0302723	0.0776611		17.8571	0.0169376	0.00487533	0.037491	0.283638	0.258081	0.309591
	18	0.0111496	0.00129773	0.0295431	0.182895	0.159329	0.207321		18	0.014971	0.00416371	0.0346914	0.261536	0.2342	0.287973		18	0.214866	0.187218	0.242405	0.0539364	0.0303925	0.0781839		18	0.0167938	0.00473974	0.0373954	0.28432	0.258597	0.310308
	18.1429	0.0111278	0.00129759	0.029543	0.182914	0.159329	0.207396		18.1429	0.0147299	0.00402235	0.0344718	0.262307	0.234836	0.288848		18.1429	0.214399	0.1865	0.241486	0.0543089	0.0303962	0.0787627		18.1429	0.0166251	0.00458065	0.0373215	0.285019	0.258966	0.311264
	18.2857	0.0111085	0.00129746	0.0295408	0.182929	0.159329	0.207438		18.2857	0.014483	0.00386178	0.0343118	0.263004	0.235527	0.28966		18.2857	0.213972	0.186189	0.241638	0.0546248	0.0304238	0.0791759		18.2857	0.0164613	0.00444741	0.0372326	0.285684	0.259416	0.312018
	18.4286	0.0111083	0.00129735	0.0295286	0.182958	0.159329	0.207455		18.4286	0.0142776	0.00372149	0.0341612	0.263709	0.236093	0.290319		18.4286	0.21348	0.185702	0.241539	0.0550167	0.0304399	0.0794871		18.4286	0.0163296	0.00431837	0.0371447	0.286252	0.259917	0.312815
	18.5714	0.0111082	0.00128555	0.0295286	0.182989	0.159368	0.207475		18.5714	0.0140496	0.0035877	0.0340644	0.264337	0.236518	0.291019		18.5714	0.2132	0.185234	0.241439	0.0553868	0.0304239	0.0799788		18.5714	0.016212	0.00418557	0.0370086	0.286772	0.26033	0.313389
	18.7143	0.0111074	0.00128409	0.0295286	0.183	0.159368	0.207508		18.7143	0.0138547	0.00344076	0.0339516	0.264943	0.237068	0.291773		18.7143	0.212896	0.184786	0.241546	0.0557443	0.0304399	0.0805031		18.7143	0.01608	0.00408994	0.0369284	0.287283	0.260783	0.314102
	18.8571	0.0111073	0.00128249	0.0295286	0.183003	0.159368	0.207516		18.8571	0.0136792	0.00329844	0.0338461	0.265501	0.237576	0.292543		18.8571	0.212424	0.184426	0.241931	0.0560233	0.0304789	0.0812939		18.8571	0.0159576	0.00399098	0.0368381	0.287796	0.261099	0.314887
	19	0.0111012	0.0012699	0.0295286	0.183009	0.159368	0.207516		19	0.0135153	0.00318288	0.0337484	0.266052	0.237963	0.293189		19	0.212187	0.183949	0.241852	0.0563461	0.0306167	0.0818081		19	0.0158564	0.00389749	0.0367792	0.288306	0.26141	0.315567
	19.1429	0.0111011	0.00126985	0.0295286	0.183009	0.159368	0.207566		19.1429	0.0133195	0.00307048	0.0336554	0.26665	0.238254	0.293858		19.1429	0.211847	0.18356	0.241852	0.0566752	0.0306317	0.0825184		19.1429	0.0157615	0.00382717	0.0367419	0.288778	0.261794	0.316198
	19.2857	0.0110996	0.0012696	0.0295286	0.183041	0.159368	0.207566		19.2857	0.013141	0.00295612	0.0335175	0.267246	0.238687	0.294659		19.2857	0.211536	0.183191	0.241948	0.0569657	0.0306378	0.0834465		19.2857	0.0156484	0.00371195	0.0366494	0.289205	0.262186	0.316749
	19.4286	0.011095	0.00126565	0.0295286	0.183051	0.159368	0.20757		19.4286	0.0129826	0.00285317	0.0334532	0.26775	0.239015	0.295163		19.4286	0.211127	0.182841	0.241903	0.0572024	0.0306853	0.084097		19.4286	0.0155412	0.00361751	0.0366088	0.289682	0.262546	0.317365
	19.5714	0.0110949	0.00126238	0.0295286	0.183052	0.159368	0.20762		19.5714	0.0128517	0.00276591	0.0333566	0.268239	0.239218	0.29585		19.5714	0.210708	0.182473	0.241993	0.0575234	0.0308835	0.0845517		19.5714	0.0154623	0.00354599	0.0365215	0.290174	0.262807	0.317961
	19.7143	0.0110949	0.00126234	0.0295286	0.183053	0.159368	0.207645		19.7143	0.0126909	0.00267596	0.033293	0.268744	0.2394	0.296579		19.7143	0.210571	0.181727	0.241993	0.0578009	0.0312149	0.0850108		19.7143	0.0153706	0.00348452	0.0364302	0.290579	0.263053	0.318516
	19.8571	0.0110949	0.00126061	0.0295286	0.183056	0.159368	0.207681		19.8571	0.0125877	0.00257086	0.0331232	0.269221	0.239791	0.297142		19.8571	0.210292	0.181131	0.241993	0.0581096	0.0312193	0.0854551		19.8571	0.0152957	0.00341552	0.0363868	0.290967	0.263356	0.319035
	20	0.0110872	0.00125802	0.0295286	0.183064	0.159368	0.207744		20	0.0124736	0.00249582	0.0330784	0.269639	0.24017	0.297707		20	0.210206	0.180703	0.242071	0.0584597	0.0313249	0.0861411		20	0.0152057	0.00336375	0.0363189	0.291355	0.263667	0.31948
	20.1429	0.0110872	0.00125584	0.0295286	0.183065	0.159368	0.207788		20.1429	0.0123714	0.00240705	0.0330363	0.270047	0.240394	0.298286		20.1429	0.21012	0.180253	0.242071	0.0587966	0.0313376	0.0868501		20.1429	0.0151123	0.00328787	0.036227	0.291738	0.263916	0.320054
	20.2857	0.0110872	0.00125398	0.0295286	0.183066	0.159368	0.207789		20.2857	0.0122627	0.0023297	0.0329685	0.27039	0.240682	0.298974		20.2857	0.209736	0.179814	0.242109	0.0592006	0.0313376	0.087464		20.2857	0.0150497	0.00322309	0.0362148	0.292095	0.264099	0.320615
	20.4286	0.0110831	0.00125278	0.0295286	0.183066	0.159368	0.207833		20.4286	0.0121856	0.00227349	0.0328808	0.27079	0.240917	0.299575		20.4286	0.209497	0.179203	0.242109	0.059558	0.0315053	0.0882139		20.4286	0.0149798	0.00316594	0.0361257	0.292476	0.264275	0.321034
	20.5714	0.0110832	0.00125083	0.0295286	0.183072	0.159368	0.207845		20.5714	0.0120846	0.00221383	0.0328385	0.271151	0.24116	0.300252		20.5714	0.209399	0.178642	0.242109	0.0599316	0.0316185	0.0887138		20.5714	0.0149289	0.00312366	0.0360365	0.292783	0.264435	0.32169
	20.7143	0.0110782	0.00124904	0.0295286	0.183076	0.159368	0.207857		20.7143	0.0119923	0.0021392	0.0328306	0.271459	0.241308	0.300892		20.7143	0.209347	0.178196	0.242216	0.0603416	0.031619	0.0892218		20.7143	0.0148872	0.00306899	0.0359845	0.293045	0.264558	0.322278
	20.8571	0.0110765	0.00124791	0.0295286	0.183081	0.159369	0.207867		20.8571	0.0118742	0.00207057	0.0327908	0.271754	0.241556	0.301514		20.8571	0.209101	0.177741	0.24241	0.0607408	0.0316279	0.0897152		20.8571	0.0148189	0.00300393	0.0359408	0.29341	0.264761	0.322813
	21	0.0110765	0.00124784	0.0295286	0.183084	0.159369	0.207878		21	0.0117891	0.00201587	0.032762	0.272059	0.241776	0.301909		21	0.209169	0.177352	0.24241	0.0609968	0.0316634	0.0904819		21	0.0147711	0.00294649	0.0358882	0.293648	0.264987	0.323313
	21.1429	0.011067	0.00124776	0.0295286	0.183089	0.159369	0.207878		21.1429	0.0117198	0.00193932	0.0327496	0.272309	0.241879	0.302299		21.1429	0.209117	0.176969	0.242488	0.0613458	0.0317697	0.0912942		21.1429	0.0147199	0.00288447	0.0357912	0.293936	0.265181	0.323729
	21.2857	0.0110634	0.00124769	0.0295286	0.183093	0.159368	0.207881		21.2857	0.0116684	0.00188376	0.0327182	0.272557	0.242028	0.302774		21.2857	0.208939	0.176602	0.24267	0.0617113	0.0319187	0.0922213		21.2857	0.0146694	0.0028158	0.0357635	0.294197	0.265318	0.324194
	21.4286	0.01106	0.00124763	0.0295286	0.183101	0.159368	0.207882		21.4286	0.0115882	0.00183183	0.0326973	0.272863	0.242167	0.303246		21.4286	0.208807	0.176246	0.242819	0.0620574	0.0319557	0.0931325		21.4286	0.0146019	0.00277167	0.0357306	0.29445	0.265443	0.324754
	21.5714	0.0110568	0.00124715	0.0295286	0.183104	0.159368	0.207882		21.5714	0.0115317	0.00177939	0.0326711	0.273086	0.242302	0.303855		21.5714	0.20879	0.176001	0.242921	0.0623791	0.0319857	0.0938196		21.5714	0.0145381	0.0027361	0.035662	0.294783	0.265721	0.325184
	21.7143	0.0110565	0.0012419	0.0295286	0.183105	0.159368	0.207882		21.7143	0.0114794	0.00174063	0.0326396	0.27328	0.242492	0.304358		21.7143	0.208706	0.175587	0.242914	0.0626117	0.0321541	0.0945045		21.7143	0.0144886	0.00267751	0.0356312	0.295065	0.265954	0.325729
	21.8571	0.0110565	0.00123808	0.0295286	0.183109	0.159368	0.207908		21.8571	0.0114497	0.00170059	0.0326101	0.273488	0.242636	0.304714		21.8571	0.208647	0.174874	0.242914	0.0629669	0.0322034	0.0951264		21.8571	0.0144545	0.00262944	0.0356016	0.295348	0.266158	0.32625
	22	0.0110565	0.00123702	0.0295286	0.18312	0.159368	0.207916		22	0.0113953	0.00167135	0.0325819	0.273706	0.242724	0.305092		22	0.208623	0.174658	0.242928	0.0631738	0.0322308	0.0958916		22	0.014399	0.00258216	0.0355739	0.295535	0.26625	0.326666
	22.1429	0.0110565	0.00123613	0.0295286	0.183125	0.159368	0.207918		22.1429	0.0113275	0.00163462	0.032555	0.273853	0.242806	0.305453		22.1429	0.208787	0.174436	0.243159	0.0634682	0.0322549	0.0965463		22.1429	0.0143626	0.00255284	0.0355472	0.295805	0.26643	0.327162
	22.2857	0.0110565	0.00123531	0.0295286	0.183127	0.159368	0.20792		22.2857	0.011262	0.00160302	0.0325295	0.274107	0.242968	0.305792		22.2857	0.208941	0.173962	0.243204	0.0637835	0.0322519	0.0971512		22.2857	0.0143358	0.00252427	0.0355276	0.296062	0.266644	0.32755
	22.4286	0.0110565	0.00123457	0.0295286	0.183127	0.159368	0.207949		22.4286	0.0112203	0.00158148	0.0325064	0.274317	0.242991	0.306194		22.4286	0.209004	0.17364	0.243291	0.0639593	0.032282	0.0975605		22.4286	0.0143193	0.00246831	0.0355121	0.296272	0.266752	0.327838
	22.5714	0.0110565	0.0012344	0.0295286	0.183127	0.159368	0.207953		22.5714	0.0111786	0.00155337	0.0324846	0.274494	0.243032	0.306539		22.5714	0.209022	0.173091	0.24349	0.0642518	0.0323789	0.0980719		22.5714	0.0142776	0.00242842	0.0354972	0.296468	0.266858	0.328119
	22.7143	0.0110565	0.0012343	0.0295286	0.183127	0.159368	0.207976		22.7143	0.0111444	0.00152993	0.0324608	0.274623	0.243088	0.307013		22.7143	0.208956	0.172843	0.243543	0.0644584	0.032464	0.0987372		22.7143	0.0142539	0.00240559	0.0354829	0.296674	0.26691	0.328399
	22.8571	0.0110565	0.00123421	0.0295286	0.183132	0.159369	0.208019		22.8571	0.0111088	0.00151566	0.0324406	0.274773	0.24323	0.307392		22.8571	0.209082	0.172616	0.243839	0.0646624	0.0324677	0.0995074		22.8571	0.0142374	0.00237979	0.0354693	0.296899	0.266996	0.328731
	23	0.0110565	0.00123413	0.0295286	0.183135	0.159369	0.208023		23	0.011077	0.00149452	0.032422	0.275058	0.243294	0.307589		23	0.20909	0.172257	0.243861	0.0649426	0.0324696	0.100274		23	0.0141904	0.00234441	0.0354587	0.297141	0.267023	0.329142
	23.1429	0.0110565	0.00123405	0.0295286	0.183135	0.159369	0.208168		23.1429	0.0110046	0.00145672	0.0324053	0.275116	0.243304	0.307892		23.1429	0.20915	0.172171	0.243891	0.0652297	0.032505	0.101038		23.1429	0.0141556	0.00231486	0.0354545	0.297337	0.267118	0.329593
	23.2857	0.0110565	0.00123398	0.0295286	0.183135	0.15937	0.208171		23.2857	0.0109587	0.00141861	0.0323998	0.275283	0.243313	0.308097		23.2857	0.209222	0.171914	0.243891	0.0654275	0.0325934	0.101816		23.2857	0.0141239	0.00228053	0.0354509	0.29747	0.267191	0.329816
	23.4286	0.0110565	0.00123391	0.0295286	0.183135	0.15937	0.208172		23.4286	0.0109143	0.00139232	0.0323943	0.27549	0.243341	0.308354		23.4286	0.209293	0.171841	0.24398	0.0656629	0.0326403	0.102546		23.4286	0.0140918	0.0022607	0.0354477	0.297697	0.267284	0.330083
	23.5714	0.0110565	0.00123385	0.0295286	0.183136	0.15937	0.208172		23.5714	0.0108901	0.00137087	0.0323694	0.275624	0.243377	0.308834		23.5714	0.209506	0.171551	0.244315	0.0660053	0.0327764	0.103182		23.5714	0.0140574	0.00224046	0.0354452	0.29789	0.267349	0.330442
	23.7143	0.0110565	0.0012338	0.0295286	0.183141	0.15937	0.208172		23.7143	0.010866	0.00135183	0.0323472	0.275707	0.243391	0.309129		23.7143	0.209527	0.171054	0.24465	0.0662303	0.0328125	0.103828		23.7143	0.0140344	0.00221851	0.035443	0.297986	0.267381	0.330747
	23.8571	0.0110565	0.00123375	0.0295286	0.183149	0.15937	0.208172		23.8571	0.0108433	0.00133308	0.0323351	0.275808	0.243404	0.309723		23.8571	0.209529	0.170693	0.244812	0.0663098	0.0328229	0.104611		23.8571	0.01401	0.00220326	0.0354409	0.298184	0.267437	0.33104
	24	0.0110565	0.00123371	0.0295286	0.183153	0.15937	0.208172		24	0.0108289	0.00130814	0.0323238	0.275883	0.243426	0.310001		24	0.209647	0.170573	0.244927	0.0664863	0.0328951	0.105434		24	0.0139916	0.00215758	0.0354391	0.298318	0.267493	0.331262

## Sheet: Figure4E
Time (weeks)	Group	Chimerism (%)
4	Clone 1	2.21429e-05
4	Clone 1	5.5e-05
4	Clone 1	0.00428571
4	Clone 1	0.000475714
4	Clone 1
4	Clone 1	0
4	Clone 1	0
4	Clone 1	0
4	Clone 1	0
4	Clone 1	0
4	Clone 1	0
4	Clone 1	2.48571e-05
4	Clone 1	0.000451429
4	Clone 1	5.46386
4	Clone 1
4	Clone 1	0.000475714
4	Clone 1	0
4	Clone 1
4	Clone 1	0
4	Clone 1	0
4	Clone 1
4	Clone 1	0
4	Clone 1	5.48571e-05
4	Clone 1	1.98614
4	Clone 1	0.000358571
4	Clone 1	0
4	Clone 1
4	Clone 1	0.000411571
4	Clone 1	0.00914286
4	Clone 1	0
4	Clone 1	8.27643
4	Clone 1	0.138571
4	Clone 1	0.00047
4	Clone 1	0.0225314
4	Clone 1	2.05043
4	Clone 1	0.00185714
4	Clone 1	0
4	Clone 1	0.00420143
4	Clone 1	1.1539
4	Clone 1
4	Clone 1	0.000531286
4	Clone 1	2.75714e-05
4	Clone 1	0
4	Clone 1	0
4	Clone 1	0
4	Clone 1	0.325714
4	Clone 1	0.0196786
4	Clone 1	0.000777143
4	Clone 1
4	Clone 1
4	Clone 1	0
4	Clone 1	0
4	Clone 1	0
4	Clone 1	0.0185714
4	Clone 1	0
4	Clone 1	0
4	Clone 1	0
4	Clone 1
4	Clone 1	1.05714
4	Clone 1	0.000512571
4	Clone 1	0.000414286
4	Clone 1	0
4	Clone 1	0
4	Clone 1	0.107704
4	Clone 1	7.75714e-05
4	Clone 1	4.8e-05
4	Clone 1	0
4	Clone 1	0
4	Clone 1	0
4	Clone 1	0
4	Clone 1
4	Clone 1	0.362857
4	Clone 1	0.404286
4	Clone 1	0
4	Clone 1	0.00096
4	Clone 1	0
4	Clone 1	0.00557143
4	Clone 1	2.98571e-05
4	Clone 1	0.000477143
4	Clone 1	0
4	Clone 1	0
4	Clone 1	0.000951429
4	Clone 1	0.00048
4	Clone 1	0
4	Clone 1
4	Clone 1
4	Clone 1	6.2e-05
4	Clone 1	0.0142857
4	Clone 1	0.00103286
4	Clone 1	0.42357
4	Clone 1	0.00026
4	Clone 1	0.000786286
4	Clone 1	0
4	Clone 1	0
4	Clone 1	0
4	Clone 1	0.000521429
4	Clone 1	6.6e-05
4	Clone 1
4	Clone 1	3.12857e-05
4	Clone 1
4	Clone 1	0.00187429
4	Clone 1	4.17143e-05
4	Clone 1	2.44286e-05
4	Clone 1	0
4	Clone 1	0.0571429
4	Clone 1	0
4	Clone 1	0
4	Clone 1	0
4	Clone 1	8.25714e-05
4	Clone 1	0
4	Clone 1	0.00271429
4	Clone 1	0
4	Clone 1	0
4	Clone 1	0
4	Clone 1	0.322571
4	Clone 1	0
4	Clone 1	0
4	Clone 1	7.77143e-05
4	Clone 1	0
4	Clone 1	0
4	Clone 1	1.8e-05
4	Clone 1	2.7e-05
4	Clone 1	1.65714e-05
4	Clone 1	0.000202857
4	Clone 1	0.524476
4	Clone 1	0
4	Clone 1	0
4	Clone 1	3.18571e-05
4	Clone 1	0
4	Clone 1	0
4	Clone 1	0.141476
4	Clone 1	2.95714e-05
4	Clone 1	0
4	Clone 1	0
4	Clone 1	0
4	Clone 1	0
4	Clone 1	0
4	Clone 1	0
4	Clone 1	0.000477143
4	Clone 1	9.05714e-05
4	Clone 1	0
4	Clone 2
4	Clone 2
4	Clone 2
4	Clone 2
4	Clone 2
4	Clone 2
4	Clone 2
4	Clone 2
4	Clone 2
4	Clone 2	0
4	Clone 2	0
4	Clone 2	0
4	Clone 2	0
4	Clone 2	0
4	Clone 2	1.31
4	Clone 2	0
4	Clone 2	0
4	Clone 2	0
4	Clone 2	0
4	Clone 2	0
4	Clone 2	0
4	Clone 2	0
4	Clone 2	0
4	Clone 2	0
4	Clone 2	0
4	Clone 2	0
4	Clone 2	0
4	Clone 2	0.01
4	Clone 2	0
4	Clone 2	0
4	Clone 2	0.01
4	Clone 2	0
4	Clone 2	0
4	Clone 2	0
4	Clone 2	0
4	Clone 2	0
4	Clone 2	0
4	Clone 2	0
4	Clone 2	0.07
4	Clone 2
4	Clone 2	0.01
4	Clone 2	0
4	Clone 2	0
4	Clone 2	0
4	Clone 2	0
4	Clone 2	0
4	Clone 2	0
4	Clone 2	0.01
4	Clone 2	0.05
4	Clone 2	0
4	Clone 2	0
4	Clone 2	0.01
4	Clone 2	0.01
4	Clone 2	0.01
4	Clone 2	0.67
4	Clone 2	0.01
4	Clone 2	0
4	Clone 2	0.01
4	Clone 2	0
4	Clone 2	0
4	Clone 2	0
4	Clone 2	0
4	Clone 2	0.01
4	Clone 2	0
12	Clone 1	0
12	Clone 1	0
12	Clone 1	0
12	Clone 1	0
12	Clone 1
12	Clone 1	0
12	Clone 1	0
12	Clone 1	0
12	Clone 1	0
12	Clone 1	0
12	Clone 1	0
12	Clone 1	0
12	Clone 1	0
12	Clone 1
12	Clone 1
12	Clone 1	0
12	Clone 1	0
12	Clone 1
12	Clone 1	0
12	Clone 1	0
12	Clone 1
12	Clone 1	0
12	Clone 1
12	Clone 1	0.04
12	Clone 1	0
12	Clone 1	0
12	Clone 1
12	Clone 1	0
12	Clone 1	0
12	Clone 1	0
12	Clone 1	0.59
12	Clone 1	0
12	Clone 1	0
12	Clone 1	0
12	Clone 1	0.05
12	Clone 1	0
12	Clone 1	0
12	Clone 1	0.1
12	Clone 1	1.14
12	Clone 1
12	Clone 1	0
12	Clone 1	0
12	Clone 1	0
12	Clone 1	0
12	Clone 1	0
12	Clone 1	0.01
12	Clone 1	0
12	Clone 1	0
12	Clone 1
12	Clone 1
12	Clone 1	0
12	Clone 1	0
12	Clone 1	0
12	Clone 1	0
12	Clone 1	0
12	Clone 1	0
12	Clone 1	0
12	Clone 1
12	Clone 1	0.01
12	Clone 1	0
12	Clone 1	0
12	Clone 1	0
12	Clone 1	0
12	Clone 1	0
12	Clone 1	0
12	Clone 1	0
12	Clone 1	0
12	Clone 1	0
12	Clone 1	0
12	Clone 1	0
12	Clone 1
12	Clone 1	0
12	Clone 1	0
12	Clone 1	0
12	Clone 1	0
12	Clone 1	0
12	Clone 1	0
12	Clone 1	0
12	Clone 1	0
12	Clone 1	0
12	Clone 1	0
12	Clone 1	0
12	Clone 1	0
12	Clone 1	0
12	Clone 1
12	Clone 1
12	Clone 1	0
12	Clone 1	0
12	Clone 1	0
12	Clone 1	0
12	Clone 1	0
12	Clone 1	0
12	Clone 1	0
12	Clone 1	0
12	Clone 1	0
12	Clone 1	0
12	Clone 1	0
12	Clone 1
12	Clone 1
12	Clone 1
12	Clone 1	0
12	Clone 1	0
12	Clone 1	0
12	Clone 1	0
12	Clone 1	0
12	Clone 1	0
12	Clone 1	0
12	Clone 1	0
12	Clone 1	0
12	Clone 1	0
12	Clone 1	0
12	Clone 1	0
12	Clone 1	0
12	Clone 1	0
12	Clone 1	0.02
12	Clone 1	0
12	Clone 1	0
12	Clone 1	0
12	Clone 1	0
12	Clone 1	0
12	Clone 1	0
12	Clone 1	0
12	Clone 1	0
12	Clone 1	0
12	Clone 1	0
12	Clone 1	0
12	Clone 1	0
12	Clone 1	0
12	Clone 1	0
12	Clone 1	0
12	Clone 1	0
12	Clone 1	0
12	Clone 1	0
12	Clone 1	0
12	Clone 1	0
12	Clone 1	0
12	Clone 1	0
12	Clone 1	0
12	Clone 1	0
12	Clone 1	0
12	Clone 1	0
12	Clone 2	8.5571e-08
12	Clone 2
12	Clone 2
12	Clone 2	0
12	Clone 2	0
12	Clone 2	0
12	Clone 2	0
12	Clone 2	0
12	Clone 2	0
12	Clone 2	0
12	Clone 2	0
12	Clone 2	0
12	Clone 2	0
12	Clone 2	0
12	Clone 2	0
12	Clone 2	0
12	Clone 2	0
12	Clone 2	0
12	Clone 2	0
12	Clone 2	0
12	Clone 2	0
12	Clone 2	0
12	Clone 2	0
12	Clone 2	0
12	Clone 2	0
12	Clone 2	0
12	Clone 2	0
12	Clone 2	0
12	Clone 2	0
12	Clone 2	0
12	Clone 2	0
12	Clone 2	0
12	Clone 2
12	Clone 2	0
12	Clone 2	0
12	Clone 2	0
12	Clone 2	0
12	Clone 2	0
12	Clone 2	0
12	Clone 2	0
12	Clone 2	0
12	Clone 2	0
12	Clone 2	0
12	Clone 2	0
12	Clone 2	0
12	Clone 2	0
12	Clone 2	0
12	Clone 2	0.13
12	Clone 2	0
12	Clone 2	0
12	Clone 2	0
12	Clone 2	0
12	Clone 2	0
12	Clone 2	0
12	Clone 2	0
12	Clone 2	0
12	Clone 2	0
24	Clone 2
24	Clone 2
24	Clone 2
24	Clone 2	0
24	Clone 2
24	Clone 2
24	Clone 2	0
24	Clone 1	0
24	Clone 1	0
24	Clone 1	0
24	Clone 1	0
24	Clone 1	0
24	Clone 1	0
24	Clone 1	0
24	Clone 1	0
24	Clone 1	0
24	Clone 1	0
24	Clone 1	0
24	Clone 1	0
24	Clone 1	0
24	Clone 1	0
24	Clone 1	0
24	Clone 1	0
24	Clone 1	0
24	Clone 1	0
24	Clone 1	0
24	Clone 1	0
24	Clone 1	0
24	Clone 1
24	Clone 1	0
24	Clone 1	0
24	Clone 1	0
24	Clone 1	0
24	Clone 1	0
24	Clone 1	0
24	Clone 1
24	Clone 1	0
24	Clone 1	0
24	Clone 1	0
24	Clone 1	0
24	Clone 1	0
24	Clone 1	0
24	Clone 1	0
24	Clone 1	0.05
24	Clone 1	0
24	Clone 1	0
24	Clone 1	0
24	Clone 1	0
24	Clone 1	0
24	Clone 1	0
24	Clone 1	0.05
24	Clone 1	0
24	Clone 1	0
24	Clone 1	0
24	Clone 1	0
24	Clone 1	0
24	Clone 1	0
24	Clone 1	0
24	Clone 1	0
24	Clone 1	0
24	Clone 1	0
24	Clone 1	0
24	Clone 1	0
24	Clone 1	0
24	Clone 1
24	Clone 1	0
24	Clone 1	0.001
24	Clone 1	0
24	Clone 1	0
24	Clone 1	0
24	Clone 1	0
24	Clone 1	0
24	Clone 1	0
24	Clone 1
24	Clone 1
24	Clone 1	0.001
24	Clone 1	0
24	Clone 1
24	Clone 1	0.001
24	Clone 1	0
24	Clone 1
24	Clone 1	0
24	Clone 1
24	Clone 1	0.022
24	Clone 1	0
24	Clone 1	0
24	Clone 1
24	Clone 1	0
24	Clone 1	0
24	Clone 1	0
24	Clone 1	0.283
24	Clone 1	0.002
24	Clone 1	0
24	Clone 1	0
24	Clone 1	0.014
24	Clone 1	0
24	Clone 1	0
24	Clone 1	0
24	Clone 1	0.186
24	Clone 1
24	Clone 1	0
24	Clone 1	0
24	Clone 1	0.001
24	Clone 1	0
24	Clone 1	0
24	Clone 1	0
24	Clone 1	0
24	Clone 1	0
24	Clone 1
24	Clone 1
24	Clone 1	0
24	Clone 1	0
24	Clone 1	0
24	Clone 1	0
24	Clone 1	0.001
24	Clone 1	0
24	Clone 1	0
24	Clone 1
24	Clone 1	0
24	Clone 1	0
24	Clone 1	0
24	Clone 1	0
24	Clone 1	0
24	Clone 1	0
24	Clone 1	0.001
24	Clone 1	0
24	Clone 1	0
24	Clone 1	0
24	Clone 1	0
24	Clone 1	0
24	Clone 1
24	Clone 1	0
24	Clone 1	0
24	Clone 1	0
24	Clone 1	0.001
24	Clone 1	0
24	Clone 1	0
24	Clone 1	0
24	Clone 1	0
24	Clone 1	0
24	Clone 1	0
24	Clone 1	0
24	Clone 1	0
24	Clone 1	0
24	Clone 1
24	Clone 1
24	Clone 1	0
24	Clone 1	0
24	Clone 2	0
24	Clone 2	0
24	Clone 2	0.001
24	Clone 2	0
24	Clone 2	0.001
24	Clone 2	0
24	Clone 2	0
24	Clone 2	0
24	Clone 2	0
24	Clone 2
24	Clone 2
24	Clone 2
24	Clone 2	0.003
24	Clone 2	0
24	Clone 2	0
24	Clone 2	0
24	Clone 2	0
24	Clone 2	0
24	Clone 2	0.001
24	Clone 2	0
24	Clone 2
24	Clone 2	0
24	Clone 2	0
24	Clone 2	0
24	Clone 2	0
24	Clone 2	0
24	Clone 2	0.004
24	Clone 2	0
24	Clone 2	0
24	Clone 2	0
24	Clone 2	0.001
24	Clone 2	0
24	Clone 2	0
24	Clone 2	0
24	Clone 2	0
24	Clone 2	0.002
24	Clone 2	0
24	Clone 2	0
24	Clone 2	0
24	Clone 2	0
24	Clone 2	0.002
24	Clone 2	0
24	Clone 2	0
24	Clone 2	0.001
24	Clone 2	0
24	Clone 2	0
24	Clone 2	0
24	Clone 2	0.001
24	Clone 2	0.001
24	Clone 2	0
24	Clone 2	0
24	Clone 2	0
4	Clone 3	0
4	Clone 3	0.032
4	Clone 3	0.002
4	Clone 3	2.337
4	Clone 3	0.006
4	Clone 3	2.018
4	Clone 3	0.005
4	Clone 3	0.005
4	Clone 3	0.014
4	Clone 3	0.003
4	Clone 3	0.001
4	Clone 3	0.128
4	Clone 3	0
4	Clone 3	0.03
4	Clone 3	0
4	Clone 3	0
4	Clone 3	0
4	Clone 3	0.04
4	Clone 3	0
4	Clone 3	0
4	Clone 3	0
4	Clone 3	0.01
4	Clone 3	0
4	Clone 3	0
4	Clone 3	0
4	Clone 3	0
4	Clone 3	0
4	Clone 3	0.02
4	Clone 3	0.01
4	Clone 3	0
4	Clone 3
4	Clone 3	0.01
4	Clone 3	0.01
4	Clone 3	0
4	Clone 3	0.03
4	Clone 3	0.01
4	Clone 3	0.17
4	Clone 3	0.03
4	Clone 3	0.01
4	Clone 3	0.01
4	Clone 3	0.71
4	Clone 3	0.03
4	Clone 3	0.03
4	Clone 3	0.02
4	Clone 3	0.04
4	Clone 3	0.01
4	Clone 3	0.03
4	Clone 3	0.01
4	Clone 3	0
4	Clone 3	0.03
4	Clone 4	0.01
4	Clone 4	0.01
4	Clone 4	0.04
4	Clone 4	0.02
4	Clone 4	0.03
4	Clone 4	0.01
4	Clone 4	0
4	Clone 4	0.01
4	Clone 4	0.03
4	Clone 4	0
4	Clone 4	0.01
4	Clone 4	0
4	Clone 4	0
4	Clone 4	0
4	Clone 4	0
4	Clone 4	0.02
4	Clone 4	0
4	Clone 4	0
4	Clone 4	0
4	Clone 4	0
4	Clone 4	0
4	Clone 4	0.03
4	Clone 4	0.01
4	Clone 4	0
4	Clone 4	0
4	Clone 4	0.01
4	Clone 4	0.01
4	Clone 4	0
4	Clone 4	0.01
4	Clone 4	0
4	Clone 4	0.02
4	Clone 4	0
4	Clone 4	0.02
4	Clone 4	0.02
4	Clone 4	0.01
4	Clone 4	0
4	Clone 4	0.01
4	Clone 4	0
4	Clone 4	0
4	Clone 4	3.3
4	Clone 4	0.01
4	Clone 4	0.01
4	Clone 4	0.01
4	Clone 4	0.01
4	Clone 4	0
4	Clone 4	0.03
4	Clone 4	0.01
4	Clone 4	0.01
4	Clone 4	0.03
4	Clone 4	0
4	Clone 4	0
4	Clone 4	0
4	Clone 4	0.01
4	Clone 4	0
4	Clone 4	0
4	Clone 4	0
4	Clone 4	0
4	Clone 4	0.01
4	Clone 4	0.01
4	Clone 4	0.01
4	Clone 4	0.01
4	Clone 4	0.29
4	Clone 4	0.01
4	Clone 4	0.01
4	Clone 4	0.01
4	Clone 4	0
4	Clone 4	0.01
4	Clone 4	0.01
4	Clone 4	0
4	Clone 4	0
4	Clone 4	0.01
4	Clone 4	0.03
4	Clone 4	0.01
4	Clone 4	0
4	Clone 4	0
4	Clone 4	0
4	Clone 4	0.01
4	Clone 4	0.01
4	Clone 4	0
4	Clone 4	0.01
4	Clone 4	0
4	Clone 4	0.01
4	Clone 4	1.78
4	Clone 4	0.02
4	Clone 4	0.01
4	Clone 4	0.56
4	Clone 4	0.01
4	Clone 4	0.01
4	Clone 4	0.01
4	Clone 4	0.68
4	Clone 4	0.01
4	Clone 4	0.02
4	Clone 4	7.89
4	Clone 4	0.02
4	Clone 4	0.01
4	Clone 4	0.01
4	Clone 4	0.02
4	Clone 4	0.03
4	Clone 4	0.02
4	Clone 4	0.02
4	Clone 4	0.02
4	Clone 4	0
4	Clone 4	0.44
4	Clone 4
4	Clone 4	0
4	Clone 4	0.01
4	Clone 4	0.03
4	Clone 4	0
4	Clone 4	0.01
4	Clone 4	0
4	Clone 4	0.09
4	Clone 4	0
4	Clone 4	0
4	Clone 4	0
4	Clone 4	0.01
4	Clone 4	0
4	Clone 4	0
4	Clone 4	0
4	Clone 4	0
4	Clone 4	0
4	Clone 4	0
4	Clone 4	0
4	Clone 4	0.01
4	Clone 4	0.01
4	Clone 4	0
4	Clone 4	0
4	Clone 4	0.02
4	Clone 4	0
4	Clone 4	0
4	Clone 4	0
4	Clone 4	0.01
4	Clone 4	0.01
4	Clone 4	0.01
4	Clone 4	0.02
4	Clone 4	0
4	Clone 4
4	Clone 4	0.01
4	Clone 5	4.47129
4	Clone 5	9.77571e-06
4	Clone 5	0.00257143
4	Clone 5	0
4	Clone 5	0.00429049
4	Clone 5	0
4	Clone 5	3.31429e-06
4	Clone 5	0.00385714
4	Clone 5	0
4	Clone 5	0
4	Clone 5	0.00671458
4	Clone 5	0
4	Clone 5	0.0108571
4	Clone 5	0
4	Clone 5	0
4	Clone 5	0.740865
4	Clone 5	3.12857e-07
4	Clone 5	0.00828571
4	Clone 5	6.44286e-07
4	Clone 5	0.00315
4	Clone 5	0.00314286
4	Clone 5	0.27
4	Clone 5	1.52986e-05
4	Clone 5	2.97143e-07
4	Clone 5	0
4	Clone 5	2.54286e-07
4	Clone 5	0
4	Clone 5	10.33
4	Clone 5	0.0247189
4	Clone 5	0.00385714
4	Clone 5	0
4	Clone 5	0
4	Clone 5	0.00157143
4	Clone 5	0
4	Clone 5	1.91429e-06
4	Clone 5	0
4	Clone 5	3.62857e-07
4	Clone 5	0.00315396
4	Clone 5	1.65714e-07
4	Clone 5	2.04286e-07
4	Clone 5	1.08143e-07
4	Clone 5	0
4	Clone 5	4.72857e-06
4	Clone 5	2.72857e-07
4	Clone 5	3.04771
4	Clone 5	0.0215724
4	Clone 5	4.41429e-07
4	Clone 5	0
4	Clone 6	0
4	Clone 6	4.61429e-07
4	Clone 6	0
4	Clone 6	0.0417147
4	Clone 6	0.00385736
4	Clone 6	0
4	Clone 6	0
4	Clone 6	4.72857e-07
4	Clone 6	0
4	Clone 6	0
4	Clone 6	4.88286e-06
4	Clone 6	0
4	Clone 5	0
4	Clone 5	2.24286e-07
4	Clone 5	0
4	Clone 5	0
4	Clone 5	0
4	Clone 5	0
4	Clone 5	0
4	Clone 5	0
4	Clone 5	0.00285714
4	Clone 5	0
4	Clone 5	1.01429e-05
4	Clone 5	0
4	Clone 6	0
4	Clone 6	0
4	Clone 6	0.601429
4	Clone 6	0
4	Clone 6	1.42429e-05
4	Clone 6	0
4	Clone 6	3.76314
4	Clone 6	0.148571
4	Clone 6	0
4	Clone 6	0
4	Clone 6	0.00242857
4	Clone 6	6.27143e-06
4	Clone 6	0
4	Clone 6	0
4	Clone 6	0
4	Clone 6	2.18357
4	Clone 6	0.003
4	Clone 6	0
4	Clone 6	0
4	Clone 6	0
4	Clone 6	0
4	Clone 6	0
4	Clone 6	0
4	Clone 6	0
4	Clone 6	0.013
4	Clone 6	0.281
4	Clone 6	#DIV/0!
4	Clone 6	0.112859
4	Clone 6	0
4	Clone 6	26.1614
4	Clone 6	0.146006
4	Clone 6	2.35857e-05
4	Clone 5	1.01571e-07
4	Clone 6	0
4	Clone 6	0.120012
4	Clone 6	0
4	Clone 6	0
4	Clone 6	0.468571
4	Clone 6	0.00472564
4	Clone 6	0.236435
4	Clone 6	7.11429e-07
4	Clone 6	0
4	Clone 6	0.264585
4	Clone 6	0
4	Clone 5	0.155715
4	Clone 5	0
4	Clone 5	0
4	Clone 6	1.58571e-07
4	Clone 6	0.00957143
4	Clone 6	0
4	Clone 6	0
4	Clone 6	0
4	Clone 6	0
4	Clone 6	0
4	Clone 5	0
4	Clone 5	0
4	Clone 5	0
4	Clone 6	0
4	Clone 6
4	Clone 5	0
12	Clone 3	0
12	Clone 3
12	Clone 3
12	Clone 3	0
12	Clone 3	0
12	Clone 3	0.6
12	Clone 3	0
12	Clone 3	7.24
12	Clone 3	0.01
12	Clone 3	0
12	Clone 3	0
12	Clone 3	0
12	Clone 3	0
12	Clone 3	0.07
12	Clone 3	0
12	Clone 3	0
12	Clone 3	0
12	Clone 3	0
12	Clone 3	0
12	Clone 3	0
12	Clone 3	0
12	Clone 3	0
12	Clone 3	0
12	Clone 3	0
12	Clone 3	0
12	Clone 3	0
12	Clone 3	0
12	Clone 3	0
12	Clone 3	0
12	Clone 3	0
12	Clone 3	0
12	Clone 3	0
12	Clone 3
12	Clone 3	0
12	Clone 3	0
12	Clone 3	0
12	Clone 3	0
12	Clone 3	0
12	Clone 3	0
12	Clone 3	0
12	Clone 3	0
12	Clone 3	0
12	Clone 3	7.28
12	Clone 3	0.0474342
12	Clone 3	2.15714e-06
12	Clone 3	0.0040002
12	Clone 3	1.40857e-07
12	Clone 3	0.00228623
12	Clone 3	2.92857e-07
12	Clone 3	1.65714e-07
12	Clone 3	1.8e-07
12	Clone 3	0.00428571
12	Clone 3	0.002865
12	Clone 3	0.00228599
12	Clone 3	0.00385731
12	Clone 3	0.0057149
12	Clone 3	1.23486e-05
12	Clone 5	0.08
12	Clone 5	0
12	Clone 5	0
12	Clone 5	0
12	Clone 5	0
12	Clone 5	0.01
12	Clone 5	0
12	Clone 5	0
12	Clone 5	0
12	Clone 5	0
12	Clone 5	0
12	Clone 5	0
12	Clone 5	0
12	Clone 5	0
12	Clone 5	0
12	Clone 5	0
12	Clone 5	0
12	Clone 5	0
12	Clone 5	0
12	Clone 5	0
12	Clone 5	0
12	Clone 5	0
12	Clone 5	0
12	Clone 5	0
12	Clone 5	0
12	Clone 5	0
12	Clone 5	0
12	Clone 5	0.28
12	Clone 5	0
12	Clone 5	0
12	Clone 5	0.01
12	Clone 5	0
12	Clone 5	0
12	Clone 5	0
12	Clone 5	0
12	Clone 5	0
12	Clone 5	0.02
12	Clone 5	0
12	Clone 5	0
12	Clone 5	0
12	Clone 5	0
12	Clone 5	0
12	Clone 5	0
12	Clone 5	0
12	Clone 5	0.21
12	Clone 5	0
12	Clone 5	0
12	Clone 5	0
12	Clone 6	0
12	Clone 6	0
12	Clone 6	0
12	Clone 6	0.48
12	Clone 6	0
12	Clone 6	0
12	Clone 6	0
12	Clone 6	0
12	Clone 6	0
12	Clone 6	0
12	Clone 6	0
12	Clone 6	0
12	Clone 5	0
12	Clone 5	0
12	Clone 5	0
12	Clone 5	0
12	Clone 5	0
12	Clone 5	0
12	Clone 5	0
12	Clone 5	0.01
12	Clone 5	0
12	Clone 5	0
12	Clone 5	0
12	Clone 5	0
12	Clone 6	0
12	Clone 6	0
12	Clone 6	0.78
12	Clone 6
12	Clone 6	0
12	Clone 6	0
12	Clone 6	0.37
12	Clone 6	0
12	Clone 6	0
12	Clone 6	0
12	Clone 6	0
12	Clone 6	0
12	Clone 6	0
12	Clone 6	0
12	Clone 6	0
12	Clone 6	0.01
12	Clone 6	0
12	Clone 6	0
12	Clone 6	0
12	Clone 6	0
12	Clone 6	0
12	Clone 6	0
12	Clone 6	0
12	Clone 6	0
12	Clone 6	0
12	Clone 6	0.01
12	Clone 6
12	Clone 6	0.08
12	Clone 6	0
12	Clone 6	7.13
12	Clone 6	0
12	Clone 6	0
12	Clone 5	0
12	Clone 6	0
12	Clone 6	0.18
12	Clone 6	0
12	Clone 6	0
12	Clone 6	0.05
12	Clone 6	0
12	Clone 6	0.01
12	Clone 6	0
12	Clone 6	0
12	Clone 6	0.02
12	Clone 6	0
12	Clone 5	0.21
12	Clone 5	0
12	Clone 5	0
12	Clone 6	0
12	Clone 6	0.01
12	Clone 6	0
12	Clone 6	0
12	Clone 6	0
12	Clone 6	0
12	Clone 6	0
12	Clone 5	0
12	Clone 5	0
12	Clone 5	0
12	Clone 6	0
12	Clone 6
12	Clone 5	0
12	Clone 4	0
12	Clone 4	0
12	Clone 4	0
12	Clone 4	0.01
12	Clone 4	0
12	Clone 4	0
12	Clone 4	0
12	Clone 4	0.01
12	Clone 4	0
12	Clone 4	0
12	Clone 4	0
12	Clone 4	0
12	Clone 4	0
12	Clone 4	0.01
12	Clone 4	0
12	Clone 4	0
12	Clone 4	0
12	Clone 4	0
12	Clone 4	0
12	Clone 4	0
12	Clone 4	0
12	Clone 4	0
12	Clone 4	0
12	Clone 4	0.01
12	Clone 4	0
12	Clone 4	0.01
12	Clone 4	0
12	Clone 4	0
12	Clone 4	0
12	Clone 4	0.01
12	Clone 4	0
12	Clone 4	0
12	Clone 4	0.01
12	Clone 4	0
12	Clone 4	0.32
12	Clone 4	0
12	Clone 4	0
12	Clone 4	0
12	Clone 4	0
12	Clone 4	0
12	Clone 4	0
12	Clone 4	0
12	Clone 4	0
12	Clone 4	0
12	Clone 4	0
12	Clone 4	0
12	Clone 4	0
12	Clone 4	0
12	Clone 4	0
12	Clone 4	0
12	Clone 4	0
12	Clone 4	0
12	Clone 4	0
12	Clone 4	0.01
12	Clone 4	0
12	Clone 4	0
12	Clone 4	0
12	Clone 4	0
12	Clone 4	0
12	Clone 4	0
12	Clone 4	0
12	Clone 4	0
12	Clone 4	0
12	Clone 4	0
12	Clone 4	0
12	Clone 4	0
12	Clone 4	0
12	Clone 4	0.01
12	Clone 4	0
12	Clone 4	0
12	Clone 4	0
12	Clone 4	0
12	Clone 4	0
12	Clone 4	0
12	Clone 4	0
12	Clone 4
12	Clone 4	0
12	Clone 4	0.02
12	Clone 4	0
12	Clone 4	0
12	Clone 4	0
12	Clone 4	0
12	Clone 4	0
12	Clone 4	0
12	Clone 4	1.6
12	Clone 4	0
12	Clone 4	0
12	Clone 4	0.41
12	Clone 4	0.01
12	Clone 4	0
12	Clone 4	0
12	Clone 4	0
12	Clone 4	0
12	Clone 4	0.01
12	Clone 4	0
12	Clone 4	0
12	Clone 4	0
12	Clone 4	0
12	Clone 4
12	Clone 4	0
12	Clone 4	0.02
12	Clone 4	0.05
12	Clone 4	0
12	Clone 4	0
12	Clone 4	0
12	Clone 4	0.01
12	Clone 4	0
12	Clone 4	0.03
12	Clone 4	0
12	Clone 4	0
12	Clone 4	0
12	Clone 4	0
12	Clone 4	0
12	Clone 4	0
12	Clone 4	0
12	Clone 4	0
12	Clone 4	0
12	Clone 4	0.01
12	Clone 4	0
12	Clone 4	0
12	Clone 4	0
12	Clone 4	0
12	Clone 4	0.01
12	Clone 4	0.02
12	Clone 4	0.03
12	Clone 4	0.01
12	Clone 4	0.04
12	Clone 4	0
12	Clone 4	0.01
12	Clone 4	0
12	Clone 4
12	Clone 4	0
24	Clone 3
24	Clone 3
24	Clone 3
24	Clone 3	0
24	Clone 3
24	Clone 3
24	Clone 3	0
24	Clone 3	0
24	Clone 3	0.12
24	Clone 3	0
24	Clone 3	10.06
24	Clone 3	0.02
24	Clone 3	0.01
24	Clone 3	0
24	Clone 3	0
24	Clone 3	0
24	Clone 3	0.02
24	Clone 3	0
24	Clone 3	0
24	Clone 3	0
24	Clone 3	0
24	Clone 3	0
24	Clone 3	0
24	Clone 3	0
24	Clone 3	0
24	Clone 3	0
24	Clone 3	0
24	Clone 3	0
24	Clone 3
24	Clone 3	0
24	Clone 3	0
24	Clone 3	0
24	Clone 3	0
24	Clone 3	0
24	Clone 3	0
24	Clone 3
24	Clone 3	0
24	Clone 3	0
24	Clone 3	0.01
24	Clone 3	0
24	Clone 3	0
24	Clone 3	0
24	Clone 3	0
24	Clone 3	0
24	Clone 3	0
24	Clone 3	4.8
24	Clone 3	0.01
24	Clone 3	0
24	Clone 3	0
24	Clone 3	0
24	Clone 3	0
24	Clone 3	0
24	Clone 3	0
24	Clone 3	0
24	Clone 3	0
24	Clone 3	0
24	Clone 3	0
24	Clone 3	0
24	Clone 3	0
24	Clone 3	0
24	Clone 5	0
24	Clone 5	0
24	Clone 5
24	Clone 5	0.000798571
24	Clone 5	0
24	Clone 5	1.01e-05
24	Clone 5	0
24	Clone 5	0
24	Clone 5	0
24	Clone 5	0
24	Clone 5	0
24	Clone 5	0.000727143
24	Clone 5	0
24	Clone 5	0.000951429
24	Clone 5	0.000772857
24	Clone 5	0
24	Clone 5	0
24	Clone 5	0
24	Clone 5	0
24	Clone 5	0
24	Clone 5	0
24	Clone 5	0.002
24	Clone 5	0
24	Clone 5	0.00185714
24	Clone 5	0
24	Clone 5	0
24	Clone 5	0
24	Clone 5	0.107143
24	Clone 5	0.000948571
24	Clone 5	0
24	Clone 5	3.61429e-05
24	Clone 5	0
24	Clone 5	0.00428571
24	Clone 5	0
24	Clone 5	0.000958571
24	Clone 5	0
24	Clone 5	0
24	Clone 5	0
24	Clone 5	0
24	Clone 5	0.000718571
24	Clone 5	1.75714e-05
24	Clone 5	0
24	Clone 5	0
24	Clone 5	0.000718571
24	Clone 5	0.00862286
24	Clone 5	0
24	Clone 5	0
24	Clone 5	0
24	Clone 6	0
24	Clone 6	0
24	Clone 6	0
24	Clone 6	0.210143
24	Clone 6	0
24	Clone 6	0.000955143
24	Clone 6	0
24	Clone 6	0
24	Clone 6	0
24	Clone 6	0
24	Clone 6	0
24	Clone 6	0
24	Clone 5	0
24	Clone 5	0
24	Clone 5	0.00110857
24	Clone 5	0
24	Clone 5	4e-05
24	Clone 5	0
24	Clone 5	0
24	Clone 5	0.0145714
24	Clone 5	0
24	Clone 5	0
24	Clone 5	0
24	Clone 5	0
24	Clone 6	0
24	Clone 6	0
24	Clone 6	0.482571
24	Clone 6
24	Clone 6	0.00116529
24	Clone 6	0
24	Clone 6	0.116714
24	Clone 6	0.00105429
24	Clone 6	0
24	Clone 6	0
24	Clone 6	0
24	Clone 6	0
24	Clone 6	0
24	Clone 6	0
24	Clone 6	0
24	Clone 6	0
24	Clone 6	0
24	Clone 6	0
24	Clone 6	0
24	Clone 6	0
24	Clone 6	0.00142857
24	Clone 6	0
24	Clone 6	0
24	Clone 6	0
24	Clone 6	0
24	Clone 6	0
24	Clone 6
24	Clone 6	0.0464286
24	Clone 6	0
24	Clone 6	5.51429
24	Clone 6	0
24	Clone 6	4.31429e-05
24	Clone 6	0
24	Clone 6	1.75714e-05
24	Clone 6	0.0421429
24	Clone 6	4.1e-05
24	Clone 6	0
24	Clone 6	0.00102557
24	Clone 6	3.8e-05
24	Clone 6	0.00131143
24	Clone 6	0
24	Clone 6	0
24	Clone 6	0.00185714
24	Clone 6	0
24	Clone 5	0.0602857
24	Clone 5	0
24	Clone 5	0
24	Clone 6	0.000798571
24	Clone 6	0
24	Clone 6	0
24	Clone 6	1.9e-05
24	Clone 6	0
24	Clone 6	1.45714e-05
24	Clone 6	0
24	Clone 5	0
24	Clone 5	0
24	Clone 5	0
24	Clone 6	0
24	Clone 6
24	Clone 5	0
24	Clone 4	0
24	Clone 4	0
24	Clone 4
24	Clone 4	0
24	Clone 4	0
24	Clone 4	0
24	Clone 4	0
24	Clone 4	0
24	Clone 4	0
24	Clone 4	0
24	Clone 4	0.01
24	Clone 4	0
24	Clone 4	0
24	Clone 4	0
24	Clone 4	0
24	Clone 4	0
24	Clone 4	0
24	Clone 4	0
24	Clone 4	0
24	Clone 4	0
24	Clone 4	0
24	Clone 4	0
24	Clone 4	0
24	Clone 4	0
24	Clone 4	0.01
24	Clone 4	0
24	Clone 4	0
24	Clone 4	0
24	Clone 4	0
24	Clone 4	0
24	Clone 4	0
24	Clone 4	0
24	Clone 4	0
24	Clone 4	0
24	Clone 4	0.11
24	Clone 4	0
24	Clone 4	0
24	Clone 4	0
24	Clone 4	0
24	Clone 4	0
24	Clone 4	0
24	Clone 4	0
24	Clone 4	0
24	Clone 4	0
24	Clone 4	0
24	Clone 4	0
24	Clone 4	0
24	Clone 4	0
24	Clone 4	0
24	Clone 4	0
24	Clone 4	0
24	Clone 4	0
24	Clone 4	0
24	Clone 4	0
24	Clone 4	0
24	Clone 4	0
24	Clone 4	0
24	Clone 4	0
24	Clone 4	0
24	Clone 4	0
24	Clone 4	0
24	Clone 4	0
24	Clone 4	0
24	Clone 4	0
24	Clone 4	0
24	Clone 4	0
24	Clone 4	0
24	Clone 4	0
24	Clone 4	0
24	Clone 4	0
24	Clone 4	0
24	Clone 4	0
24	Clone 4	0
24	Clone 4	0.01
24	Clone 4	0
24	Clone 4
24	Clone 4	0
24	Clone 4	0
24	Clone 4	0
24	Clone 4	0
24	Clone 4	0
24	Clone 4	0
24	Clone 4	0
24	Clone 4	0
24	Clone 4	0.52
24	Clone 4	0
24	Clone 4	0
24	Clone 4	0.21
24	Clone 4	0
24	Clone 4	0
24	Clone 4	0
24	Clone 4	0
24	Clone 4	0
24	Clone 4	0
24	Clone 4	0
24	Clone 4	0
24	Clone 4	0
24	Clone 4	0
24	Clone 4	0
24	Clone 4	0
24	Clone 4	0
24	Clone 4	0
24	Clone 4	0
24	Clone 4	0
24	Clone 4	0
24	Clone 4	0
24	Clone 4	0
24	Clone 4	0
24	Clone 4	0
24	Clone 4	0
24	Clone 4	0
24	Clone 4	0
24	Clone 4	0
24	Clone 4	0
24	Clone 4	0
24	Clone 4	0
24	Clone 4	0
24	Clone 4	0
24	Clone 4	0
24	Clone 4	0
24	Clone 4	0
24	Clone 4	0
24	Clone 4	0
24	Clone 4	0
24	Clone 4	0
24	Clone 4	0.03
24	Clone 4	0
24	Clone 4	0
24	Clone 4	0.01
24	Clone 4
24	Clone 4	0.01
4	1ry Transplant	1.81857e-05
4	1ry Transplant	2.18486
4	1ry Transplant	2.06772
4	1ry Transplant
4	1ry Transplant	0.117429
4	1ry Transplant	2.08571e-07
4	1ry Transplant	0
4	1ry Transplant	0.00285714
4	1ry Transplant	0.0264289
4	1ry Transplant	1.70504
4	1ry Transplant
4	1ry Transplant	1.16143e-06
4	1ry Transplant	2.17143e-07
4	1ry Transplant	1.74286e-06
4	1ry Transplant	0
4	1ry Transplant	0.29
4	1ry Transplant	7.67286e-06
4	1ry Transplant	0
4	1ry Transplant	2.774
4	1ry Transplant	0.0182094
4	1ry Transplant	8.04286e-07
4	1ry Transplant	5.1e-07
4	1ry Transplant	0.260714
4	1ry Transplant	0.00300249
4	1ry Transplant	1.52857e-06
4	1ry Transplant	0
4	1ry Transplant	0.0427145
4	1ry Transplant	7.02857e-06
4	1ry Transplant	0
4	1ry Transplant
4	1ry Transplant
4	1ry Transplant	25.8114
4	1ry Transplant	0.00033306
4	1ry Transplant	1.28714e-07
4	1ry Transplant
4	1ry Transplant	0.0442857
4	1ry Transplant	0.0120004
4	1ry Transplant	2.28
4	1ry Transplant
4	1ry Transplant	0.0827213
4	1ry Transplant	0.388591
4	1ry Transplant	0.00214286
4	1ry Transplant	0.252
4	1ry Transplant	1.12429e-05
4	1ry Transplant	1.26429e-06
4	1ry Transplant	7.62857e-07
4	1ry Transplant	5.54286e-07
4	1ry Transplant	0
4	1ry Transplant	0.00157143
4	1ry Transplant	2.07143e-07
4	1ry Transplant
4	1ry Transplant	1.03086
4	1ry Transplant	5.62857e-07
4	1ry Transplant	1.11143e-06
4	1ry Transplant	2.38571e-07
4	1ry Transplant	4.42857e-07
4	1ry Transplant	0
4	1ry Transplant	0.0171429
4	1ry Transplant	8.92857e-07
4	1ry Transplant	2.45714e-07
4	1ry Transplant	2.32857e-07
4	1ry Transplant	7.12857e-07
4	1ry Transplant	2.24286e-07
4	1ry Transplant	2.935
4	1ry Transplant	0.00701036
4	1ry Transplant	0
4	1ry Transplant	5.11743
4	1ry Transplant	0.360016
4	1ry Transplant	1.41e-06
4	1ry Transplant	1.26429e-07
4	1ry Transplant	11.7114
4	1ry Transplant
4	1ry Transplant
4	1ry Transplant	0.0302985
4	1ry Transplant	7e-06
4	1ry Transplant	0
4	1ry Transplant
4	1ry Transplant	0.125716
4	1ry Transplant	0.00485738
4	1ry Transplant	1.67143e-07
4	1ry Transplant	3.15714e-07
4	1ry Transplant	3.67143e-07
4	1ry Transplant	2.28929
4	1ry Transplant	0.0112865
4	1ry Transplant	0.00880453
4	1ry Transplant	0.00514286
4	1ry Transplant
4	1ry Transplant	0.0131371
4	1ry Transplant	2.36143
4	1ry Transplant	0.0314303
4	1ry Transplant	0.00414286
4	1ry Transplant	1.66486
4	1ry Transplant	2.33329
4	1ry Transplant
4	1ry Transplant	0.0155332
4	1ry Transplant	0.00657143
4	1ry Transplant	0.0507587
4	1ry Transplant	0.0712859
4	1ry Transplant	0.294571
4	1ry Transplant	0.306289
4	1ry Transplant	0.0851439
4	1ry Transplant	10.0029
4	1ry Transplant	0.039297
4	1ry Transplant	0.0137149
4	1ry Transplant	0.0114286
4	1ry Transplant	0.0102859
4	1ry Transplant	0.0485716
4	1ry Transplant	0
4	1ry Transplant	0.381714
4	1ry Transplant	0.336429
4	1ry Transplant	0.0819417
4	1ry Transplant	0.785429
4	1ry Transplant
4	1ry Transplant
4	1ry Transplant	0.00696728
4	1ry Transplant	0.158617
4	1ry Transplant	0.0205471
4	1ry Transplant
4	1ry Transplant	0.0114286
4	1ry Transplant	0.243429
4	1ry Transplant	0.491438
4	1ry Transplant
4	1ry Transplant	0.00485772
4	1ry Transplant	0.769
4	1ry Transplant	0.0125793
4	1ry Transplant	0.912
4	1ry Transplant	0.0104383
4	1ry Transplant	0.0133001
4	1ry Transplant	0.00942933
4	1ry Transplant	0.0141435
4	1ry Transplant	16.0014
4	1ry Transplant	0.0462883
4	1ry Transplant	0.007
4	1ry Transplant
4	1ry Transplant	10.8557
4	1ry Transplant	0.0600002
4	1ry Transplant	0.0157143
4	1ry Transplant	0.017293
4	1ry Transplant	0.00957155
4	1ry Transplant	9.17729
4	1ry Transplant	0.0537143
4	1ry Transplant	0.0782862
4	1ry Transplant	0.0494298
4	1ry Transplant	0.234286
4	1ry Transplant	0.0270001
4	1ry Transplant	0.015
4	1ry Transplant	0.00558991
4	1ry Transplant	0.196286
4	1ry Transplant	0.0130087
4	1ry Transplant	0.0310007
4	1ry Transplant	0.0197145
4	1ry Transplant	0.0274286
4	1ry Transplant	0.033143
4	1ry Transplant	0.00914286
4	1ry Transplant
4	1ry Transplant
4	1ry Transplant	18.2957
4	1ry Transplant	0.0251433
4	1ry Transplant	0.0175818
4	1ry Transplant
4	1ry Transplant	10.5486
4	1ry Transplant	13.6791
4	1ry Transplant	13.06
4	1ry Transplant	0.0640163
4	1ry Transplant	0.0632857
4	1ry Transplant	0.0130106
4	1ry Transplant	2.14286e-05
4	1ry Transplant	0.00185714
4	1ry Transplant	0.00465429
4	1ry Transplant	0.00131957
4	1ry Transplant	0.263286
4	1ry Transplant	4.59957
4	1ry Transplant	0.0154286
4	1ry Transplant	0.995459
4	1ry Transplant	3.56
4	1ry Transplant	0.00458829
4	1ry Transplant
4	1ry Transplant	0.168589
4	1ry Transplant	1.62792
4	1ry Transplant	0.00132114
4	1ry Transplant	5.94286e-06
4	1ry Transplant
4	1ry Transplant	0
4	1ry Transplant	1.47143e-05
4	1ry Transplant	2.28571e-05
4	1ry Transplant	7.57143e-06
4	1ry Transplant	3.52857e-05
4	1ry Transplant	1.00286e-05
4	1ry Transplant	0.000131
4	1ry Transplant	4.38571e-05
4	1ry Transplant	0.0342857
4	1ry Transplant	4.82857e-05
4	1ry Transplant	0.00106643
4	1ry Transplant	0.422871
4	1ry Transplant	0.325744
4	1ry Transplant	2.17143e-05
4	1ry Transplant	8.46286
4	1ry Transplant	0.000718571
4	1ry Transplant	0.000727286
4	1ry Transplant	6.04286e-05
4	1ry Transplant	0.882571
4	1ry Transplant	0.208714
4	1ry Transplant	0.00175171
4	1ry Transplant	16.704
4	1ry Transplant	1.47298
4	1ry Transplant	0.191857
4	1ry Transplant	0.00140729
4	1ry Transplant	5.35729
4	1ry Transplant	1.14857
4	1ry Transplant	0.000564286
4	1ry Transplant	5.94714
4	1ry Transplant	0.00436857
4	1ry Transplant	2.7e-05
4	1ry Transplant	0.0027223
4	1ry Transplant	2.07996
4	1ry Transplant	0.00316714
4	1ry Transplant	1.95714e-05
4	1ry Transplant	0.564286
4	1ry Transplant	0.132891
4	1ry Transplant	2.79441
4	1ry Transplant	0.00762714
12	1ry Transplant	3.2e-06
12	1ry Transplant
12	1ry Transplant	10.6143
12	1ry Transplant
12	1ry Transplant	10.0186
12	1ry Transplant	0.00659724
12	1ry Transplant	6.6086e-06
12	1ry Transplant	0
12	1ry Transplant	4.1714e-07
12	1ry Transplant	0.0131552
12	1ry Transplant
12	1ry Transplant	7.1714e-06
12	1ry Transplant	5.9571e-07
12	1ry Transplant	1.6714e-06
12	1ry Transplant	3.9771e-06
12	1ry Transplant	0.0107199
12	1ry Transplant	0
12	1ry Transplant	0
12	1ry Transplant	0.165153
12	1ry Transplant	2.3e-07
12	1ry Transplant	0
12	1ry Transplant	1.0471e-06
12	1ry Transplant	0.012729
12	1ry Transplant	3.5714e-06
12	1ry Transplant
12	1ry Transplant	2.5571e-07
12	1ry Transplant	1.3186e-06
12	1ry Transplant	8.0571e-07
12	1ry Transplant	9.9886e-06
12	1ry Transplant
12	1ry Transplant
12	1ry Transplant	66.3143
12	1ry Transplant	0.292286
12	1ry Transplant	0.00843109
12	1ry Transplant
12	1ry Transplant	0.0185801
12	1ry Transplant	0.0727307
12	1ry Transplant	35.2329
12	1ry Transplant
12	1ry Transplant	0.0837143
12	1ry Transplant	1.19571
12	1ry Transplant	0.00785714
12	1ry Transplant	8.5714e-07
12	1ry Transplant	6.0571e-06
12	1ry Transplant	1.6286e-07
12	1ry Transplant	0
12	1ry Transplant
12	1ry Transplant	0
12	1ry Transplant	1.21e-05
12	1ry Transplant	4.3714e-07
12	1ry Transplant
12	1ry Transplant	10.621
12	1ry Transplant	0.0287238
12	1ry Transplant	2.5223e-05
12	1ry Transplant	4.4571e-07
12	1ry Transplant	3.5714e-07
12	1ry Transplant	0
12	1ry Transplant	1.6286e-07
12	1ry Transplant	0
12	1ry Transplant	0
12	1ry Transplant	1.0529e-05
12	1ry Transplant	2.4e-07
12	1ry Transplant	0
12	1ry Transplant	1.03714
12	1ry Transplant	0.00372655
12	1ry Transplant	0
12	1ry Transplant	0.861714
12	1ry Transplant	1.24214
12	1ry Transplant	0.00459419
12	1ry Transplant	4.4143e-07
12	1ry Transplant	26.3229
12	1ry Transplant
12	1ry Transplant
12	1ry Transplant	0.00771826
12	1ry Transplant	5.1429e-07
12	1ry Transplant	2.5286e-07
12	1ry Transplant
12	1ry Transplant	0.0844286
12	1ry Transplant	4.7286e-06
12	1ry Transplant	0.0623056
12	1ry Transplant	0.00385714
12	1ry Transplant	0
12	1ry Transplant	0.0158571
12	1ry Transplant	0.0174289
12	1ry Transplant
12	1ry Transplant	0.00330503
12	1ry Transplant
12	1ry Transplant	0.00229874
12	1ry Transplant	2.00044
12	1ry Transplant	0.00515085
12	1ry Transplant	0.00429962
12	1ry Transplant	0.013444
12	1ry Transplant	0.927163
12	1ry Transplant
12	1ry Transplant	0.0717298
12	1ry Transplant	0.0150187
12	1ry Transplant	0.0628797
12	1ry Transplant	0.353589
12	1ry Transplant	0.00800139
12	1ry Transplant	0.00285714
12	1ry Transplant	0.0107145
12	1ry Transplant	0.700286
12	1ry Transplant	0.0241704
12	1ry Transplant	0.00329437
12	1ry Transplant	0.00915283
12	1ry Transplant	0.0148789
12	1ry Transplant	0.009
12	1ry Transplant
12	1ry Transplant	0.0134288
12	1ry Transplant	5.31286
12	1ry Transplant	0.0214465
12	1ry Transplant	0.041871
12	1ry Transplant
12	1ry Transplant
12	1ry Transplant	0
12	1ry Transplant	3.54786
12	1ry Transplant	23.1629
12	1ry Transplant
12	1ry Transplant	0.0160002
12	1ry Transplant	1.4186e-05
12	1ry Transplant	2.70744
12	1ry Transplant
12	1ry Transplant	0.0101563
12	1ry Transplant	4.25214
12	1ry Transplant	0.0568571
12	1ry Transplant	0.144
12	1ry Transplant	0.0145933
12	1ry Transplant	0.00201014
12	1ry Transplant	0.0033022
12	1ry Transplant
12	1ry Transplant	55.6971
12	1ry Transplant	0.08501
12	1ry Transplant	0.00574361
12	1ry Transplant
12	1ry Transplant	4.13086
12	1ry Transplant	0.0131475
12	1ry Transplant	0.0044439
12	1ry Transplant	0.0043131
12	1ry Transplant	0.00217529
12	1ry Transplant	0.161012
12	1ry Transplant	0.00474381
12	1ry Transplant	0.00815735
12	1ry Transplant	0.00915605
12	1ry Transplant	0.00287431
12	1ry Transplant	0.00828811
12	1ry Transplant	0.00386517
12	1ry Transplant	0.0114427
12	1ry Transplant	2.9486e-05
12	1ry Transplant	0.00330282
12	1ry Transplant	0.0017404
12	1ry Transplant	0.00515843
12	1ry Transplant	0.00186864
12	1ry Transplant	0.00628966
12	1ry Transplant	0.00286695
12	1ry Transplant
12	1ry Transplant
12	1ry Transplant	36.3286
12	1ry Transplant	0.0532857
12	1ry Transplant	0.709726
12	1ry Transplant
12	1ry Transplant	0.32872
12	1ry Transplant	46.83
12	1ry Transplant	25.4314
12	1ry Transplant	0.0301491
12	1ry Transplant	0.0122861
12	1ry Transplant	0.00573489
12	1ry Transplant	0.000107429
12	1ry Transplant	0.00149857
12	1ry Transplant	3.4e-05
12	1ry Transplant	4.5e-05
12	1ry Transplant	0.000782857
12	1ry Transplant	0.0695429
12	1ry Transplant	0.0151671
12	1ry Transplant	0.218101
12	1ry Transplant	3.70829
12	1ry Transplant	0.000664286
12	1ry Transplant
12	1ry Transplant	0.907773
12	1ry Transplant	15.3486
12	1ry Transplant	0.027
12	1ry Transplant	0.00392586
12	1ry Transplant
12	1ry Transplant	0.00113143
12	1ry Transplant	0.0185714
12	1ry Transplant	0
12	1ry Transplant	3.15714e-05
12	1ry Transplant	0
12	1ry Transplant	0.000797143
12	1ry Transplant	0
12	1ry Transplant	0
12	1ry Transplant	7.81429e-05
12	1ry Transplant	0
12	1ry Transplant	7.88571e-05
12	1ry Transplant	32.651
12	1ry Transplant	0.34
12	1ry Transplant	0.0103443
12	1ry Transplant	0.834286
12	1ry Transplant	0.00081
12	1ry Transplant	4.92857e-05
12	1ry Transplant	0.000478714
12	1ry Transplant	0.286546
12	1ry Transplant	44.1557
12	1ry Transplant	0.0112857
12	1ry Transplant	24.7686
12	1ry Transplant	0.000448
12	1ry Transplant	0.192894
12	1ry Transplant	0.000465571
12	1ry Transplant	47.1714
12	1ry Transplant	0.282041
12	1ry Transplant	0.000572857
12	1ry Transplant	0.455714
12	1ry Transplant	0.00045
[truncated: 232 more rows]

## Sheet: Figure4F
Mouse	Parent	Transplant	LSK chimerism (%)	Number
1472	Clone 1	Secondary	0	1
1479	Clone 1	Secondary	0	2
1480	Clone 1	Secondary	0	3
1483	Clone 1	Secondary	0	4
1486	Clone 1	Secondary	0	5
1487	Clone 1	Secondary	0	6
1494	Clone 1	Secondary	0	7
1507	Clone 1	Secondary	0	8
1512	Clone 1	Secondary	0	9
1520	Clone 1	Secondary	0	10
1521	Clone 1	Secondary	0	11
1538	Clone 1	Secondary	0	12
1563	Clone 1	Secondary	0	13
1573	Clone 1	Secondary	0	14
1570	Clone 1	Secondary	0	15
1684	Clone 2	Secondary	0	16
1724	Clone 2	Secondary	0	17
1682	Clone 3	Secondary	0	18
1684	Clone 3	Secondary	12.4	19
1690	Clone 3	Secondary	0	20
1715	Clone 3	Secondary	0	21
1719	Clone 3	Secondary	1.16	22
1768	Clone 4	Secondary	0	23
1790	Clone 4	Secondary	0	24
1811	Clone 4	Secondary	0	25
1814	Clone 4	Secondary	0	26
1818	Clone 4	Secondary	0.02	27
1821	Clone 4	Secondary	0	28
1831	Clone 4	Secondary	0	29
1834	Clone 4	Secondary	0	30
1852	Clone 4	Secondary	0	31
1734	Clone 5	Secondary	0	32
1749	Clone 5	Secondary	0	33
1755	Clone 5	Secondary	0	34
1761	Clone 5	Secondary	0	35
1770	Clone 5	Secondary	0	36
1778	Clone 5	Secondary	0	37
1850	Clone 5	Secondary	0.04	38
1785	Clone 6	Secondary	0.57	39
1808	Clone 6	Secondary	0.02	40
1812	Clone 6	Secondary	0	41
1813	Clone 6	Secondary	0	42
1821	Clone 6	Secondary	0	43
1831	Clone 6	Secondary	0	44
1833	Clone 6	Secondary	0	45
1835	Clone 6	Secondary	0	46
1836	Clone 6	Secondary	0	47
1840	Clone 6	Secondary	0.036	48
1843	Clone 6	Secondary	0	49
1845	Clone 6	Secondary	0	50
1848	Clone 6	Secondary	0	51
1446	Clone 1	Primary	50.4	1
1446	Clone 1	Primary	50.4	2
1446	Clone 1	Primary	50.4	3
1446	Clone 1	Primary	50.4	4
1446	Clone 1	Primary	50.4	5
1446	Clone 1	Primary	50.4	6
1446	Clone 1	Primary	50.4	7
1446	Clone 1	Primary	50.4	8
1446	Clone 1	Primary	50.4	9
1446	Clone 1	Primary	50.4	10
1446	Clone 1	Primary	50.4	11
1446	Clone 1	Primary	50.4	12
1446	Clone 1	Primary	50.4	13
1446	Clone 1	Primary	50.4	14
1446	Clone 1	Primary	50.4	15
1592	Clone 2	Primary	8.81	16
1592	Clone 2	Primary	8.81	17
1630	Clone 3	Primary	13.3	18
1630	Clone 3	Primary	13.3	19
1630	Clone 3	Primary	13.3	20
1630	Clone 3	Primary	13.3	21
1630	Clone 3	Primary	13.3	22
1665	Clone 4	Primary	48.2	23
1665	Clone 4	Primary	48.2	24
1665	Clone 4	Primary	48.2	25
1665	Clone 4	Primary	48.2	26
1665	Clone 4	Primary	48.2	27
1665	Clone 4	Primary	48.2	28
1665	Clone 4	Primary	48.2	29
1665	Clone 4	Primary	48.2	30
1665	Clone 4	Primary	48.2	31
1641	Clone 5	Primary	2.87	32
1641	Clone 5	Primary	2.87	33
1641	Clone 5	Primary	2.87	34
1641	Clone 5	Primary	2.87	35
1641	Clone 5	Primary	2.87	36
1641	Clone 5	Primary	2.87	37
1641	Clone 5	Primary	2.87	38
1657	Clone 6	Primary	1.08	39
1657	Clone 6	Primary	1.08	40
1657	Clone 6	Primary	1.08	41
1657	Clone 6	Primary	1.08	42
1657	Clone 6	Primary	1.08	43
1657	Clone 6	Primary	1.08	44
1657	Clone 6	Primary	1.08	45
1657	Clone 6	Primary	1.08	46
1657	Clone 6	Primary	1.08	47
1657	Clone 6	Primary	1.08	48
1657	Clone 6	Primary	1.08	49
1657	Clone 6	Primary	1.08	50
1657	Clone 6	Primary	1.08	51

## Sheet: Figure4G
Mouse	Transplant	Myeloid to lymphoid ratio	Number	Clone
1_446	Primary	1.46495	1	Clone 1
1_446	Primary	1.46495	2	Clone 1
1_592	Primary	2.17345	3	Clone 2
1_630	Primary	185.5	4	Clone 3
1_630	Primary	185.5	5	Clone 3
1_665	Primary	97.9192	6	Clone 4
1_665	Primary	97.9192	7	Clone 4
1_665	Primary	97.9192	8	Clone 4
1_641	Primary	26.0987	9	Clone 5
1_657	Primary	56.7416	10	Clone 6
1_657	Primary	56.7416	11	Clone 6
1_657	Primary	56.7416	12	Clone 6
1_657	Primary	56.7416	13	Clone 6
1_446	Secondary	0	1	Clone 1
1_446	Secondary	0.0112016	2	Clone 1
1_592	Secondary	NA		Clone 2
1_630	Secondary	169.54	4	Clone 3
1_630	Secondary	52.1519	5	Clone 3
1_665	Secondary	0.000201266	6	Clone 4
1_665	Secondary	0	7	Clone 4
1_665	Secondary	8.91763e-05	8	Clone 4
1_641	Secondary	0	9	Clone 5
1_657	Secondary	23.1148	10	Clone 6
1_657	Secondary	119.643	11	Clone 6
1_657	Secondary	0	12	Clone 6
1_657	Secondary	0	13	Clone 6

## Sheet: Figure4H
Clone	Population	Donor	Parameter	Mouse_ID	Group	Condition	Value
ER1.472_GFP	RBCs	NA1.446_GFP	P_t0	1	1	primary	4.31355
ER1.472_GFP	RBCs	NA1.446_GFP	P_t0	1	1	secondary	1.10717e-15
ER1.472_GFP	Platelets	NA1.446_GFP	P_t0	1	2	primary	3.23906
ER1.472_GFP	Platelets	NA1.446_GFP	P_t0	1	2	secondary	9.10866e-16
ER1.472_GFP	CD8+ T cells	NA1.446_GFP	P_t0	1	4	primary	8
ER1.472_GFP	CD8+ T cells	NA1.446_GFP	P_t0	1	4	secondary	8
ER1.472_GFP	Macrophages	NA1.446_GFP	P_t0	1	7	primary	4
ER1.472_GFP	Macrophages	NA1.446_GFP	P_t0	1	7	secondary	9.93133e-16
ER1.479_GFP	RBCs	NA1.446_GFP	P_t0	1	8	primary	4.31355
ER1.479_GFP	RBCs	NA1.446_GFP	P_t0	1	8	secondary	0.0846652
ER1.479_GFP	Platelets	NA1.446_GFP	P_t0	1	9	primary	3.23906
ER1.479_GFP	Platelets	NA1.446_GFP	P_t0	1	9	secondary	9.87028e-16
ER1.479_GFP	CD8+ T cells	NA1.446_GFP	P_t0	1	11	primary	8
ER1.479_GFP	CD8+ T cells	NA1.446_GFP	P_t0	1	11	secondary	8
ER1.479_GFP	B cells	NA1.446_GFP	P_t0	1	12	primary	4.0018
ER1.479_GFP	B cells	NA1.446_GFP	P_t0	1	12	secondary	0.0505565
ER1.479_GFP	Granulocytes	NA1.446_GFP	P_t0	1	13	primary	4.4588
ER1.479_GFP	Granulocytes	NA1.446_GFP	P_t0	1	13	secondary	1.0634e-15
ER1.479_GFP	Macrophages	NA1.446_GFP	P_t0	1	14	primary	4
ER1.479_GFP	Macrophages	NA1.446_GFP	P_t0	1	14	secondary	1.05508e-15
ER1.480_GFP	RBCs	NA1.446_GFP	P_t0	1	15	primary	4.31355
ER1.480_GFP	RBCs	NA1.446_GFP	P_t0	1	15	secondary	1.04285e-15
ER1.483_GFP	RBCs	NA1.446_GFP	P_t0	1	22	primary	4.31355
ER1.483_GFP	RBCs	NA1.446_GFP	P_t0	1	22	secondary	1.09585e-15
ER1.483_GFP	Platelets	NA1.446_GFP	P_t0	1	23	primary	3.23906
ER1.483_GFP	Platelets	NA1.446_GFP	P_t0	1	23	secondary	9.30612e-16
ER1.483_GFP	Granulocytes	NA1.446_GFP	P_t0	1	27	primary	4.4588
ER1.483_GFP	Granulocytes	NA1.446_GFP	P_t0	1	27	secondary	1.07299e-15
ER1.483_GFP	Macrophages	NA1.446_GFP	P_t0	1	28	primary	4
ER1.483_GFP	Macrophages	NA1.446_GFP	P_t0	1	28	secondary	1.02018e-15
ER1.486_GFP	Platelets	NA1.446_GFP	P_t0	1	30	primary	3.23906
ER1.486_GFP	Platelets	NA1.446_GFP	P_t0	1	30	secondary	8
ER1.487_GFP	RBCs	NA1.446_GFP	P_t0	1	36	primary	4.31355
ER1.487_GFP	RBCs	NA1.446_GFP	P_t0	1	36	secondary	3.02581
ER1.487_GFP	Platelets	NA1.446_GFP	P_t0	1	37	primary	3.23906
ER1.487_GFP	Platelets	NA1.446_GFP	P_t0	1	37	secondary	0.0325372
ER1.487_GFP	CD8+ T cells	NA1.446_GFP	P_t0	1	39	primary	8
ER1.487_GFP	CD8+ T cells	NA1.446_GFP	P_t0	1	39	secondary	8
ER1.487_GFP	B cells	NA1.446_GFP	P_t0	1	40	primary	4.0018
ER1.487_GFP	B cells	NA1.446_GFP	P_t0	1	40	secondary	8
ER1.487_GFP	Granulocytes	NA1.446_GFP	P_t0	1	41	primary	4.4588
ER1.487_GFP	Granulocytes	NA1.446_GFP	P_t0	1	41	secondary	0.131603
ER1.487_GFP	Macrophages	NA1.446_GFP	P_t0	1	42	primary	4
ER1.487_GFP	Macrophages	NA1.446_GFP	P_t0	1	42	secondary	1.31843e-15
ER1.494_GFP	RBCs	NA1.446_GFP	P_t0	1	43	primary	4.31355
ER1.494_GFP	RBCs	NA1.446_GFP	P_t0	1	43	secondary	9.28927e-16
ER1.494_GFP	Platelets	NA1.446_GFP	P_t0	1	44	primary	3.23906
ER1.494_GFP	Platelets	NA1.446_GFP	P_t0	1	44	secondary	1.04764e-15
ER1.507_GFP	RBCs	NA1.446_GFP	P_t0	1	50	primary	4.31355
ER1.507_GFP	RBCs	NA1.446_GFP	P_t0	1	50	secondary	1.08722e-15
ER1.507_GFP	Platelets	NA1.446_GFP	P_t0	1	51	primary	3.23906
ER1.507_GFP	Platelets	NA1.446_GFP	P_t0	1	51	secondary	1.01836e-15
ER1.507_GFP	Granulocytes	NA1.446_GFP	P_t0	1	55	primary	4.4588
ER1.507_GFP	Granulocytes	NA1.446_GFP	P_t0	1	55	secondary	9.90286e-16
ER1.507_GFP	Macrophages	NA1.446_GFP	P_t0	1	56	primary	4
ER1.507_GFP	Macrophages	NA1.446_GFP	P_t0	1	56	secondary	1.08885e-15
ER1.512_GFP	Granulocytes	NA1.446_GFP	P_t0	1	62	primary	4.4588
ER1.512_GFP	Granulocytes	NA1.446_GFP	P_t0	1	62	secondary	8.96284e-16
ER1.512_GFP	Macrophages	NA1.446_GFP	P_t0	1	63	primary	4
ER1.512_GFP	Macrophages	NA1.446_GFP	P_t0	1	63	secondary	1.02853e-15
ER1.520_GFP	RBCs	NA1.446_GFP	P_t0	1	64	primary	4.31355
ER1.520_GFP	RBCs	NA1.446_GFP	P_t0	1	64	secondary	1.02207e-15
ER1.520_GFP	Macrophages	NA1.446_GFP	P_t0	1	70	primary	4
ER1.520_GFP	Macrophages	NA1.446_GFP	P_t0	1	70	secondary	8.96113e-16
ER1.521_GFP	RBCs	NA1.446_GFP	P_t0	1	71	primary	4.31355
ER1.521_GFP	RBCs	NA1.446_GFP	P_t0	1	71	secondary	1.02551e-15
ER1.538_GFP	RBCs	NA1.446_GFP	P_t0	1	78	primary	4.31355
ER1.538_GFP	RBCs	NA1.446_GFP	P_t0	1	78	secondary	1.0429e-15
ER1.538_GFP	Granulocytes	NA1.446_GFP	P_t0	1	83	primary	4.4588
ER1.538_GFP	Granulocytes	NA1.446_GFP	P_t0	1	83	secondary	1.03782e-15
ER1.538_GFP	Macrophages	NA1.446_GFP	P_t0	1	84	primary	4
ER1.538_GFP	Macrophages	NA1.446_GFP	P_t0	1	84	secondary	9.1485e-16
ER1.563_GFP	RBCs	NA1.446_GFP	P_t0	1	85	primary	4.31355
ER1.563_GFP	RBCs	NA1.446_GFP	P_t0	1	85	secondary	1.05169e-15
ER1.563_GFP	Granulocytes	NA1.446_GFP	P_t0	1	90	primary	4.4588
ER1.563_GFP	Granulocytes	NA1.446_GFP	P_t0	1	90	secondary	1.04816e-15
ER1.563_GFP	Macrophages	NA1.446_GFP	P_t0	1	91	primary	4
ER1.563_GFP	Macrophages	NA1.446_GFP	P_t0	1	91	secondary	1.10485e-15
ER1.573_GFP	RBCs	NA1.446_GFP	P_t0	1	92	primary	4.31355
ER1.573_GFP	RBCs	NA1.446_GFP	P_t0	1	92	secondary	1.03154e-15
ER1.573_GFP	Macrophages	NA1.446_GFP	P_t0	1	98	primary	4
ER1.573_GFP	Macrophages	NA1.446_GFP	P_t0	1	98	secondary	1.05794e-15
ER1.579_GFP	RBCs	NA1.446_GFP	P_t0	1	99	primary	4.31355
ER1.579_GFP	RBCs	NA1.446_GFP	P_t0	1	99	secondary	9.74248e-16
ER1.681_KuO	Platelets	ER1.630_KuO	P_t0	3	107	primary	4
ER1.681_KuO	Platelets	ER1.630_KuO	P_t0	3	107	secondary	4.00428
ER1.682_KuO	RBCs	ER1.630_KuO	P_t0	3	113	primary	6.23106
ER1.682_KuO	RBCs	ER1.630_KuO	P_t0	3	113	secondary	4.04192
ER1.682_KuO	Platelets	ER1.630_KuO	P_t0	3	114	primary	4
ER1.682_KuO	Platelets	ER1.630_KuO	P_t0	3	114	secondary	0.285589
ER1.682_KuO	Granulocytes	ER1.630_KuO	P_t0	3	118	primary	6.17804
ER1.682_KuO	Granulocytes	ER1.630_KuO	P_t0	3	118	secondary	2.24458
ER1.682_KuO	Macrophages	ER1.630_KuO	P_t0	3	119	primary	7.24974
ER1.682_KuO	Macrophages	ER1.630_KuO	P_t0	3	119	secondary	0.475899
ER1.684_GFP	RBCs	ER1.592_GFP	P_t0	2	120	primary	4.05613
ER1.684_GFP	RBCs	ER1.592_GFP	P_t0	2	120	secondary	0.0775121
ER1.684_GFP	Platelets	ER1.592_GFP	P_t0	2	121	primary	0.529303
ER1.684_GFP	Platelets	ER1.592_GFP	P_t0	2	121	secondary	2.77072e-14
ER1.684_GFP	Macrophages	ER1.592_GFP	P_t0	2	126	primary	4
ER1.684_GFP	Macrophages	ER1.592_GFP	P_t0	2	126	secondary	0.0125617
ER1.684_KuO	RBCs	ER1.630_KuO	P_t0	3	127	primary	6.23106
ER1.684_KuO	RBCs	ER1.630_KuO	P_t0	3	127	secondary	4
ER1.684_KuO	Platelets	ER1.630_KuO	P_t0	3	128	primary	4
ER1.684_KuO	Platelets	ER1.630_KuO	P_t0	3	128	secondary	1.13367
ER1.684_KuO	CD4+ T cells	ER1.630_KuO	P_t0	3	129	primary	10.9397
ER1.684_KuO	CD4+ T cells	ER1.630_KuO	P_t0	3	129	secondary	4.04159
ER1.684_KuO	CD8+ T cells	ER1.630_KuO	P_t0	3	130	primary	16
ER1.684_KuO	CD8+ T cells	ER1.630_KuO	P_t0	3	130	secondary	8
ER1.684_KuO	B cells	ER1.630_KuO	P_t0	3	131	primary	11.0815
ER1.684_KuO	B cells	ER1.630_KuO	P_t0	3	131	secondary	4
ER1.684_KuO	Granulocytes	ER1.630_KuO	P_t0	3	132	primary	6.17804
ER1.684_KuO	Granulocytes	ER1.630_KuO	P_t0	3	132	secondary	1.7639
ER1.684_KuO	Macrophages	ER1.630_KuO	P_t0	3	133	primary	7.24974
ER1.684_KuO	Macrophages	ER1.630_KuO	P_t0	3	133	secondary	1.73495
ER1.690_KuO	RBCs	ER1.630_KuO	P_t0	3	134	primary	6.23106
ER1.690_KuO	RBCs	ER1.630_KuO	P_t0	3	134	secondary	8
ER1.690_KuO	Platelets	ER1.630_KuO	P_t0	3	135	primary	4
ER1.690_KuO	Platelets	ER1.630_KuO	P_t0	3	135	secondary	0.526193
ER1.715_KuO	RBCs	ER1.630_KuO	P_t0	3	141	primary	6.23106
ER1.715_KuO	RBCs	ER1.630_KuO	P_t0	3	141	secondary	0.0772636
ER1.715_KuO	Macrophages	ER1.630_KuO	P_t0	3	147	primary	7.24974
ER1.715_KuO	Macrophages	ER1.630_KuO	P_t0	3	147	secondary	0.0125617
ER1.719_KuO	RBCs	ER1.630_KuO	P_t0	3	148	primary	6.23106
ER1.719_KuO	RBCs	ER1.630_KuO	P_t0	3	148	secondary	4.17566
ER1.719_KuO	Platelets	ER1.630_KuO	P_t0	3	149	primary	4
ER1.719_KuO	Platelets	ER1.630_KuO	P_t0	3	149	secondary	0.527223
ER1.719_KuO	CD4+ T cells	ER1.630_KuO	P_t0	3	150	primary	10.9397
ER1.719_KuO	CD4+ T cells	ER1.630_KuO	P_t0	3	150	secondary	4.04064
ER1.719_KuO	CD8+ T cells	ER1.630_KuO	P_t0	3	151	primary	16
ER1.719_KuO	CD8+ T cells	ER1.630_KuO	P_t0	3	151	secondary	4
ER1.719_KuO	B cells	ER1.630_KuO	P_t0	3	152	primary	11.0815
ER1.719_KuO	B cells	ER1.630_KuO	P_t0	3	152	secondary	4
ER1.719_KuO	Granulocytes	ER1.630_KuO	P_t0	3	153	primary	6.17804
ER1.719_KuO	Granulocytes	ER1.630_KuO	P_t0	3	153	secondary	4.18814
ER1.719_KuO	Macrophages	ER1.630_KuO	P_t0	3	154	primary	7.24974
ER1.719_KuO	Macrophages	ER1.630_KuO	P_t0	3	154	secondary	4
ER1.724_GFP	RBCs	ER1.592_GFP	P_t0	2	155	primary	4.05613
ER1.724_GFP	RBCs	ER1.592_GFP	P_t0	2	155	secondary	0.0720839
ER1.724_GFP	CD4+ T cells	ER1.592_GFP	P_t0	2	157	primary	8
ER1.724_GFP	CD4+ T cells	ER1.592_GFP	P_t0	2	157	secondary	4.04124
ER1.724_GFP	CD8+ T cells	ER1.592_GFP	P_t0	2	158	primary	9.97135
ER1.724_GFP	CD8+ T cells	ER1.592_GFP	P_t0	2	158	secondary	3.07172
ER1.724_GFP	Macrophages	ER1.592_GFP	P_t0	2	161	primary	4
ER1.724_GFP	Macrophages	ER1.592_GFP	P_t0	2	161	secondary	0.0125617
ER1.734_GFP	RBCs	ER1.641_GFP	P_t0	5	162	primary	6.73364
ER1.734_GFP	RBCs	ER1.641_GFP	P_t0	5	162	secondary	3.13969
ER1.734_GFP	Platelets	ER1.641_GFP	P_t0	5	163	primary	0.867221
ER1.734_GFP	Platelets	ER1.641_GFP	P_t0	5	163	secondary	0.0207891
ER1.734_GFP	CD4+ T cells	ER1.641_GFP	P_t0	5	164	primary	4
ER1.734_GFP	CD4+ T cells	ER1.641_GFP	P_t0	5	164	secondary	0.012881
ER1.734_GFP	CD8+ T cells	ER1.641_GFP	P_t0	5	165	primary	20
ER1.734_GFP	CD8+ T cells	ER1.641_GFP	P_t0	5	165	secondary	0.0763846
ER1.734_GFP	Granulocytes	ER1.641_GFP	P_t0	5	167	primary	3.88418
ER1.734_GFP	Granulocytes	ER1.641_GFP	P_t0	5	167	secondary	0.0129638
ER1.734_GFP	Macrophages	ER1.641_GFP	P_t0	5	168	primary	4
ER1.734_GFP	Macrophages	ER1.641_GFP	P_t0	5	168	secondary	0.0380345
ER1.749_GFP	RBCs	ER1.641_GFP	P_t0	5	169	primary	6.73364
ER1.749_GFP	RBCs	ER1.641_GFP	P_t0	5	169	secondary	1.01745e-15
ER1.749_GFP	Platelets	ER1.641_GFP	P_t0	5	170	primary	0.867221
ER1.749_GFP	Platelets	ER1.641_GFP	P_t0	5	170	secondary	0.0780341
ER1.749_GFP	Granulocytes	ER1.641_GFP	P_t0	5	174	primary	3.88418
ER1.749_GFP	Granulocytes	ER1.641_GFP	P_t0	5	174	secondary	0.0125617
ER1.749_GFP	Macrophages	ER1.641_GFP	P_t0	5	175	primary	4
ER1.749_GFP	Macrophages	ER1.641_GFP	P_t0	5	175	secondary	0.0125617
ER1.755_GFP	Platelets	ER1.641_GFP	P_t0	5	177	primary	0.867221
ER1.755_GFP	Platelets	ER1.641_GFP	P_t0	5	177	secondary	0.0179308
ER1.755_GFP	Granulocytes	ER1.641_GFP	P_t0	5	181	primary	3.88418
ER1.755_GFP	Granulocytes	ER1.641_GFP	P_t0	5	181	secondary	0.0125617
ER1.755_GFP	Macrophages	ER1.641_GFP	P_t0	5	182	primary	4
ER1.755_GFP	Macrophages	ER1.641_GFP	P_t0	5	182	secondary	0.0125617
ER1.761_GFP	RBCs	ER1.641_GFP	P_t0	5	183	primary	6.73364
ER1.761_GFP	RBCs	ER1.641_GFP	P_t0	5	183	secondary	1.09806e-15
ER1.761_GFP	Platelets	ER1.641_GFP	P_t0	5	184	primary	0.867221
ER1.761_GFP	Platelets	ER1.641_GFP	P_t0	5	184	secondary	0.02498
ER1.761_GFP	CD4+ T cells	ER1.641_GFP	P_t0	5	185	primary	4
ER1.761_GFP	CD4+ T cells	ER1.641_GFP	P_t0	5	185	secondary	3.99959
ER1.761_GFP	CD8+ T cells	ER1.641_GFP	P_t0	5	186	primary	20
ER1.761_GFP	CD8+ T cells	ER1.641_GFP	P_t0	5	186	secondary	3.97918
ER1.761_GFP	B cells	ER1.641_GFP	P_t0	5	187	primary	4.65151
ER1.761_GFP	B cells	ER1.641_GFP	P_t0	5	187	secondary	1.2608
ER1.761_GFP	Granulocytes	ER1.641_GFP	P_t0	5	188	primary	3.88418
ER1.761_GFP	Granulocytes	ER1.641_GFP	P_t0	5	188	secondary	0.0125617
ER1.761_GFP	Macrophages	ER1.641_GFP	P_t0	5	189	primary	4
ER1.761_GFP	Macrophages	ER1.641_GFP	P_t0	5	189	secondary	0.0133158
ER1.768_KuO	RBCs	ER1.665_KuO	P_t0	4	190	primary	16
ER1.768_KuO	RBCs	ER1.665_KuO	P_t0	4	190	secondary	3.68321
ER1.768_KuO	CD4+ T cells	ER1.665_KuO	P_t0	4	192	primary	20
ER1.768_KuO	CD4+ T cells	ER1.665_KuO	P_t0	4	192	secondary	1.75099
ER1.768_KuO	B cells	ER1.665_KuO	P_t0	4	194	primary	16
ER1.768_KuO	B cells	ER1.665_KuO	P_t0	4	194	secondary	20
ER1.768_KuO	Macrophages	ER1.665_KuO	P_t0	4	196	primary	12
ER1.768_KuO	Macrophages	ER1.665_KuO	P_t0	4	196	secondary	0.0462289
ER1.770_GFP	RBCs	ER1.641_GFP	P_t0	5	197	primary	6.73364
ER1.770_GFP	RBCs	ER1.641_GFP	P_t0	5	197	secondary	4
ER1.770_GFP	Platelets	ER1.641_GFP	P_t0	5	198	primary	0.867221
ER1.770_GFP	Platelets	ER1.641_GFP	P_t0	5	198	secondary	4.01275
ER1.770_GFP	Granulocytes	ER1.641_GFP	P_t0	5	202	primary	3.88418
ER1.770_GFP	Granulocytes	ER1.641_GFP	P_t0	5	202	secondary	4.03566
ER1.778_GFP	RBCs	ER1.641_GFP	P_t0	5	204	primary	6.73364
ER1.778_GFP	RBCs	ER1.641_GFP	P_t0	5	204	secondary	0.766099
ER1.778_GFP	Platelets	ER1.641_GFP	P_t0	5	205	primary	0.867221
ER1.778_GFP	Platelets	ER1.641_GFP	P_t0	5	205	secondary	0.119743
ER1.778_GFP	CD4+ T cells	ER1.641_GFP	P_t0	5	206	primary	4
ER1.778_GFP	CD4+ T cells	ER1.641_GFP	P_t0	5	206	secondary	0.0333079
ER1.778_GFP	CD8+ T cells	ER1.641_GFP	P_t0	5	207	primary	20
ER1.778_GFP	CD8+ T cells	ER1.641_GFP	P_t0	5	207	secondary	4
ER1.778_GFP	Granulocytes	ER1.641_GFP	P_t0	5	209	primary	3.88418
ER1.778_GFP	Granulocytes	ER1.641_GFP	P_t0	5	209	secondary	0.114754
ER1.778_GFP	Macrophages	ER1.641_GFP	P_t0	5	210	primary	4
ER1.778_GFP	Macrophages	ER1.641_GFP	P_t0	5	210	secondary	0.0928526
ER1.785_GFP	RBCs	ER1.657_GFP	P_t0	6	211	primary	7.15393
ER1.785_GFP	RBCs	ER1.657_GFP	P_t0	6	211	secondary	5.75501
ER1.785_GFP	Platelets	ER1.657_GFP	P_t0	6	212	primary	0.766982
ER1.785_GFP	Platelets	ER1.657_GFP	P_t0	6	212	secondary	4
ER1.785_GFP	B cells	ER1.657_GFP	P_t0	6	215	primary	8.26567
ER1.785_GFP	B cells	ER1.657_GFP	P_t0	6	215	secondary	8
ER1.785_GFP	Granulocytes	ER1.657_GFP	P_t0	6	216	primary	4.64896
ER1.785_GFP	Granulocytes	ER1.657_GFP	P_t0	6	216	secondary	4.32109
ER1.785_GFP	Macrophages	ER1.657_GFP	P_t0	6	217	primary	4.65761
ER1.785_GFP	Macrophages	ER1.657_GFP	P_t0	6	217	secondary	4.02173
ER1.790_KuO	RBCs	ER1.665_KuO	P_t0	4	218	primary	16
ER1.790_KuO	RBCs	ER1.665_KuO	P_t0	4	218	secondary	0.0543262
ER1.790_KuO	Macrophages	ER1.665_KuO	P_t0	4	224	primary	12
ER1.790_KuO	Macrophages	ER1.665_KuO	P_t0	4	224	secondary	0.0125617
ER1.808_GFP	RBCs	ER1.657_GFP	P_t0	6	225	primary	7.15393
ER1.808_GFP	RBCs	ER1.657_GFP	P_t0	6	225	secondary	4.18401
ER1.808_GFP	Platelets	ER1.657_GFP	P_t0	6	226	primary	0.766982
ER1.808_GFP	Platelets	ER1.657_GFP	P_t0	6	226	secondary	0.371062
ER1.808_GFP	Granulocytes	ER1.657_GFP	P_t0	6	230	primary	4.64896
ER1.808_GFP	Granulocytes	ER1.657_GFP	P_t0	6	230	secondary	2.84204
ER1.808_GFP	Macrophages	ER1.657_GFP	P_t0	6	231	primary	4.65761
ER1.808_GFP	Macrophages	ER1.657_GFP	P_t0	6	231	secondary	3.1441
ER1.811_KuO	RBCs	ER1.665_KuO	P_t0	4	232	primary	16
ER1.811_KuO	RBCs	ER1.665_KuO	P_t0	4	232	secondary	0.0167815
ER1.811_KuO	B cells	ER1.665_KuO	P_t0	4	236	primary	16
ER1.811_KuO	B cells	ER1.665_KuO	P_t0	4	236	secondary	0.0128397
ER1.811_KuO	Macrophages	ER1.665_KuO	P_t0	4	238	primary	12
ER1.811_KuO	Macrophages	ER1.665_KuO	P_t0	4	238	secondary	0.0201657
ER1.812_GFP	RBCs	ER1.657_GFP	P_t0	6	239	primary	7.15393
ER1.812_GFP	RBCs	ER1.657_GFP	P_t0	6	239	secondary	4.21927
ER1.812_GFP	Platelets	ER1.657_GFP	P_t0	6	240	primary	0.766982
ER1.812_GFP	Platelets	ER1.657_GFP	P_t0	6	240	secondary	0.073997
ER1.812_GFP	B cells	ER1.657_GFP	P_t0	6	243	primary	8.26567
ER1.812_GFP	B cells	ER1.657_GFP	P_t0	6	243	secondary	4.42507
ER1.812_GFP	Granulocytes	ER1.657_GFP	P_t0	6	244	primary	4.64896
ER1.812_GFP	Granulocytes	ER1.657_GFP	P_t0	6	244	secondary	0.0556557
ER1.812_GFP	Macrophages	ER1.657_GFP	P_t0	6	245	primary	4.65761
ER1.812_GFP	Macrophages	ER1.657_GFP	P_t0	6	245	secondary	0.0612328
ER1.813_GFP	RBCs	ER1.657_GFP	P_t0	6	246	primary	7.15393
ER1.813_GFP	RBCs	ER1.657_GFP	P_t0	6	246	secondary	4.01303
ER1.813_GFP	Platelets	ER1.657_GFP	P_t0	6	247	primary	0.766982
ER1.813_GFP	Platelets	ER1.657_GFP	P_t0	6	247	secondary	0.0237714
ER1.813_GFP	Granulocytes	ER1.657_GFP	P_t0	6	251	primary	4.64896
ER1.813_GFP	Granulocytes	ER1.657_GFP	P_t0	6	251	secondary	0.0125617
ER1.813_GFP	Macrophages	ER1.657_GFP	P_t0	6	252	primary	4.65761
ER1.813_GFP	Macrophages	ER1.657_GFP	P_t0	6	252	secondary	0.0125617
ER1.814_KuO	RBCs	ER1.665_KuO	P_t0	4	253	primary	16
ER1.814_KuO	RBCs	ER1.665_KuO	P_t0	4	253	secondary	2.70734e-17
ER1.814_KuO	Macrophages	ER1.665_KuO	P_t0	4	259	primary	12
ER1.814_KuO	Macrophages	ER1.665_KuO	P_t0	4	259	secondary	0.0125617
ER1.818_KuO	RBCs	ER1.665_KuO	P_t0	4	260	primary	16
ER1.818_KuO	RBCs	ER1.665_KuO	P_t0	4	260	secondary	4.32741
ER1.818_KuO	CD4+ T cells	ER1.665_KuO	P_t0	4	262	primary	20
ER1.818_KuO	CD4+ T cells	ER1.665_KuO	P_t0	4	262	secondary	4.38403
ER1.818_KuO	B cells	ER1.665_KuO	P_t0	4	264	primary	16
ER1.818_KuO	B cells	ER1.665_KuO	P_t0	4	264	secondary	4.44632
ER1.818_KuO	Macrophages	ER1.665_KuO	P_t0	4	266	primary	12
ER1.818_KuO	Macrophages	ER1.665_KuO	P_t0	4	266	secondary	3.74314
ER1.821_GFP	RBCs	ER1.657_GFP	P_t0	6	267	primary	7.15393
ER1.821_GFP	RBCs	ER1.657_GFP	P_t0	6	267	secondary	4.04323
ER1.821_GFP	Platelets	ER1.657_GFP	P_t0	6	268	primary	0.766982
ER1.821_GFP	Platelets	ER1.657_GFP	P_t0	6	268	secondary	0.0550339
ER1.821_GFP	Granulocytes	ER1.657_GFP	P_t0	6	272	primary	4.64896
ER1.821_GFP	Granulocytes	ER1.657_GFP	P_t0	6	272	secondary	0.0125617
ER1.821_GFP	Macrophages	ER1.657_GFP	P_t0	6	273	primary	4.65761
ER1.821_GFP	Macrophages	ER1.657_GFP	P_t0	6	273	secondary	0.0125617
ER1.821_KuO	RBCs	ER1.665_KuO	P_t0	4	274	primary	16
ER1.821_KuO	RBCs	ER1.665_KuO	P_t0	4	274	secondary	1.56691
ER1.821_KuO	CD4+ T cells	ER1.665_KuO	P_t0	4	276	primary	20
ER1.821_KuO	CD4+ T cells	ER1.665_KuO	P_t0	4	276	secondary	4
ER1.821_KuO	B cells	ER1.665_KuO	P_t0	4	278	primary	16
ER1.821_KuO	B cells	ER1.665_KuO	P_t0	4	278	secondary	0.546355
ER1.821_KuO	Macrophages	ER1.665_KuO	P_t0	4	280	primary	12
ER1.821_KuO	Macrophages	ER1.665_KuO	P_t0	4	280	secondary	0.0138623
ER1.831_GFP	RBCs	ER1.657_GFP	P_t0	6	281	primary	7.15393
ER1.831_GFP	RBCs	ER1.657_GFP	P_t0	6	281	secondary	4
ER1.831_GFP	Platelets	ER1.657_GFP	P_t0	6	282	primary	0.766982
ER1.831_GFP	Platelets	ER1.657_GFP	P_t0	6	282	secondary	0.060917
ER1.831_GFP	Granulocytes	ER1.657_GFP	P_t0	6	286	primary	4.64896
ER1.831_GFP	Granulocytes	ER1.657_GFP	P_t0	6	286	secondary	0.0733507
ER1.831_GFP	Macrophages	ER1.657_GFP	P_t0	6	287	primary	4.65761
ER1.831_GFP	Macrophages	ER1.657_GFP	P_t0	6	287	secondary	0.0489575
ER1.831_KuO	RBCs	ER1.665_KuO	P_t0	4	288	primary	16
ER1.831_KuO	RBCs	ER1.665_KuO	P_t0	4	288	secondary	0.0377159
ER1.831_KuO	Macrophages	ER1.665_KuO	P_t0	4	294	primary	12
ER1.831_KuO	Macrophages	ER1.665_KuO	P_t0	4	294	secondary	0.0125617
ER1.833_GFP	RBCs	ER1.657_GFP	P_t0	6	295	primary	7.15393
ER1.833_GFP	RBCs	ER1.657_GFP	P_t0	6	295	secondary	4.35089
ER1.833_GFP	Platelets	ER1.657_GFP	P_t0	6	296	primary	0.766982
ER1.833_GFP	Platelets	ER1.657_GFP	P_t0	6	296	secondary	0.834973
ER1.833_GFP	B cells	ER1.657_GFP	P_t0	6	299	primary	8.26567
ER1.833_GFP	B cells	ER1.657_GFP	P_t0	6	299	secondary	4.16517
ER1.833_GFP	Granulocytes	ER1.657_GFP	P_t0	6	300	primary	4.64896
ER1.833_GFP	Granulocytes	ER1.657_GFP	P_t0	6	300	secondary	4
ER1.833_GFP	Macrophages	ER1.657_GFP	P_t0	6	301	primary	4.65761
ER1.833_GFP	Macrophages	ER1.657_GFP	P_t0	6	301	secondary	4
ER1.834_KuO	RBCs	ER1.665_KuO	P_t0	4	302	primary	16
ER1.834_KuO	RBCs	ER1.665_KuO	P_t0	4	302	secondary	4
ER1.834_KuO	Macrophages	ER1.665_KuO	P_t0	4	308	primary	12
ER1.834_KuO	Macrophages	ER1.665_KuO	P_t0	4	308	secondary	4.01256
ER1.835_GFP	RBCs	ER1.657_GFP	P_t0	6	309	primary	7.15393
ER1.835_GFP	RBCs	ER1.657_GFP	P_t0	6	309	secondary	1.84764
ER1.835_GFP	Platelets	ER1.657_GFP	P_t0	6	310	primary	0.766982
ER1.835_GFP	Platelets	ER1.657_GFP	P_t0	6	310	secondary	0.0353555
ER1.835_GFP	B cells	ER1.657_GFP	P_t0	6	313	primary	8.26567
ER1.835_GFP	B cells	ER1.657_GFP	P_t0	6	313	secondary	4
ER1.835_GFP	Granulocytes	ER1.657_GFP	P_t0	6	314	primary	4.64896
ER1.835_GFP	Granulocytes	ER1.657_GFP	P_t0	6	314	secondary	0.0159294
ER1.835_GFP	Macrophages	ER1.657_GFP	P_t0	6	315	primary	4.65761
ER1.835_GFP	Macrophages	ER1.657_GFP	P_t0	6	315	secondary	0.0697215
ER1.836_GFP	RBCs	ER1.657_GFP	P_t0	6	316	primary	7.15393
ER1.836_GFP	RBCs	ER1.657_GFP	P_t0	6	316	secondary	4
ER1.836_GFP	Platelets	ER1.657_GFP	P_t0	6	317	primary	0.766982
ER1.836_GFP	Platelets	ER1.657_GFP	P_t0	6	317	secondary	0.0125867
ER1.836_GFP	Granulocytes	ER1.657_GFP	P_t0	6	321	primary	4.64896
ER1.836_GFP	Granulocytes	ER1.657_GFP	P_t0	6	321	secondary	0.0125617
ER1.836_GFP	Macrophages	ER1.657_GFP	P_t0	6	322	primary	4.65761
ER1.836_GFP	Macrophages	ER1.657_GFP	P_t0	6	322	secondary	0.0125617
ER1.840_GFP	RBCs	ER1.657_GFP	P_t0	6	323	primary	7.15393
ER1.840_GFP	RBCs	ER1.657_GFP	P_t0	6	323	secondary	4.93685
ER1.840_GFP	Platelets	ER1.657_GFP	P_t0	6	324	primary	0.766982
ER1.840_GFP	Platelets	ER1.657_GFP	P_t0	6	324	secondary	0.0838832
ER1.840_GFP	Granulocytes	ER1.657_GFP	P_t0	6	328	primary	4.64896
ER1.840_GFP	Granulocytes	ER1.657_GFP	P_t0	6	328	secondary	4.52789
ER1.840_GFP	Macrophages	ER1.657_GFP	P_t0	6	329	primary	4.65761
ER1.840_GFP	Macrophages	ER1.657_GFP	P_t0	6	329	secondary	4.31875
ER1.843_GFP	RBCs	ER1.657_GFP	P_t0	6	330	primary	7.15393
ER1.843_GFP	RBCs	ER1.657_GFP	P_t0	6	330	secondary	0.419087
ER1.843_GFP	Platelets	ER1.657_GFP	P_t0	6	331	primary	0.766982
ER1.843_GFP	Platelets	ER1.657_GFP	P_t0	6	331	secondary	0.108443
ER1.843_GFP	Granulocytes	ER1.657_GFP	P_t0	6	335	primary	4.64896
ER1.843_GFP	Granulocytes	ER1.657_GFP	P_t0	6	335	secondary	0.0664574
ER1.843_GFP	Macrophages	ER1.657_GFP	P_t0	6	336	primary	4.65761
ER1.843_GFP	Macrophages	ER1.657_GFP	P_t0	6	336	secondary	9.72771e-16
ER1.845_GFP	RBCs	ER1.657_GFP	P_t0	6	337	primary	7.15393
ER1.845_GFP	RBCs	ER1.657_GFP	P_t0	6	337	secondary	9.7135e-18
ER1.845_GFP	Platelets	ER1.657_GFP	P_t0	6	338	primary	0.766982
ER1.845_GFP	Platelets	ER1.657_GFP	P_t0	6	338	secondary	0.0262592
ER1.845_GFP	Granulocytes	ER1.657_GFP	P_t0	6	342	primary	4.64896
ER1.845_GFP	Granulocytes	ER1.657_GFP	P_t0	6	342	secondary	0.0403946
ER1.845_GFP	Macrophages	ER1.657_GFP	P_t0	6	343	primary	4.65761
ER1.845_GFP	Macrophages	ER1.657_GFP	P_t0	6	343	secondary	0.0125617
ER1.848_GFP	RBCs	ER1.657_GFP	P_t0	6	344	primary	7.15393
ER1.848_GFP	RBCs	ER1.657_GFP	P_t0	6	344	secondary	4
ER1.848_GFP	Platelets	ER1.657_GFP	P_t0	6	345	primary	0.766982
ER1.848_GFP	Platelets	ER1.657_GFP	P_t0	6	345	secondary	0.0304799
ER1.848_GFP	Granulocytes	ER1.657_GFP	P_t0	6	349	primary	4.64896
ER1.848_GFP	Granulocytes	ER1.657_GFP	P_t0	6	349	secondary	9.15886e-16
ER1.848_GFP	Macrophages	ER1.657_GFP	P_t0	6	350	primary	4.65761
ER1.848_GFP	Macrophages	ER1.657_GFP	P_t0	6	350	secondary	0.187189
ER1.850_GFP	RBCs	ER1.641_GFP	P_t0	5	351	primary	6.73364
ER1.850_GFP	RBCs	ER1.641_GFP	P_t0	5	351	secondary	5.44503
ER1.850_GFP	Platelets	ER1.641_GFP	P_t0	5	352	primary	0.867221
ER1.850_GFP	Platelets	ER1.641_GFP	P_t0	5	352	secondary	0.165948
ER1.850_GFP	Granulocytes	ER1.641_GFP	P_t0	5	356	primary	3.88418
ER1.850_GFP	Granulocytes	ER1.641_GFP	P_t0	5	356	secondary	4.1615
ER1.850_GFP	Macrophages	ER1.641_GFP	P_t0	5	357	primary	4
ER1.850_GFP	Macrophages	ER1.641_GFP	P_t0	5	357	secondary	4.61934
ER1.472_GFP	RBCs	NA1.446_GFP	tyMax	1	365	primary	15.0539
ER1.472_GFP	RBCs	NA1.446_GFP	tyMax	1	365	secondary	4.6696
ER1.472_GFP	Platelets	NA1.446_GFP	tyMax	1	366	primary	9.05658
ER1.472_GFP	Platelets	NA1.446_GFP	tyMax	1	366	secondary	4.66736
ER1.472_GFP	CD8+ T cells	NA1.446_GFP	tyMax	1	368	primary	20.1881
ER1.472_GFP	CD8+ T cells	NA1.446_GFP	tyMax	1	368	secondary	12.1651
ER1.472_GFP	Macrophages	NA1.446_GFP	tyMax	1	371	primary	12.3298
ER1.472_GFP	Macrophages	NA1.446_GFP	tyMax	1	371	secondary	4.67295
ER1.479_GFP	RBCs	NA1.446_GFP	tyMax	1	372	primary	15.0539
ER1.479_GFP	RBCs	NA1.446_GFP	tyMax	1	372	secondary	4.63003
ER1.479_GFP	Platelets	NA1.446_GFP	tyMax	1	373	primary	9.05658
ER1.479_GFP	Platelets	NA1.446_GFP	tyMax	1	373	secondary	4.6719
ER1.479_GFP	CD8+ T cells	NA1.446_GFP	tyMax	1	375	primary	20.1881
ER1.479_GFP	CD8+ T cells	NA1.446_GFP	tyMax	1	375	secondary	15.0666
ER1.479_GFP	B cells	NA1.446_GFP	tyMax	1	376	primary	24
ER1.479_GFP	B cells	NA1.446_GFP	tyMax	1	376	secondary	13.4309
ER1.479_GFP	Granulocytes	NA1.446_GFP	tyMax	1	377	primary	11.3311
ER1.479_GFP	Granulocytes	NA1.446_GFP	tyMax	1	377	secondary	4.67295
ER1.479_GFP	Macrophages	NA1.446_GFP	tyMax	1	378	primary	12.3298
ER1.479_GFP	Macrophages	NA1.446_GFP	tyMax	1	378	secondary	4.6721
ER1.480_GFP	RBCs	NA1.446_GFP	tyMax	1	379	primary	15.0539
ER1.480_GFP	RBCs	NA1.446_GFP	tyMax	1	379	secondary	4.67275
ER1.483_GFP	RBCs	NA1.446_GFP	tyMax	1	386	primary	15.0539
ER1.483_GFP	RBCs	NA1.446_GFP	tyMax	1	386	secondary	4.66063
ER1.483_GFP	Platelets	NA1.446_GFP	tyMax	1	387	primary	9.05658
ER1.483_GFP	Platelets	NA1.446_GFP	tyMax	1	387	secondary	4.67295
ER1.483_GFP	Granulocytes	NA1.446_GFP	tyMax	1	391	primary	11.3311
ER1.483_GFP	Granulocytes	NA1.446_GFP	tyMax	1	391	secondary	4.67295
ER1.483_GFP	Macrophages	NA1.446_GFP	tyMax	1	392	primary	12.3298
ER1.483_GFP	Macrophages	NA1.446_GFP	tyMax	1	392	secondary	4.66865
ER1.486_GFP	Platelets	NA1.446_GFP	tyMax	1	394	primary	9.05658
ER1.486_GFP	Platelets	NA1.446_GFP	tyMax	1	394	secondary	11.7055
ER1.487_GFP	RBCs	NA1.446_GFP	tyMax	1	400	primary	15.0539
ER1.487_GFP	RBCs	NA1.446_GFP	tyMax	1	400	secondary	12.6447
ER1.487_GFP	Platelets	NA1.446_GFP	tyMax	1	401	primary	9.05658
ER1.487_GFP	Platelets	NA1.446_GFP	tyMax	1	401	secondary	4.64007
ER1.487_GFP	CD8+ T cells	NA1.446_GFP	tyMax	1	403	primary	20.1881
ER1.487_GFP	CD8+ T cells	NA1.446_GFP	tyMax	1	403	secondary	12.0169
ER1.487_GFP	B cells	NA1.446_GFP	tyMax	1	404	primary	24
ER1.487_GFP	B cells	NA1.446_GFP	tyMax	1	404	secondary	11.6
ER1.487_GFP	Granulocytes	NA1.446_GFP	tyMax	1	405	primary	11.3311
ER1.487_GFP	Granulocytes	NA1.446_GFP	tyMax	1	405	secondary	4.82749
ER1.487_GFP	Macrophages	NA1.446_GFP	tyMax	1	406	primary	12.3298
ER1.487_GFP	Macrophages	NA1.446_GFP	tyMax	1	406	secondary	5.5376
ER1.494_GFP	RBCs	NA1.446_GFP	tyMax	1	407	primary	15.0539
ER1.494_GFP	RBCs	NA1.446_GFP	tyMax	1	407	secondary	4.6655
ER1.494_GFP	Platelets	NA1.446_GFP	tyMax	1	408	primary	9.05658
ER1.494_GFP	Platelets	NA1.446_GFP	tyMax	1	408	secondary	4.67295
ER1.507_GFP	RBCs	NA1.446_GFP	tyMax	1	414	primary	15.0539
ER1.507_GFP	RBCs	NA1.446_GFP	tyMax	1	414	secondary	4.66766
ER1.507_GFP	Platelets	NA1.446_GFP	tyMax	1	415	primary	9.05658
ER1.507_GFP	Platelets	NA1.446_GFP	tyMax	1	415	secondary	4.67295
ER1.507_GFP	Granulocytes	NA1.446_GFP	tyMax	1	419	primary	11.3311
ER1.507_GFP	Granulocytes	NA1.446_GFP	tyMax	1	419	secondary	4.67295
ER1.507_GFP	Macrophages	NA1.446_GFP	tyMax	1	420	primary	12.3298
ER1.507_GFP	Macrophages	NA1.446_GFP	tyMax	1	420	secondary	4.67295
ER1.512_GFP	Granulocytes	NA1.446_GFP	tyMax	1	426	primary	11.3311
ER1.512_GFP	Granulocytes	NA1.446_GFP	tyMax	1	426	secondary	4.67295
ER1.512_GFP	Macrophages	NA1.446_GFP	tyMax	1	427	primary	12.3298
ER1.512_GFP	Macrophages	NA1.446_GFP	tyMax	1	427	secondary	4.67295
ER1.520_GFP	RBCs	NA1.446_GFP	tyMax	1	428	primary	15.0539
ER1.520_GFP	RBCs	NA1.446_GFP	tyMax	1	428	secondary	4.67226
ER1.520_GFP	Macrophages	NA1.446_GFP	tyMax	1	434	primary	12.3298
ER1.520_GFP	Macrophages	NA1.446_GFP	tyMax	1	434	secondary	4.67295
ER1.521_GFP	RBCs	NA1.446_GFP	tyMax	1	435	primary	15.0539
ER1.521_GFP	RBCs	NA1.446_GFP	tyMax	1	435	secondary	4.67224
ER1.538_GFP	RBCs	NA1.446_GFP	tyMax	1	442	primary	15.0539
ER1.538_GFP	RBCs	NA1.446_GFP	tyMax	1	442	secondary	4.67096
ER1.538_GFP	Granulocytes	NA1.446_GFP	tyMax	1	447	primary	11.3311
ER1.538_GFP	Granulocytes	NA1.446_GFP	tyMax	1	447	secondary	4.67295
ER1.538_GFP	Macrophages	NA1.446_GFP	tyMax	1	448	primary	12.3298
ER1.538_GFP	Macrophages	NA1.446_GFP	tyMax	1	448	secondary	4.67295
ER1.563_GFP	RBCs	NA1.446_GFP	tyMax	1	449	primary	15.0539
ER1.563_GFP	RBCs	NA1.446_GFP	tyMax	1	449	secondary	4.67087
ER1.563_GFP	Granulocytes	NA1.446_GFP	tyMax	1	454	primary	11.3311
ER1.563_GFP	Granulocytes	NA1.446_GFP	tyMax	1	454	secondary	4.67295
ER1.563_GFP	Macrophages	NA1.446_GFP	tyMax	1	455	primary	12.3298
ER1.563_GFP	Macrophages	NA1.446_GFP	tyMax	1	455	secondary	4.67295
ER1.573_GFP	RBCs	NA1.446_GFP	tyMax	1	456	primary	15.0539
ER1.573_GFP	RBCs	NA1.446_GFP	tyMax	1	456	secondary	4.67194
ER1.573_GFP	Macrophages	NA1.446_GFP	tyMax	1	462	primary	12.3298
ER1.573_GFP	Macrophages	NA1.446_GFP	tyMax	1	462	secondary	4.67295
ER1.579_GFP	RBCs	NA1.446_GFP	tyMax	1	463	primary	15.0539
ER1.579_GFP	RBCs	NA1.446_GFP	tyMax	1	463	secondary	4.67152
ER1.681_KuO	Platelets	ER1.630_KuO	tyMax	3	471	primary	24
ER1.681_KuO	Platelets	ER1.630_KuO	tyMax	3	471	secondary	8.18754
ER1.682_KuO	RBCs	ER1.630_KuO	tyMax	3	477	primary	23.4931
ER1.682_KuO	RBCs	ER1.630_KuO	tyMax	3	477	secondary	8.94345
ER1.682_KuO	Platelets	ER1.630_KuO	tyMax	3	478	primary	24
ER1.682_KuO	Platelets	ER1.630_KuO	tyMax	3	478	secondary	4.07528
ER1.682_KuO	Granulocytes	ER1.630_KuO	tyMax	3	482	primary	23.4401
ER1.682_KuO	Granulocytes	ER1.630_KuO	tyMax	3	482	secondary	7.77158
ER1.682_KuO	Macrophages	ER1.630_KuO	tyMax	3	483	primary	21.5865
ER1.682_KuO	Macrophages	ER1.630_KuO	tyMax	3	483	secondary	6.98155
ER1.684_GFP	RBCs	ER1.592_GFP	tyMax	2	484	primary	17.6263
ER1.684_GFP	RBCs	ER1.592_GFP	tyMax	2	484	secondary	4.22485
ER1.684_GFP	Platelets	ER1.592_GFP	tyMax	2	485	primary	6.9951
ER1.684_GFP	Platelets	ER1.592_GFP	tyMax	2	485	secondary	4.50285
ER1.684_GFP	Macrophages	ER1.592_GFP	tyMax	2	490	primary	11.7827
ER1.684_GFP	Macrophages	ER1.592_GFP	tyMax	2	490	secondary	4.19277
ER1.684_KuO	RBCs	ER1.630_KuO	tyMax	3	491	primary	23.4931
ER1.684_KuO	RBCs	ER1.630_KuO	tyMax	3	491	secondary	24
ER1.684_KuO	Platelets	ER1.630_KuO	tyMax	3	492	primary	24
ER1.684_KuO	Platelets	ER1.630_KuO	tyMax	3	492	secondary	24
ER1.684_KuO	CD4+ T cells	ER1.630_KuO	tyMax	3	493	primary	19.8599
ER1.684_KuO	CD4+ T cells	ER1.630_KuO	tyMax	3	493	secondary	14.7977
ER1.684_KuO	CD8+ T cells	ER1.630_KuO	tyMax	3	494	primary	19.0166
ER1.684_KuO	CD8+ T cells	ER1.630_KuO	tyMax	3	494	secondary	12.6931
ER1.684_KuO	B cells	ER1.630_KuO	tyMax	3	495	primary	19.8594
ER1.684_KuO	B cells	ER1.630_KuO	tyMax	3	495	secondary	6.52145
ER1.684_KuO	Granulocytes	ER1.630_KuO	tyMax	3	496	primary	23.4401
ER1.684_KuO	Granulocytes	ER1.630_KuO	tyMax	3	496	secondary	18.6549
ER1.684_KuO	Macrophages	ER1.630_KuO	tyMax	3	497	primary	21.5865
ER1.684_KuO	Macrophages	ER1.630_KuO	tyMax	3	497	secondary	24
ER1.690_KuO	RBCs	ER1.630_KuO	tyMax	3	498	primary	23.4931
ER1.690_KuO	RBCs	ER1.630_KuO	tyMax	3	498	secondary	12.0149
ER1.690_KuO	Platelets	ER1.630_KuO	tyMax	3	499	primary	24
ER1.690_KuO	Platelets	ER1.630_KuO	tyMax	3	499	secondary	3.82192
ER1.715_KuO	RBCs	ER1.630_KuO	tyMax	3	505	primary	23.4931
ER1.715_KuO	RBCs	ER1.630_KuO	tyMax	3	505	secondary	4.19999
ER1.715_KuO	Macrophages	ER1.630_KuO	tyMax	3	511	primary	21.5865
ER1.715_KuO	Macrophages	ER1.630_KuO	tyMax	3	511	secondary	4.19277
ER1.719_KuO	RBCs	ER1.630_KuO	tyMax	3	512	primary	23.4931
ER1.719_KuO	RBCs	ER1.630_KuO	tyMax	3	512	secondary	12.8728
ER1.719_KuO	Platelets	ER1.630_KuO	tyMax	3	513	primary	24
ER1.719_KuO	Platelets	ER1.630_KuO	tyMax	3	513	secondary	9.15297
ER1.719_KuO	CD4+ T cells	ER1.630_KuO	tyMax	3	514	primary	19.8599
ER1.719_KuO	CD4+ T cells	ER1.630_KuO	tyMax	3	514	secondary	8.13513
ER1.719_KuO	CD8+ T cells	ER1.630_KuO	tyMax	3	515	primary	19.0166
ER1.719_KuO	CD8+ T cells	ER1.630_KuO	tyMax	3	515	secondary	12.6129
ER1.719_KuO	B cells	ER1.630_KuO	tyMax	3	516	primary	19.8594
ER1.719_KuO	B cells	ER1.630_KuO	tyMax	3	516	secondary	22.5109
ER1.719_KuO	Granulocytes	ER1.630_KuO	tyMax	3	517	primary	23.4401
ER1.719_KuO	Granulocytes	ER1.630_KuO	tyMax	3	517	secondary	15.2656
ER1.719_KuO	Macrophages	ER1.630_KuO	tyMax	3	518	primary	21.5865
ER1.719_KuO	Macrophages	ER1.630_KuO	tyMax	3	518	secondary	14.6441
ER1.724_GFP	RBCs	ER1.592_GFP	tyMax	2	519	primary	17.6263
ER1.724_GFP	RBCs	ER1.592_GFP	tyMax	2	519	secondary	4.18543
ER1.724_GFP	CD4+ T cells	ER1.592_GFP	tyMax	2	521	primary	24
ER1.724_GFP	CD4+ T cells	ER1.592_GFP	tyMax	2	521	secondary	7.91971
ER1.724_GFP	CD8+ T cells	ER1.592_GFP	tyMax	2	522	primary	24
ER1.724_GFP	CD8+ T cells	ER1.592_GFP	tyMax	2	522	secondary	9.61427
ER1.724_GFP	Macrophages	ER1.592_GFP	tyMax	2	525	primary	11.7827
ER1.724_GFP	Macrophages	ER1.592_GFP	tyMax	2	525	secondary	4.19277
ER1.734_GFP	RBCs	ER1.641_GFP	tyMax	5	526	primary	17.7034
ER1.734_GFP	RBCs	ER1.641_GFP	tyMax	5	526	secondary	7.94964
ER1.734_GFP	Platelets	ER1.641_GFP	tyMax	5	527	primary	11.8129
ER1.734_GFP	Platelets	ER1.641_GFP	tyMax	5	527	secondary	4.18447
ER1.734_GFP	CD4+ T cells	ER1.641_GFP	tyMax	5	528	primary	7.95998
ER1.734_GFP	CD4+ T cells	ER1.641_GFP	tyMax	5	528	secondary	4.19237
ER1.734_GFP	CD8+ T cells	ER1.641_GFP	tyMax	5	529	primary	24
ER1.734_GFP	CD8+ T cells	ER1.641_GFP	tyMax	5	529	secondary	4.23558
ER1.734_GFP	Granulocytes	ER1.641_GFP	tyMax	5	531	primary	15.0652
ER1.734_GFP	Granulocytes	ER1.641_GFP	tyMax	5	531	secondary	4.19259
ER1.734_GFP	Macrophages	ER1.641_GFP	tyMax	5	532	primary	16.4703
ER1.734_GFP	Macrophages	ER1.641_GFP	tyMax	5	532	secondary	4.17849
ER1.749_GFP	RBCs	ER1.641_GFP	tyMax	5	533	primary	17.7034
ER1.749_GFP	RBCs	ER1.641_GFP	tyMax	5	533	secondary	4.51886
ER1.749_GFP	Platelets	ER1.641_GFP	tyMax	5	534	primary	11.8129
ER1.749_GFP	Platelets	ER1.641_GFP	tyMax	5	534	secondary	4.20993
ER1.749_GFP	Granulocytes	ER1.641_GFP	tyMax	5	538	primary	15.0652
ER1.749_GFP	Granulocytes	ER1.641_GFP	tyMax	5	538	secondary	4.19277
ER1.749_GFP	Macrophages	ER1.641_GFP	tyMax	5	539	primary	16.4703
ER1.749_GFP	Macrophages	ER1.641_GFP	tyMax	5	539	secondary	4.19277
ER1.755_GFP	Platelets	ER1.641_GFP	tyMax	5	541	primary	11.8129
ER1.755_GFP	Platelets	ER1.641_GFP	tyMax	5	541	secondary	4.18605
ER1.755_GFP	Granulocytes	ER1.641_GFP	tyMax	5	545	primary	15.0652
ER1.755_GFP	Granulocytes	ER1.641_GFP	tyMax	5	545	secondary	4.19277
ER1.755_GFP	Macrophages	ER1.641_GFP	tyMax	5	546	primary	16.4703
ER1.755_GFP	Macrophages	ER1.641_GFP	tyMax	5	546	secondary	4.19277
ER1.761_GFP	RBCs	ER1.641_GFP	tyMax	5	547	primary	17.7034
ER1.761_GFP	RBCs	ER1.641_GFP	tyMax	5	547	secondary	4.82984
ER1.761_GFP	Platelets	ER1.641_GFP	tyMax	5	548	primary	11.8129
ER1.761_GFP	Platelets	ER1.641_GFP	tyMax	5	548	secondary	4.18739
ER1.761_GFP	CD4+ T cells	ER1.641_GFP	tyMax	5	549	primary	7.95998
ER1.761_GFP	CD4+ T cells	ER1.641_GFP	tyMax	5	549	secondary	7.97204
ER1.761_GFP	CD8+ T cells	ER1.641_GFP	tyMax	5	550	primary	24
ER1.761_GFP	CD8+ T cells	ER1.641_GFP	tyMax	5	550	secondary	8.35413
ER1.761_GFP	B cells	ER1.641_GFP	tyMax	5	551	primary	10.6333
ER1.761_GFP	B cells	ER1.641_GFP	tyMax	5	551	secondary	8.92414
ER1.761_GFP	Granulocytes	ER1.641_GFP	tyMax	5	552	primary	15.0652
ER1.761_GFP	Granulocytes	ER1.641_GFP	tyMax	5	552	secondary	4.19277
ER1.761_GFP	Macrophages	ER1.641_GFP	tyMax	5	553	primary	16.4703
ER1.761_GFP	Macrophages	ER1.641_GFP	tyMax	5	553	secondary	4.19244
ER1.768_KuO	RBCs	ER1.665_KuO	tyMax	4	554	primary	24
ER1.768_KuO	RBCs	ER1.665_KuO	tyMax	4	554	secondary	8.05924
ER1.768_KuO	CD4+ T cells	ER1.665_KuO	tyMax	4	556	primary	24
ER1.768_KuO	CD4+ T cells	ER1.665_KuO	tyMax	4	556	secondary	10.1789
ER1.768_KuO	B cells	ER1.665_KuO	tyMax	4	558	primary	24
ER1.768_KuO	B cells	ER1.665_KuO	tyMax	4	558	secondary	0
ER1.768_KuO	Macrophages	ER1.665_KuO	tyMax	4	560	primary	24
ER1.768_KuO	Macrophages	ER1.665_KuO	tyMax	4	560	secondary	4.17995
ER1.770_GFP	RBCs	ER1.641_GFP	tyMax	5	561	primary	17.7034
ER1.770_GFP	RBCs	ER1.641_GFP	tyMax	5	561	secondary	9.6797
ER1.770_GFP	Platelets	ER1.641_GFP	tyMax	5	562	primary	11.8129
ER1.770_GFP	Platelets	ER1.641_GFP	tyMax	5	562	secondary	8.19262
ER1.770_GFP	Granulocytes	ER1.641_GFP	tyMax	5	566	primary	15.0652
ER1.770_GFP	Granulocytes	ER1.641_GFP	tyMax	5	566	secondary	8.17339
ER1.778_GFP	RBCs	ER1.641_GFP	tyMax	5	568	primary	17.7034
ER1.778_GFP	RBCs	ER1.641_GFP	tyMax	5	568	secondary	7.60528
ER1.778_GFP	Platelets	ER1.641_GFP	tyMax	5	569	primary	11.8129
ER1.778_GFP	Platelets	ER1.641_GFP	tyMax	5	569	secondary	4.09694
ER1.778_GFP	CD4+ T cells	ER1.641_GFP	tyMax	5	570	primary	7.95998
ER1.778_GFP	CD4+ T cells	ER1.641_GFP	tyMax	5	570	secondary	5.56294
ER1.778_GFP	CD8+ T cells	ER1.641_GFP	tyMax	5	571	primary	24
ER1.778_GFP	CD8+ T cells	ER1.641_GFP	tyMax	5	571	secondary	7.18955
ER1.778_GFP	Granulocytes	ER1.641_GFP	tyMax	5	573	primary	15.0652
ER1.778_GFP	Granulocytes	ER1.641_GFP	tyMax	5	573	secondary	4.1174
ER1.778_GFP	Macrophages	ER1.641_GFP	tyMax	5	574	primary	16.4703
ER1.778_GFP	Macrophages	ER1.641_GFP	tyMax	5	574	secondary	4.12834
ER1.785_GFP	RBCs	ER1.657_GFP	tyMax	6	575	primary	14.2469
ER1.785_GFP	RBCs	ER1.657_GFP	tyMax	6	575	secondary	13.3397
ER1.785_GFP	Platelets	ER1.657_GFP	tyMax	6	576	primary	8.62326
ER1.785_GFP	Platelets	ER1.657_GFP	tyMax	6	576	secondary	7.71345
ER1.785_GFP	B cells	ER1.657_GFP	tyMax	6	579	primary	17.2651
ER1.785_GFP	B cells	ER1.657_GFP	tyMax	6	579	secondary	12.9871
ER1.785_GFP	Granulocytes	ER1.657_GFP	tyMax	6	580	primary	10.1468
ER1.785_GFP	Granulocytes	ER1.657_GFP	tyMax	6	580	secondary	9.17161
ER1.785_GFP	Macrophages	ER1.657_GFP	tyMax	6	581	primary	13.3315
ER1.785_GFP	Macrophages	ER1.657_GFP	tyMax	6	581	secondary	9.45083
ER1.790_KuO	RBCs	ER1.665_KuO	tyMax	4	582	primary	24
ER1.790_KuO	RBCs	ER1.665_KuO	tyMax	4	582	secondary	4.33416
ER1.790_KuO	Macrophages	ER1.665_KuO	tyMax	4	588	primary	24
ER1.790_KuO	Macrophages	ER1.665_KuO	tyMax	4	588	secondary	4.19277
ER1.808_GFP	RBCs	ER1.657_GFP	tyMax	6	589	primary	14.2469
ER1.808_GFP	RBCs	ER1.657_GFP	tyMax	6	589	secondary	14.1333
ER1.808_GFP	Platelets	ER1.657_GFP	tyMax	6	590	primary	8.62326
ER1.808_GFP	Platelets	ER1.657_GFP	tyMax	6	590	secondary	4.33559
ER1.808_GFP	Granulocytes	ER1.657_GFP	tyMax	6	594	primary	10.1468
ER1.808_GFP	Granulocytes	ER1.657_GFP	tyMax	6	594	secondary	8.96441
ER1.808_GFP	Macrophages	ER1.657_GFP	tyMax	6	595	primary	13.3315
ER1.808_GFP	Macrophages	ER1.657_GFP	tyMax	6	595	secondary	9.34999
ER1.811_KuO	RBCs	ER1.665_KuO	tyMax	4	596	primary	24
ER1.811_KuO	RBCs	ER1.665_KuO	tyMax	4	596	secondary	4.19091
ER1.811_KuO	B cells	ER1.665_KuO	tyMax	4	600	primary	24
ER1.811_KuO	B cells	ER1.665_KuO	tyMax	4	600	secondary	4.19265
ER1.811_KuO	Macrophages	ER1.665_KuO	tyMax	4	602	primary	24
ER1.811_KuO	Macrophages	ER1.665_KuO	tyMax	4	602	secondary	4.18314
ER1.812_GFP	RBCs	ER1.657_GFP	tyMax	6	603	primary	14.2469
ER1.812_GFP	RBCs	ER1.657_GFP	tyMax	6	603	secondary	8.01087
ER1.812_GFP	Platelets	ER1.657_GFP	tyMax	6	604	primary	8.62326
ER1.812_GFP	Platelets	ER1.657_GFP	tyMax	6	604	secondary	4.16929
ER1.812_GFP	B cells	ER1.657_GFP	tyMax	6	607	primary	17.2651
ER1.812_GFP	B cells	ER1.657_GFP	tyMax	6	607	secondary	8.25396
ER1.812_GFP	Granulocytes	ER1.657_GFP	tyMax	6	608	primary	10.1468
ER1.812_GFP	Granulocytes	ER1.657_GFP	tyMax	6	608	secondary	4.17224
ER1.812_GFP	Macrophages	ER1.657_GFP	tyMax	6	609	primary	13.3315
ER1.812_GFP	Macrophages	ER1.657_GFP	tyMax	6	609	secondary	4.17175
ER1.813_GFP	RBCs	ER1.657_GFP	tyMax	6	610	primary	14.2469
ER1.813_GFP	RBCs	ER1.657_GFP	tyMax	6	610	secondary	8.1924
ER1.813_GFP	Platelets	ER1.657_GFP	tyMax	6	611	primary	8.62326
ER1.813_GFP	Platelets	ER1.657_GFP	tyMax	6	611	secondary	4.1879
ER1.813_GFP	Granulocytes	ER1.657_GFP	tyMax	6	615	primary	10.1468
ER1.813_GFP	Granulocytes	ER1.657_GFP	tyMax	6	615	secondary	4.19277
ER1.813_GFP	Macrophages	ER1.657_GFP	tyMax	6	616	primary	13.3315
ER1.813_GFP	Macrophages	ER1.657_GFP	tyMax	6	616	secondary	4.19277
ER1.814_KuO	RBCs	ER1.665_KuO	tyMax	4	617	primary	24
ER1.814_KuO	RBCs	ER1.665_KuO	tyMax	4	617	secondary	5.98792
ER1.814_KuO	Macrophages	ER1.665_KuO	tyMax	4	623	primary	24
ER1.814_KuO	Macrophages	ER1.665_KuO	tyMax	4	623	secondary	4.19277
ER1.818_KuO	RBCs	ER1.665_KuO	tyMax	4	624	primary	24
ER1.818_KuO	RBCs	ER1.665_KuO	tyMax	4	624	secondary	7.99373
ER1.818_KuO	CD4+ T cells	ER1.665_KuO	tyMax	4	626	primary	24
ER1.818_KuO	CD4+ T cells	ER1.665_KuO	tyMax	4	626	secondary	13.0423
ER1.818_KuO	B cells	ER1.665_KuO	tyMax	4	628	primary	24
ER1.818_KuO	B cells	ER1.665_KuO	tyMax	4	628	secondary	7.97542
ER1.818_KuO	Macrophages	ER1.665_KuO	tyMax	4	630	primary	24
ER1.818_KuO	Macrophages	ER1.665_KuO	tyMax	4	630	secondary	8.17149
ER1.821_GFP	RBCs	ER1.657_GFP	tyMax	6	631	primary	14.2469
ER1.821_GFP	RBCs	ER1.657_GFP	tyMax	6	631	secondary	8.16661
ER1.821_GFP	Platelets	ER1.657_GFP	tyMax	6	632	primary	8.62326
ER1.821_GFP	Platelets	ER1.657_GFP	tyMax	6	632	secondary	4.17855
ER1.821_GFP	Granulocytes	ER1.657_GFP	tyMax	6	636	primary	10.1468
ER1.821_GFP	Granulocytes	ER1.657_GFP	tyMax	6	636	secondary	4.19277
ER1.821_GFP	Macrophages	ER1.657_GFP	tyMax	6	637	primary	13.3315
ER1.821_GFP	Macrophages	ER1.657_GFP	tyMax	6	637	secondary	4.19277
ER1.821_KuO	RBCs	ER1.665_KuO	tyMax	4	638	primary	24
ER1.821_KuO	RBCs	ER1.665_KuO	tyMax	4	638	secondary	8.1589
ER1.821_KuO	CD4+ T cells	ER1.665_KuO	tyMax	4	640	primary	24
ER1.821_KuO	CD4+ T cells	ER1.665_KuO	tyMax	4	640	secondary	8.34113
ER1.821_KuO	B cells	ER1.665_KuO	tyMax	4	642	primary	24
ER1.821_KuO	B cells	ER1.665_KuO	tyMax	4	642	secondary	3.64047
ER1.821_KuO	Macrophages	ER1.665_KuO	tyMax	4	644	primary	24
ER1.821_KuO	Macrophages	ER1.665_KuO	tyMax	4	644	secondary	4.19219
ER1.831_GFP	RBCs	ER1.657_GFP	tyMax	6	645	primary	14.2469
ER1.831_GFP	RBCs	ER1.657_GFP	tyMax	6	645	secondary	7.71934
ER1.831_GFP	Platelets	ER1.657_GFP	tyMax	6	646	primary	8.62326
ER1.831_GFP	Platelets	ER1.657_GFP	tyMax	6	646	secondary	4.17878
ER1.831_GFP	Granulocytes	ER1.657_GFP	tyMax	6	650	primary	10.1468
ER1.831_GFP	Granulocytes	ER1.657_GFP	tyMax	6	650	secondary	4.1874
ER1.831_GFP	Macrophages	ER1.657_GFP	tyMax	6	651	primary	13.3315
ER1.831_GFP	Macrophages	ER1.657_GFP	tyMax	6	651	secondary	4.35274
ER1.831_KuO	RBCs	ER1.665_KuO	tyMax	4	652	primary	24
ER1.831_KuO	RBCs	ER1.665_KuO	tyMax	4	652	secondary	4.38956
ER1.831_KuO	Macrophages	ER1.665_KuO	tyMax	4	658	primary	24
ER1.831_KuO	Macrophages	ER1.665_KuO	tyMax	4	658	secondary	4.19277
ER1.833_GFP	RBCs	ER1.657_GFP	tyMax	6	659	primary	14.2469
ER1.833_GFP	RBCs	ER1.657_GFP	tyMax	6	659	secondary	8.18663
ER1.833_GFP	Platelets	ER1.657_GFP	tyMax	6	660	primary	8.62326
ER1.833_GFP	Platelets	ER1.657_GFP	tyMax	6	660	secondary	3.46492
ER1.833_GFP	B cells	ER1.657_GFP	tyMax	6	663	primary	17.2651
ER1.833_GFP	B cells	ER1.657_GFP	tyMax	6	663	secondary	7.99511
ER1.833_GFP	Granulocytes	ER1.657_GFP	tyMax	6	664	primary	10.1468
ER1.833_GFP	Granulocytes	ER1.657_GFP	tyMax	6	664	secondary	7.718
ER1.833_GFP	Macrophages	ER1.657_GFP	tyMax	6	665	primary	13.3315
ER1.833_GFP	Macrophages	ER1.657_GFP	tyMax	6	665	secondary	7.85264
ER1.834_KuO	RBCs	ER1.665_KuO	tyMax	4	666	primary	24
ER1.834_KuO	RBCs	ER1.665_KuO	tyMax	4	666	secondary	9.62186
ER1.834_KuO	Macrophages	ER1.665_KuO	tyMax	4	672	primary	24
ER1.834_KuO	Macrophages	ER1.665_KuO	tyMax	4	672	secondary	8.19277
ER1.835_GFP	RBCs	ER1.657_GFP	tyMax	6	673	primary	14.2469
ER1.835_GFP	RBCs	ER1.657_GFP	tyMax	6	673	secondary	8.16296
ER1.835_GFP	Platelets	ER1.657_GFP	tyMax	6	674	primary	8.62326
ER1.835_GFP	Platelets	ER1.657_GFP	tyMax	6	674	secondary	4.18071
ER1.835_GFP	B cells	ER1.657_GFP	tyMax	6	677	primary	17.2651
ER1.835_GFP	B cells	ER1.657_GFP	tyMax	6	677	secondary	9.1854
ER1.835_GFP	Granulocytes	ER1.657_GFP	tyMax	6	678	primary	10.1468
ER1.835_GFP	Granulocytes	ER1.657_GFP	tyMax	6	678	secondary	4.19128
ER1.835_GFP	Macrophages	ER1.657_GFP	tyMax	6	679	primary	13.3315
ER1.835_GFP	Macrophages	ER1.657_GFP	tyMax	6	679	secondary	4.15764
ER1.836_GFP	RBCs	ER1.657_GFP	tyMax	6	680	primary	14.2469
ER1.836_GFP	RBCs	ER1.657_GFP	tyMax	6	680	secondary	6.95411
ER1.836_GFP	Platelets	ER1.657_GFP	tyMax	6	681	primary	8.62326
ER1.836_GFP	Platelets	ER1.657_GFP	tyMax	6	681	secondary	4.19276
ER1.836_GFP	Granulocytes	ER1.657_GFP	tyMax	6	685	primary	10.1468
ER1.836_GFP	Granulocytes	ER1.657_GFP	tyMax	6	685	secondary	4.19277
ER1.836_GFP	Macrophages	ER1.657_GFP	tyMax	6	686	primary	13.3315
ER1.836_GFP	Macrophages	ER1.657_GFP	tyMax	6	686	secondary	4.19277
ER1.840_GFP	RBCs	ER1.657_GFP	tyMax	6	687	primary	14.2469
ER1.840_GFP	RBCs	ER1.657_GFP	tyMax	6	687	secondary	13.0888
ER1.840_GFP	Platelets	ER1.657_GFP	tyMax	6	688	primary	8.62326
ER1.840_GFP	Platelets	ER1.657_GFP	tyMax	6	688	secondary	5.66863
ER1.840_GFP	Granulocytes	ER1.657_GFP	tyMax	6	692	primary	10.1468
ER1.840_GFP	Granulocytes	ER1.657_GFP	tyMax	6	692	secondary	7.75985
ER1.840_GFP	Macrophages	ER1.657_GFP	tyMax	6	693	primary	13.3315
ER1.840_GFP	Macrophages	ER1.657_GFP	tyMax	6	693	secondary	9.00638
ER1.843_GFP	RBCs	ER1.657_GFP	tyMax	6	694	primary	14.2469
ER1.843_GFP	RBCs	ER1.657_GFP	tyMax	6	694	secondary	8.13398
ER1.843_GFP	Platelets	ER1.657_GFP	tyMax	6	695	primary	8.62326
ER1.843_GFP	Platelets	ER1.657_GFP	tyMax	6	695	secondary	4.15636
ER1.843_GFP	Granulocytes	ER1.657_GFP	tyMax	6	699	primary	10.1468
ER1.843_GFP	Granulocytes	ER1.657_GFP	tyMax	6	699	secondary	4.37092
ER1.843_GFP	Macrophages	ER1.657_GFP	tyMax	6	700	primary	13.3315
ER1.843_GFP	Macrophages	ER1.657_GFP	tyMax	6	700	secondary	5.10928
ER1.845_GFP	RBCs	ER1.657_GFP	tyMax	6	701	primary	14.2469
ER1.845_GFP	RBCs	ER1.657_GFP	tyMax	6	701	secondary	6.19399
ER1.845_GFP	Platelets	ER1.657_GFP	tyMax	6	702	primary	8.62326
ER1.845_GFP	Platelets	ER1.657_GFP	tyMax	6	702	secondary	4.18596
ER1.845_GFP	Granulocytes	ER1.657_GFP	tyMax	6	706	primary	10.1468
ER1.845_GFP	Granulocytes	ER1.657_GFP	tyMax	6	706	secondary	4.1816
ER1.845_GFP	Macrophages	ER1.657_GFP	tyMax	6	707	primary	13.3315
ER1.845_GFP	Macrophages	ER1.657_GFP	tyMax	6	707	secondary	4.19277
ER1.848_GFP	RBCs	ER1.657_GFP	tyMax	6	708	primary	14.2469
ER1.848_GFP	RBCs	ER1.657_GFP	tyMax	6	708	secondary	7.80178
ER1.848_GFP	Platelets	ER1.657_GFP	tyMax	6	709	primary	8.62326
ER1.848_GFP	Platelets	ER1.657_GFP	tyMax	6	709	secondary	4.18515
ER1.848_GFP	Granulocytes	ER1.657_GFP	tyMax	6	713	primary	10.1468
ER1.848_GFP	Granulocytes	ER1.657_GFP	tyMax	6	713	secondary	4.93303
ER1.848_GFP	Macrophages	ER1.657_GFP	tyMax	6	714	primary	13.3315
ER1.848_GFP	Macrophages	ER1.657_GFP	tyMax	6	714	secondary	4.06136
ER1.850_GFP	RBCs	ER1.641_GFP	tyMax	5	715	primary	17.7034
ER1.850_GFP	RBCs	ER1.641_GFP	tyMax	5	715	secondary	13.1673
ER1.850_GFP	Platelets	ER1.641_GFP	tyMax	5	716	primary	11.8129
ER1.850_GFP	Platelets	ER1.641_GFP	tyMax	5	716	secondary	5.76462
ER1.850_GFP	Granulocytes	ER1.641_GFP	tyMax	5	720	primary	15.0652
ER1.850_GFP	Granulocytes	ER1.641_GFP	tyMax	5	720	secondary	9.07158
ER1.850_GFP	Macrophages	ER1.641_GFP	tyMax	5	721	primary	16.4703
ER1.850_GFP	Macrophages	ER1.641_GFP	tyMax	5	721	secondary	13.2058
ER1.472_GFP	RBCs	NA1.446_GFP	tGrowth	1	729	primary	10.7403
ER1.472_GFP	RBCs	NA1.446_GFP	tGrowth	1	729	secondary	4.6696
ER1.472_GFP	Platelets	NA1.446_GFP	tGrowth	1	730	primary	5.81752
ER1.472_GFP	Platelets	NA1.446_GFP	tGrowth	1	730	secondary	4.66736
ER1.472_GFP	CD8+ T cells	NA1.446_GFP	tGrowth	1	732	primary	12.1881
ER1.472_GFP	CD8+ T cells	NA1.446_GFP	tGrowth	1	732	secondary	4.16512
ER1.472_GFP	Macrophages	NA1.446_GFP	tGrowth	1	735	primary	8.32985
ER1.472_GFP	Macrophages	NA1.446_GFP	tGrowth	1	735	secondary	4.67295
ER1.479_GFP	RBCs	NA1.446_GFP	tGrowth	1	736	primary	10.7403
ER1.479_GFP	RBCs	NA1.446_GFP	tGrowth	1	736	secondary	4.54536
ER1.479_GFP	Platelets	NA1.446_GFP	tGrowth	1	737	primary	5.81752
ER1.479_GFP	Platelets	NA1.446_GFP	tGrowth	1	737	secondary	4.6719
ER1.479_GFP	CD8+ T cells	NA1.446_GFP	tGrowth	1	739	primary	12.1881
ER1.479_GFP	CD8+ T cells	NA1.446_GFP	tGrowth	1	739	secondary	7.06664
ER1.479_GFP	Granulocytes	NA1.446_GFP	tGrowth	1	741	primary	6.87226
ER1.479_GFP	Granulocytes	NA1.446_GFP	tGrowth	1	741	secondary	4.67295
ER1.479_GFP	Macrophages	NA1.446_GFP	tGrowth	1	742	primary	8.32985
ER1.479_GFP	Macrophages	NA1.446_GFP	tGrowth	1	742	secondary	4.6721
ER1.480_GFP	RBCs	NA1.446_GFP	tGrowth	1	743	primary	10.7403
ER1.480_GFP	RBCs	NA1.446_GFP	tGrowth	1	743	secondary	4.67275
ER1.483_GFP	RBCs	NA1.446_GFP	tGrowth	1	750	primary	10.7403
ER1.483_GFP	RBCs	NA1.446_GFP	tGrowth	1	750	secondary	4.66063
ER1.483_GFP	Platelets	NA1.446_GFP	tGrowth	1	751	primary	5.81752
ER1.483_GFP	Platelets	NA1.446_GFP	tGrowth	1	751	secondary	4.67295
ER1.483_GFP	Granulocytes	NA1.446_GFP	tGrowth	1	755	primary	6.87226
ER1.483_GFP	Granulocytes	NA1.446_GFP	tGrowth	1	755	secondary	4.67295
ER1.483_GFP	Macrophages	NA1.446_GFP	tGrowth	1	756	primary	8.32985
ER1.483_GFP	Macrophages	NA1.446_GFP	tGrowth	1	756	secondary	4.66865
ER1.486_GFP	Platelets	NA1.446_GFP	tGrowth	1	758	primary	5.81752
ER1.486_GFP	Platelets	NA1.446_GFP	tGrowth	1	758	secondary	3.70551
ER1.487_GFP	RBCs	NA1.446_GFP	tGrowth	1	764	primary	10.7403
ER1.487_GFP	RBCs	NA1.446_GFP	tGrowth	1	764	secondary	9.61885
ER1.487_GFP	Platelets	NA1.446_GFP	tGrowth	1	765	primary	5.81752
ER1.487_GFP	Platelets	NA1.446_GFP	tGrowth	1	765	secondary	4.60753
ER1.487_GFP	CD8+ T cells	NA1.446_GFP	tGrowth	1	767	primary	12.1881
ER1.487_GFP	CD8+ T cells	NA1.446_GFP	tGrowth	1	767	secondary	4.01687
ER1.487_GFP	Granulocytes	NA1.446_GFP	tGrowth	1	769	primary	6.87226
ER1.487_GFP	Granulocytes	NA1.446_GFP	tGrowth	1	769	secondary	4.69589
ER1.487_GFP	Macrophages	NA1.446_GFP	tGrowth	1	770	primary	8.32985
ER1.487_GFP	Macrophages	NA1.446_GFP	tGrowth	1	770	secondary	5.5376
ER1.494_GFP	RBCs	NA1.446_GFP	tGrowth	1	771	primary	10.7403
ER1.494_GFP	RBCs	NA1.446_GFP	tGrowth	1	771	secondary	4.6655
ER1.494_GFP	Platelets	NA1.446_GFP	tGrowth	1	772	primary	5.81752
ER1.494_GFP	Platelets	NA1.446_GFP	tGrowth	1	772	secondary	4.67295
ER1.507_GFP	RBCs	NA1.446_GFP	tGrowth	1	778	primary	10.7403
ER1.507_GFP	RBCs	NA1.446_GFP	tGrowth	1	778	secondary	4.66766
ER1.507_GFP	Platelets	NA1.446_GFP	tGrowth	1	779	primary	5.81752
ER1.507_GFP	Platelets	NA1.446_GFP	tGrowth	1	779	secondary	4.67295
ER1.507_GFP	Granulocytes	NA1.446_GFP	tGrowth	1	783	primary	6.87226
ER1.507_GFP	Granulocytes	NA1.446_GFP	tGrowth	1	783	secondary	4.67295
ER1.507_GFP	Macrophages	NA1.446_GFP	tGrowth	1	784	primary	8.32985
ER1.507_GFP	Macrophages	NA1.446_GFP	tGrowth	1	784	secondary	4.67295
ER1.512_GFP	Granulocytes	NA1.446_GFP	tGrowth	1	790	primary	6.87226
ER1.512_GFP	Granulocytes	NA1.446_GFP	tGrowth	1	790	secondary	4.67295
ER1.512_GFP	Macrophages	NA1.446_GFP	tGrowth	1	791	primary	8.32985
ER1.512_GFP	Macrophages	NA1.446_GFP	tGrowth	1	791	secondary	4.67295
ER1.520_GFP	RBCs	NA1.446_GFP	tGrowth	1	792	primary	10.7403
ER1.520_GFP	RBCs	NA1.446_GFP	tGrowth	1	792	secondary	4.67226
ER1.520_GFP	Macrophages	NA1.446_GFP	tGrowth	1	798	primary	8.32985
ER1.520_GFP	Macrophages	NA1.446_GFP	tGrowth	1	798	secondary	4.67295
ER1.521_GFP	RBCs	NA1.446_GFP	tGrowth	1	799	primary	10.7403
ER1.521_GFP	RBCs	NA1.446_GFP	tGrowth	1	799	secondary	4.67224
ER1.538_GFP	RBCs	NA1.446_GFP	tGrowth	1	806	primary	10.7403
ER1.538_GFP	RBCs	NA1.446_GFP	tGrowth	1	806	secondary	4.67096
ER1.538_GFP	Granulocytes	NA1.446_GFP	tGrowth	1	811	primary	6.87226
ER1.538_GFP	Granulocytes	NA1.446_GFP	tGrowth	1	811	secondary	4.67295
ER1.538_GFP	Macrophages	NA1.446_GFP	tGrowth	1	812	primary	8.32985
ER1.538_GFP	Macrophages	NA1.446_GFP	tGrowth	1	812	secondary	4.67295
ER1.563_GFP	RBCs	NA1.446_GFP	tGrowth	1	813	primary	10.7403
ER1.563_GFP	RBCs	NA1.446_GFP	tGrowth	1	813	secondary	4.67087
ER1.563_GFP	Granulocytes	NA1.446_GFP	tGrowth	1	818	primary	6.87226
ER1.563_GFP	Granulocytes	NA1.446_GFP	tGrowth	1	818	secondary	4.67295
ER1.563_GFP	Macrophages	NA1.446_GFP	tGrowth	1	819	primary	8.32985
ER1.563_GFP	Macrophages	NA1.446_GFP	tGrowth	1	819	secondary	4.67295
ER1.573_GFP	RBCs	NA1.446_GFP	tGrowth	1	820	primary	10.7403
ER1.573_GFP	RBCs	NA1.446_GFP	tGrowth	1	820	secondary	4.67194
ER1.573_GFP	Macrophages	NA1.446_GFP	tGrowth	1	826	primary	8.32985
ER1.573_GFP	Macrophages	NA1.446_GFP	tGrowth	1	826	secondary	4.67295
ER1.579_GFP	RBCs	NA1.446_GFP	tGrowth	1	827	primary	10.7403
ER1.579_GFP	RBCs	NA1.446_GFP	tGrowth	1	827	secondary	4.67152
ER1.682_KuO	RBCs	ER1.630_KuO	tGrowth	3	841	primary	17.262
ER1.682_KuO	RBCs	ER1.630_KuO	tGrowth	3	841	secondary	4.90153
ER1.682_KuO	Granulocytes	ER1.630_KuO	tGrowth	3	846	primary	17.262
ER1.682_KuO	Granulocytes	ER1.630_KuO	tGrowth	3	846	secondary	5.52699
ER1.682_KuO	Macrophages	ER1.630_KuO	tGrowth	3	847	primary	14.3367
ER1.682_KuO	Macrophages	ER1.630_KuO	tGrowth	3	847	secondary	6.50565
ER1.684_GFP	RBCs	ER1.592_GFP	tGrowth	2	848	primary	13.5702
ER1.684_GFP	RBCs	ER1.592_GFP	tGrowth	2	848	secondary	4.14733
ER1.684_GFP	Platelets	ER1.592_GFP	tGrowth	2	849	primary	6.4658
ER1.684_GFP	Platelets	ER1.592_GFP	tGrowth	2	849	secondary	4.50285
ER1.684_GFP	Macrophages	ER1.592_GFP	tGrowth	2	854	primary	7.78265
ER1.684_GFP	Macrophages	ER1.592_GFP	tGrowth	2	854	secondary	4.18021
ER1.684_KuO	CD4+ T cells	ER1.630_KuO	tGrowth	3	857	primary	8.92018
ER1.684_KuO	CD4+ T cells	ER1.630_KuO	tGrowth	3	857	secondary	10.7561
ER1.684_KuO	CD8+ T cells	ER1.630_KuO	tGrowth	3	858	primary	3.01661
ER1.684_KuO	CD8+ T cells	ER1.630_KuO	tGrowth	3	858	secondary	4.69309
ER1.684_KuO	B cells	ER1.630_KuO	tGrowth	3	859	primary	8.77794
ER1.684_KuO	B cells	ER1.630_KuO	tGrowth	3	859	secondary	2.52145
ER1.684_KuO	Granulocytes	ER1.630_KuO	tGrowth	3	860	primary	17.262
ER1.684_KuO	Granulocytes	ER1.630_KuO	tGrowth	3	860	secondary	16.891
ER1.690_KuO	RBCs	ER1.630_KuO	tGrowth	3	862	primary	17.262
ER1.690_KuO	RBCs	ER1.630_KuO	tGrowth	3	862	secondary	4.01494
ER1.715_KuO	RBCs	ER1.630_KuO	tGrowth	3	869	primary	17.262
ER1.715_KuO	RBCs	ER1.630_KuO	tGrowth	3	869	secondary	4.12272
ER1.715_KuO	Macrophages	ER1.630_KuO	tGrowth	3	875	primary	14.3367
ER1.715_KuO	Macrophages	ER1.630_KuO	tGrowth	3	875	secondary	4.18021
ER1.719_KuO	RBCs	ER1.630_KuO	tGrowth	3	876	primary	17.262
ER1.719_KuO	RBCs	ER1.630_KuO	tGrowth	3	876	secondary	8.69715
ER1.719_KuO	CD4+ T cells	ER1.630_KuO	tGrowth	3	878	primary	8.92018
ER1.719_KuO	CD4+ T cells	ER1.630_KuO	tGrowth	3	878	secondary	4.09449
ER1.719_KuO	CD8+ T cells	ER1.630_KuO	tGrowth	3	879	primary	3.01661
ER1.719_KuO	CD8+ T cells	ER1.630_KuO	tGrowth	3	879	secondary	8.61286
ER1.719_KuO	B cells	ER1.630_KuO	tGrowth	3	880	primary	8.77794
ER1.719_KuO	B cells	ER1.630_KuO	tGrowth	3	880	secondary	18.5109
ER1.719_KuO	Granulocytes	ER1.630_KuO	tGrowth	3	881	primary	17.262
ER1.719_KuO	Granulocytes	ER1.630_KuO	tGrowth	3	881	secondary	11.0774
ER1.719_KuO	Macrophages	ER1.630_KuO	tGrowth	3	882	primary	14.3367
ER1.719_KuO	Macrophages	ER1.630_KuO	tGrowth	3	882	secondary	10.6441
ER1.724_GFP	RBCs	ER1.592_GFP	tGrowth	2	883	primary	13.5702
ER1.724_GFP	RBCs	ER1.592_GFP	tGrowth	2	883	secondary	4.11335
ER1.724_GFP	Macrophages	ER1.592_GFP	tGrowth	2	889	primary	7.78265
ER1.724_GFP	Macrophages	ER1.592_GFP	tGrowth	2	889	secondary	4.18021
ER1.734_GFP	RBCs	ER1.641_GFP	tGrowth	5	890	primary	10.9698
ER1.734_GFP	RBCs	ER1.641_GFP	tGrowth	5	890	secondary	4.80994
ER1.734_GFP	Platelets	ER1.641_GFP	tGrowth	5	891	primary	10.9456
ER1.734_GFP	Platelets	ER1.641_GFP	tGrowth	5	891	secondary	4.16368
ER1.734_GFP	CD4+ T cells	ER1.641_GFP	tGrowth	5	892	primary	3.95998
ER1.734_GFP	CD4+ T cells	ER1.641_GFP	tGrowth	5	892	secondary	4.17949
ER1.734_GFP	Granulocytes	ER1.641_GFP	tGrowth	5	895	primary	11.181
ER1.734_GFP	Granulocytes	ER1.641_GFP	tGrowth	5	895	secondary	4.17963
ER1.734_GFP	Macrophages	ER1.641_GFP	tGrowth	5	896	primary	12.4703
ER1.734_GFP	Macrophages	ER1.641_GFP	tGrowth	5	896	secondary	4.14046
ER1.749_GFP	RBCs	ER1.641_GFP	tGrowth	5	897	primary	10.9698
ER1.749_GFP	RBCs	ER1.641_GFP	tGrowth	5	897	secondary	4.51886
ER1.749_GFP	Platelets	ER1.641_GFP	tGrowth	5	898	primary	10.9456
ER1.749_GFP	Platelets	ER1.641_GFP	tGrowth	5	898	secondary	4.13189
ER1.749_GFP	Granulocytes	ER1.641_GFP	tGrowth	5	902	primary	11.181
ER1.749_GFP	Granulocytes	ER1.641_GFP	tGrowth	5	902	secondary	4.18021
ER1.749_GFP	Macrophages	ER1.641_GFP	tGrowth	5	903	primary	12.4703
ER1.749_GFP	Macrophages	ER1.641_GFP	tGrowth	5	903	secondary	4.18021
ER1.755_GFP	Platelets	ER1.641_GFP	tGrowth	5	905	primary	10.9456
ER1.755_GFP	Platelets	ER1.641_GFP	tGrowth	5	905	secondary	4.16812
ER1.755_GFP	Granulocytes	ER1.641_GFP	tGrowth	5	909	primary	11.181
ER1.755_GFP	Granulocytes	ER1.641_GFP	tGrowth	5	909	secondary	4.18021
ER1.755_GFP	Macrophages	ER1.641_GFP	tGrowth	5	910	primary	12.4703
ER1.755_GFP	Macrophages	ER1.641_GFP	tGrowth	5	910	secondary	4.18021
ER1.761_GFP	RBCs	ER1.641_GFP	tGrowth	5	911	primary	10.9698
ER1.761_GFP	RBCs	ER1.641_GFP	tGrowth	5	911	secondary	4.82984
ER1.761_GFP	Platelets	ER1.641_GFP	tGrowth	5	912	primary	10.9456
ER1.761_GFP	Platelets	ER1.641_GFP	tGrowth	5	912	secondary	4.16241
ER1.761_GFP	CD4+ T cells	ER1.641_GFP	tGrowth	5	913	primary	3.95998
ER1.761_GFP	CD4+ T cells	ER1.641_GFP	tGrowth	5	913	secondary	3.97245
ER1.761_GFP	B cells	ER1.641_GFP	tGrowth	5	915	primary	5.98175
ER1.761_GFP	B cells	ER1.641_GFP	tGrowth	5	915	secondary	7.66334
ER1.761_GFP	Granulocytes	ER1.641_GFP	tGrowth	5	916	primary	11.181
ER1.761_GFP	Granulocytes	ER1.641_GFP	tGrowth	5	916	secondary	4.18021
ER1.761_GFP	Macrophages	ER1.641_GFP	tGrowth	5	917	primary	12.4703
ER1.761_GFP	Macrophages	ER1.641_GFP	tGrowth	5	917	secondary	4.17912
ER1.770_GFP	RBCs	ER1.641_GFP	tGrowth	5	925	primary	10.9698
ER1.770_GFP	RBCs	ER1.641_GFP	tGrowth	5	925	secondary	5.6797
ER1.770_GFP	Platelets	ER1.641_GFP	tGrowth	5	926	primary	10.9456
ER1.770_GFP	Platelets	ER1.641_GFP	tGrowth	5	926	secondary	4.17987
ER1.770_GFP	Granulocytes	ER1.641_GFP	tGrowth	5	930	primary	11.181
ER1.770_GFP	Granulocytes	ER1.641_GFP	tGrowth	5	930	secondary	4.13773
ER1.778_GFP	RBCs	ER1.641_GFP	tGrowth	5	932	primary	10.9698
ER1.778_GFP	RBCs	ER1.641_GFP	tGrowth	5	932	secondary	6.83918
ER1.778_GFP	Platelets	ER1.641_GFP	tGrowth	5	933	primary	10.9456
ER1.778_GFP	Platelets	ER1.641_GFP	tGrowth	5	933	secondary	3.9772
ER1.778_GFP	CD4+ T cells	ER1.641_GFP	tGrowth	5	934	primary	3.95998
ER1.778_GFP	CD4+ T cells	ER1.641_GFP	tGrowth	5	934	secondary	5.52963
ER1.778_GFP	Granulocytes	ER1.641_GFP	tGrowth	5	937	primary	11.181
ER1.778_GFP	Granulocytes	ER1.641_GFP	tGrowth	5	937	secondary	4.00265
ER1.778_GFP	Macrophages	ER1.641_GFP	tGrowth	5	938	primary	12.4703
ER1.778_GFP	Macrophages	ER1.641_GFP	tGrowth	5	938	secondary	4.03549
ER1.785_GFP	RBCs	ER1.657_GFP	tGrowth	6	939	primary	7.09298
ER1.785_GFP	RBCs	ER1.657_GFP	tGrowth	6	939	secondary	7.58464
ER1.785_GFP	Platelets	ER1.657_GFP	tGrowth	6	940	primary	7.85628
ER1.785_GFP	Platelets	ER1.657_GFP	tGrowth	6	940	secondary	3.71345
ER1.785_GFP	B cells	ER1.657_GFP	tGrowth	6	943	primary	8.9994
ER1.785_GFP	B cells	ER1.657_GFP	tGrowth	6	943	secondary	4.98706
ER1.785_GFP	Granulocytes	ER1.657_GFP	tGrowth	6	944	primary	5.49781
ER1.785_GFP	Granulocytes	ER1.657_GFP	tGrowth	6	944	secondary	4.85052
ER1.785_GFP	Macrophages	ER1.657_GFP	tGrowth	6	945	primary	8.67389
ER1.785_GFP	Macrophages	ER1.657_GFP	tGrowth	6	945	secondary	5.4291
ER1.808_GFP	RBCs	ER1.657_GFP	tGrowth	6	953	primary	7.09298
ER1.808_GFP	RBCs	ER1.657_GFP	tGrowth	6	953	secondary	9.94929
ER1.808_GFP	Platelets	ER1.657_GFP	tGrowth	6	954	primary	7.85628
ER1.808_GFP	Platelets	ER1.657_GFP	tGrowth	6	954	secondary	3.96453
ER1.808_GFP	Granulocytes	ER1.657_GFP	tGrowth	6	958	primary	5.49781
ER1.808_GFP	Granulocytes	ER1.657_GFP	tGrowth	6	958	secondary	6.12237
ER1.808_GFP	Macrophages	ER1.657_GFP	tGrowth	6	959	primary	8.67389
ER1.808_GFP	Macrophages	ER1.657_GFP	tGrowth	6	959	secondary	6.2059
ER1.812_GFP	RBCs	ER1.657_GFP	tGrowth	6	967	primary	7.09298
ER1.812_GFP	RBCs	ER1.657_GFP	tGrowth	6	967	secondary	3.79161
ER1.812_GFP	Platelets	ER1.657_GFP	tGrowth	6	968	primary	7.85628
ER1.812_GFP	Platelets	ER1.657_GFP	tGrowth	6	968	secondary	4.0953
ER1.812_GFP	B cells	ER1.657_GFP	tGrowth	6	971	primary	8.9994
ER1.812_GFP	B cells	ER1.657_GFP	tGrowth	6	971	secondary	3.82889
ER1.812_GFP	Granulocytes	ER1.657_GFP	tGrowth	6	972	primary	5.49781
ER1.812_GFP	Granulocytes	ER1.657_GFP	tGrowth	6	972	secondary	4.11659
ER1.812_GFP	Macrophages	ER1.657_GFP	tGrowth	6	973	primary	8.67389
ER1.812_GFP	Macrophages	ER1.657_GFP	tGrowth	6	973	secondary	4.11052
ER1.813_GFP	RBCs	ER1.657_GFP	tGrowth	6	974	primary	7.09298
ER1.813_GFP	RBCs	ER1.657_GFP	tGrowth	6	974	secondary	4.17936
ER1.813_GFP	Platelets	ER1.657_GFP	tGrowth	6	975	primary	7.85628
ER1.813_GFP	Platelets	ER1.657_GFP	tGrowth	6	975	secondary	4.16413
ER1.813_GFP	Granulocytes	ER1.657_GFP	tGrowth	6	979	primary	5.49781
ER1.813_GFP	Granulocytes	ER1.657_GFP	tGrowth	6	979	secondary	4.18021
ER1.813_GFP	Macrophages	ER1.657_GFP	tGrowth	6	980	primary	8.67389
ER1.813_GFP	Macrophages	ER1.657_GFP	tGrowth	6	980	secondary	4.18021
ER1.821_GFP	RBCs	ER1.657_GFP	tGrowth	6	995	primary	7.09298
ER1.821_GFP	RBCs	ER1.657_GFP	tGrowth	6	995	secondary	4.12338
ER1.821_GFP	Platelets	ER1.657_GFP	tGrowth	6	996	primary	7.85628
ER1.821_GFP	Platelets	ER1.657_GFP	tGrowth	6	996	secondary	4.12351
ER1.821_GFP	Granulocytes	ER1.657_GFP	tGrowth	6	1000	primary	5.49781
ER1.821_GFP	Granulocytes	ER1.657_GFP	tGrowth	6	1000	secondary	4.18021
ER1.821_GFP	Macrophages	ER1.657_GFP	tGrowth	6	1001	primary	8.67389
ER1.821_GFP	Macrophages	ER1.657_GFP	tGrowth	6	1001	secondary	4.18021
ER1.831_GFP	RBCs	ER1.657_GFP	tGrowth	6	1009	primary	7.09298
ER1.831_GFP	RBCs	ER1.657_GFP	tGrowth	6	1009	secondary	3.71934
ER1.831_GFP	Platelets	ER1.657_GFP	tGrowth	6	1010	primary	7.85628
ER1.831_GFP	Platelets	ER1.657_GFP	tGrowth	6	1010	secondary	4.11786
ER1.831_GFP	Granulocytes	ER1.657_GFP	tGrowth	6	1014	primary	5.49781
ER1.831_GFP	Granulocytes	ER1.657_GFP	tGrowth	6	1014	secondary	4.11405
ER1.831_GFP	Macrophages	ER1.657_GFP	tGrowth	6	1015	primary	8.67389
ER1.831_GFP	Macrophages	ER1.657_GFP	tGrowth	6	1015	secondary	4.30378
ER1.833_GFP	RBCs	ER1.657_GFP	tGrowth	6	1023	primary	7.09298
ER1.833_GFP	RBCs	ER1.657_GFP	tGrowth	6	1023	secondary	3.83574
ER1.833_GFP	Platelets	ER1.657_GFP	tGrowth	6	1024	primary	7.85628
ER1.833_GFP	Platelets	ER1.657_GFP	tGrowth	6	1024	secondary	2.62995
ER1.833_GFP	B cells	ER1.657_GFP	tGrowth	6	1027	primary	8.9994
ER1.833_GFP	B cells	ER1.657_GFP	tGrowth	6	1027	secondary	3.82993
ER1.833_GFP	Granulocytes	ER1.657_GFP	tGrowth	6	1028	primary	5.49781
ER1.833_GFP	Granulocytes	ER1.657_GFP	tGrowth	6	1028	secondary	3.718
ER1.833_GFP	Macrophages	ER1.657_GFP	tGrowth	6	1029	primary	8.67389
ER1.833_GFP	Macrophages	ER1.657_GFP	tGrowth	6	1029	secondary	3.85264
ER1.835_GFP	RBCs	ER1.657_GFP	tGrowth	6	1037	primary	7.09298
ER1.835_GFP	RBCs	ER1.657_GFP	tGrowth	6	1037	secondary	6.31531
ER1.835_GFP	Platelets	ER1.657_GFP	tGrowth	6	1038	primary	7.85628
ER1.835_GFP	Platelets	ER1.657_GFP	tGrowth	6	1038	secondary	4.14535
ER1.835_GFP	B cells	ER1.657_GFP	tGrowth	6	1041	primary	8.9994
ER1.835_GFP	B cells	ER1.657_GFP	tGrowth	6	1041	secondary	5.1854
ER1.835_GFP	Granulocytes	ER1.657_GFP	tGrowth	6	1042	primary	5.49781
ER1.835_GFP	Granulocytes	ER1.657_GFP	tGrowth	6	1042	secondary	4.17535
ER1.835_GFP	Macrophages	ER1.657_GFP	tGrowth	6	1043	primary	8.67389
ER1.835_GFP	Macrophages	ER1.657_GFP	tGrowth	6	1043	secondary	4.08792
ER1.836_GFP	RBCs	ER1.657_GFP	tGrowth	6	1044	primary	7.09298
ER1.836_GFP	RBCs	ER1.657_GFP	tGrowth	6	1044	secondary	2.95411
ER1.836_GFP	Platelets	ER1.657_GFP	tGrowth	6	1045	primary	7.85628
ER1.836_GFP	Platelets	ER1.657_GFP	tGrowth	6	1045	secondary	4.18017
ER1.836_GFP	Granulocytes	ER1.657_GFP	tGrowth	6	1049	primary	5.49781
ER1.836_GFP	Granulocytes	ER1.657_GFP	tGrowth	6	1049	secondary	4.18021
ER1.836_GFP	Macrophages	ER1.657_GFP	tGrowth	6	1050	primary	8.67389
ER1.836_GFP	Macrophages	ER1.657_GFP	tGrowth	6	1050	secondary	4.18021
ER1.840_GFP	RBCs	ER1.657_GFP	tGrowth	6	1051	primary	7.09298
ER1.840_GFP	RBCs	ER1.657_GFP	tGrowth	6	1051	secondary	8.15191
ER1.840_GFP	Platelets	ER1.657_GFP	tGrowth	6	1052	primary	7.85628
ER1.840_GFP	Platelets	ER1.657_GFP	tGrowth	6	1052	secondary	5.58474
ER1.840_GFP	Granulocytes	ER1.657_GFP	tGrowth	6	1056	primary	5.49781
ER1.840_GFP	Granulocytes	ER1.657_GFP	tGrowth	6	1056	secondary	3.23196
ER1.840_GFP	Macrophages	ER1.657_GFP	tGrowth	6	1057	primary	8.67389
ER1.840_GFP	Macrophages	ER1.657_GFP	tGrowth	6	1057	secondary	4.68763
ER1.843_GFP	RBCs	ER1.657_GFP	tGrowth	6	1058	primary	7.09298
ER1.843_GFP	RBCs	ER1.657_GFP	tGrowth	6	1058	secondary	7.71489
ER1.843_GFP	Platelets	ER1.657_GFP	tGrowth	6	1059	primary	7.85628
ER1.843_GFP	Platelets	ER1.657_GFP	tGrowth	6	1059	secondary	4.04792
ER1.843_GFP	Granulocytes	ER1.657_GFP	tGrowth	6	1063	primary	5.49781
ER1.843_GFP	Granulocytes	ER1.657_GFP	tGrowth	6	1063	secondary	4.30446
ER1.843_GFP	Macrophages	ER1.657_GFP	tGrowth	6	1064	primary	8.67389
ER1.843_GFP	Macrophages	ER1.657_GFP	tGrowth	6	1064	secondary	5.10928
ER1.845_GFP	RBCs	ER1.657_GFP	tGrowth	6	1065	primary	7.09298
ER1.845_GFP	RBCs	ER1.657_GFP	tGrowth	6	1065	secondary	6.19399
ER1.845_GFP	Platelets	ER1.657_GFP	tGrowth	6	1066	primary	7.85628
ER1.845_GFP	Platelets	ER1.657_GFP	tGrowth	6	1066	secondary	4.1597
ER1.845_GFP	Granulocytes	ER1.657_GFP	tGrowth	6	1070	primary	5.49781
ER1.845_GFP	Granulocytes	ER1.657_GFP	tGrowth	6	1070	secondary	4.1412
ER1.845_GFP	Macrophages	ER1.657_GFP	tGrowth	6	1071	primary	8.67389
ER1.845_GFP	Macrophages	ER1.657_GFP	tGrowth	6	1071	secondary	4.18021
ER1.848_GFP	RBCs	ER1.657_GFP	tGrowth	6	1072	primary	7.09298
ER1.848_GFP	RBCs	ER1.657_GFP	tGrowth	6	1072	secondary	3.80178
ER1.848_GFP	Platelets	ER1.657_GFP	tGrowth	6	1073	primary	7.85628
ER1.848_GFP	Platelets	ER1.657_GFP	tGrowth	6	1073	secondary	4.15467
ER1.848_GFP	Granulocytes	ER1.657_GFP	tGrowth	6	1077	primary	5.49781
ER1.848_GFP	Granulocytes	ER1.657_GFP	tGrowth	6	1077	secondary	4.93303
ER1.848_GFP	Macrophages	ER1.657_GFP	tGrowth	6	1078	primary	8.67389
ER1.848_GFP	Macrophages	ER1.657_GFP	tGrowth	6	1078	secondary	3.87417
ER1.850_GFP	RBCs	ER1.641_GFP	tGrowth	5	1079	primary	10.9698
ER1.850_GFP	RBCs	ER1.641_GFP	tGrowth	5	1079	secondary	7.72227
ER1.850_GFP	Platelets	ER1.641_GFP	tGrowth	5	1080	primary	10.9456
ER1.850_GFP	Platelets	ER1.641_GFP	tGrowth	5	1080	secondary	5.59867
ER1.850_GFP	Granulocytes	ER1.641_GFP	tGrowth	5	1084	primary	11.181
ER1.850_GFP	Granulocytes	ER1.641_GFP	tGrowth	5	1084	secondary	4.91008
ER1.850_GFP	Macrophages	ER1.641_GFP	tGrowth	5	1085	primary	12.4703
ER1.850_GFP	Macrophages	ER1.641_GFP	tGrowth	5	1085	secondary	8.58647
ER1.472_GFP	RBCs	NA1.446_GFP	tHalfReg	1	1093	primary	31.2911
ER1.472_GFP	RBCs	NA1.446_GFP	tHalfReg	1	1093	secondary	7.8078
ER1.472_GFP	Platelets	NA1.446_GFP	tHalfReg	1	1094	primary	20.0372
ER1.472_GFP	Platelets	NA1.446_GFP	tHalfReg	1	1094	secondary	7.85062
ER1.472_GFP	CD8+ T cells	NA1.446_GFP	tHalfReg	1	1096	primary	68.5301
ER1.472_GFP	CD8+ T cells	NA1.446_GFP	tHalfReg	1	1096	secondary	74.0667
ER1.472_GFP	Macrophages	NA1.446_GFP	tHalfReg	1	1099	primary	68.5301
ER1.472_GFP	Macrophages	NA1.446_GFP	tHalfReg	1	1099	secondary	7.74733
ER1.479_GFP	RBCs	NA1.446_GFP	tHalfReg	1	1100	primary	31.2911
ER1.479_GFP	RBCs	NA1.446_GFP	tHalfReg	1	1100	secondary	8.58459
ER1.479_GFP	Platelets	NA1.446_GFP	tHalfReg	1	1101	primary	20.0372
ER1.479_GFP	Platelets	NA1.446_GFP	tHalfReg	1	1101	secondary	7.76654
ER1.479_GFP	CD8+ T cells	NA1.446_GFP	tHalfReg	1	1103	primary	68.5301
ER1.479_GFP	CD8+ T cells	NA1.446_GFP	tHalfReg	1	1103	secondary	74.0667
ER1.479_GFP	Granulocytes	NA1.446_GFP	tHalfReg	1	1105	primary	68.5301
ER1.479_GFP	Granulocytes	NA1.446_GFP	tHalfReg	1	1105	secondary	7.74733
ER1.479_GFP	Macrophages	NA1.446_GFP	tHalfReg	1	1106	primary	68.5301
ER1.479_GFP	Macrophages	NA1.446_GFP	tHalfReg	1	1106	secondary	7.76284
ER1.480_GFP	RBCs	NA1.446_GFP	tHalfReg	1	1107	primary	31.2911
ER1.480_GFP	RBCs	NA1.446_GFP	tHalfReg	1	1107	secondary	7.75092
ER1.483_GFP	RBCs	NA1.446_GFP	tHalfReg	1	1114	primary	31.2911
ER1.483_GFP	RBCs	NA1.446_GFP	tHalfReg	1	1114	secondary	7.98696
ER1.483_GFP	Platelets	NA1.446_GFP	tHalfReg	1	1115	primary	20.0372
ER1.483_GFP	Platelets	NA1.446_GFP	tHalfReg	1	1115	secondary	7.74733
ER1.483_GFP	Granulocytes	NA1.446_GFP	tHalfReg	1	1119	primary	68.5301
ER1.483_GFP	Granulocytes	NA1.446_GFP	tHalfReg	1	1119	secondary	7.74733
ER1.483_GFP	Macrophages	NA1.446_GFP	tHalfReg	1	1120	primary	68.5301
ER1.483_GFP	Macrophages	NA1.446_GFP	tHalfReg	1	1120	secondary	7.82652
ER1.486_GFP	Platelets	NA1.446_GFP	tHalfReg	1	1122	primary	20.0372
ER1.486_GFP	Platelets	NA1.446_GFP	tHalfReg	1	1122	secondary	8.94933
ER1.487_GFP	RBCs	NA1.446_GFP	tHalfReg	1	1128	primary	31.2911
ER1.487_GFP	RBCs	NA1.446_GFP	tHalfReg	1	1128	secondary	15.0485
ER1.487_GFP	Platelets	NA1.446_GFP	tHalfReg	1	1129	primary	20.0372
ER1.487_GFP	Platelets	NA1.446_GFP	tHalfReg	1	1129	secondary	8.21387
ER1.487_GFP	CD8+ T cells	NA1.446_GFP	tHalfReg	1	1131	primary	68.5301
ER1.487_GFP	CD8+ T cells	NA1.446_GFP	tHalfReg	1	1131	secondary	74.0667
ER1.487_GFP	Granulocytes	NA1.446_GFP	tHalfReg	1	1133	primary	68.5301
ER1.487_GFP	Granulocytes	NA1.446_GFP	tHalfReg	1	1133	secondary	10.2705
ER1.487_GFP	Macrophages	NA1.446_GFP	tHalfReg	1	1134	primary	68.5301
ER1.487_GFP	Macrophages	NA1.446_GFP	tHalfReg	1	1134	secondary	12.8541
ER1.494_GFP	RBCs	NA1.446_GFP	tHalfReg	1	1135	primary	31.2911
ER1.494_GFP	RBCs	NA1.446_GFP	tHalfReg	1	1135	secondary	7.88636
ER1.494_GFP	Platelets	NA1.446_GFP	tHalfReg	1	1136	primary	20.0372
ER1.494_GFP	Platelets	NA1.446_GFP	tHalfReg	1	1136	secondary	7.74733
ER1.507_GFP	RBCs	NA1.446_GFP	tHalfReg	1	1142	primary	31.2911
ER1.507_GFP	RBCs	NA1.446_GFP	tHalfReg	1	1142	secondary	7.84493
ER1.507_GFP	Platelets	NA1.446_GFP	tHalfReg	1	1143	primary	20.0372
ER1.507_GFP	Platelets	NA1.446_GFP	tHalfReg	1	1143	secondary	7.74733
ER1.507_GFP	Granulocytes	NA1.446_GFP	tHalfReg	1	1147	primary	68.5301
ER1.507_GFP	Granulocytes	NA1.446_GFP	tHalfReg	1	1147	secondary	7.74733
ER1.507_GFP	Macrophages	NA1.446_GFP	tHalfReg	1	1148	primary	68.5301
ER1.507_GFP	Macrophages	NA1.446_GFP	tHalfReg	1	1148	secondary	7.74733
ER1.512_GFP	Granulocytes	NA1.446_GFP	tHalfReg	1	1154	primary	68.5301
ER1.512_GFP	Granulocytes	NA1.446_GFP	tHalfReg	1	1154	secondary	7.74733
ER1.512_GFP	Macrophages	NA1.446_GFP	tHalfReg	1	1155	primary	68.5301
ER1.512_GFP	Macrophages	NA1.446_GFP	tHalfReg	1	1155	secondary	7.74733
ER1.520_GFP	RBCs	NA1.446_GFP	tHalfReg	1	1156	primary	31.2911
ER1.520_GFP	RBCs	NA1.446_GFP	tHalfReg	1	1156	secondary	7.75981
ER1.520_GFP	Macrophages	NA1.446_GFP	tHalfReg	1	1162	primary	68.5301
ER1.520_GFP	Macrophages	NA1.446_GFP	tHalfReg	1	1162	secondary	7.74733
ER1.521_GFP	RBCs	NA1.446_GFP	tHalfReg	1	1163	primary	31.2911
ER1.521_GFP	RBCs	NA1.446_GFP	tHalfReg	1	1163	secondary	7.7588
ER1.538_GFP	RBCs	NA1.446_GFP	tHalfReg	1	1170	primary	31.2911
ER1.538_GFP	RBCs	NA1.446_GFP	tHalfReg	1	1170	secondary	7.78368
ER1.538_GFP	Granulocytes	NA1.446_GFP	tHalfReg	1	1175	primary	68.5301
ER1.538_GFP	Granulocytes	NA1.446_GFP	tHalfReg	1	1175	secondary	7.74733
ER1.538_GFP	Macrophages	NA1.446_GFP	tHalfReg	1	1176	primary	68.5301
ER1.538_GFP	Macrophages	NA1.446_GFP	tHalfReg	1	1176	secondary	7.74733
ER1.563_GFP	RBCs	NA1.446_GFP	tHalfReg	1	1177	primary	31.2911
ER1.563_GFP	RBCs	NA1.446_GFP	tHalfReg	1	1177	secondary	7.78544
ER1.563_GFP	Granulocytes	NA1.446_GFP	tHalfReg	1	1182	primary	68.5301
ER1.563_GFP	Granulocytes	NA1.446_GFP	tHalfReg	1	1182	secondary	7.74733
ER1.563_GFP	Macrophages	NA1.446_GFP	tHalfReg	1	1183	primary	68.5301
ER1.563_GFP	Macrophages	NA1.446_GFP	tHalfReg	1	1183	secondary	7.74733
ER1.573_GFP	RBCs	NA1.446_GFP	tHalfReg	1	1184	primary	31.2911
ER1.573_GFP	RBCs	NA1.446_GFP	tHalfReg	1	1184	secondary	7.76566
ER1.573_GFP	Macrophages	NA1.446_GFP	tHalfReg	1	1190	primary	68.5301
ER1.573_GFP	Macrophages	NA1.446_GFP	tHalfReg	1	1190	secondary	7.74733
ER1.579_GFP	RBCs	NA1.446_GFP	tHalfReg	1	1191	primary	31.2911
ER1.579_GFP	RBCs	NA1.446_GFP	tHalfReg	1	1191	secondary	7.75089
ER1.682_KuO	RBCs	ER1.630_KuO	tHalfReg	3	1205	primary	68.5301
ER1.682_KuO	RBCs	ER1.630_KuO	tHalfReg	3	1205	secondary	11.8398
ER1.682_KuO	Granulocytes	ER1.630_KuO	tHalfReg	3	1210	primary	68.5301
ER1.682_KuO	Granulocytes	ER1.630_KuO	tHalfReg	3	1210	secondary	8.95044
ER1.682_KuO	Macrophages	ER1.630_KuO	tHalfReg	3	1211	primary	68.5301
ER1.682_KuO	Macrophages	ER1.630_KuO	tHalfReg	3	1211	secondary	13.1538
ER1.684_GFP	RBCs	ER1.592_GFP	tHalfReg	2	1212	primary	68.5301
ER1.684_GFP	RBCs	ER1.592_GFP	tHalfReg	2	1212	secondary	6.61469
ER1.684_GFP	Platelets	ER1.592_GFP	tHalfReg	2	1213	primary	68.5301
ER1.684_GFP	Platelets	ER1.592_GFP	tHalfReg	2	1213	secondary	7.44478
ER1.684_GFP	Macrophages	ER1.592_GFP	tHalfReg	2	1218	primary	37.3423
ER1.684_GFP	Macrophages	ER1.592_GFP	tHalfReg	2	1218	secondary	5.9674
ER1.684_KuO	CD4+ T cells	ER1.630_KuO	tHalfReg	3	1221	primary	11.4092
ER1.684_KuO	CD4+ T cells	ER1.630_KuO	tHalfReg	3	1221	secondary	26.0147
ER1.684_KuO	CD8+ T cells	ER1.630_KuO	tHalfReg	3	1222	primary	5.90094
ER1.684_KuO	CD8+ T cells	ER1.630_KuO	tHalfReg	3	1222	secondary	74.0667
ER1.684_KuO	B cells	ER1.630_KuO	tHalfReg	3	1223	primary	11.1665
ER1.684_KuO	B cells	ER1.630_KuO	tHalfReg	3	1223	secondary	13.9196
ER1.684_KuO	Granulocytes	ER1.630_KuO	tHalfReg	3	1224	primary	68.5301
ER1.684_KuO	Granulocytes	ER1.630_KuO	tHalfReg	3	1224	secondary	74.0667
ER1.690_KuO	RBCs	ER1.630_KuO	tHalfReg	3	1226	primary	68.5301
ER1.690_KuO	RBCs	ER1.630_KuO	tHalfReg	3	1226	secondary	9.84993
ER1.715_KuO	RBCs	ER1.630_KuO	tHalfReg	3	1233	primary	68.5301
ER1.715_KuO	RBCs	ER1.630_KuO	tHalfReg	3	1233	secondary	6.4758
ER1.715_KuO	Macrophages	ER1.630_KuO	tHalfReg	3	1239	primary	68.5301
ER1.715_KuO	Macrophages	ER1.630_KuO	tHalfReg	3	1239	secondary	5.9674
ER1.719_KuO	RBCs	ER1.630_KuO	tHalfReg	3	1240	primary	68.5301
ER1.719_KuO	RBCs	ER1.630_KuO	tHalfReg	3	1240	secondary	18.5871
ER1.719_KuO	CD4+ T cells	ER1.630_KuO	tHalfReg	3	1242	primary	11.4092
ER1.719_KuO	CD4+ T cells	ER1.630_KuO	tHalfReg	3	1242	secondary	12.1141
ER1.719_KuO	CD8+ T cells	ER1.630_KuO	tHalfReg	3	1243	primary	5.90094
ER1.719_KuO	CD8+ T cells	ER1.630_KuO	tHalfReg	3	1243	secondary	28.0158
ER1.719_KuO	B cells	ER1.630_KuO	tHalfReg	3	1244	primary	11.1665
ER1.719_KuO	B cells	ER1.630_KuO	tHalfReg	3	1244	secondary	74.0667
ER1.719_KuO	Granulocytes	ER1.630_KuO	tHalfReg	3	1245	primary	68.5301
ER1.719_KuO	Granulocytes	ER1.630_KuO	tHalfReg	3	1245	secondary	74.0667
ER1.719_KuO	Macrophages	ER1.630_KuO	tHalfReg	3	1246	primary	68.5301
ER1.719_KuO	Macrophages	ER1.630_KuO	tHalfReg	3	1246	secondary	25.3798
ER1.724_GFP	RBCs	ER1.592_GFP	tHalfReg	2	1247	primary	68.5301
ER1.724_GFP	RBCs	ER1.592_GFP	tHalfReg	2	1247	secondary	6.35353
ER1.724_GFP	Macrophages	ER1.592_GFP	tHalfReg	2	1253	primary	37.3423
ER1.724_GFP	Macrophages	ER1.592_GFP	tHalfReg	2	1253	secondary	5.9674
ER1.734_GFP	RBCs	ER1.641_GFP	tHalfReg	5	1254	primary	68.5301
ER1.734_GFP	RBCs	ER1.641_GFP	tHalfReg	5	1254	secondary	7.56894
ER1.734_GFP	Platelets	ER1.641_GFP	tHalfReg	5	1255	primary	17.8487
ER1.734_GFP	Platelets	ER1.641_GFP	tHalfReg	5	1255	secondary	5.97552
ER1.734_GFP	CD4+ T cells	ER1.641_GFP	tHalfReg	5	1256	primary	10.029
ER1.734_GFP	CD4+ T cells	ER1.641_GFP	tHalfReg	5	1256	secondary	5.96725
ER1.734_GFP	Granulocytes	ER1.641_GFP	tHalfReg	5	1259	primary	22.1658
ER1.734_GFP	Granulocytes	ER1.641_GFP	tHalfReg	5	1259	secondary	5.96905
ER1.734_GFP	Macrophages	ER1.641_GFP	tHalfReg	5	1260	primary	68.5301
ER1.734_GFP	Macrophages	ER1.641_GFP	tHalfReg	5	1260	secondary	6.06064
ER1.749_GFP	RBCs	ER1.641_GFP	tHalfReg	5	1261	primary	68.5301
ER1.749_GFP	RBCs	ER1.641_GFP	tHalfReg	5	1261	secondary	7.47662
ER1.749_GFP	Platelets	ER1.641_GFP	tHalfReg	5	1262	primary	17.8487
ER1.749_GFP	Platelets	ER1.641_GFP	tHalfReg	5	1262	secondary	6.53697
ER1.749_GFP	Granulocytes	ER1.641_GFP	tHalfReg	5	1266	primary	22.1658
ER1.749_GFP	Granulocytes	ER1.641_GFP	tHalfReg	5	1266	secondary	5.9674
ER1.749_GFP	Macrophages	ER1.641_GFP	tHalfReg	5	1267	primary	68.5301
ER1.749_GFP	Macrophages	ER1.641_GFP	tHalfReg	5	1267	secondary	5.9674
ER1.755_GFP	Platelets	ER1.641_GFP	tHalfReg	5	1269	primary	17.8487
ER1.755_GFP	Platelets	ER1.641_GFP	tHalfReg	5	1269	secondary	5.96469
ER1.755_GFP	Granulocytes	ER1.641_GFP	tHalfReg	5	1273	primary	22.1658
ER1.755_GFP	Granulocytes	ER1.641_GFP	tHalfReg	5	1273	secondary	5.9674
ER1.755_GFP	Macrophages	ER1.641_GFP	tHalfReg	5	1274	primary	68.5301
ER1.755_GFP	Macrophages	ER1.641_GFP	tHalfReg	5	1274	secondary	5.9674
ER1.761_GFP	RBCs	ER1.641_GFP	tHalfReg	5	1275	primary	68.5301
ER1.761_GFP	RBCs	ER1.641_GFP	tHalfReg	5	1275	secondary	8.04921
ER1.761_GFP	Platelets	ER1.641_GFP	tHalfReg	5	1276	primary	17.8487
ER1.761_GFP	Platelets	ER1.641_GFP	tHalfReg	5	1276	secondary	6.02038
ER1.761_GFP	CD4+ T cells	ER1.641_GFP	tHalfReg	5	1277	primary	10.029
ER1.761_GFP	CD4+ T cells	ER1.641_GFP	tHalfReg	5	1277	secondary	9.4911
ER1.761_GFP	B cells	ER1.641_GFP	tHalfReg	5	1279	primary	68.5301
ER1.761_GFP	B cells	ER1.641_GFP	tHalfReg	5	1279	secondary	19.0373
ER1.761_GFP	Granulocytes	ER1.641_GFP	tHalfReg	5	1280	primary	22.1658
ER1.761_GFP	Granulocytes	ER1.641_GFP	tHalfReg	5	1280	secondary	5.9674
ER1.761_GFP	Macrophages	ER1.641_GFP	tHalfReg	5	1281	primary	68.5301
ER1.761_GFP	Macrophages	ER1.641_GFP	tHalfReg	5	1281	secondary	5.9705
ER1.770_GFP	RBCs	ER1.641_GFP	tHalfReg	5	1289	primary	68.5301
ER1.770_GFP	RBCs	ER1.641_GFP	tHalfReg	5	1289	secondary	11.9365
ER1.770_GFP	Platelets	ER1.641_GFP	tHalfReg	5	1290	primary	17.8487
ER1.770_GFP	Platelets	ER1.641_GFP	tHalfReg	5	1290	secondary	5.96779
ER1.770_GFP	Granulocytes	ER1.641_GFP	tHalfReg	5	1294	primary	22.1658
ER1.770_GFP	Granulocytes	ER1.641_GFP	tHalfReg	5	1294	secondary	6.01533
ER1.778_GFP	RBCs	ER1.641_GFP	tHalfReg	5	1296	primary	68.5301
ER1.778_GFP	RBCs	ER1.641_GFP	tHalfReg	5	1296	secondary	11.4008
ER1.778_GFP	Platelets	ER1.641_GFP	tHalfReg	5	1297	primary	17.8487
ER1.778_GFP	Platelets	ER1.641_GFP	tHalfReg	5	1297	secondary	6.13313
ER1.778_GFP	CD4+ T cells	ER1.641_GFP	tHalfReg	5	1298	primary	10.029
ER1.778_GFP	CD4+ T cells	ER1.641_GFP	tHalfReg	5	1298	secondary	11.916
ER1.778_GFP	Granulocytes	ER1.641_GFP	tHalfReg	5	1301	primary	22.1658
ER1.778_GFP	Granulocytes	ER1.641_GFP	tHalfReg	5	1301	secondary	6.21742
ER1.778_GFP	Macrophages	ER1.641_GFP	tHalfReg	5	1302	primary	68.5301
ER1.778_GFP	Macrophages	ER1.641_GFP	tHalfReg	5	1302	secondary	6.18896
ER1.785_GFP	RBCs	ER1.657_GFP	tHalfReg	6	1303	primary	37.5505
ER1.785_GFP	RBCs	ER1.657_GFP	tHalfReg	6	1303	secondary	15.2585
ER1.785_GFP	Platelets	ER1.657_GFP	tHalfReg	6	1304	primary	68.5301
ER1.785_GFP	Platelets	ER1.657_GFP	tHalfReg	6	1304	secondary	8.88845
ER1.785_GFP	B cells	ER1.657_GFP	tHalfReg	6	1307	primary	68.5301
ER1.785_GFP	B cells	ER1.657_GFP	tHalfReg	6	1307	secondary	16.636
ER1.785_GFP	Granulocytes	ER1.657_GFP	tHalfReg	6	1308	primary	68.5301
ER1.785_GFP	Granulocytes	ER1.657_GFP	tHalfReg	6	1308	secondary	16.2424
ER1.785_GFP	Macrophages	ER1.657_GFP	tHalfReg	6	1309	primary	68.5301
ER1.785_GFP	Macrophages	ER1.657_GFP	tHalfReg	6	1309	secondary	20.3854
ER1.808_GFP	RBCs	ER1.657_GFP	tHalfReg	6	1317	primary	37.5505
ER1.808_GFP	RBCs	ER1.657_GFP	tHalfReg	6	1317	secondary	36.6982
ER1.808_GFP	Platelets	ER1.657_GFP	tHalfReg	6	1318	primary	68.5301
ER1.808_GFP	Platelets	ER1.657_GFP	tHalfReg	6	1318	secondary	9.55305
ER1.808_GFP	Granulocytes	ER1.657_GFP	tHalfReg	6	1322	primary	68.5301
ER1.808_GFP	Granulocytes	ER1.657_GFP	tHalfReg	6	1322	secondary	15.7412
ER1.808_GFP	Macrophages	ER1.657_GFP	tHalfReg	6	1323	primary	68.5301
ER1.808_GFP	Macrophages	ER1.657_GFP	tHalfReg	6	1323	secondary	20.7085
ER1.812_GFP	RBCs	ER1.657_GFP	tHalfReg	6	1331	primary	37.5505
ER1.812_GFP	RBCs	ER1.657_GFP	tHalfReg	6	1331	secondary	6.34142
ER1.812_GFP	Platelets	ER1.657_GFP	tHalfReg	6	1332	primary	68.5301
ER1.812_GFP	Platelets	ER1.657_GFP	tHalfReg	6	1332	secondary	6.27611
ER1.812_GFP	B cells	ER1.657_GFP	tHalfReg	6	1335	primary	68.5301
ER1.812_GFP	B cells	ER1.657_GFP	tHalfReg	6	1335	secondary	11.8106
ER1.812_GFP	Granulocytes	ER1.657_GFP	tHalfReg	6	1336	primary	68.5301
ER1.812_GFP	Granulocytes	ER1.657_GFP	tHalfReg	6	1336	secondary	6.15293
ER1.812_GFP	Macrophages	ER1.657_GFP	tHalfReg	6	1337	primary	68.5301
ER1.812_GFP	Macrophages	ER1.657_GFP	tHalfReg	6	1337	secondary	6.19201
ER1.813_GFP	RBCs	ER1.657_GFP	tHalfReg	6	1338	primary	37.5505
ER1.813_GFP	RBCs	ER1.657_GFP	tHalfReg	6	1338	secondary	5.96841
ER1.813_GFP	Platelets	ER1.657_GFP	tHalfReg	6	1339	primary	68.5301
ER1.813_GFP	Platelets	ER1.657_GFP	tHalfReg	6	1339	secondary	6.01501
ER1.813_GFP	Granulocytes	ER1.657_GFP	tHalfReg	6	1343	primary	68.5301
ER1.813_GFP	Granulocytes	ER1.657_GFP	tHalfReg	6	1343	secondary	5.9674
ER1.813_GFP	Macrophages	ER1.657_GFP	tHalfReg	6	1344	primary	68.5301
ER1.813_GFP	Macrophages	ER1.657_GFP	tHalfReg	6	1344	secondary	5.9674
ER1.821_GFP	RBCs	ER1.657_GFP	tHalfReg	6	1359	primary	37.5505
ER1.821_GFP	RBCs	ER1.657_GFP	tHalfReg	6	1359	secondary	6.03052
ER1.821_GFP	Platelets	ER1.657_GFP	tHalfReg	6	1360	primary	68.5301
ER1.821_GFP	Platelets	ER1.657_GFP	tHalfReg	6	1360	secondary	6.18452
ER1.821_GFP	Granulocytes	ER1.657_GFP	tHalfReg	6	1364	primary	68.5301
ER1.821_GFP	Granulocytes	ER1.657_GFP	tHalfReg	6	1364	secondary	5.9674
ER1.821_GFP	Macrophages	ER1.657_GFP	tHalfReg	6	1365	primary	68.5301
ER1.821_GFP	Macrophages	ER1.657_GFP	tHalfReg	6	1365	secondary	5.9674
ER1.831_GFP	RBCs	ER1.657_GFP	tHalfReg	6	1373	primary	37.5505
ER1.831_GFP	RBCs	ER1.657_GFP	tHalfReg	6	1373	secondary	6.84496
ER1.831_GFP	Platelets	ER1.657_GFP	tHalfReg	6	1374	primary	68.5301
ER1.831_GFP	Platelets	ER1.657_GFP	tHalfReg	6	1374	secondary	6.23001
ER1.831_GFP	Granulocytes	ER1.657_GFP	tHalfReg	6	1378	primary	68.5301
ER1.831_GFP	Granulocytes	ER1.657_GFP	tHalfReg	6	1378	secondary	6.37451
ER1.831_GFP	Macrophages	ER1.657_GFP	tHalfReg	6	1379	primary	68.5301
ER1.831_GFP	Macrophages	ER1.657_GFP	tHalfReg	6	1379	secondary	7.06528
ER1.833_GFP	RBCs	ER1.657_GFP	tHalfReg	6	1387	primary	37.5505
ER1.833_GFP	RBCs	ER1.657_GFP	tHalfReg	6	1387	secondary	9.24962
ER1.833_GFP	Platelets	ER1.657_GFP	tHalfReg	6	1388	primary	68.5301
ER1.833_GFP	Platelets	ER1.657_GFP	tHalfReg	6	1388	secondary	13.988
ER1.833_GFP	B cells	ER1.657_GFP	tHalfReg	6	1391	primary	68.5301
ER1.833_GFP	B cells	ER1.657_GFP	tHalfReg	6	1391	secondary	10.5783
ER1.833_GFP	Granulocytes	ER1.657_GFP	tHalfReg	6	1392	primary	68.5301
ER1.833_GFP	Granulocytes	ER1.657_GFP	tHalfReg	6	1392	secondary	6.46936
ER1.833_GFP	Macrophages	ER1.657_GFP	tHalfReg	6	1393	primary	68.5301
ER1.833_GFP	Macrophages	ER1.657_GFP	tHalfReg	6	1393	secondary	6.3109
ER1.835_GFP	RBCs	ER1.657_GFP	tHalfReg	6	1401	primary	37.5505
ER1.835_GFP	RBCs	ER1.657_GFP	tHalfReg	6	1401	secondary	8.40881
ER1.835_GFP	Platelets	ER1.657_GFP	tHalfReg	6	1402	primary	68.5301
ER1.835_GFP	Platelets	ER1.657_GFP	tHalfReg	6	1402	secondary	6.05435
ER1.835_GFP	B cells	ER1.657_GFP	tHalfReg	6	1405	primary	68.5301
ER1.835_GFP	B cells	ER1.657_GFP	tHalfReg	6	1405	secondary	24.061
ER1.835_GFP	Granulocytes	ER1.657_GFP	tHalfReg	6	1406	primary	68.5301
ER1.835_GFP	Granulocytes	ER1.657_GFP	tHalfReg	6	1406	secondary	5.98135
ER1.835_GFP	Macrophages	ER1.657_GFP	tHalfReg	6	1407	primary	68.5301
ER1.835_GFP	Macrophages	ER1.657_GFP	tHalfReg	6	1407	secondary	6.17539
ER1.836_GFP	RBCs	ER1.657_GFP	tHalfReg	6	1408	primary	37.5505
ER1.836_GFP	RBCs	ER1.657_GFP	tHalfReg	6	1408	secondary	5.24437
ER1.836_GFP	Platelets	ER1.657_GFP	tHalfReg	6	1409	primary	68.5301
ER1.836_GFP	Platelets	ER1.657_GFP	tHalfReg	6	1409	secondary	5.9675
ER1.836_GFP	Granulocytes	ER1.657_GFP	tHalfReg	6	1413	primary	68.5301
ER1.836_GFP	Granulocytes	ER1.657_GFP	tHalfReg	6	1413	secondary	5.9674
ER1.836_GFP	Macrophages	ER1.657_GFP	tHalfReg	6	1414	primary	68.5301
ER1.836_GFP	Macrophages	ER1.657_GFP	tHalfReg	6	1414	secondary	5.9674
ER1.840_GFP	RBCs	ER1.657_GFP	tHalfReg	6	1415	primary	37.5505
ER1.840_GFP	RBCs	ER1.657_GFP	tHalfReg	6	1415	secondary	14.5634
ER1.840_GFP	Platelets	ER1.657_GFP	tHalfReg	6	1416	primary	68.5301
ER1.840_GFP	Platelets	ER1.657_GFP	tHalfReg	6	1416	secondary	13.3832
ER1.840_GFP	Granulocytes	ER1.657_GFP	tHalfReg	6	1420	primary	68.5301
ER1.840_GFP	Granulocytes	ER1.657_GFP	tHalfReg	6	1420	secondary	7.78015
ER1.840_GFP	Macrophages	ER1.657_GFP	tHalfReg	6	1421	primary	68.5301
ER1.840_GFP	Macrophages	ER1.657_GFP	tHalfReg	6	1421	secondary	14.8096
ER1.843_GFP	RBCs	ER1.657_GFP	tHalfReg	6	1422	primary	37.5505
ER1.843_GFP	RBCs	ER1.657_GFP	tHalfReg	6	1422	secondary	13.858
ER1.843_GFP	Platelets	ER1.657_GFP	tHalfReg	6	1423	primary	68.5301
ER1.843_GFP	Platelets	ER1.657_GFP	tHalfReg	6	1423	secondary	6.39599
ER1.843_GFP	Granulocytes	ER1.657_GFP	tHalfReg	6	1427	primary	68.5301
ER1.843_GFP	Granulocytes	ER1.657_GFP	tHalfReg	6	1427	secondary	7.27361
ER1.843_GFP	Macrophages	ER1.657_GFP	tHalfReg	6	1428	primary	68.5301
ER1.843_GFP	Macrophages	ER1.657_GFP	tHalfReg	6	1428	secondary	8.94007
ER1.845_GFP	RBCs	ER1.657_GFP	tHalfReg	6	1429	primary	37.5505
ER1.845_GFP	RBCs	ER1.657_GFP	tHalfReg	6	1429	secondary	9.81007
ER1.845_GFP	Platelets	ER1.657_GFP	tHalfReg	6	1430	primary	68.5301
ER1.845_GFP	Platelets	ER1.657_GFP	tHalfReg	6	1430	secondary	6.02012
ER1.845_GFP	Granulocytes	ER1.657_GFP	tHalfReg	6	1434	primary	68.5301
ER1.845_GFP	Granulocytes	ER1.657_GFP	tHalfReg	6	1434	secondary	6.09518
ER1.845_GFP	Macrophages	ER1.657_GFP	tHalfReg	6	1435	primary	68.5301
ER1.845_GFP	Macrophages	ER1.657_GFP	tHalfReg	6	1435	secondary	5.9674
ER1.848_GFP	RBCs	ER1.657_GFP	tHalfReg	6	1436	primary	37.5505
ER1.848_GFP	RBCs	ER1.657_GFP	tHalfReg	6	1436	secondary	6.89163
ER1.848_GFP	Platelets	ER1.657_GFP	tHalfReg	6	1437	primary	68.5301
ER1.848_GFP	Platelets	ER1.657_GFP	tHalfReg	6	1437	secondary	6.04559
ER1.848_GFP	Granulocytes	ER1.657_GFP	tHalfReg	6	1441	primary	68.5301
ER1.848_GFP	Granulocytes	ER1.657_GFP	tHalfReg	6	1441	secondary	8.11555
ER1.848_GFP	Macrophages	ER1.657_GFP	tHalfReg	6	1442	primary	68.5301
ER1.848_GFP	Macrophages	ER1.657_GFP	tHalfReg	6	1442	secondary	6.51204
ER1.850_GFP	RBCs	ER1.641_GFP	tHalfReg	5	1443	primary	68.5301
ER1.850_GFP	RBCs	ER1.641_GFP	tHalfReg	5	1443	secondary	14.144
ER1.850_GFP	Platelets	ER1.641_GFP	tHalfReg	5	1444	primary	17.8487
ER1.850_GFP	Platelets	ER1.641_GFP	tHalfReg	5	1444	secondary	12.7445
ER1.850_GFP	Granulocytes	ER1.641_GFP	tHalfReg	5	1448	primary	22.1658
ER1.850_GFP	Granulocytes	ER1.641_GFP	tHalfReg	5	1448	secondary	12.4627
ER1.850_GFP	Macrophages	ER1.641_GFP	tHalfReg	5	1449	primary	68.5301
ER1.850_GFP	Macrophages	ER1.641_GFP	tHalfReg	5	1449	secondary	17.0615
ER1.472_GFP	RBCs	NA1.446_GFP	tDecline	1	1457	primary	20.5508
ER1.472_GFP	RBCs	NA1.446_GFP	tDecline	1	1457	secondary	3.1382
ER1.472_GFP	Platelets	NA1.446_GFP	tDecline	1	1458	primary	14.2197
ER1.472_GFP	Platelets	NA1.446_GFP	tDecline	1	1458	secondary	3.18326
ER1.472_GFP	CD8+ T cells	NA1.446_GFP	tDecline	1	1460	primary	62.0643
ER1.472_GFP	CD8+ T cells	NA1.446_GFP	tDecline	1	1460	secondary	70.0498
ER1.472_GFP	Macrophages	NA1.446_GFP	tDecline	1	1463	primary	62.0643
ER1.472_GFP	Macrophages	NA1.446_GFP	tDecline	1	1463	secondary	3.07438
ER1.479_GFP	RBCs	NA1.446_GFP	tDecline	1	1464	primary	20.5508
ER1.479_GFP	RBCs	NA1.446_GFP	tDecline	1	1464	secondary	4.03923
ER1.479_GFP	Platelets	NA1.446_GFP	tDecline	1	1465	primary	14.2197
ER1.479_GFP	Platelets	NA1.446_GFP	tDecline	1	1465	secondary	3.09464
ER1.479_GFP	CD8+ T cells	NA1.446_GFP	tDecline	1	1467	primary	62.0643
ER1.479_GFP	CD8+ T cells	NA1.446_GFP	tDecline	1	1467	secondary	70.0498
ER1.479_GFP	Granulocytes	NA1.446_GFP	tDecline	1	1469	primary	62.0643
ER1.479_GFP	Granulocytes	NA1.446_GFP	tDecline	1	1469	secondary	3.07438
ER1.479_GFP	Macrophages	NA1.446_GFP	tDecline	1	1470	primary	62.0643
ER1.479_GFP	Macrophages	NA1.446_GFP	tDecline	1	1470	secondary	3.09074
ER1.480_GFP	RBCs	NA1.446_GFP	tDecline	1	1471	primary	20.5508
ER1.480_GFP	RBCs	NA1.446_GFP	tDecline	1	1471	secondary	3.07817
ER1.483_GFP	RBCs	NA1.446_GFP	tDecline	1	1478	primary	20.5508
ER1.483_GFP	RBCs	NA1.446_GFP	tDecline	1	1478	secondary	3.32633
ER1.483_GFP	Platelets	NA1.446_GFP	tDecline	1	1479	primary	14.2197
ER1.483_GFP	Platelets	NA1.446_GFP	tDecline	1	1479	secondary	3.07438
ER1.483_GFP	Granulocytes	NA1.446_GFP	tDecline	1	1483	primary	62.0643
ER1.483_GFP	Granulocytes	NA1.446_GFP	tDecline	1	1483	secondary	3.07438
ER1.483_GFP	Macrophages	NA1.446_GFP	tDecline	1	1484	primary	62.0643
ER1.483_GFP	Macrophages	NA1.446_GFP	tDecline	1	1484	secondary	3.15788
ER1.486_GFP	Platelets	NA1.446_GFP	tDecline	1	1486	primary	14.2197
ER1.486_GFP	Platelets	NA1.446_GFP	tDecline	1	1486	secondary	5.24382
ER1.487_GFP	RBCs	NA1.446_GFP	tDecline	1	1492	primary	20.5508
ER1.487_GFP	RBCs	NA1.446_GFP	tDecline	1	1492	secondary	5.42961
ER1.487_GFP	Platelets	NA1.446_GFP	tDecline	1	1493	primary	14.2197
ER1.487_GFP	Platelets	NA1.446_GFP	tDecline	1	1493	secondary	3.60634
ER1.487_GFP	CD8+ T cells	NA1.446_GFP	tDecline	1	1495	primary	62.0643
ER1.487_GFP	CD8+ T cells	NA1.446_GFP	tDecline	1	1495	secondary	70.0498
ER1.487_GFP	Granulocytes	NA1.446_GFP	tDecline	1	1497	primary	62.0643
ER1.487_GFP	Granulocytes	NA1.446_GFP	tDecline	1	1497	secondary	5.57466
ER1.487_GFP	Macrophages	NA1.446_GFP	tDecline	1	1498	primary	62.0643
ER1.487_GFP	Macrophages	NA1.446_GFP	tDecline	1	1498	secondary	7.31647
ER1.494_GFP	RBCs	NA1.446_GFP	tDecline	1	1499	primary	20.5508
ER1.494_GFP	RBCs	NA1.446_GFP	tDecline	1	1499	secondary	3.22086
ER1.494_GFP	Platelets	NA1.446_GFP	tDecline	1	1500	primary	14.2197
ER1.494_GFP	Platelets	NA1.446_GFP	tDecline	1	1500	secondary	3.07438
ER1.507_GFP	RBCs	NA1.446_GFP	tDecline	1	1506	primary	20.5508
ER1.507_GFP	RBCs	NA1.446_GFP	tDecline	1	1506	secondary	3.17726
ER1.507_GFP	Platelets	NA1.446_GFP	tDecline	1	1507	primary	14.2197
ER1.507_GFP	Platelets	NA1.446_GFP	tDecline	1	1507	secondary	3.07438
ER1.507_GFP	Granulocytes	NA1.446_GFP	tDecline	1	1511	primary	62.0643
ER1.507_GFP	Granulocytes	NA1.446_GFP	tDecline	1	1511	secondary	3.07438
ER1.507_GFP	Macrophages	NA1.446_GFP	tDecline	1	1512	primary	62.0643
ER1.507_GFP	Macrophages	NA1.446_GFP	tDecline	1	1512	secondary	3.07438
ER1.512_GFP	Granulocytes	NA1.446_GFP	tDecline	1	1518	primary	62.0643
ER1.512_GFP	Granulocytes	NA1.446_GFP	tDecline	1	1518	secondary	3.07438
ER1.512_GFP	Macrophages	NA1.446_GFP	tDecline	1	1519	primary	62.0643
ER1.512_GFP	Macrophages	NA1.446_GFP	tDecline	1	1519	secondary	3.07438
ER1.520_GFP	RBCs	NA1.446_GFP	tDecline	1	1520	primary	20.5508
ER1.520_GFP	RBCs	NA1.446_GFP	tDecline	1	1520	secondary	3.08755
ER1.520_GFP	Macrophages	NA1.446_GFP	tDecline	1	1526	primary	62.0643
ER1.520_GFP	Macrophages	NA1.446_GFP	tDecline	1	1526	secondary	3.07438
ER1.521_GFP	RBCs	NA1.446_GFP	tDecline	1	1527	primary	20.5508
ER1.521_GFP	RBCs	NA1.446_GFP	tDecline	1	1527	secondary	3.08655
ER1.538_GFP	RBCs	NA1.446_GFP	tDecline	1	1534	primary	20.5508
ER1.538_GFP	RBCs	NA1.446_GFP	tDecline	1	1534	secondary	3.11272
ER1.538_GFP	Granulocytes	NA1.446_GFP	tDecline	1	1539	primary	62.0643
ER1.538_GFP	Granulocytes	NA1.446_GFP	tDecline	1	1539	secondary	3.07438
ER1.538_GFP	Macrophages	NA1.446_GFP	tDecline	1	1540	primary	62.0643
ER1.538_GFP	Macrophages	NA1.446_GFP	tDecline	1	1540	secondary	3.07438
ER1.563_GFP	RBCs	NA1.446_GFP	tDecline	1	1541	primary	20.5508
ER1.563_GFP	RBCs	NA1.446_GFP	tDecline	1	1541	secondary	3.11458
ER1.563_GFP	Granulocytes	NA1.446_GFP	tDecline	1	1546	primary	62.0643
ER1.563_GFP	Granulocytes	NA1.446_GFP	tDecline	1	1546	secondary	3.07438
ER1.563_GFP	Macrophages	NA1.446_GFP	tDecline	1	1547	primary	62.0643
ER1.563_GFP	Macrophages	NA1.446_GFP	tDecline	1	1547	secondary	3.07438
ER1.573_GFP	RBCs	NA1.446_GFP	tDecline	1	1548	primary	20.5508
ER1.573_GFP	RBCs	NA1.446_GFP	tDecline	1	1548	secondary	3.09371
ER1.573_GFP	Macrophages	NA1.446_GFP	tDecline	1	1554	primary	62.0643
ER1.573_GFP	Macrophages	NA1.446_GFP	tDecline	1	1554	secondary	3.07438
ER1.579_GFP	RBCs	NA1.446_GFP	tDecline	1	1555	primary	20.5508
ER1.579_GFP	RBCs	NA1.446_GFP	tDecline	1	1555	secondary	3.07936
ER1.682_KuO	RBCs	ER1.630_KuO	tDecline	3	1569	primary	62.0643
ER1.682_KuO	RBCs	ER1.630_KuO	tDecline	3	1569	secondary	6.93824
ER1.682_KuO	Granulocytes	ER1.630_KuO	tDecline	3	1574	primary	62.0643
ER1.682_KuO	Granulocytes	ER1.630_KuO	tDecline	3	1574	secondary	3.42345
ER1.682_KuO	Macrophages	ER1.630_KuO	tDecline	3	1575	primary	62.0643
ER1.682_KuO	Macrophages	ER1.630_KuO	tDecline	3	1575	secondary	6.64811
ER1.684_GFP	RBCs	ER1.592_GFP	tDecline	2	1576	primary	62.0643
ER1.684_GFP	RBCs	ER1.592_GFP	tDecline	2	1576	secondary	2.46735
ER1.684_GFP	Platelets	ER1.592_GFP	tDecline	2	1577	primary	62.0643
ER1.684_GFP	Platelets	ER1.592_GFP	tDecline	2	1577	secondary	2.94193
ER1.684_GFP	Macrophages	ER1.592_GFP	tDecline	2	1582	primary	29.5596
ER1.684_GFP	Macrophages	ER1.592_GFP	tDecline	2	1582	secondary	1.78719
ER1.684_KuO	CD4+ T cells	ER1.630_KuO	tDecline	3	1585	primary	2.48903
ER1.684_KuO	CD4+ T cells	ER1.630_KuO	tDecline	3	1585	secondary	15.2586
ER1.684_KuO	CD8+ T cells	ER1.630_KuO	tDecline	3	1586	primary	2.88433
ER1.684_KuO	CD8+ T cells	ER1.630_KuO	tDecline	3	1586	secondary	70.0498
ER1.684_KuO	B cells	ER1.630_KuO	tDecline	3	1587	primary	2.38859
ER1.684_KuO	B cells	ER1.630_KuO	tDecline	3	1587	secondary	11.3982
ER1.684_KuO	Granulocytes	ER1.630_KuO	tDecline	3	1588	primary	62.0643
ER1.684_KuO	Granulocytes	ER1.630_KuO	tDecline	3	1588	secondary	70.0498
ER1.690_KuO	RBCs	ER1.630_KuO	tDecline	3	1590	primary	62.0643
ER1.690_KuO	RBCs	ER1.630_KuO	tDecline	3	1590	secondary	5.83499
ER1.715_KuO	RBCs	ER1.630_KuO	tDecline	3	1597	primary	62.0643
ER1.715_KuO	RBCs	ER1.630_KuO	tDecline	3	1597	secondary	2.35307
ER1.715_KuO	Macrophages	ER1.630_KuO	tDecline	3	1603	primary	62.0643
ER1.715_KuO	Macrophages	ER1.630_KuO	tDecline	3	1603	secondary	1.78719
ER1.719_KuO	RBCs	ER1.630_KuO	tDecline	3	1604	primary	62.0643
ER1.719_KuO	RBCs	ER1.630_KuO	tDecline	3	1604	secondary	9.88991
ER1.719_KuO	CD4+ T cells	ER1.630_KuO	tDecline	3	1606	primary	2.48903
ER1.719_KuO	CD4+ T cells	ER1.630_KuO	tDecline	3	1606	secondary	8.01966
ER1.719_KuO	CD8+ T cells	ER1.630_KuO	tDecline	3	1607	primary	2.88433
ER1.719_KuO	CD8+ T cells	ER1.630_KuO	tDecline	3	1607	secondary	19.4029
ER1.719_KuO	B cells	ER1.630_KuO	tDecline	3	1608	primary	2.38859
ER1.719_KuO	B cells	ER1.630_KuO	tDecline	3	1608	secondary	70.0498
ER1.719_KuO	Granulocytes	ER1.630_KuO	tDecline	3	1609	primary	62.0643
ER1.719_KuO	Granulocytes	ER1.630_KuO	tDecline	3	1609	secondary	70.0498
ER1.719_KuO	Macrophages	ER1.630_KuO	tDecline	3	1610	primary	62.0643
ER1.719_KuO	Macrophages	ER1.630_KuO	tDecline	3	1610	secondary	14.7357
ER1.724_GFP	RBCs	ER1.592_GFP	tDecline	2	1611	primary	62.0643
ER1.724_GFP	RBCs	ER1.592_GFP	tDecline	2	1611	secondary	2.24018
ER1.724_GFP	Macrophages	ER1.592_GFP	tDecline	2	1617	primary	29.5596
ER1.724_GFP	Macrophages	ER1.592_GFP	tDecline	2	1617	secondary	1.78719
ER1.734_GFP	RBCs	ER1.641_GFP	tDecline	5	1618	primary	62.0643
ER1.734_GFP	RBCs	ER1.641_GFP	tDecline	5	1618	secondary	2.759
ER1.734_GFP	Platelets	ER1.641_GFP	tDecline	5	1619	primary	6.9031
ER1.734_GFP	Platelets	ER1.641_GFP	tDecline	5	1619	secondary	1.81184
ER1.734_GFP	CD4+ T cells	ER1.641_GFP	tDecline	5	1620	primary	6.06902
ER1.734_GFP	CD4+ T cells	ER1.641_GFP	tDecline	5	1620	secondary	1.78776
ER1.734_GFP	Granulocytes	ER1.641_GFP	tDecline	5	1623	primary	10.9847
ER1.734_GFP	Granulocytes	ER1.641_GFP	tDecline	5	1623	secondary	1.78942
ER1.734_GFP	Macrophages	ER1.641_GFP	tDecline	5	1624	primary	62.0643
ER1.734_GFP	Macrophages	ER1.641_GFP	tDecline	5	1624	secondary	1.92018
ER1.749_GFP	RBCs	ER1.641_GFP	tDecline	5	1625	primary	62.0643
ER1.749_GFP	RBCs	ER1.641_GFP	tDecline	5	1625	secondary	2.95776
ER1.749_GFP	Platelets	ER1.641_GFP	tDecline	5	1626	primary	6.9031
ER1.749_GFP	Platelets	ER1.641_GFP	tDecline	5	1626	secondary	2.40508
ER1.749_GFP	Granulocytes	ER1.641_GFP	tDecline	5	1630	primary	10.9847
ER1.749_GFP	Granulocytes	ER1.641_GFP	tDecline	5	1630	secondary	1.78719
ER1.749_GFP	Macrophages	ER1.641_GFP	tDecline	5	1631	primary	62.0643
ER1.749_GFP	Macrophages	ER1.641_GFP	tDecline	5	1631	secondary	1.78719
ER1.755_GFP	Platelets	ER1.641_GFP	tDecline	5	1633	primary	6.9031
ER1.755_GFP	Platelets	ER1.641_GFP	tDecline	5	1633	secondary	1.79658
ER1.755_GFP	Granulocytes	ER1.641_GFP	tDecline	5	1637	primary	10.9847
ER1.755_GFP	Granulocytes	ER1.641_GFP	tDecline	5	1637	secondary	1.78719
ER1.755_GFP	Macrophages	ER1.641_GFP	tDecline	5	1638	primary	62.0643
ER1.755_GFP	Macrophages	ER1.641_GFP	tDecline	5	1638	secondary	1.78719
ER1.761_GFP	RBCs	ER1.641_GFP	tDecline	5	1639	primary	62.0643
ER1.761_GFP	RBCs	ER1.641_GFP	tDecline	5	1639	secondary	3.21937
ER1.761_GFP	Platelets	ER1.641_GFP	tDecline	5	1640	primary	6.9031
ER1.761_GFP	Platelets	ER1.641_GFP	tDecline	5	1640	secondary	1.85797
ER1.761_GFP	CD4+ T cells	ER1.641_GFP	tDecline	5	1641	primary	6.06902
ER1.761_GFP	CD4+ T cells	ER1.641_GFP	tDecline	5	1641	secondary	5.51865
ER1.761_GFP	B cells	ER1.641_GFP	tDecline	5	1643	primary	62.0643
ER1.761_GFP	B cells	ER1.641_GFP	tDecline	5	1643	secondary	11.374
ER1.761_GFP	Granulocytes	ER1.641_GFP	tDecline	5	1644	primary	10.9847
ER1.761_GFP	Granulocytes	ER1.641_GFP	tDecline	5	1644	secondary	1.78719
ER1.761_GFP	Macrophages	ER1.641_GFP	tDecline	5	1645	primary	62.0643
ER1.761_GFP	Macrophages	ER1.641_GFP	tDecline	5	1645	secondary	1.79138
ER1.770_GFP	RBCs	ER1.641_GFP	tDecline	5	1653	primary	62.0643
ER1.770_GFP	RBCs	ER1.641_GFP	tDecline	5	1653	secondary	6.25682
ER1.770_GFP	Platelets	ER1.641_GFP	tDecline	5	1654	primary	6.9031
ER1.770_GFP	Platelets	ER1.641_GFP	tDecline	5	1654	secondary	1.78792
ER1.770_GFP	Granulocytes	ER1.641_GFP	tDecline	5	1658	primary	10.9847
ER1.770_GFP	Granulocytes	ER1.641_GFP	tDecline	5	1658	secondary	1.87759
ER1.778_GFP	RBCs	ER1.641_GFP	tDecline	5	1660	primary	62.0643
ER1.778_GFP	RBCs	ER1.641_GFP	tDecline	5	1660	secondary	4.56162
ER1.778_GFP	Platelets	ER1.641_GFP	tDecline	5	1661	primary	6.9031
ER1.778_GFP	Platelets	ER1.641_GFP	tDecline	5	1661	secondary	2.15593
ER1.778_GFP	CD4+ T cells	ER1.641_GFP	tDecline	5	1662	primary	6.06902
ER1.778_GFP	CD4+ T cells	ER1.641_GFP	tDecline	5	1662	secondary	6.38634
ER1.778_GFP	Granulocytes	ER1.641_GFP	tDecline	5	1665	primary	10.9847
ER1.778_GFP	Granulocytes	ER1.641_GFP	tDecline	5	1665	secondary	2.21477
ER1.778_GFP	Macrophages	ER1.641_GFP	tDecline	5	1666	primary	62.0643
ER1.778_GFP	Macrophages	ER1.641_GFP	tDecline	5	1666	secondary	2.15347
ER1.785_GFP	RBCs	ER1.657_GFP	tDecline	6	1667	primary	30.4575
ER1.785_GFP	RBCs	ER1.657_GFP	tDecline	6	1667	secondary	7.67387
ER1.785_GFP	Platelets	ER1.657_GFP	tDecline	6	1668	primary	62.0643
ER1.785_GFP	Platelets	ER1.657_GFP	tDecline	6	1668	secondary	5.175
ER1.785_GFP	B cells	ER1.657_GFP	tDecline	6	1671	primary	62.0643
ER1.785_GFP	B cells	ER1.657_GFP	tDecline	6	1671	secondary	11.649
ER1.785_GFP	Granulocytes	ER1.657_GFP	tDecline	6	1672	primary	62.0643
ER1.785_GFP	Granulocytes	ER1.657_GFP	tDecline	6	1672	secondary	11.3919
ER1.785_GFP	Macrophages	ER1.657_GFP	tDecline	6	1673	primary	62.0643
ER1.785_GFP	Macrophages	ER1.657_GFP	tDecline	6	1673	secondary	14.9563
ER1.808_GFP	RBCs	ER1.657_GFP	tDecline	6	1681	primary	30.4575
ER1.808_GFP	RBCs	ER1.657_GFP	tDecline	6	1681	secondary	26.7489
ER1.808_GFP	Platelets	ER1.657_GFP	tDecline	6	1682	primary	62.0643
ER1.808_GFP	Platelets	ER1.657_GFP	tDecline	6	1682	secondary	5.58852
ER1.808_GFP	Granulocytes	ER1.657_GFP	tDecline	6	1686	primary	62.0643
ER1.808_GFP	Granulocytes	ER1.657_GFP	tDecline	6	1686	secondary	9.61881
ER1.808_GFP	Macrophages	ER1.657_GFP	tDecline	6	1687	primary	62.0643
ER1.808_GFP	Macrophages	ER1.657_GFP	tDecline	6	1687	secondary	14.5026
ER1.812_GFP	RBCs	ER1.657_GFP	tDecline	6	1695	primary	30.4575
ER1.812_GFP	RBCs	ER1.657_GFP	tDecline	6	1695	secondary	2.54982
ER1.812_GFP	Platelets	ER1.657_GFP	tDecline	6	1696	primary	62.0643
ER1.812_GFP	Platelets	ER1.657_GFP	tDecline	6	1696	secondary	2.18081
ER1.812_GFP	B cells	ER1.657_GFP	tDecline	6	1699	primary	62.0643
ER1.812_GFP	B cells	ER1.657_GFP	tDecline	6	1699	secondary	7.98169
ER1.812_GFP	Granulocytes	ER1.657_GFP	tDecline	6	1700	primary	62.0643
ER1.812_GFP	Granulocytes	ER1.657_GFP	tDecline	6	1700	secondary	2.03634
ER1.812_GFP	Macrophages	ER1.657_GFP	tDecline	6	1701	primary	62.0643
ER1.812_GFP	Macrophages	ER1.657_GFP	tDecline	6	1701	secondary	2.08149
ER1.813_GFP	RBCs	ER1.657_GFP	tDecline	6	1702	primary	30.4575
ER1.813_GFP	RBCs	ER1.657_GFP	tDecline	6	1702	secondary	1.78904
ER1.813_GFP	Platelets	ER1.657_GFP	tDecline	6	1703	primary	62.0643
ER1.813_GFP	Platelets	ER1.657_GFP	tDecline	6	1703	secondary	1.85089
ER1.813_GFP	Granulocytes	ER1.657_GFP	tDecline	6	1707	primary	62.0643
ER1.813_GFP	Granulocytes	ER1.657_GFP	tDecline	6	1707	secondary	1.78719
ER1.813_GFP	Macrophages	ER1.657_GFP	tDecline	6	1708	primary	62.0643
ER1.813_GFP	Macrophages	ER1.657_GFP	tDecline	6	1708	secondary	1.78719
ER1.821_GFP	RBCs	ER1.657_GFP	tDecline	6	1723	primary	30.4575
ER1.821_GFP	RBCs	ER1.657_GFP	tDecline	6	1723	secondary	1.90714
ER1.821_GFP	Platelets	ER1.657_GFP	tDecline	6	1724	primary	62.0643
ER1.821_GFP	Platelets	ER1.657_GFP	tDecline	6	1724	secondary	2.06101
ER1.821_GFP	Granulocytes	ER1.657_GFP	tDecline	6	1728	primary	62.0643
ER1.821_GFP	Granulocytes	ER1.657_GFP	tDecline	6	1728	secondary	1.78719
ER1.821_GFP	Macrophages	ER1.657_GFP	tDecline	6	1729	primary	62.0643
ER1.821_GFP	Macrophages	ER1.657_GFP	tDecline	6	1729	secondary	1.78719
ER1.831_GFP	RBCs	ER1.657_GFP	tDecline	6	1737	primary	30.4575
ER1.831_GFP	RBCs	ER1.657_GFP	tDecline	6	1737	secondary	3.12562
ER1.831_GFP	Platelets	ER1.657_GFP	tDecline	6	1738	primary	62.0643
ER1.831_GFP	Platelets	ER1.657_GFP	tDecline	6	1738	secondary	2.11214
ER1.831_GFP	Granulocytes	ER1.657_GFP	tDecline	6	1742	primary	62.0643
ER1.831_GFP	Granulocytes	ER1.657_GFP	tDecline	6	1742	secondary	2.26047
ER1.831_GFP	Macrophages	ER1.657_GFP	tDecline	6	1743	primary	62.0643
ER1.831_GFP	Macrophages	ER1.657_GFP	tDecline	6	1743	secondary	2.7615
ER1.833_GFP	RBCs	ER1.657_GFP	tDecline	6	1751	primary	30.4575
ER1.833_GFP	RBCs	ER1.657_GFP	tDecline	6	1751	secondary	5.41389
ER1.833_GFP	Platelets	ER1.657_GFP	tDecline	6	1752	primary	62.0643
ER1.833_GFP	Platelets	ER1.657_GFP	tDecline	6	1752	secondary	11.3581
ER1.833_GFP	B cells	ER1.657_GFP	tDecline	6	1755	primary	62.0643
ER1.833_GFP	B cells	ER1.657_GFP	tDecline	6	1755	secondary	6.74841
ER1.833_GFP	Granulocytes	ER1.657_GFP	tDecline	6	1756	primary	62.0643
ER1.833_GFP	Granulocytes	ER1.657_GFP	tDecline	6	1756	secondary	2.75136
ER1.833_GFP	Macrophages	ER1.657_GFP	tDecline	6	1757	primary	62.0643
ER1.833_GFP	Macrophages	ER1.657_GFP	tDecline	6	1757	secondary	2.45826
ER1.835_GFP	RBCs	ER1.657_GFP	tDecline	6	1765	primary	30.4575
ER1.835_GFP	RBCs	ER1.657_GFP	tDecline	6	1765	secondary	2.09349
ER1.835_GFP	Platelets	ER1.657_GFP	tDecline	6	1766	primary	62.0643
ER1.835_GFP	Platelets	ER1.657_GFP	tDecline	6	1766	secondary	1.909
ER1.835_GFP	B cells	ER1.657_GFP	tDecline	6	1769	primary	62.0643
ER1.835_GFP	B cells	ER1.657_GFP	tDecline	6	1769	secondary	18.8756
ER1.835_GFP	Granulocytes	ER1.657_GFP	tDecline	6	1770	primary	62.0643
ER1.835_GFP	Granulocytes	ER1.657_GFP	tDecline	6	1770	secondary	1.80599
ER1.835_GFP	Macrophages	ER1.657_GFP	tDecline	6	1771	primary	62.0643
ER1.835_GFP	Macrophages	ER1.657_GFP	tDecline	6	1771	secondary	2.08747
ER1.836_GFP	RBCs	ER1.657_GFP	tDecline	6	1772	primary	30.4575
ER1.836_GFP	RBCs	ER1.657_GFP	tDecline	6	1772	secondary	2.29026
ER1.836_GFP	Platelets	ER1.657_GFP	tDecline	6	1773	primary	62.0643
ER1.836_GFP	Platelets	ER1.657_GFP	tDecline	6	1773	secondary	1.78733
ER1.836_GFP	Granulocytes	ER1.657_GFP	tDecline	6	1777	primary	62.0643
ER1.836_GFP	Granulocytes	ER1.657_GFP	tDecline	6	1777	secondary	1.78719
ER1.836_GFP	Macrophages	ER1.657_GFP	tDecline	6	1778	primary	62.0643
ER1.836_GFP	Macrophages	ER1.657_GFP	tDecline	6	1778	secondary	1.78719
ER1.840_GFP	RBCs	ER1.657_GFP	tDecline	6	1779	primary	30.4575
ER1.840_GFP	RBCs	ER1.657_GFP	tDecline	6	1779	secondary	6.41148
ER1.840_GFP	Platelets	ER1.657_GFP	tDecline	6	1780	primary	62.0643
ER1.840_GFP	Platelets	ER1.657_GFP	tDecline	6	1780	secondary	7.79841
ER1.840_GFP	Granulocytes	ER1.657_GFP	tDecline	6	1784	primary	62.0643
ER1.840_GFP	Granulocytes	ER1.657_GFP	tDecline	6	1784	secondary	4.54819
ER1.840_GFP	Macrophages	ER1.657_GFP	tDecline	6	1785	primary	62.0643
ER1.840_GFP	Macrophages	ER1.657_GFP	tDecline	6	1785	secondary	10.122
ER1.843_GFP	RBCs	ER1.657_GFP	tDecline	6	1786	primary	30.4575
ER1.843_GFP	RBCs	ER1.657_GFP	tDecline	6	1786	secondary	6.14308
ER1.843_GFP	Platelets	ER1.657_GFP	tDecline	6	1787	primary	62.0643
ER1.843_GFP	Platelets	ER1.657_GFP	tDecline	6	1787	secondary	2.34808
ER1.843_GFP	Granulocytes	ER1.657_GFP	tDecline	6	1791	primary	62.0643
ER1.843_GFP	Granulocytes	ER1.657_GFP	tDecline	6	1791	secondary	2.96915
ER1.843_GFP	Macrophages	ER1.657_GFP	tDecline	6	1792	primary	62.0643
ER1.843_GFP	Macrophages	ER1.657_GFP	tDecline	6	1792	secondary	3.83079
ER1.845_GFP	RBCs	ER1.657_GFP	tDecline	6	1793	primary	30.4575
ER1.845_GFP	RBCs	ER1.657_GFP	tDecline	6	1793	secondary	3.61608
ER1.845_GFP	Platelets	ER1.657_GFP	tDecline	6	1794	primary	62.0643
ER1.845_GFP	Platelets	ER1.657_GFP	tDecline	6	1794	secondary	1.86041
ER1.845_GFP	Granulocytes	ER1.657_GFP	tDecline	6	1798	primary	62.0643
ER1.845_GFP	Granulocytes	ER1.657_GFP	tDecline	6	1798	secondary	1.95397
ER1.845_GFP	Macrophages	ER1.657_GFP	tDecline	6	1799	primary	62.0643
ER1.845_GFP	Macrophages	ER1.657_GFP	tDecline	6	1799	secondary	1.78719
ER1.848_GFP	RBCs	ER1.657_GFP	tDecline	6	1800	primary	30.4575
ER1.848_GFP	RBCs	ER1.657_GFP	tDecline	6	1800	secondary	3.08986
ER1.848_GFP	Platelets	ER1.657_GFP	tDecline	6	1801	primary	62.0643
ER1.848_GFP	Platelets	ER1.657_GFP	tDecline	6	1801	secondary	1.89092
ER1.848_GFP	Granulocytes	ER1.657_GFP	tDecline	6	1805	primary	62.0643
ER1.848_GFP	Granulocytes	ER1.657_GFP	tDecline	6	1805	secondary	3.18253
ER1.848_GFP	Macrophages	ER1.657_GFP	tDecline	6	1806	primary	62.0643
ER1.848_GFP	Macrophages	ER1.657_GFP	tDecline	6	1806	secondary	2.63787
ER1.850_GFP	RBCs	ER1.641_GFP	tDecline	5	1807	primary	62.0643
ER1.850_GFP	RBCs	ER1.641_GFP	tDecline	5	1807	secondary	6.4217
ER1.850_GFP	Platelets	ER1.641_GFP	tDecline	5	1808	primary	6.9031
ER1.850_GFP	Platelets	ER1.641_GFP	tDecline	5	1808	secondary	7.14583
ER1.850_GFP	Granulocytes	ER1.641_GFP	tDecline	5	1812	primary	10.9847
ER1.850_GFP	Granulocytes	ER1.641_GFP	tDecline	5	1812	secondary	7.55259
ER1.850_GFP	Macrophages	ER1.641_GFP	tDecline	5	1813	primary	62.0643
ER1.850_GFP	Macrophages	ER1.641_GFP	tDecline	5	1813	secondary	8.47503
