# Supplementary material for: A kinetics-based model of haematopoiesis reveals extrinsic regulation of skewed lineage output from stem cells
Source: Nat Cell Biol. 2026 May 25;28(6):1127–40. doi: 10.1038/s41556-026-01958-0 (PMC13278965; doi:10.1038/s41556-026-01958-0)
Supplement: Supplementary file 11 — Statistical source data. [file 41556_2026_1958_MOESM11_ESM.xlsx]

## Sheet: Fig5B
	y	y_err
model 1	0.993498	0.0768387
model 2	0.252161	0.0219064
data	0.461031	0.216465
RBC_4	GFP_RBC_4	RBC_8	GFP_RBC_8	RBC_12	GFP_RBC_12	RBC_16	GFP_RBC_16	RBC_20	GFP_RBC_20	RBC_24	GFP_RBC_24
9194092800	141907200	9460281600	3053318400	12602919000	783081000	13701392640	93807360	14328384600	11615400	1.44609e+10	257409
9596928000	3072000	9.37135e+09	650417	11971572312	6827688	1.2096e+10	26611.2	10874534550	465450	1.26661e+10	1.06531e+06
1.06919e+10	113335	9398410560	26389440	13402802880	65997120	14139629280	15570720	13678655256	1344744	1.46793e+10	308272
9792000000	0	1.22496e+10	17516.9	1.34822e+10	446274	12595968000	4032000	11294649855	350145	1.43673e+10	308903
9924000000	0	11748000000	0	1.32894e+10	45449.7	1.3104e+10	28173.6	1.425e+10	26362.5	1.47574e+10	150528
9876000000	0	11880000000	0	1.21164e+10	21688.4	1.37087e+10	75946.8	14399972784	27216	1.55063e+10	123586
10452000000	0	1.15236e+10	47362	NA	NA	NA	NA	NA	NA	NA	NA
8703660000	200340000	10140662400	1488537600	10147196580	216603420	1.32767e+10	101833	1.38899e+10	86951.4	1.3993e+10	158123
9431641584	358416	11468505840	2294160	1.29306e+10	49912.1	1.28008e+10	834664	13109866278	133722	1.38054e+10	603322
9.324e+09	2890.44	11851821960	1778040	12478016580	204183420	11269656000	2626344000	7265340000	6114660000	5946704400	8452095600
8125790400	298209600	9016281120	712118880	10534616400	91383600	12981094560	22105440	13738213800	1786200	7.58135e+09	251709
9233330400	42669600	10607546400	1364853600	7828312200	4577887800	6119193600	7359206400	6542190000	7587810000	6713460000	7420140000
9.57588e+09	121615	11218541400	1458600	11510265360	26534640	13661090352	4509648	13660627200	4372800	12997389600	13010400
1.0548e+10	2246.72	11693179080	15220920	13066138080	223261920	12763872000	887328000	12157020000	2212980000	10978968000	3279432000
10198674000	1326000	11452193280	111006720	12233567520	103632480	12720307392	9292608	12965787750	9212250	13275334488	265512
10998057840	5942160	13486083072	4316928	1.37032e+10	152108	1.36367e+10	105140	1.46849e+10	137745	1.51474e+10	242362
10499991306	8694	1.3002e+10	35885.5	1.24749e+10	275702	13521600000	0	14068593000	1407000	1.52721e+10	276430
9672000000	0	12445701840	252698160	9254349000	3234651000	7462152000	5425848000	7862400000	5577600000	8159205600	5599994400
8.50797e+09	28246.6	11069714040	110685960	12942927540	401672460	13275351360	419048640	13824442500	200557500	15355969200	88030800
10236000000	0	1.06522e+10	175765	1.32617e+10	103309	1.34352e+10	34394.1	14025960000	14040000	15049483800	4516200
9180000000	0	1.20516e+10	43265.2	13365647622	6552378	1.42992e+10	41324.7	1.41147e+10	266774	1.45547e+10	140745
8436000000	0	13160400000	0	1.25442e+10	41897.6	13665600000	0	1.39949e+10	77392.4	1.41648e+10	45469
10222568640	1431360	1.2672e+10	47139.8	1.25718e+10	41864.1	1.31904e+10	11449.3	1.3605e+10	23128.5	1.44451e+10	462259
9.07199e+09	7538.83	10335600000	0	1.16193e+10	253307	9734400000	0	1.284e+10	48663.6	1.27139e+10	72724.1
9696000000	0	12566400000	0	1.30685e+10	117487	13521600000	0	1.4055e+10	27407.2	14116023480	1976520
10536000000	0	12328800000	0	1.33031e+10	59465.3	14256000000	0	1.43549e+10	71200.8	1.48824e+10	10536.7
1.0536e+10	4298.69	11932800000	0	1.20611e+10	92630	13219200000	0	1.42799e+10	81110.4	1.46327e+10	85601.9
9132000000	0	13015200000	0	12419326836	673164	1.37088e+10	16313.5	13799901882	98118	1.42115e+10	82995.7
1.0608e+10	4720.56	12606000000	0	1.21436e+10	403181	11707200000	0	1.18049e+10	106481	1.26048e+10	34663.2
9360000000	0	12025200000	0	13660087320	1912680	13577706288	1493712	NA	NA	NA	NA
8999996094	3906	13081200000	0	1.13986e+10	183521	13982400000	0	1.35149e+10	75819.1	1.43831e+10	100395
9648000000	0	12658800000	0	1.36895e+10	120332	1.38528e+10	9170.55	1.49099e+10	101835	1.41959e+10	101501
9.06e+09	4647.78	11972400000	0	1.32202e+10	185086	1.38816e+10	9911.46	15224874546	125454	1.43207e+10	140201
10200000000	0	12091200000	0	8.47316e+09	38468.3	12628800000	0	12464820504	179496	1.12162e+10	150300
10320000000	0	9345600000	0	NA	NA	NA	NA	NA	NA	NA	NA
9.192e+09	3879.02	12566400000	0	1.36344e+10	16088.6	12960000000	0	1.5105e+10	42445.1	1.46015e+10	60742.7
8268000000	0	1.28172e+10	14483.4	1.25165e+10	53320.7	13003200000	0	1.35899e+10	110215	1.25424e+10	18437.3
6.096e+09	2023.87	12374145960	126254040	11650815600	217184400	12350501280	191898720	14573958000	171042000	14295801000	134199000
9372000000	0	1.12331e+10	59199	1.22542e+10	154405	14212800000	0	14774707455	292545	1.41334e+10	204937
9250427160	1572840	11160164664	7035336	1.2819e+10	1.15254e+06	1.32048e+10	37237.5	1.39949e+10	61717.9	1.37591e+10	62054
9.86399e+09	10159.9	12408000000	0	1.31238e+10	35040.5	14299200000	0	1.50299e+10	52454.7	15288000000	0
8392363200	79636800	11270199600	15800400	1.23095e+10	61671.1	14112000000	0	NA	NA	NA	NA
9179815482	184518	1.07844e+10	8562.81	1.26544e+10	229048	14616000000	0	1.521e+10	35895.6	NA	NA
1.1112e+10	11889.8	1.35036e+10	4307.65	12473453472	1746528	13671119520	23280480	15653641500	201358500	13789568520	297231480
10116000000	0	1.15764e+10	22921.3	1.20196e+10	150248	13104000000	0	14669740341	259659	1.42425e+10	311917
9216000000	0	1.1484e+10	6649.24	1.19645e+10	111151	1.34208e+10	10938	1.34699e+10	128638	1.23239e+10	93292.7
9.72e+09	4898.88	11843998584	9601416	12474904680	179695320	13330255680	176944320	14092089000	97911000	13502174400	54225600
9479985780	14220	1.09428e+10	830.559	1.36757e+10	102842	1.38383e+10	109047	1.65149e+10	104540	13634400000	0
10260000000	0	1.20648e+10	1140.12	1.39655e+10	143846	14342400000	0	13619953692	46308	NA	NA
9.86375e+09	254491	1.2012e+10	687.086	1.20198e+10	28607.1	1.38096e+10	41428.8	1.368e+10	30232.8	NA	NA
9.53998e+09	23563.8	1.3398e+10	361.746	1.34964e+10	42513.7	14169600000	0	13965000000	0	NA	NA
10302150000	77850000	12031018560	33781440	1.43098e+10	784221	1.42992e+10	13927.4	14145000000	0	NA	NA
8240544000	1983456000	12418752720	754847280	11946019680	4780320	1.35216e+10	32316.6	15105000000	0	13572000000	0
9958705200	1294800	13462115040	1884960	14379006600	14393400	1.43412e+10	1.24779e+06	14670000000	0	1.42114e+10	153485
8908362000	103638000	13422818640	14781360	1.45312e+10	216518	12731383440	12616560	12990000000	0	12179579412	4020588
9226140000	13860000	8971300800	2486299200	11249497800	2095102200	11876964480	377435520	13375758000	154242000	13636902240	28697760
1.0944e+10	12913.9	1.32924e+10	4904.9	13799746080	253920	13248000000	0	1.4595e+10	19265.4	NA	NA
9551988060	11940	12446628480	80171520	14110222620	227977380	13844234880	152565120	14273430000	51570000	13383801600	32198400
9.25196e+09	39691.1	10045516800	3312883200	10128896400	3919503600	11999232000	1392768000	13699432500	445567500	14699346480	183053520
9.20397e+09	33870.7	12683804628	1395372	14210730780	3269220	1.42553e+10	707098	14879513424	486576	NA	NA
7.08e+09	2945.28	1.06524e+10	648.731	1.39931e+10	67307.3	1.16779e+10	470640	1.263e+10	25765.2	NA	NA
10176000000	0	1.20384e+10	115.328	1.42e+10	232883	1.28736e+10	36046.1	1.43399e+10	77292.6	NA	NA
10199989494	10506	12907921752	1678248	14884624800	19375200	NA	NA	NA	NA	NA	NA
9.73198e+09	15571.2	1.1418e+10	413.332	12171600000	0	13046400000	0	13800000000	0	NA	NA
8.712e+09	4617.36	1.39128e+10	306.082	1.38552e+10	30620	14227200000	0	1.4235e+10	25907.7	NA	NA
8.84398e+09	21844.7	1.20912e+10	581.587	14200200000	0	12888000000	0	1.4535e+10	26308.3	NA	NA
9.65999e+09	6781.32	1.32e+10	533.28	1.47933e+10	346170	14040000000	0	13815000000	0	NA	NA
9.02392e+09	82750.1	12579600000	0	13013400000	0	1.24992e+10	13374.1	1.3365e+10	42500.7	NA	NA
8.59197e+09	26377.4	1.25136e+10	158.923	13896600000	0	13564800000	0	14385000000	0	NA	NA
9139519200	16480800	14647018320	4981680	1.52075e+10	83185.6	13867200000	0	1.27647e+10	343378	NA	NA
9.93597e+09	33583.7	1.28832e+10	716.306	12047400000	0	11188800000	0	12853328850	1671150	NA	NA
8375989530	10470	1.27512e+10	63.756	1.38965e+10	76709.2	1.25568e+10	29885.2	1.32899e+10	96618.3	NA	NA
1.1448e+10	11276.3	11578743000	631257000	7053262800	5960137200	3728592000	10081008000	2053560000	11026440000	1920391200	13320808800
9.91198e+09	20617	13028690400	26109600	13874983680	145816320	14455687680	59512320	14226886050	8113950	14234653680	164146320
6899989512	10488	1.25928e+10	139.78	1.35239e+10	133888	1.44428e+10	366857	13032914400	2085600	NA	NA
9583430400	208569600	9800577600	1261022400	12973095720	123104280	12455645004	354996	1.33947e+10	287992	13034948784	6651216
9707883504	116496	1.48632e+10	572.233	1.54827e+10	877920	1.38956e+10	446062	15599867088	132912	NA	NA
8.84396e+09	35464.4	1.1616e+10	70.2768	1.3041e+10	44991.4	1.39104e+10	49799.2	14745000000	0	NA	NA
9.65996e+09	40861.8	1.56156e+10	1246.12	1.30962e+10	28942.6	1.41119e+10	83119.7	13485000000	0	NA	NA
4055094000	204906000	9975108528	4091472	1.23924e+10	38664.3	1.24704e+10	23943.2	12420000000	0	12951025308	12574692
5951345280	654720	9943396320	695803680	2243383200	9817816800	69192000	13769208000	33690000	16811310000	13681200	13667518800
1.0044e+10	26315.3	1.31736e+10	177.844	12470459424	4740576	13545657360	4742640	14787633600	2366400	13479156600	14843400
7127492400	180507600	11550567600	2349032400	12434970240	895829760	14391568800	138031200	13389508050	5491950	14018930484	5469516
8039952000	840048000	11609237640	125562360	1.21854e+10	26320.5	1.35072e+10	38225.4	14743378050	1621950	NA	NA
8062951680	1048320	1.48236e+10	308.331	1.36472e+10	990859	14974053120	1946880	2999070000	930000	NA	NA
8099939169	60831	1.11144e+10	46.5693	1.34136e+10	14620.8	1.44719e+10	80319.6	13455000000	0	NA	NA
7929620400	2379600	5821596000	6256404000	6209627400	5754972600	9554659200	3678940800	10278900000	2411100000	11711700000	1673100000
9945756000	398244000	13682935200	124264800	1.11913e+10	480128	12841717248	3082752	14285565300	9434700	NA	NA
8171677206	322794	1.41108e+10	172.152	13482600000	0	1.34495e+10	143911	1.41749e+10	57125.2	NA	NA
7981524000	1486476000	10846554840	782645160	13942033740	9766260	1.40112e+10	33206.5	1.503e+10	33366.6	14687999352	7200648
7390078080	1921920	1.16028e+10	5894.22	12944400000	0	1.28736e+10	42482.9	1.45199e+10	50965.2	NA	NA
7.30799e+09	13812.1	1.39656e+10	5041.58	15842400000	0	15177600000	0	1.65449e+10	145265	NA	NA
7.656e+09	4295.02	9.2928e+09	229.532	12061200000	0	1.43424e+10	35138.9	1.49399e+10	120865	NA	NA
10570969230	1030770	10407672000	3056328000	12357279000	1511721000	11426688000	93312000	16559761536	238464	1.38682e+10	199705
9539983782	16218	1.27644e+10	1493.43	1.32894e+10	47974.7	1.31472e+10	34314.2	14405630250	9369750	NA	NA
9.76799e+09	13382.2	11429142384	2057616	1.3579e+10	195540	1.48175e+10	83867.6	14924626875	373125	NA	NA
5003499600	500400	11769205800	678394200	13479177600	431222400	14735560320	53239680	16596697500	8302500	15196919400	13080600
8.62798e+09	20448.4	10430112000	2136288000	9818589600	1828610400	12936499200	887500800	14212122000	847878000	13037643840	331556160
1.00199e+10	84568.8	6009775200	5843824800	1111921200	13143478800	1492099200	12994300800	2913750000	12836250000	3551449200	10597750800
9.62377e+09	230014	12348775296	6424704	1.34538e+10	1.1504e+06	12029611968	8788032	14234572950	427050	14939455440	20944560
9203802114	197886	8920879968	2320032	1.3868e+10	1.00273e+06	NA	NA	NA	NA	NA	NA

## Sheet: Fig5F
	n_clones	average_MkMy_bias	average_Ly_bias
mouse1	64	3.30891	0.302215
mouse2	86	3.66766	0.272654
mouse3	33	2.09091	0.47826
mouse4	22	0.895989	1.11608
mouse5	14	1.28835	0.776188
mouse6	24	1.42101	0.703725
mouse7	27	1.1417	0.875886

## Sheet: Fig5H
	n_clones	average_MkMy_bias	average_Ly_bias
mouse1	64	3.30891	0.302215
mouse2	86	3.66766	0.272654
mouse3	33	2.09091	0.47826
mouse4	22	0.895989	1.11608
mouse5	14	1.28835	0.776188
mouse6	24	1.42101	0.703725
mouse7	27	1.1417	0.875886
