# Supplementary material for: A kinetics-based model of haematopoiesis reveals extrinsic regulation of skewed lineage output from stem cells
Source: Nat Cell Biol. 2026 May 25;28(6):1127–40. doi: 10.1038/s41556-026-01958-0 (PMC13278965; doi:10.1038/s41556-026-01958-0)
Supplement: Supplementary file 12 — Statistical source data. [file 41556_2026_1958_MOESM12_ESM.xlsx]

## Sheet: Figure6B
Mouse	Model	Cell type	Contribution (%)	Number	Kinetics
ER1_896	Rag2 KO	B cells	7.14286	1	Fast
ER1.920_KuO	Rag2 KO	B cells	3.37495	2	Slow
ER1.943	Rag2 KO	B cells	11.4927	3	Slow
ER1.920	Rag2 KO	B cells	12.2657	4	Fast
ER1.946	Rag2 KO	B cells	7.3432	5	Fast
ER1_902	Rag2 KO	B cells	23.1595	6	Slow
ER1_915_KuO	Rag2 KO	B cells	28.0914	7	Fast
ER1_915	Rag2 KO	B cells	39.1089	8	Fast
ER1.944_KuO	Rag2 KO	B cells	57.6455	9	Slow
ER1_903	Rag2 KO	B cells	21.3115	10	Slow
ER1_913	Rag2 KO	B cells	31.7072	11	Fast
ER1.935_KuO	Rag2 KO	B cells	74.4898	12	Slow
ER1.943_KuO	Rag2 KO	B cells	14.6145	13	Fast
ER1_893_KuO	Rag2 KO	B cells	89.0625	14	Fast
ER1.884_KuO	Rag2 KO	B cells	0	15	Slow
ER1.926_KuO	Rag2 KO	B cells	16.8546	16	Fast
ER1_908	Rag2 KO	B cells	22.1439	17	Fast
ER1_910	Rag2 KO	B cells	3.50218	18	Fast
ER1_914	Rag2 KO	B cells	89.5349	19	Slow
ER1.928	Rag2 KO	B cells	0.0345066	20	Fast
ER1.885_KuO	Rag2 KO	B cells	0.0287356	21	Fast
ER1.923	Rag2 KO	B cells	86.4662	22	Slow
ER1.945	Rag2 KO	B cells	31.8111	23	Fast
ER1.881_KuO	Rag2 KO	B cells	20.3797	24	Fast
ER1.934	Rag2 KO	B cells	2.0766	25	Fast
ER1.941	Rag2 KO	B cells	24.0902	26	Fast
ER1.886_KuO	Rag2 KO	B cells	15.1492	27	Fast
ER1.930_KuO	Rag2 KO	B cells	22.9494	28	Fast
ER1_900_KuO	Rag2 KO	B cells	100	29	Fast
ER1.877	Rag2 KO	B cells	0.351312	30	Fast
ER1.944	Rag2 KO	B cells	0.0784775	31	Fast
ER1_909	Rag2 KO	B cells	81.81	32	Fast
ER1_896_KuO	Rag2 KO	B cells	86.3636	33	Fast
ER1.942	Rag2 KO	B cells	21.0526	34	Fast
ER1.878	Rag2 KO	B cells	0	35	Slow
ER1.932_KuO	Rag2 KO	B cells	5.555	36	Slow
ER1_896	Rag2 KO	CD4	0	1	Fast
ER1.920_KuO	Rag2 KO	CD4	5.36362	2	Slow
ER1.943	Rag2 KO	CD4	0.528402	3	Slow
ER1.920	Rag2 KO	CD4	5.10497	4	Fast
ER1.946	Rag2 KO	CD4	23.0327	5	Fast
ER1_902	Rag2 KO	CD4	11.0011	6	Slow
ER1_915_KuO	Rag2 KO	CD4	0	7	Fast
ER1_915	Rag2 KO	CD4	0	8	Fast
ER1.944_KuO	Rag2 KO	CD4	0.405954	9	Slow
ER1_903	Rag2 KO	CD4	13.1148	10	Slow
ER1_913	Rag2 KO	CD4	21.8597	11	Fast
ER1.935_KuO	Rag2 KO	CD4	0	12	Slow
ER1.943_KuO	Rag2 KO	CD4	22.0944	13	Fast
ER1_893_KuO	Rag2 KO	CD4	0	14	Fast
ER1.884_KuO	Rag2 KO	CD4	10.5263	15	Slow
ER1.926_KuO	Rag2 KO	CD4	46.8898	16	Fast
ER1_908	Rag2 KO	CD4	12.6113	17	Fast
ER1_910	Rag2 KO	CD4	33.3201	18	Fast
ER1_914	Rag2 KO	CD4	0	19	Slow
ER1.928	Rag2 KO	CD4	34.7826	20	Fast
ER1.885_KuO	Rag2 KO	CD4	38.592	21	Fast
ER1.923	Rag2 KO	CD4	0	22	Slow
ER1.945	Rag2 KO	CD4	45.3051	23	Fast
ER1.881_KuO	Rag2 KO	CD4	43.3291	24	Fast
ER1.934	Rag2 KO	CD4	47.7157	25	Fast
ER1.941	Rag2 KO	CD4	15.5934	26	Fast
ER1.886_KuO	Rag2 KO	CD4	19.2644	27	Fast
ER1.930_KuO	Rag2 KO	CD4	31.275	28	Fast
ER1_900_KuO	Rag2 KO	CD4	0	29	Fast
ER1.877	Rag2 KO	CD4	33.85	30	Fast
ER1.944	Rag2 KO	CD4	49.7744	31	Fast
ER1_909	Rag2 KO	CD4	0	32	Fast
ER1_896_KuO	Rag2 KO	CD4	0	33	Fast
ER1.942	Rag2 KO	CD4	10.5263	34	Fast
ER1.878	Rag2 KO	CD4	27.2727	35	Slow
ER1.932_KuO	Rag2 KO	CD4	50	36	Slow
ER1_896	Rag2 KO	CD8	0	1	Fast
ER1.920_KuO	Rag2 KO	CD8	2.64673	2	Slow
ER1.943	Rag2 KO	CD8	0.1321	3	Slow
ER1.920	Rag2 KO	CD8	21.4071	4	Fast
ER1.946	Rag2 KO	CD8	12.388	5	Fast
ER1_902	Rag2 KO	CD8	10.4224	6	Slow
ER1_915_KuO	Rag2 KO	CD8	0	7	Fast
ER1_915	Rag2 KO	CD8	0	8	Fast
ER1.944_KuO	Rag2 KO	CD8	0.67659	9	Slow
ER1_903	Rag2 KO	CD8	21.3115	10	Slow
ER1_913	Rag2 KO	CD8	18.0392	11	Fast
ER1.935_KuO	Rag2 KO	CD8	0	12	Slow
ER1.943_KuO	Rag2 KO	CD8	50.6329	13	Fast
ER1_893_KuO	Rag2 KO	CD8	0	14	Fast
ER1.884_KuO	Rag2 KO	CD8	84.2105	15	Slow
ER1.926_KuO	Rag2 KO	CD8	25.8472	16	Fast
ER1_908	Rag2 KO	CD8	59.1617	17	Fast
ER1_910	Rag2 KO	CD8	59.0621	18	Fast
ER1_914	Rag2 KO	CD8	0	19	Slow
ER1.928	Rag2 KO	CD8	62.8537	20	Fast
ER1.885_KuO	Rag2 KO	CD8	60.3448	21	Fast
ER1.923	Rag2 KO	CD8	9.02256	22	Slow
ER1.945	Rag2 KO	CD8	22.3056	23	Fast
ER1.881_KuO	Rag2 KO	CD8	35.7807	24	Fast
ER1.934	Rag2 KO	CD8	49.5155	25	Fast
ER1.941	Rag2 KO	CD8	59.9367	26	Fast
ER1.886_KuO	Rag2 KO	CD8	63.2716	27	Fast
ER1.930_KuO	Rag2 KO	CD8	45.55	28	Fast
ER1_900_KuO	Rag2 KO	CD8	0	29	Fast
ER1.877	Rag2 KO	CD8	65.7781	30	Fast
ER1.944	Rag2 KO	CD8	49.9706	31	Fast
ER1_909	Rag2 KO	CD8	0	32	Fast
ER1_896_KuO	Rag2 KO	CD8	0	33	Fast
ER1.942	Rag2 KO	CD8	68.4211	34	Fast
ER1.878	Rag2 KO	CD8	72.7273	35	Slow
ER1.932_KuO	Rag2 KO	CD8	44.444	36	Slow
ER1_896	Rag2 KO	Grans	92.8571	1	Fast
ER1.920_KuO	Rag2 KO	Grans	85.3172	2	Slow
ER1.943	Rag2 KO	Grans	77.9392	3	Slow
ER1.920	Rag2 KO	Grans	58.804	4	Fast
ER1.946	Rag2 KO	Grans	55.1325	5	Fast
ER1_902	Rag2 KO	Grans	46.677	6	Slow
ER1_915_KuO	Rag2 KO	Grans	45.0269	7	Fast
ER1_915	Rag2 KO	Grans	44.5545	8	Fast
ER1.944_KuO	Rag2 KO	Grans	34.5061	9	Slow
ER1_903	Rag2 KO	Grans	29.5082	10	Slow
ER1_913	Rag2 KO	Grans	22.2632	11	Fast
ER1.935_KuO	Rag2 KO	Grans	16.8367	12	Slow
ER1.943_KuO	Rag2 KO	Grans	10.817	13	Fast
ER1_893_KuO	Rag2 KO	Grans	7.29167	14	Fast
ER1.884_KuO	Rag2 KO	Grans	5.26316	15	Slow
ER1.926_KuO	Rag2 KO	Grans	5.25785	16	Fast
ER1_908	Rag2 KO	Grans	4.8776	17	Fast
ER1_910	Rag2 KO	Grans	3.71983	18	Fast
ER1_914	Rag2 KO	Grans	3.48837	19	Slow
ER1.928	Rag2 KO	Grans	2.12215	20	Fast
ER1.885_KuO	Rag2 KO	Grans	0.811782	21	Fast
ER1.923	Rag2 KO	Grans	0.75188	22	Slow
ER1.945	Rag2 KO	Grans	0.524638	23	Fast
ER1.881_KuO	Rag2 KO	Grans	0.258116	24	Fast
ER1.934	Rag2 KO	Grans	0.13844	25	Fast
ER1.941	Rag2 KO	Grans	0.0553797	26	Fast
ER1.886_KuO	Rag2 KO	Grans	0.0514403	27	Fast
ER1.930_KuO	Rag2 KO	Grans	0.0381061	28	Fast
ER1_900_KuO	Rag2 KO	Grans	0	29	Fast
ER1.877	Rag2 KO	Grans	0	30	Fast
ER1.944	Rag2 KO	Grans	0	31	Fast
ER1_909	Rag2 KO	Grans	0	32	Fast
ER1_896_KuO	Rag2 KO	Grans	0	33	Fast
ER1.942	Rag2 KO	Grans	0	34	Fast
ER1.878	Rag2 KO	Grans	0	35	Slow
ER1.932_KuO	Rag2 KO	Grans	0	36	Slow
ER1_896	Rag2 KO	Macs	0	1	Fast
ER1.920_KuO	Rag2 KO	Macs	3.29753	2	Slow
ER1.943	Rag2 KO	Macs	9.90753	3	Slow
ER1.920	Rag2 KO	Macs	2.41815	4	Fast
ER1.946	Rag2 KO	Macs	2.10362	5	Fast
ER1_902	Rag2 KO	Macs	8.74001	6	Slow
ER1_915_KuO	Rag2 KO	Macs	26.8817	7	Fast
ER1_915	Rag2 KO	Macs	16.3366	8	Fast
ER1.944_KuO	Rag2 KO	Macs	6.7659	9	Slow
ER1_903	Rag2 KO	Macs	14.7541	10	Slow
ER1_913	Rag2 KO	Macs	6.13061	11	Fast
ER1.935_KuO	Rag2 KO	Macs	8.67347	12	Slow
ER1.943_KuO	Rag2 KO	Macs	1.8412	13	Fast
ER1_893_KuO	Rag2 KO	Macs	3.64583	14	Fast
ER1.884_KuO	Rag2 KO	Macs	0	15	Slow
ER1.926_KuO	Rag2 KO	Macs	5.15054	16	Fast
ER1_908	Rag2 KO	Macs	1.20549	17	Fast
ER1_910	Rag2 KO	Macs	0.395726	18	Fast
ER1_914	Rag2 KO	Macs	6.97674	19	Slow
ER1.928	Rag2 KO	Macs	0.207039	20	Fast
ER1.885_KuO	Rag2 KO	Macs	0.222701	21	Fast
ER1.923	Rag2 KO	Macs	3.7594	22	Slow
ER1.945	Rag2 KO	Macs	0.0535921	23	Fast
ER1.881_KuO	Rag2 KO	Macs	0.25238	24	Fast
ER1.934	Rag2 KO	Macs	0.553761	25	Fast
ER1.941	Rag2 KO	Macs	0.324367	26	Fast
ER1.886_KuO	Rag2 KO	Macs	2.26337	27	Fast
ER1.930_KuO	Rag2 KO	Macs	0.181004	28	Fast
ER1_900_KuO	Rag2 KO	Macs	0	29	Fast
ER1.877	Rag2 KO	Macs	0.0206654	30	Fast
ER1.944	Rag2 KO	Macs	0.176574	31	Fast
ER1_909	Rag2 KO	Macs	18.1818	32	Fast
ER1_896_KuO	Rag2 KO	Macs	13.6364	33	Fast
ER1.942	Rag2 KO	Macs	0	34	Fast
ER1.878	Rag2 KO	Macs	0	35	Slow
ER1.932_KuO	Rag2 KO	Macs	0	36	Slow
NA1.445	B6	CD4	0	1	Slow
ER1.665_KuO	B6	CD4	0.424605	2	Slow
ER1.627_KuO	B6	CD4	0	3	Slow
ER1.622_KuO	B6	CD4	0.489956	4	Slow
NA1.419	B6	CD4	1.62012	5	Slow
NA1.428	B6	CD4	4.02895	6	Slow
ER1.667	B6	CD4	0	7	Slow
ER1.667_KuO	B6	CD4	1.66667	8	Fast
ER1.641	B6	CD4	0.214133	9	Slow
NA1.37	B6	CD4	2.70622	10	Slow
ER1.657	B6	CD4	0.469484	11	Fast
ER1.669	B6	CD4	0.14171	12	Slow
ER1.626	B6	CD4	0.566038	13	Slow
NA1.72	B6	CD4	2.04082	14	Slow
NA1.41	B6	CD4	2.35204	15	Slow
NA1.47	B6	CD4	2.18978	16	Fast
NA1.46	B6	CD4	1.15911	17	Slow
ER1.630	B6	CD4	4.81283	18	Fast
ER1.630_KuO	B6	CD4	2.67296	19	Slow
NA1.434	B6	CD4	30.8827	20	Fast
NA1.446	B6	CD4	12.6106	21	Fast
NA1.447	B6	CD4	12.1212	22	Slow
NA1.404	B6	CD4	2.34483	23	Fast
NA1.66	B6	CD4	0.888099	24	Fast
NA1.39	B6	CD4	7.25351	25	Fast
NA1.75	B6	CD4	0	26	Fast
ER1.663_KuO	B6	CD4	12.0551	27	Fast
ER1.627	B6	CD4	19.922	28	Fast
ER1.621	B6	CD4	8.49397	29	Fast
ER1.592	B6	CD4	3.21677	30	Fast
ER1.622	B6	CD4	5.88235	31	Slow
ER1.637_KuO	B6	CD4	32.6788	32	Fast
ER1.660	B6	CD4	19.7473	33	Fast
ER1.616_KuO	B6	CD4	3.14843	34	Fast
ER1.594	B6	CD4	35.6515	35	Fast
ER1.668_KuO	B6	CD4	20.6704	36	Fast
ER1.656	B6	CD4	1.36986	37	Fast
ER1.669_KuO	B6	CD4	11.5383	38	Fast
NA1.23	B6	CD4	25.8213	39	Fast
ER1.599_KuO	B6	CD4	6.20155	40	Fast
ER1.653	B6	CD4	36.6812	41	Fast
NA1.437	B6	CD4	39.6825	42	Fast
NA1.38	B6	CD4	32.0952	43	Fast
NA1.422	B6	CD4	14.4068	44	Fast
ER1.641_KuO	B6	CD4	16.8865	45	Fast
NA1.430	B6	CD4	13.239	46	Fast
NA1.34	B6	CD4	44.5074	47	Fast
NA1.400	B6	CD4	0	48	Fast
ER1.608_KuO	B6	CD4	15.6863	49	Fast
NA1.445	B6	CD8	0	1	Slow
ER1.665_KuO	B6	CD8	0.0870985	2	Slow
ER1.627_KuO	B6	CD8	0	3	Slow
ER1.622_KuO	B6	CD8	0.244978	4	Slow
NA1.419	B6	CD8	0.0639522	5	Slow
NA1.428	B6	CD8	1.29735	6	Slow
ER1.667	B6	CD8	2.7027	7	Slow
ER1.667_KuO	B6	CD8	0.555556	8	Fast
ER1.641	B6	CD8	0.455032	9	Slow
NA1.37	B6	CD8	0.565223	10	Slow
ER1.657	B6	CD8	0.234742	11	Fast
ER1.669	B6	CD8	0.118092	12	Slow
ER1.626	B6	CD8	0.188679	13	Slow
NA1.72	B6	CD8	0	14	Slow
NA1.41	B6	CD8	0.00956114	15	Slow
NA1.47	B6	CD8	0	16	Fast
NA1.46	B6	CD8	4.5223	17	Slow
ER1.630	B6	CD8	0	18	Fast
ER1.630_KuO	B6	CD8	0.314465	19	Slow
NA1.434	B6	CD8	15.0113	20	Fast
NA1.446	B6	CD8	8.98754	21	Fast
NA1.447	B6	CD8	9.09091	22	Slow
NA1.404	B6	CD8	7.86207	23	Fast
NA1.66	B6	CD8	4.08526	24	Fast
NA1.39	B6	CD8	4.07311	25	Fast
NA1.75	B6	CD8	0	26	Fast
ER1.663_KuO	B6	CD8	28.1409	27	Fast
ER1.627	B6	CD8	13.1925	28	Fast
ER1.621	B6	CD8	7.9061	29	Fast
ER1.592	B6	CD8	9.45534	30	Fast
ER1.622	B6	CD8	14.7059	31	Slow
ER1.637_KuO	B6	CD8	19.9851	32	Fast
ER1.660	B6	CD8	25.6538	33	Fast
ER1.616_KuO	B6	CD8	2.3988	34	Fast
ER1.594	B6	CD8	20.4294	35	Fast
ER1.668_KuO	B6	CD8	17.6432	36	Fast
ER1.656	B6	CD8	2.73973	37	Fast
ER1.669_KuO	B6	CD8	13.5203	38	Fast
NA1.23	B6	CD8	28.3039	39	Fast
ER1.599_KuO	B6	CD8	25.5814	40	Fast
ER1.653	B6	CD8	52.4017	41	Fast
NA1.437	B6	CD8	60.3175	42	Fast
NA1.38	B6	CD8	45.8802	43	Fast
NA1.422	B6	CD8	27.9661	44	Fast
ER1.641_KuO	B6	CD8	23.5205	45	Fast
NA1.430	B6	CD8	14.4962	46	Fast
NA1.34	B6	CD8	30.7303	47	Fast
NA1.400	B6	CD8	0.327869	48	Fast
ER1.608_KuO	B6	CD8	5.88235	49	Fast
NA1.445	B6	B cells	0	1	Slow
ER1.665_KuO	B6	B cells	1.56777	2	Slow
ER1.627_KuO	B6	B cells	3.38983	3	Slow
ER1.622_KuO	B6	B cells	2.79275	4	Slow
NA1.419	B6	B cells	12.2895	5	Slow
NA1.428	B6	B cells	3.54	6	Slow
ER1.667	B6	B cells	5.40541	7	Slow
ER1.667_KuO	B6	B cells	6.66667	8	Fast
ER1.641	B6	B cells	16.0064	9	Slow
NA1.37	B6	B cells	18.5941	10	Slow
ER1.657	B6	B cells	8.68545	11	Fast
ER1.669	B6	B cells	20.1937	12	Slow
ER1.626	B6	B cells	26.6038	13	Slow
NA1.72	B6	B cells	5.71429	14	Slow
NA1.41	B6	B cells	5.69844	15	Slow
NA1.47	B6	B cells	32.8467	16	Fast
NA1.46	B6	B cells	40.6481	17	Slow
ER1.630	B6	B cells	51.3369	18	Fast
ER1.630_KuO	B6	B cells	42.0597	19	Slow
NA1.434	B6	B cells	23.1415	20	Fast
NA1.446	B6	B cells	48.2773	21	Fast
NA1.447	B6	B cells	57.5758	22	Slow
NA1.404	B6	B cells	68.8276	23	Fast
NA1.66	B6	B cells	62.167	24	Fast
NA1.39	B6	B cells	70.9312	25	Fast
NA1.75	B6	B cells	87.4126	26	Fast
ER1.663_KuO	B6	B cells	48.1831	27	Fast
ER1.627	B6	B cells	59.8849	28	Fast
ER1.621	B6	B cells	73.1997	29	Fast
ER1.592	B6	B cells	76.3007	30	Fast
ER1.622	B6	B cells	76.4706	31	Slow
ER1.637_KuO	B6	B cells	41.7462	32	Fast
ER1.660	B6	B cells	50.7926	33	Fast
ER1.616_KuO	B6	B cells	88.006	34	Fast
ER1.594	B6	B cells	41.3269	35	Fast
ER1.668_KuO	B6	B cells	59.1017	36	Fast
ER1.656	B6	B cells	94.5205	37	Fast
ER1.669_KuO	B6	B cells	73.271	38	Fast
NA1.23	B6	B cells	45.5627	39	Fast
ER1.599_KuO	B6	B cells	68.2171	40	Fast
ER1.653	B6	B cells	10.6987	41	Fast
NA1.437	B6	B cells	0	42	Fast
NA1.38	B6	B cells	21.8153	43	Fast
NA1.422	B6	B cells	57.6271	44	Fast
ER1.641_KuO	B6	B cells	59.5929	45	Fast
NA1.430	B6	B cells	72.0389	46	Fast
NA1.34	B6	B cells	24.7218	47	Fast
NA1.400	B6	B cells	99.0164	48	Fast
ER1.608_KuO	B6	B cells	78.4314	49	Fast
NA1.445	B6	Grans	100	1	Slow
ER1.665_KuO	B6	Grans	85.2041	2	Slow
ER1.627_KuO	B6	Grans	81.3559	3	Slow
ER1.622_KuO	B6	Grans	77.805	4	Slow
NA1.419	B6	Grans	74.9627	5	Slow
NA1.428	B6	Grans	73.1404	6	Slow
ER1.667	B6	Grans	70.2703	7	Slow
ER1.667_KuO	B6	Grans	66.6667	8	Fast
ER1.641	B6	Grans	66.3544	9	Slow
NA1.37	B6	Grans	62.5343	10	Slow
ER1.657	B6	Grans	60.3286	11	Fast
ER1.669	B6	Grans	60.0614	12	Slow
ER1.626	B6	Grans	52.0755	13	Slow
NA1.72	B6	Grans	51.4286	14	Slow
NA1.41	B6	Grans	49.957	15	Slow
NA1.47	B6	Grans	28.4672	16	Fast
NA1.46	B6	Grans	26.2206	17	Slow
ER1.630	B6	Grans	26.2032	18	Fast
ER1.630_KuO	B6	Grans	22.7987	19	Slow
NA1.434	B6	Grans	21.5851	20	Fast
NA1.446	B6	Grans	21.2873	21	Fast
NA1.447	B6	Grans	15.1515	22	Slow
NA1.404	B6	Grans	14.8966	23	Fast
NA1.66	B6	Grans	11.7229	24	Fast
NA1.39	B6	Grans	8.52418	25	Fast
NA1.75	B6	Grans	7.69231	26	Fast
ER1.663_KuO	B6	Grans	6.67245	27	Fast
ER1.627	B6	Grans	4.78505	28	Fast
ER1.621	B6	Grans	4.66788	29	Fast
ER1.592	B6	Grans	3.31424	30	Fast
ER1.622	B6	Grans	2.94118	31	Slow
ER1.637_KuO	B6	Grans	2.56467	32	Fast
ER1.660	B6	Grans	2.40605	33	Fast
ER1.616_KuO	B6	Grans	2.09895	34	Fast
ER1.594	B6	Grans	1.82711	35	Fast
ER1.668_KuO	B6	Grans	1.44551	36	Fast
ER1.656	B6	Grans	1.36986	37	Fast
ER1.669_KuO	B6	Grans	0.973306	38	Fast
NA1.23	B6	Grans	0.0891928	39	Fast
ER1.599_KuO	B6	Grans	0	40	Fast
ER1.653	B6	Grans	0	41	Fast
NA1.437	B6	Grans	0	42	Fast
NA1.38	B6	Grans	0	43	Fast
NA1.422	B6	Grans	0	44	Fast
ER1.641_KuO	B6	Grans	0	45	Fast
NA1.430	B6	Grans	0	46	Fast
NA1.34	B6	Grans	0	47	Fast
NA1.400	B6	Grans	0	48	Fast
ER1.608_KuO	B6	Grans	0	49	Fast
NA1.445	B6	Macs	0	1	Slow
ER1.665_KuO	B6	Macs	12.7164	2	Slow
ER1.627_KuO	B6	Macs	15.2542	3	Slow
ER1.622_KuO	B6	Macs	18.6673	4	Slow
NA1.419	B6	Macs	11.0637	5	Slow
NA1.428	B6	Macs	17.9934	6	Slow
ER1.667	B6	Macs	21.6216	7	Slow
ER1.667_KuO	B6	Macs	24.4444	8	Fast
ER1.641	B6	Macs	16.97	9	Slow
NA1.37	B6	Macs	15.6002	10	Slow
ER1.657	B6	Macs	30.2817	11	Fast
ER1.669	B6	Macs	19.4851	12	Slow
ER1.626	B6	Macs	20.566	13	Slow
NA1.72	B6	Macs	40.8163	14	Slow
NA1.41	B6	Macs	41.983	15	Slow
NA1.47	B6	Macs	36.4964	16	Fast
NA1.46	B6	Macs	27.4499	17	Slow
ER1.630	B6	Macs	17.6471	18	Fast
ER1.630_KuO	B6	Macs	32.1541	19	Slow
NA1.434	B6	Macs	9.37948	20	Fast
NA1.446	B6	Macs	8.83729	21	Fast
NA1.447	B6	Macs	6.06061	22	Slow
NA1.404	B6	Macs	6.06897	23	Fast
NA1.66	B6	Macs	21.1368	24	Fast
NA1.39	B6	Macs	9.21795	25	Fast
NA1.75	B6	Macs	4.8951	26	Fast
ER1.663_KuO	B6	Macs	4.94853	27	Fast
ER1.627	B6	Macs	2.21555	28	Fast
ER1.621	B6	Macs	5.73231	29	Fast
ER1.592	B6	Macs	7.71293	30	Fast
ER1.622	B6	Macs	0	31	Slow
ER1.637_KuO	B6	Macs	3.02521	32	Fast
ER1.660	B6	Macs	1.40018	33	Fast
ER1.616_KuO	B6	Macs	4.34783	34	Fast
ER1.594	B6	Macs	0.765102	35	Fast
ER1.668_KuO	B6	Macs	1.13907	36	Fast
ER1.656	B6	Macs	0	37	Fast
ER1.669_KuO	B6	Macs	0.697054	38	Fast
NA1.23	B6	Macs	0.222982	39	Fast
ER1.599_KuO	B6	Macs	0	40	Fast
ER1.653	B6	Macs	0.218341	41	Fast
NA1.437	B6	Macs	0	42	Fast
NA1.38	B6	Macs	0.20926	43	Fast
NA1.422	B6	Macs	0	44	Fast
ER1.641_KuO	B6	Macs	0	45	Fast
NA1.430	B6	Macs	0.225889	46	Fast
NA1.34	B6	Macs	0.0404613	47	Fast
NA1.400	B6	Macs	0.655738	48	Fast
ER1.608_KuO	B6	Macs	0	49	Fast

## Sheet: Figure6C
			Contribution (%)
	Mouse	Model	Bcells	CD4	CD8	Grans	Macs	t0	Lymphoid (%)	Kinetics	Kinetics2	Myeloid (%)	Ratio
ER1.878_GFP	ER1.878	Rag2KO	0	27.2727	72.7273	0	0	10.6667	100	Slow	Slow	0	0
ER1.884_KuO	ER1.884_KuO	Rag2KO	0	10.5263	84.2105	5.26316	0	20	94.7368	Slow	Slow	5.26316	0.0555556
ER1.885_KuO	ER1.885_KuO	Rag2KO	0.0287356	38.592	60.3448	0.811782	0.222701	4.80972	98.9655	Fast	Fast	1.03448	0.010453
ER1.928_GFP	ER1.928	Rag2KO	0.0345066	34.7826	62.8537	2.12215	0.207039	5.96377	97.6708	Slow	Slow	2.32919	0.0238474		kinetics (t0=5)
ER1.944_GFP	ER1.944	Rag2KO	0.0784775	49.7744	49.9706	0	0.176574	2.13823	99.8234	Fast	Fast	0.176574	0.00176887		kinetics2 (t0=6)
ER1.877_GFP	ER1.877	Rag2KO	0.351312	33.85	65.7781	0	0.0206654	1.66427	99.9793	Fast	Fast	0.0206654	0.000206697
ER1.934_GFP	ER1.934	Rag2KO	2.0766	47.7157	49.5155	0.13844	0.553761	5.38869	99.3078	Slow	Fast	0.692201	0.00697026
ER1.920_KuO	ER1.920_KuO	Rag2KO	3.37495	5.36362	2.64673	85.3172	3.29753	7.62496	11.3853	Slow	Slow	88.6147	7.78326
ER1_910_GFP	ER1_910	Rag2KO	3.50218	33.3201	59.0621	3.71983	0.395726	4.01256	95.8844	Fast	Fast	4.11555	0.042922
ER1.932_KuO	ER1.932_KuO	Rag2KO	5.555	50	44.444	0	0	14.5406	99.999	Slow	Slow	0.001	1.00001e-05
ER1_896_GFP	ER1_896	Rag2KO	7.14286	0	0	92.8571	0	4.07181	7.14286	Fast	Fast	92.8571	13
ER1.946_GFP	ER1.946	Rag2KO	7.3432	23.0327	12.388	55.1325	2.10362	4.5178	42.7639	Fast	Fast	57.2361	1.33842
ER1.943_GFP	ER1.943	Rag2KO	11.4927	0.528402	0.1321	77.9392	9.90753	6.5492	12.1532	Slow	Slow	87.8468	7.22826
ER1.920_GFP	ER1.920	Rag2KO	12.2657	5.10497	21.4071	58.804	2.41815	5.40589	38.7778	Slow	Fast	61.2222	1.57879
ER1.943_KuO	ER1.943_KuO	Rag2KO	14.6145	22.0944	50.6329	10.817	1.8412	5.27546	87.3418	Slow	Fast	12.6582	0.144928
ER1.886_KuO	ER1.886_KuO	Rag2KO	15.1492	19.2644	63.2716	0.0514403	2.26337	3.04196	97.6852	Fast	Fast	2.31481	0.0236967
ER1.926_KuO	ER1.926_KuO	Rag2KO	16.8546	46.8898	25.8472	5.25785	5.15054	4.38465	89.5916	Fast	Fast	10.4084	0.116176
ER1.881_KuO	ER1.881_KuO	Rag2KO	20.3797	43.3291	35.7807	0.258116	0.25238	4.17836	99.4895	Fast	Fast	0.510497	0.00513116
ER1.942_GFP	ER1.942	Rag2KO	21.0526	10.5263	68.4211	0	0	4.61162	100	Fast	Fast	0	0
ER1_903_GFP	ER1_903	Rag2KO	21.3115	13.1148	21.3115	29.5082	14.7541	16.824	55.7377	Slow	Slow	44.2623	0.794118
ER1_908_GFP	ER1_908	Rag2KO	22.1439	12.6113	59.1617	4.8776	1.20549	1.75003	93.9169	Fast	Fast	6.08309	0.0647709
ER1.930_KuO	ER1.930_KuO	Rag2KO	22.9494	31.275	45.55	0.0381061	0.181004	4.66113	99.7744	Fast	Fast	0.2256	0.0022611
ER1_902_GFP	ER1_902	Rag2KO	23.1595	11.0011	10.4224	46.677	8.74001	6.50321	44.583	Slow	Slow	55.417	1.24301
ER1.941_GFP	ER1.941	Rag2KO	24.0902	15.5934	59.9367	0.0553797	0.324367	0.833267	99.6203	Fast	Fast	0.379747	0.00381194
ER1_915_KuO	ER1_915_KuO	Rag2KO	28.0914	0	0	45.0269	26.8817	3.66448	28.0914	Fast	Fast	71.9086	2.55981
ER1_913_GFP	ER1_913	Rag2KO	31.7072	21.8597	18.0392	22.2632	6.13061	4.59575	71.6062	Fast	Fast	28.3938	0.396528
ER1.945_GFP	ER1.945	Rag2KO	31.8111	45.3051	22.3056	0.524638	0.0535921	2.14577	99.4218	Fast	Fast	0.57823	0.00581593
ER1_915_GFP	ER1_915	Rag2KO	39.1089	0	0	44.5545	16.3366	3.93266	39.1089	Fast	Fast	60.8911	1.55696
ER1.944_KuO	ER1.944_KuO	Rag2KO	57.6455	0.405954	0.67659	34.5061	6.7659	7.22971	58.728	Slow	Slow	41.272	0.702765
ER1.935_KuO	ER1.935_KuO	Rag2KO	74.4898	0	0	16.8367	8.67347	6.38106	74.4898	Slow	Slow	25.5102	0.342466
ER1_909_GFP	ER1_909	Rag2KO	81.81	0	0	0	18.1818	2.28472	81.81	Fast	Fast	18.19	0.222344
ER1_896_KuO	ER1_896_KuO	Rag2KO	86.3636	0	0	0	13.6364	3.35253	86.3636	Fast	Fast	13.6364	0.157895
ER1.923_GFP	ER1.923	Rag2KO	86.4662	0	9.02256	0.75188	3.7594	0.315493	95.4887	Fast	Fast	4.51128	0.0472441
ER1_893_KuO	ER1_893_KuO	Rag2KO	89.0625	0	0	7.29167	3.64583	1.75669	89.0625	Fast	Fast	10.9375	0.122807
ER1_914_GFP	ER1_914	Rag2KO	89.5349	0	0	3.48837	6.97674	6.67838	89.5349	Slow	Slow	10.4651	0.116883
ER1_900_KuO	ER1_900_KuO	Rag2KO	100	0	0	0	0	1.0611	100	Fast	Fast	0	0
ER1.599_KuO	ER1.599_KuO	B6	6.20155	25.5814	68.2171	0	0	1.26315	100	Fast	Fast	0	0
ER1.653_GFP	ER1.653	B6	36.6812	52.4017	10.6987	0	0.218341	1.27013	99.7817	Fast	Fast	0.218341	0.00218818
NA1.437_GFP	NA1.437	B6	39.6825	60.3175	0	0	0	1.37577	100	Fast	Fast	0	0
ER1.656_GFP	ER1.656	B6	1.36986	2.73973	94.5205	1.36986	0	1.52177	98.6301	Fast	Fast	1.36986	0.0138889
NA1.38_GFP	NA1.38	B6	32.0952	45.8802	21.8153	0	0.20926	1.71242	99.7907	Fast	Fast	0.20926	0.00209699
NA1.422_GFP	NA1.422	B6	14.4068	27.9661	57.6271	0	0	2.10729	100	Fast	Fast	0	0
NA1.23_GFP	NA1.23	B6	25.8213	28.3039	45.5627	0.0891928	0.222982	2.22815	99.6878	Fast	Fast	0.312175	0.00313152
ER1.637_KuO	ER1.637_KuO	B6	32.6788	19.9851	41.7462	2.56467	3.02521	2.23228	94.4101	Fast	Fast	5.58987	0.0592084
ER1.641_KuO	ER1.641_KuO	B6	16.8865	23.5205	59.5929	0	0	2.26247	100	Fast	Fast	0	0
NA1.430_GFP	NA1.430	B6	13.239	14.4962	72.0389	0	0.225889	2.27309	99.7741	Fast	Fast	0.225889	0.002264
ER1.669_KuO	ER1.669_KuO	B6	11.5383	13.5203	73.271	0.973306	0.697054	2.29097	98.3296	Fast	Fast	1.67036	0.0169874
ER1.663_KuO	ER1.663_KuO	B6	12.0551	28.1409	48.1831	6.67245	4.94853	2.4995	88.379	Fast	Fast	11.621	0.13149
ER1.660_GFP	ER1.660	B6	19.7473	25.6538	50.7926	2.40605	1.40018	2.53915	96.1938	Fast	Fast	3.80623	0.0395683
NA1.34_GFP	NA1.34	B6	44.5074	30.7303	24.7218	0	0.0404613	2.54947	99.9595	Fast	Fast	0.0404613	0.000404776
ER1.668_KuO	ER1.668_KuO	B6	20.6704	17.6432	59.1017	1.44551	1.13907	2.66732	97.4154	Fast	Fast	2.58458	0.0265315
ER1.621_GFP	ER1.621	B6	8.49397	7.9061	73.1997	4.66788	5.73231	2.73776	89.5998	Fast	Fast	10.4002	0.116074
NA1.400_GFP	NA1.400	B6	0	0.327869	99.0164	0	0.655738	3.13987	99.3443	Fast	Fast	0.655738	0.00660066
NA1.47_GFP	NA1.47	B6	2.18978	0	32.8467	28.4672	36.4964	3.64975	35.0365	Fast	Fast	64.9635	1.85417
ER1.630_GFP	ER1.630	B6	4.81283	0	51.3369	26.2032	17.6471	3.77078	56.1497	Fast	Fast	43.8503	0.780952
ER1.608_KuO	ER1.608_KuO	B6	15.6863	5.88235	78.4314	0	0	3.86779	100	Fast	Fast	0	0
NA1.445_GFP	NA1.445	B6	0	0	0	100	0	4.60947	0	Fast	Fast	100	#DIV/0!
NA1.434_GFP	NA1.434	B6	30.8827	15.0113	23.1415	21.5851	9.37948	4.62196	69.0354	Fast	Fast	30.9646	0.448532
NA1.447_GFP	NA1.447	B6	12.1212	9.09091	57.5758	15.1515	6.06061	13.3309	78.7879	Fast	Fast	21.2121	0.269231
ER1.594_GFP	ER1.594	B6	35.6515	20.4294	41.3269	1.82711	0.765102	4.76237	97.4078	Fast	Fast	2.59221	0.026612
ER1.627_GFP	ER1.627	B6	19.922	13.1925	59.8849	4.78505	2.21555	4.86522	92.9994	Fast	Fast	7.0006	0.0752758
NA1.404_GFP	NA1.404	B6	2.34483	7.86207	68.8276	14.8966	6.06897	4.94495	79.0345	Fast	Fast	20.9655	0.265271
NA1.39_GFP	NA1.39	B6	7.25351	4.07311	70.9312	8.52418	9.21795	5.02691	82.2579	Slow	Fast	17.7421	0.215689
ER1.657_GFP	ER1.657	B6	0.469484	0.234742	8.68545	60.3286	30.2817	5.09863	9.38967	Slow	Fast	90.6103	9.65
ER1.616_KuO	ER1.616_KuO	B6	3.14843	2.3988	88.006	2.09895	4.34783	5.38488	93.5532	Slow	Fast	6.44678	0.0689103
NA1.75_GFP	NA1.75	B6	0	0	87.4126	7.69231	4.8951	5.39009	87.4126	Slow	Fast	12.5874	0.144
ER1.592_GFP	ER1.592	B6	3.21677	9.45534	76.3007	3.31424	7.71293	5.51509	88.9728	Slow	Fast	11.0272	0.123939
NA1.66_GFP	NA1.66	B6	0.888099	4.08526	62.167	11.7229	21.1368	5.52228	67.1403	Slow	Fast	32.8597	0.489418
ER1.641_GFP	ER1.641	B6	0.214133	0.455032	16.0064	66.3544	16.97	6.30522	16.6756	Slow	Slow	83.3244	4.99679
NA1.446_GFP	NA1.446	B6	12.6106	8.98754	48.2773	21.2873	8.83729	6.46457	69.8754	Slow	Slow	30.1246	0.43112
NA1.46_GFP	NA1.46	B6	1.15911	4.5223	40.6481	26.2206	27.4499	6.54087	46.3295	Slow	Slow	53.6705	1.15845
ER1.627_KuO	ER1.627_KuO	B6	0	0	3.38983	81.3559	15.2542	6.75648	3.38983	Slow	Slow	96.6102	28.5
NA1.419_GFP	NA1.419	B6	1.62012	0.0639522	12.2895	74.9627	11.0637	7.64181	13.9736	Slow	Slow	86.0264	6.15637
ER1.622_GFP	ER1.622	B6	5.88235	14.7059	76.4706	2.94118	0	7.7971	97.0588	Slow	Slow	2.94118	0.030303
ER1.622_KuO	ER1.622_KuO	B6	0.489956	0.244978	2.79275	77.805	18.6673	8	3.52768	Slow	Slow	96.4723	27.3472
NA1.428_GFP	NA1.428	B6	4.02895	1.29735	3.54	73.1404	17.9934	8.39842	8.86629	Slow	Slow	91.1337	10.2787
ER1.630_KuO	ER1.630_KuO	B6	2.67296	0.314465	42.0597	22.7987	32.1541	8.81143	45.0472	Slow	Slow	54.9528	1.2199
NA1.41_GFP	NA1.41	B6	2.35204	0.00956114	5.69844	49.957	41.983	10	8.06004	Slow	Slow	91.94	11.4069
ER1.626_GFP	ER1.626	B6	0.566038	0.188679	26.6038	52.0755	20.566	10.6322	27.3585	Slow	Slow	72.6415	2.65517
NA1.37_GFP	NA1.37	B6	2.70622	0.565223	18.5941	62.5343	15.6002	13.1303	21.8656	Slow	Slow	78.1344	3.5734
NA1.72_GFP	NA1.72	B6	2.04082	0	5.71429	51.4286	40.8163	13.2908	7.7551	Slow	Slow	92.2449	11.8947
ER1.669_GFP	ER1.669	B6	0.14171	0.118092	20.1937	60.0614	19.4851	15.3333	20.4535	Slow	Slow	79.5465	3.88915
ER1.665_KuO	ER1.665_KuO	B6	0.424605	0.0870985	1.56777	85.2041	12.7164	16	2.07948	Slow	Slow	97.9205	47.089
ER1.667_GFP	ER1.667_GFP	B6	5.40541	0	2.7027	70.2703	21.6216	14.1844	8.10811	Slow	Slow	91.8919	11.3333

## Sheet: Figure6D
Number	Name	Mouse	Clone type	Mouse model	AUC	P_n	P_R	P_t0	P_theta	Slope	tDecline	tGrowth	tHalf	tHalfReg	tyMax	yMax	Lymphoid (%)	Myeloid (%)	Myeloid_Lymphoid_ratio
1	ER1,592_GFP	ER1,592	GFP	B6	2.07758	3.10419	0.03887	5.51509	11.8835	0.0236416	55.5634	10.2579	63.516	62.2925	17.132	0.138087	88.97	11.03	0.123974
2	ER1,594_GFP	ER1,594	GFP	B6	2.19229	4.14582	0.0237631	4.76237	14.3419	0.0210258	28.7727	10.7462	39.183	36.5967	16.8306	0.198021	97.4	2.6	0.026694
5	ER1,599_KuO	ER1,599	KuO	B6	0.268326	4.88316	0.0100335	1.26315	5.33355	0.00721971	6.28236	4.39021	11.9357	10.6726	5.65336	0.0306157	100	0	0
10	ER1,608_KuO	ER1,608	KuO	B6	0.6191	4.46553	0.0309204	3.86779	5.37622	0.0264818	6.59937	4.52143	12.2999	11.1208	8.31473	0.110531	100	0	0
13	ER1,616_KuO	ER1,616	KuO	B6	0.651092	6.36769	0.0129475	5.38488	11.3906	0.0121754	13.119	8.92788	25.5743	21.2566	14.3128	0.0627783	93.55	6.45	0.0689471
15	ER1,621_GFP	ER1,621	GFP	B6	11.8837	2.17189	0.173638	2.73776	11.5863	0.125073	50.398	10.8045	56.8281	56.3515	15.0748	0.782056	89.59	10.41	0.116196
16	ER1,622_GFP	ER1,622	GFP	B6	0.0237828	5.12005	0.000719171	7.7971	12.0321	0.000792295	5.0995	4.72283	17.5687	9.82233	14.7754	0.00377553	97.05	2.95	0.0303967
17	ER1,622_KuO	ER1,622	KuO	B6	0.773193	13.107	0.0147631	8	14.8994	0.00982105	28.6725	12.2291	41.0646	38.2215	21.241	0.0650088	3.52	96.48	27.4091
20	ER1,626_GFP	ER1,626	GFP	B6	0.0864486	4.88943	0.00386103	10.6322	14.4305	0.00115291	47.3751	9.07727	57.3942	52.9972	22.017	0.0109581	27.35	72.65	2.65631
21	ER1,627_GFP	ER1,627	GFP	B6	4.70047	2.60837	0.0938816	4.86522	9.99988	0.054998	13.5559	9.98452	26.7031	23.5404	16.7648	0.368838	92.99	7.01	0.0753844
22	ER1,627_KuO	ER1,627	KuO	B6	0.476261	2.73457	0.0117335	6.75648	9.13525	0.00779744	8.67752	5.36982	17.9467	14.0473	9.26915	0.0345058	3.389	96.611	28.5072
23	ER1,630_GFP	ER1,630	GFP	B6	1.24016	6.20902	0.0727087	3.77078	5.45226	0.0626802	2.94567	4.27145	10.9879	7.21712	8.04223	0.252272	56.149	43.851	0.780976
24	ER1,630_KuO	ER1,630	KuO	B6	1.16678	11.3001	0.00945053	8.81143	14.7736	0.00871669	32.3258	11.5959	45.6127	39.0112	21.6079	0.113048	45.04	54.96	1.22025
25	ER1,637_KuO	ER1,637	KuO	B6	10.0506	2.34159	0.132913	2.23228	9.38645	0.105054	34.1617	11.028	41.9992	41.2544	13.2603	0.630775	94.4	5.6	0.059322
26	ER1,641_GFP	ER1,641	GFP	B6	1.62271	2.67725	0.0166357	6.30522	9.55029	0.0149054	35.025	9.25141	44.3289	42.6056	14.8064	0.114915	16.67	83.33	4.9988
27	ER1,641_KuO	ER1,641	KuO	B6	1.10999	4.43425	0.0406446	2.26247	7.13088	0.0344365	6.71208	5.72399	14.6985	12.4361	7.98647	0.148399	100	0	0
30	ER1,653_GFP	ER1,653	GFP	B6	0.287818	3.79491	0.0108337	1.27013	5.79169	0.00806967	12.9506	5.19559	18.5789	17.8399	6.46572	0.0335326	99.78	0.22	0.00220485
31	ER1,656_GFP	ER1,656	GFP	B6	0.398749	3.68828	0.0177623	1.52177	9.85791	0.0212224	8.31957	4.89665	14.738	13.2162	6.41843	0.088962	98.63	1.37	0.0138903
32	ER1,657_GFP	ER1,657	GFP	B6	0.255056	1.21457	0.0111235	5.09863	7.62715	0.00471801	55.7429	7.62407	64.1884	62.3342	12.7227	0.020122	9.38	90.62	9.66098
33	ER1,660_GFP	ER1,660	GFP	B6	4.59638	3.29448	0.094863	2.53915	8.38661	0.080837	14.8735	6.95403	23.0637	21.0204	9.49318	0.392726	96.19	3.81	0.0396091
34	ER1,663_KuO	ER1,663	KuO	B6	6.28012	3.30031	0.117588	2.4995	8.82876	0.100027	10.4387	7.19481	20.133	17.6335	9.69431	0.508019	88.37	11.63	0.131606
35	ER1,665_KuO	ER1,665	KuO	B6	0.631583	8.64	0.0120413	16	15.4903	0.0147733					24	0.148804	2.07	97.93	47.3092
36	ER1,667_GFP	ER1,667	GFP	B6	0.0282086	3.29707	0.00211548	14.1844	11.8073	0.000937439	62.0643	8.85348	69.0594	68.5301	20.3977	0.00404641	8.1	91.9	11.3457
38	ER1,668_KuO	ER1,668	KuO	B6	8.12648	3.27579	0.131448	2.66732	9.58535	0.112671	29.5462	8.58383	37.0723	35.9691	11.2511	0.620022	97.41	2.59	0.0265886
39	ER1,669_GFP	ER1,669	GFP	B6	0.518113	9.18571	0.0408027	15.3333	12.8507	0.0185013					24	0.10295	20.45	79.55	3.88998
40	ER1,669_KuO	ER1,669	KuO	B6	5.39667	3.70505	0.105071	2.29097	8.99115	0.0642021	7.56731	6.42096	15.5956	13.9883	12.5917	0.40633	98.32	1.68	0.0170871
42	NA1,23_GFP	NA1,23	GFP	B6	2.60756	4.56743	0.0874513	2.22815	6.1355	0.0723834	4.65247	4.80831	11.6889	9.46078	7.03646	0.30607	99.68	0.32	0.00321027
45	NA1,34_GFP	NA1,34	GFP	B6	0.772951	4.81501	0.0265593	2.54947	6.74353	0.0209467	8.80974	5.73854	17.0978	14.5483	8.28801	0.0934652	99.95	0.05	0.00050025
46	NA1,37_GFP	NA1,37	GFP	B6	2.03534	9.69592	0.0244341	13.1303	13.6959	0.0241738	62.0643	12.031	69.0594	68.5301	23.3234	0.263129	21.86	78.14	3.57457
47	NA1,38_GFP	NA1,38	GFP	B6	0.912149	5.75403	0.0357135	1.71242	7.0657	0.0316651	5.48328	5.70428	12.9	11.1876	7.41671	0.137309	99.79	0.21	0.00210442
48	NA1,39_GFP	NA1,39	GFP	B6	5.05617	2.55709	0.0395392	5.02691	17.8303	0.0379331	49.8855	13.7721	58.438	57.7822	20.0177	0.366167	82.25	17.75	0.215805
53	NA1,400_GFP	NA1,400	GFP	B6	0.755463	5.29975	0.0280413	3.13987	5.79026	0.0238914	4.83273	4.70652	12.6791	9.53925	7.84639	0.107035	99.34	0.66	0.00664385
55	NA1,404_GFP	NA1,404	GFP	B6	2.20507	4.5032	0.0663594	4.94495	9.32368	0.0541038	5.60315	7.12584	17.6739	12.729	12.0708	0.251918	79.03	20.97	0.265342
56	NA1,41_GFP	NA1,41	GFP	B6	1.23812	14.5857	0.00861076	10	18.3479	0.0100072	3.13946	17.262	24.4015	20.4015	23.5437	0.158521	8.06	91.94	11.4069
57	NA1,419_GFP	NA1,419	GFP	B6	6.46449	6.14545	0.0595005	7.64181	14.4372	0.0537952	38.6338	13.0117	51.1797	45.716	22.153	0.486963	13.97	86.03	6.1582
59	NA1,422_GFP	NA1,422	GFP	B6	0.589563	5.03677	0.0293589	2.10729	5.04439	0.0240498	21.6838	5.37035	27.9047	26.7902	7.47764	0.100019	100	0	0
61	NA1,428_GFP	NA1,428	GFP	B6	7.32888	1.70499	0.112774	8.39842	10.1968	0.0882853	49.4566	10.1701	59.3654	55.9782	19.8451	0.523397	8.86	91.14	10.2867
63	NA1,430_GFP	NA1,430	GFP	B6	4.67657	3.61956	0.122997	2.27309	5.93244	0.0894149	20.5549	5.81139	27.0479	25.83	8.08448	0.392902	99.77	0.23	0.0023053
64	NA1,434_GFP	NA1,434	GFP	B6	7.05165	2.39737	0.135624	4.62196	8.38446	0.109661	25.5819	7.85973	35.0374	32.4776	12.4817	0.528182	69.03	30.97	0.448646
65	NA1,437_GFP	NA1,437	GFP	B6	0.360321	4.8053	0.0178932	1.37577	7.44611	0.0178805	3.65161	4.24202	9.26941	7.89363	5.6178	0.072392	100	0	0
68	NA1,445_GFP	NA1,445	GFP	B6	1.10309	4.41809	0.0457807	6.46457	7.69067	0.0339844	4.44003	4.52262	15.4272	8.96265	10.9872	0.139851	0	100
69	NA1,446_GFP	NA1,446	GFP	B6	12.7832	1.78985	0.235568	4.66887	8.89615	0.15342	44.1927	8.78962	53.2118	51.3837	15.3266	0.82559	69.87	30.13	0.431229
70	NA1,447_GFP	NA1,447	GFP	B6	0.00949936	4.38625	0.000510666	13.3309	11.7934	0.000271848	7.60156	3.08705	20.4606	10.6886	19.2253	0.00146747	78.78	21.22	0.269358
71	NA1,46_GFP	NA1,46	GFP	B6	4.07185	2.68478	0.0616441	6.54087	10.577	0.0479381	43.8363	10.0232	53.5635	51.5998	17.4953	0.298984	46.32	53.68	1.15889
72	NA1,47_GFP	NA1,47	GFP	B6	0.240978	3.71393	0.00326712	3.64975	10.6317	0.00370335	5.77298	6.96772	16.3905	12.7407	10.6175	0.0245276	35.03	64.97	1.8547
74	NA1,66_GFP	NA1,66	GFP	B6	0.164263	2.02474	0.00614325	5.52228	4.9862	0.00262022	22.6975	5.23846	32.4249	27.9712	10.7607	0.0115818	67.14	32.86	0.489425
75	NA1,72_GFP	NA1,72	GFP	B6	0.106368	3.63239	0.0020823	13.2908	16.394	0.00353417	33.6286	9.76836	47.6784	39.842	22.6701	0.0268005	7.75	92.25	11.9032
76	NA1,75_GFP	NA1,75	GFP	B6	0.115251	2.5709	0.00232988	5.39009	12.4823	0.0029661	6.08131	6.24044	17.0594	12.3218	13.5824	0.0147493	87.41	12.59	0.144034
7	ER1,877_GFP	ER1,877	GFP	Rag2	8.96732	4.37051	0.190571	1.66427	6.43937	0.14081	12.568	7.60741	19.5866	18.0287	9.27169	0.683894	99.9793	0.0206654	0.000206697
8	ER1,878_GFP	ER1,878	GFP	Rag2	1.05602	5.8228	0.0170713	10.6667	17.1269	0.0396986	2.98132	7.86677	16.8481	10.8481	17.2445	0.302121	100	0	0
10	ER1,881_KuO	ER1,881	KuO	Rag2	6.5202	2.3406	0.176409	4.17836	5.83111	0.0910448	15.9259	9.97395	24.1028	21.5518	14.1523	0.461609	99.4895	0.510497	0.00513116
14	ER1,884_KuO	ER1,884	KuO	Rag2	0.27672	5.75	0.03459	20	17.2147	0.13836					24	0.553439	94.7368	5.26316	0.0555556
16	ER1,885_KuO	ER1,885	KuO	Rag2	4.13555	3.35357	0.168177	4.80972	5.40219	0.0850554	10.6402	5.92316	19.2676	15.7251	10.7329	0.367066	98.9655	1.03448	0.010453
17	ER1,886_KuO	ER1,886	KuO	Rag2	6.93874	3.94149	0.219914	3.04196	4.43825	0.0973905	9.98733	5.3372	16.5517	14.7226	11.4306	0.454659	97.6852	2.31481	0.0236967
21	ER1,893_KuO	ER1,893	KuO	Rag2	0.67324	2.64558	0.00815739	1.75669	11.9957	0.00997023	4.73971	4.79604	10.7316	9.53575	9.59352	0.0830995	89.06	10.94	0.122839
22	ER1,896_GFP	ER1,896	GFP	Rag2	0.028962	2.26048	0.00114057	4.07181	13.4325	0.00187892	10.9728	6.74537	19.7127	15.6725	10.8172	0.00786941	7.142	92.858	13.0017
23	ER1,896_KuO	ER1,896	KuO	Rag2	1.10347	3.53562	0.0549511	3.35253	10.5212	0.0255334	7.15885	4.70119	14.9296	11.6947	8.05371	0.104666	86.36	13.64	0.157943
24	ER1,900_KuO	ER1,900	KuO	Rag2	1.07518	4.54726	0.0383743	1.0611	11.0925	0.0374827	5.63884	4.85018	11.5501	10.489	5.91128	0.153057	100	0	0
26	ER1,902_GFP	ER1,902	GFP	Rag2	9.45919	8.35509	0.224135	6.50321	11.9615	0.11913	25.3137	12.9134	34.8475	30.7949	20.3699	0.748995	44.583	55.417	1.24301
27	ER1,903_GFP	ER1,903	GFP	Rag2	0.55984	14.0625	0.065882	16.824	14.1953	0.0752347	2.54373	7.73417	10.324	10.2779	21.6829	0.30887	55.7377	44.2623	0.794118
31	ER1,908_GFP	ER1,908	GFP	Rag2	9.54737	3.50254	0.218379	1.75003	6.12658	0.148288	14.06	7.32781	21.1551	19.0792	9.07785	0.692518	93.9169	6.08309	0.0647709
32	ER1,909_GFP	ER1,909	GFP	Rag2	0.510532	6.72772	0.0101114	2.28472	11.172	0.0123177	2.43844	6.62769	11.3508	9.06613	8.91241	0.0779968	81.81	18.19	0.222344
33	ER1,910_GFP	ER1,910	GFP	Rag2	4.59815	4.06634	0.103072	5.58865	7.89932	0.0849069	12.6697	6.31061	20.9986	17.7132	11.8993	0.482521	95.8844	4.11555	0.042922
37	ER1,913_GFP	ER1,913	GFP	Rag2	12.8707	1.7319	0.241156	4.59575	9.87715	0.136455	23.0767	13.5824	33.1149	29.0943	18.7238	0.822137	71.6062	28.3938	0.396528
38	ER1,914_GFP	ER1,914	GFP	Rag2	2.98374	6.41658	0.0659984	6.67838	6.83198	0.0538316	6.17056	6.0577	18.4555	11.8054	12.7361	0.335299	89.5349	10.4651	0.116883
39	ER1,915_GFP	ER1,915	GFP	Rag2	0.881995	1.58319	0.0150378	3.93266	12.0605	0.0162303	20.3437	11.2777	30.2289	26.5902	15.2104	0.0949788	39.1089	60.8911	1.55696
40	ER1,915_KuO	ER1,915	KuO	Rag2	1.98208	5.22247	0.0225996	3.66448	10.9768	0.0198715	10.7298	7.89642	18.7904	15.681	16.7115	0.17287	28.0914	71.9086	2.55981
47	ER1,920_GFP	ER1,920	GFP	Rag2	7.06668	3.46155	0.143482	5.40589	8.23567	0.111696	12.1471	7.15756	24.7105	19.3046	12.5634	0.5673	38.7778	61.2222	1.57879
48	ER1,920_KuO	ER1,920	KuO	Rag2	7.64167	6.88345	0.10329	7.62496	13.1147	0.0868846	5.55738	14.7955	26.1626	20.3528	22.8684	0.686614	11.3853	88.6147	7.78326
49	ER1,923_GFP	ER1,923	GFP	Rag2	1.13981	5.96375	0.0222584	6.22251	10.7282	0.0238642	5.55574	5.49596	14.5187	11.0517	11.4691	0.11795	95.4887	4.51128	0.0472441
54	ER1,926_KuO	ER1,926	KuO	Rag2	14.1706	1.83537	0.296532	4.38465	7.34283	0.164756	22.2723	11.4015	32.3465	28.4805	15.7861	0.879207	89.5916	10.4084	0.116176
57	ER1,928_GFP	ER1,928	GFP	Rag2	4.91145	2.94586	0.124563	5.96377	6.39425	0.0779585	15.1236	6.88266	24.9352	20.5535	12.8464	0.374374	97.6708	2.32919	0.0238474
58	ER1,930_KuO	ER1,930	KuO	Rag2	7.56366	3.31929	0.17506	4.66113	6.32319	0.104803	14.7183	7.63466	23.3601	19.8272	12.2958	0.526327	99.7744	0.2256	0.0022611
60	ER1,932_KuO	ER1,932	KuO	Rag2	0.329734	8.97299	0.040501	14.5406	14.6925	0.0647331	4.25062	5.82935	16.4314	10.08	19.2723	0.2595	99.999	0.001	1.00001e-05
63	ER1,934_GFP	ER1,934	GFP	Rag2	5.10284	3.45822	0.108393	5.38869	5.44546	0.0725675	10.7865	6.44996	18.5262	14.9931	13.1763	0.403948	99.3078	0.692201	0.00697026
66	ER1,935_KuO	ER1,935	KuO	Rag2	0.598498	1.7911	0.0141674	6.38106	10.9925	0.0145769	13.2066	6.30162	23.7878	18.1962	12.6827	0.0737432	74.4898	25.5102	0.342466
71	ER1,941_GFP	ER1,941	GFP	Rag2	8.20394	4.00764	0.212973	0.833267	4.17764	0.0917499	12.0801	9.00639	18.4778	16.6563	9.83966	0.434765	99.6203	0.379747	0.00381194
72	ER1,942_GFP	ER1,942	GFP	Rag2	1.22543	1.16425	0.0637383	4.61162	14.991	0.074276	16.7052	5.34238	23.1448	20.7886	9.954	0.317104	100	0	0
73	ER1,943_GFP	ER1,943	GFP	Rag2	1.33533	4.46715	0.0211448	6.5492	10.578	0.0189235	6.69703	7.31576	20.9262	14.0128	15.4505	0.1153	12.1532	87.8468	7.22826
74	ER1,943_KuO	ER1,943	KuO	Rag2	5.72119	3.50264	0.128445	5.27546	8.42404	0.0782016	11.0982	7.36574	20.6394	16.9965	14.7499	0.481701	87.3418	12.6582	0.144928
75	ER1,944_GFP	ER1,944	GFP	Rag2	6.82522	5.33284	0.193963	2.13823	5.18251	0.106081	8.66248	7.7293	15.3928	13.6856	11.3444	0.507155	99.8234	0.176574	0.00176887
76	ER1,944_KuO	ER1,944	KuO	Rag2	1.58037	1.6408	0.0313141	7.22971	12.2415	0.0199616	25.3137	12.2483	34.8475	30.7949	21.8348	0.119131	58.728	41.272	0.702765
77	ER1,945_GFP	ER1,945	GFP	Rag2	9.00912	2.3047	0.265544	2.14577	4.37234	0.11861	13.3349	8.98401	20.0358	17.9579	12.4488	0.577392	99.4218	0.57823	0.00581593
78	ER1,946_GFP	ER1,946	GFP	Rag2	7.70361	1.29928	0.139521	4.5178	10.46	0.0822453	23.2066	10.5109	34.3788	30.31	21.9932	0.498381	42.7639	57.2361	1.33842
