# Supplementary material for: A kinetics-based model of haematopoiesis reveals extrinsic regulation of skewed lineage output from stem cells
Source: Nat Cell Biol. 2026 May 25;28(6):1127–40. doi: 10.1038/s41556-026-01958-0 (PMC13278965; doi:10.1038/s41556-026-01958-0)
Supplement: Supplementary file 13 — Statistical source data. [file 41556_2026_1958_MOESM13_ESM.xlsx]

## Sheet: a
Mouse	Type	Run	Week	Population	chimerism	Condition
1.6	Leukocytes	primary	W4	Single Cells	0.363095238095238	Control
1.6	Leukocytes	primary	W8	Single Cells	0.862728564513359	Control
1.6	Leukocytes	primary	W12	Single Cells	0.907255622400775	Control
1.6	Leukocytes	primary	W16	Single Cells	0.939851245014552	Control
1.6	Leukocytes	primary	W20	Single Cells	0.94569824196337	Control
1.6	Leukocytes	secondary	W4	Single Cells	0.549521406544115	Control
1.6	Leukocytes	secondary	W8	Single Cells	0.860396474013801	Control
1.6	Leukocytes	secondary	W12	Single Cells	0.857152261207294	Control
1.6	Leukocytes	secondary	W16	Single Cells	0.922642677091667	Control
1.6	Leukocytes	secondary	W20	Single Cells	0.867846623185357	Control
1.6	RBCs & Plts	primary	W4	Single Cells	0.579383886255924	Control
1.6	RBCs & Plts	primary	W8	Single Cells	0.954491058181352	Control
1.6	RBCs & Plts	primary	W12	Single Cells	0.986492125340446	Control
1.6	RBCs & Plts	primary	W16	Single Cells	0.997530864197531	Control
1.6	RBCs & Plts	primary	W20	Single Cells	0.998353309774491	Control
1.6	RBCs & Plts	secondary	W4	Single Cells	0.745101362229732	Control
1.6	RBCs & Plts	secondary	W8	Single Cells	0.991274755012506	Control
1.6	RBCs & Plts	secondary	W12	Single Cells	0.991274755012506	Control
1.6	RBCs & Plts	secondary	W16	Single Cells	0.498430326992461	Control
1.6	RBCs & Plts	secondary	W20	Single Cells	0.272784594330766	Control
1.2	Leukocytes	primary	W4	Single Cells	0.260856407928582	Control
1.2	Leukocytes	primary	W8	Single Cells	0.618286048125023	Control
1.2	Leukocytes	primary	W12	Single Cells	0.715270880040866	Control
1.2	Leukocytes	primary	W16	Single Cells	0.752227643226504	Control
1.2	Leukocytes	primary	W20	Single Cells	0.776203342968456	Control
1.2	Leukocytes	secondary	W4	Single Cells	0.49275413669702	Control
1.2	Leukocytes	secondary	W8	Single Cells	0.587896253602305	Control
1.2	Leukocytes	secondary	W12	Single Cells	0.608638133465626	Control
1.2	Leukocytes	secondary	W16	Single Cells	0.684695352162761	Control
1.2	Leukocytes	secondary	W20	Single Cells	0.692809070136227	Control
1.2	RBCs & Plts	primary	W4	Single Cells	0.104712777777778	Control
1.2	RBCs & Plts	primary	W8	Single Cells	0.64493550026789	Control
1.2	RBCs & Plts	primary	W12	Single Cells	0.859667063519434	Control
1.2	RBCs & Plts	primary	W16	Single Cells	0.885725352112676	Control
1.2	RBCs & Plts	primary	W20	Single Cells	0.890123610076429	Control
1.2	RBCs & Plts	secondary	W4	Single Cells	0.657868349906194	Control
1.2	RBCs & Plts	secondary	W8	Single Cells	0.646383225330594	Control
1.2	RBCs & Plts	secondary	W12	Single Cells	0.646383225330594	Control
1.2	RBCs & Plts	secondary	W16	Single Cells	0.454365526196246	Control
1.2	RBCs & Plts	secondary	W20	Single Cells	0.424827912267439	Control
1.4	Leukocytes	primary	W4	Single Cells	0.053935860058309	Control
1.4	Leukocytes	primary	W8	Single Cells	0.502898630742049	Control
1.4	Leukocytes	primary	W12	Single Cells	0.623595905863355	Control
1.4	Leukocytes	primary	W16	Single Cells	0.740548893912944	Control
1.4	Leukocytes	primary	W20	Single Cells	0.699459932856517	Control
1.4	Leukocytes	secondary	W4	Single Cells	0.419917393299679	Control
1.4	Leukocytes	secondary	W8	Single Cells	0.373757021217474	Control
1.4	Leukocytes	secondary	W12	Single Cells	0.423494385845526	Control
1.4	Leukocytes	secondary	W16	Single Cells	0.435939547769538	Control
1.4	Leukocytes	secondary	W20	Single Cells	0.442221488227245	Control
1.4	RBCs & Plts	primary	W4	Single Cells	0.0380840659340659	Control
1.4	RBCs & Plts	primary	W8	Single Cells	0.408675370710882	Control
1.4	RBCs & Plts	primary	W12	Single Cells	0.641516555563151	Control
1.4	RBCs & Plts	primary	W16	Single Cells	0.680846522781775	Control
1.4	RBCs & Plts	primary	W20	Single Cells	0.683002661599943	Control
1.4	RBCs & Plts	secondary	W4	Single Cells	0.60673748418736	Control
1.4	RBCs & Plts	secondary	W8	Single Cells	0.751321014712903	Control
1.4	RBCs & Plts	secondary	W12	Single Cells	0.751321014712903	Control
1.4	RBCs & Plts	secondary	W16	Single Cells	0.250300739790828	Control
1.4	RBCs & Plts	secondary	W20	Single Cells	0.14659680192805	Control
1.5	Leukocytes	primary	W4	Single Cells	0.436899423446509	Control
1.5	Leukocytes	primary	W8	Single Cells	0.796376313463616	Control
1.5	Leukocytes	primary	W12	Single Cells	0.600633342686495	Control
1.5	Leukocytes	primary	W16	Single Cells	0.682736720554272	Control
1.5	Leukocytes	primary	W20	Single Cells	0.527680448493343	Control
1.5	Leukocytes	secondary	W4	Single Cells	0.184337030167682	Control
1.5	Leukocytes	secondary	W8	Single Cells	0.128583712973636	Control
1.5	Leukocytes	secondary	W12	Single Cells	0.115320074580485	Control
1.5	Leukocytes	secondary	W16	Single Cells	0.153876110196852	Control
1.5	Leukocytes	secondary	W20	Single Cells	0.0956472806910816	Control
1.5	RBCs & Plts	primary	W4	Single Cells	0.0970676646706587	Control
1.5	RBCs & Plts	primary	W8	Single Cells	0.576534128105296	Control
1.5	RBCs & Plts	primary	W12	Single Cells	0.401927596992877	Control
1.5	RBCs & Plts	primary	W16	Single Cells	0.206415458937198	Control
1.5	RBCs & Plts	primary	W20	Single Cells	0.204192718589996	Control
1.5	RBCs & Plts	secondary	W4	Single Cells	0.163636844351613	Control
1.5	RBCs & Plts	secondary	W8	Single Cells	0.531590539908042	Control
1.5	RBCs & Plts	secondary	W12	Single Cells	0.531590539908042	Control
1.5	RBCs & Plts	secondary	W16	Single Cells	0.495383827625178	Control
1.5	RBCs & Plts	secondary	W20	Single Cells	0.366551757735474	Control
3.2	Leukocytes	primary	W4	Single Cells	0	Single-HSC
3.2	Leukocytes	primary	W8	Single Cells	0.0213241900291535	Single-HSC
3.2	Leukocytes	primary	W12	Single Cells	0.317411283160212	Single-HSC
3.2	Leukocytes	primary	W16	Single Cells	0.539709302325581	Single-HSC
3.2	Leukocytes	primary	W20	Single Cells	0.627939083706803	Single-HSC
3.2	Leukocytes	secondary	W4	Single Cells	0.590614021689323	Single-HSC
3.2	Leukocytes	secondary	W8	Single Cells	0.753707594389174	Single-HSC
3.2	Leukocytes	secondary	W12	Single Cells	0.830529618568782	Single-HSC
3.2	Leukocytes	secondary	W16	Single Cells	0.905335807669051	Single-HSC
3.2	Leukocytes	secondary	W20	Single Cells	0.864633877370975	Single-HSC
3.2	RBCs & Plts	primary	W4	Single Cells	3.38164251207729e-05	Single-HSC
3.2	RBCs & Plts	primary	W8	Single Cells	0.0918223194771215	Single-HSC
3.2	RBCs & Plts	primary	W12	Single Cells	0.593831312689761	Single-HSC
3.2	RBCs & Plts	primary	W16	Single Cells	0.898390588235294	Single-HSC
3.2	RBCs & Plts	primary	W20	Single Cells	0.924966911831362	Single-HSC
3.2	RBCs & Plts	secondary	W4	Single Cells	0.718749097733507	Single-HSC
3.2	RBCs & Plts	secondary	W8	Single Cells	0.822954819514724	Single-HSC
3.2	RBCs & Plts	secondary	W12	Single Cells	0.822954819514724	Single-HSC
3.2	RBCs & Plts	secondary	W16	Single Cells	0.844477498747297	Single-HSC
3.2	RBCs & Plts	secondary	W20	Single Cells	0.823606440217207	Single-HSC
9.5	Leukocytes	primary	W4	Single Cells	0.000391552898796627	Single-HSC
9.5	Leukocytes	primary	W8	Single Cells	0.0669570077786576	Single-HSC
9.5	Leukocytes	primary	W12	Single Cells	0.160989094109719	Single-HSC
9.5	Leukocytes	primary	W16	Single Cells	0.215754990095993	Single-HSC
9.5	Leukocytes	primary	W20	Single Cells	0.191843244474823	Single-HSC
9.5	Leukocytes	secondary	W4	Single Cells	0.161140952028153	Single-HSC
9.5	Leukocytes	secondary	W8	Single Cells	0.449150931440882	Single-HSC
9.5	Leukocytes	secondary	W12	Single Cells	0.269924374636416	Single-HSC
9.5	Leukocytes	secondary	W16	Single Cells	0.142613176516012	Single-HSC
9.5	Leukocytes	secondary	W20	Single Cells	0.105674404490973	Single-HSC
9.5	RBCs & Plts	primary	W4	Single Cells	0.00433495145631068	Single-HSC
9.5	RBCs & Plts	primary	W8	Single Cells	0.144210752688172	Single-HSC
9.5	RBCs & Plts	primary	W12	Single Cells	0.536588503266046	Single-HSC
9.5	RBCs & Plts	primary	W16	Single Cells	0.838819711538462	Single-HSC
9.5	RBCs & Plts	primary	W20	Single Cells	0.910284463894967	Single-HSC
9.5	RBCs & Plts	secondary	W4	Single Cells	0.460593563224918	Single-HSC
9.5	RBCs & Plts	secondary	W8	Single Cells	0.201519933202191	Single-HSC
9.5	RBCs & Plts	secondary	W12	Single Cells	0.201519933202191	Single-HSC
9.5	RBCs & Plts	secondary	W16	Single Cells	0.0139534998812257	Single-HSC
9.5	RBCs & Plts	secondary	W20	Single Cells	0.00738724470551385	Single-HSC
1.3	Leukocytes	primary	W4	Single Cells	0.09771714922049	Control
1.3	Leukocytes	primary	W8	Single Cells	0.409106738638342	Control
1.3	Leukocytes	primary	W12	Single Cells	NA	Control
1.3	Leukocytes	primary	W16	Single Cells	NA	Control
1.3	Leukocytes	primary	W20	Single Cells	NA	Control
1.3	Leukocytes	secondary	W4	NA	NA	Control
1.3	Leukocytes	secondary	W8	NA	NA	Control
1.3	Leukocytes	secondary	W12	NA	NA	Control
1.3	Leukocytes	secondary	W16	NA	NA	Control
1.3	Leukocytes	secondary	W20	NA	NA	Control
1.3	RBCs & Plts	primary	W4	Single Cells	0.0371960674157303	Control
1.3	RBCs & Plts	primary	W8	Single Cells	0.613963372048762	Control
1.3	RBCs & Plts	primary	W12	Single Cells	NA	Control
1.3	RBCs & Plts	primary	W16	Single Cells	NA	Control
1.3	RBCs & Plts	primary	W20	Single Cells	NA	Control
1.3	RBCs & Plts	secondary	W4	NA	NA	Control
1.3	RBCs & Plts	secondary	W8	NA	NA	Control
1.3	RBCs & Plts	secondary	W12	NA	NA	Control
1.3	RBCs & Plts	secondary	W16	NA	NA	Control
1.3	RBCs & Plts	secondary	W20	NA	NA	Control
7.3	Leukocytes	primary	W4	Single Cells	0.00148493848112007	Single-HSC
7.3	Leukocytes	primary	W8	Single Cells	0.126512155972282	Single-HSC
7.3	Leukocytes	primary	W12	Single Cells	0.144978768799548	Single-HSC
7.3	Leukocytes	primary	W16	Single Cells	0.482271205182504	Single-HSC
7.3	Leukocytes	primary	W20	Single Cells	0.481149330343973	Single-HSC
7.3	Leukocytes	secondary	W4	Single Cells	0.123491282968261	Single-HSC
7.3	Leukocytes	secondary	W8	Single Cells	0.388049450549451	Single-HSC
7.3	Leukocytes	secondary	W12	Single Cells	0.367937734475615	Single-HSC
7.3	Leukocytes	secondary	W16	Single Cells	0.290911936152733	Single-HSC
7.3	Leukocytes	secondary	W20	Single Cells	0.322304213282552	Single-HSC
7.3	RBCs & Plts	primary	W4	Single Cells	0.00088562091503268	Single-HSC
7.3	RBCs & Plts	primary	W8	Single Cells	0.151947145877378	Single-HSC
7.3	RBCs & Plts	primary	W12	Single Cells	0.237461935024012	Single-HSC
7.3	RBCs & Plts	primary	W16	Single Cells	0.282209677419355	Single-HSC
7.3	RBCs & Plts	primary	W20	Single Cells	0.269144124168514	Single-HSC
7.3	RBCs & Plts	secondary	W4	Single Cells	0.272130077763881	Single-HSC
7.3	RBCs & Plts	secondary	W8	Single Cells	0.0653048906119867	Single-HSC
7.3	RBCs & Plts	secondary	W12	Single Cells	0.0653048906119867	Single-HSC
7.3	RBCs & Plts	secondary	W16	Single Cells	3.32530509674263e-05	Single-HSC
7.3	RBCs & Plts	secondary	W20	Single Cells	9.38127086474724e-05	Single-HSC
6.5	Leukocytes	primary	W4	Single Cells	0.323667284421672	Single-HSC
6.5	Leukocytes	primary	W8	Single Cells	0.487317969125814	Single-HSC
6.5	Leukocytes	primary	W12	Single Cells	0.240309776595951	Single-HSC
6.5	Leukocytes	primary	W16	Single Cells	0.268886123210952	Single-HSC
6.5	Leukocytes	primary	W20	Single Cells	0.1749872499575	Single-HSC
6.5	Leukocytes	secondary	W4	Single Cells	0.00921808914434443	Single-HSC
6.5	Leukocytes	secondary	W8	Single Cells	0.0041086763399467	Single-HSC
6.5	Leukocytes	secondary	W12	Single Cells	0.00565955594253374	Single-HSC
6.5	Leukocytes	secondary	W16	Single Cells	0.00258577740079961	Single-HSC
6.5	Leukocytes	secondary	W20	Single Cells	NA	Single-HSC
6.5	RBCs & Plts	primary	W4	Single Cells	0.0715515777095447	Single-HSC
6.5	RBCs & Plts	primary	W8	Single Cells	0.296337004405286	Single-HSC
6.5	RBCs & Plts	primary	W12	Single Cells	0.0836454257662116	Single-HSC
6.5	RBCs & Plts	primary	W16	Single Cells	0.0136911111111111	Single-HSC
6.5	RBCs & Plts	primary	W20	Single Cells	0.00833916849015317	Single-HSC
6.5	RBCs & Plts	secondary	W4	Single Cells	0.000493934484529972	Single-HSC
6.5	RBCs & Plts	secondary	W8	Single Cells	0.000310557252641148	Single-HSC
6.5	RBCs & Plts	secondary	W12	Single Cells	0.000310557252641148	Single-HSC
6.5	RBCs & Plts	secondary	W16	Single Cells	4.40815834104761e-05	Single-HSC
6.5	RBCs & Plts	secondary	W20	Single Cells	NA	Single-HSC
5.1	Leukocytes	primary	W4	Single Cells	0.00419664268585132	Single-HSC
5.1	Leukocytes	primary	W8	Single Cells	0.362999690114658	Single-HSC
5.1	Leukocytes	primary	W12	Single Cells	0.343046243768265	Single-HSC
5.1	Leukocytes	primary	W16	Single Cells	0.299990708046831	Single-HSC
5.1	Leukocytes	primary	W20	Single Cells	0.245928723153174	Single-HSC
5.1	Leukocytes	secondary	W4	Single Cells	0.0153793313997863	Single-HSC
5.1	Leukocytes	secondary	W8	Single Cells	0.0154438091166569	Single-HSC
5.1	Leukocytes	secondary	W12	Single Cells	0.0113551370095873	Single-HSC
5.1	Leukocytes	secondary	W16	Single Cells	0.0167320470738932	Single-HSC
5.1	Leukocytes	secondary	W20	Single Cells	0.0121919359052512	Single-HSC
5.1	RBCs & Plts	primary	W4	Single Cells	0.00168216976856724	Single-HSC
5.1	RBCs & Plts	primary	W8	Single Cells	0.0716803924808114	Single-HSC
5.1	RBCs & Plts	primary	W12	Single Cells	0.0625061845528787	Single-HSC
5.1	RBCs & Plts	primary	W16	Single Cells	0.0353017456359102	Single-HSC
5.1	RBCs & Plts	primary	W20	Single Cells	0.0264166967720673	Single-HSC
5.1	RBCs & Plts	secondary	W4	Single Cells	0.0267515377000849	Single-HSC
5.1	RBCs & Plts	secondary	W8	Single Cells	0.00308221400298488	Single-HSC
5.1	RBCs & Plts	secondary	W12	Single Cells	0.00308221400298488	Single-HSC
5.1	RBCs & Plts	secondary	W16	Single Cells	1.39858183801625e-05	Single-HSC
5.1	RBCs & Plts	secondary	W20	Single Cells	2.69655649735288e-05	Single-HSC
6.1	Leukocytes	primary	W4	Single Cells	0.00386518243661101	Single-HSC
6.1	Leukocytes	primary	W8	Single Cells	0.00778191875864332	Single-HSC
6.1	Leukocytes	primary	W12	Single Cells	0.0648883406573639	Single-HSC
6.1	Leukocytes	primary	W16	Single Cells	0.0433349435935324	Single-HSC
6.1	Leukocytes	primary	W20	Single Cells	0.0431065962885503	Single-HSC
6.1	Leukocytes	secondary	W4	Single Cells	0.5104521641829	Single-HSC
6.1	Leukocytes	secondary	W8	Single Cells	0.275168336344227	Single-HSC
6.1	Leukocytes	secondary	W12	Single Cells	0.211811206696117	Single-HSC
6.1	Leukocytes	secondary	W16	Single Cells	0.168082794740361	Single-HSC
6.1	Leukocytes	secondary	W20	Single Cells	0.181132755204447	Single-HSC
6.1	RBCs & Plts	primary	W4	Single Cells	0.000279738562091503	Single-HSC
6.1	RBCs & Plts	primary	W8	Single Cells	0.030233995584989	Single-HSC
6.1	RBCs & Plts	primary	W12	Single Cells	0.190363361950048	Single-HSC
6.1	RBCs & Plts	primary	W16	Single Cells	0.443725108225108	Single-HSC
6.1	RBCs & Plts	primary	W20	Single Cells	0.579041036717063	Single-HSC
6.1	RBCs & Plts	secondary	W4	Single Cells	0.60077186643874	Single-HSC
6.1	RBCs & Plts	secondary	W8	Single Cells	0.594014883534673	Single-HSC
6.1	RBCs & Plts	secondary	W12	Single Cells	0.594014883534673	Single-HSC
6.1	RBCs & Plts	secondary	W16	Single Cells	0.698772879489885	Single-HSC
6.1	RBCs & Plts	secondary	W20	Single Cells	0.737927088296456	Single-HSC
9.3	Leukocytes	primary	W4	Single Cells	0.000528953229398664	Single-HSC
9.3	Leukocytes	primary	W8	Single Cells	0.0303814144789692	Single-HSC
9.3	Leukocytes	primary	W12	Single Cells	0.070611736246014	Single-HSC
9.3	Leukocytes	primary	W16	Single Cells	0.0690039441557628	Single-HSC
9.3	Leukocytes	primary	W20	Single Cells	0.0340282770189312	Single-HSC
9.3	Leukocytes	secondary	W4	Single Cells	0.0556408943505718	Single-HSC
9.3	Leukocytes	secondary	W8	Single Cells	0.0449601973315394	Single-HSC
9.3	Leukocytes	secondary	W12	Single Cells	0.031565706199143	Single-HSC
9.3	Leukocytes	secondary	W16	Single Cells	0.0226963662622152	Single-HSC
9.3	Leukocytes	secondary	W20	Single Cells	0.0196750825153243	Single-HSC
9.3	RBCs & Plts	primary	W4	Single Cells	0.00282363674975028	Single-HSC
9.3	RBCs & Plts	primary	W8	Single Cells	0.0930881720430108	Single-HSC
9.3	RBCs & Plts	primary	W12	Single Cells	0.269281121436406	Single-HSC
9.3	RBCs & Plts	primary	W16	Single Cells	0.351294252873563	Single-HSC
9.3	RBCs & Plts	primary	W20	Single Cells	0.350545652173913	Single-HSC
9.3	RBCs & Plts	secondary	W4	Single Cells	0.165078668481522	Single-HSC
9.3	RBCs & Plts	secondary	W8	Single Cells	0.101504947896473	Single-HSC
9.3	RBCs & Plts	secondary	W12	Single Cells	0.101504947896473	Single-HSC
9.3	RBCs & Plts	secondary	W16	Single Cells	0.0085116553122715	Single-HSC
9.3	RBCs & Plts	secondary	W20	Single Cells	0.00227946370700516	Single-HSC
6.4	Leukocytes	primary	W4	Single Cells	0.0165876777251185	Single-HSC
6.4	Leukocytes	primary	W8	Single Cells	0.0762520968128445	Single-HSC
6.4	Leukocytes	primary	W12	Single Cells	0.0792491521413361	Single-HSC
6.4	Leukocytes	primary	W16	Single Cells	0.14753327499053	Single-HSC
6.4	Leukocytes	primary	W20	Single Cells	0.143390490806599	Single-HSC
6.4	Leukocytes	secondary	W4	Single Cells	0.133985475025937	Single-HSC
6.4	Leukocytes	secondary	W8	Single Cells	0.348567619118164	Single-HSC
6.4	Leukocytes	secondary	W12	Single Cells	0.355996108002919	Single-HSC
6.4	Leukocytes	secondary	W16	Single Cells	0.293088650212201	Single-HSC
6.4	Leukocytes	secondary	W20	Single Cells	0.291906415553471	Single-HSC
6.4	RBCs & Plts	primary	W4	Single Cells	0.00792600422832981	Single-HSC
6.4	RBCs & Plts	primary	W8	Single Cells	0.11894701986755	Single-HSC
6.4	RBCs & Plts	primary	W12	Single Cells	0.190729905116801	Single-HSC
6.4	RBCs & Plts	primary	W16	Single Cells	0.135235159817352	Single-HSC
6.4	RBCs & Plts	primary	W20	Single Cells	0.100921397379913	Single-HSC
6.4	RBCs & Plts	secondary	W4	Single Cells	0.104831531620629	Single-HSC
6.4	RBCs & Plts	secondary	W8	Single Cells	0.102735653110055	Single-HSC
6.4	RBCs & Plts	secondary	W12	Single Cells	0.102735653110055	Single-HSC
6.4	RBCs & Plts	secondary	W16	Single Cells	0.0397546246769077	Single-HSC
6.4	RBCs & Plts	secondary	W20	Single Cells	0.0293679015390799	Single-HSC
7.1	Leukocytes	primary	W4	Single Cells	0.147307957974334	Single-HSC
7.1	Leukocytes	primary	W8	Single Cells	0.0881525217967112	Single-HSC
7.1	Leukocytes	primary	W12	Single Cells	0.0238918918918919	Single-HSC
7.1	Leukocytes	primary	W16	Single Cells	0.0232429746590846	Single-HSC
7.1	Leukocytes	primary	W20	Single Cells	0.0181268882175227	Single-HSC
7.1	Leukocytes	secondary	W4	NA	NA	Single-HSC
7.1	Leukocytes	secondary	W8	NA	NA	Single-HSC
7.1	Leukocytes	secondary	W12	NA	NA	Single-HSC
7.1	Leukocytes	secondary	W16	NA	NA	Single-HSC
7.1	Leukocytes	secondary	W20	NA	NA	Single-HSC
7.1	RBCs & Plts	primary	W4	Single Cells	0.0207762645914397	Single-HSC
7.1	RBCs & Plts	primary	W8	Single Cells	0.298989293361884	Single-HSC
7.1	RBCs & Plts	primary	W12	Single Cells	0.253770292924681	Single-HSC
7.1	RBCs & Plts	primary	W16	Single Cells	0.0549186602870813	Single-HSC
7.1	RBCs & Plts	primary	W20	Single Cells	0.0124	Single-HSC
7.1	RBCs & Plts	secondary	W4	NA	NA	Single-HSC
7.1	RBCs & Plts	secondary	W8	NA	NA	Single-HSC
7.1	RBCs & Plts	secondary	W12	NA	NA	Single-HSC
7.1	RBCs & Plts	secondary	W16	NA	NA	Single-HSC
7.1	RBCs & Plts	secondary	W20	NA	NA	Single-HSC
7.6	Leukocytes	primary	W4	Single Cells	0.000522657189149637	Single-HSC
7.6	Leukocytes	primary	W8	Single Cells	0.0193276480853446	Single-HSC
7.6	Leukocytes	primary	W12	Single Cells	0.0292884780739467	Single-HSC
7.6	Leukocytes	primary	W16	Single Cells	0.0665739929285909	Single-HSC
7.6	Leukocytes	primary	W20	Single Cells	0.0359046283309958	Single-HSC
7.6	Leukocytes	secondary	W4	Single Cells	0.131894790602656	Single-HSC
7.6	Leukocytes	secondary	W8	Single Cells	0.0659008341620832	Single-HSC
7.6	Leukocytes	secondary	W12	Single Cells	0.0936300088608841	Single-HSC
7.6	Leukocytes	secondary	W16	Single Cells	0.0420481171815982	Single-HSC
7.6	Leukocytes	secondary	W20	Single Cells	0.0306332842415317	Single-HSC
7.6	RBCs & Plts	primary	W4	Single Cells	0.00326407766990291	Single-HSC
7.6	RBCs & Plts	primary	W8	Single Cells	0.0357920168067227	Single-HSC
7.6	RBCs & Plts	primary	W12	Single Cells	0.117606123869172	Single-HSC
7.6	RBCs & Plts	primary	W16	Single Cells	0.25648635235732	Single-HSC
7.6	RBCs & Plts	primary	W20	Single Cells	0.34019733924612	Single-HSC
7.6	RBCs & Plts	secondary	W4	Single Cells	0.267129084181007	Single-HSC
7.6	RBCs & Plts	secondary	W8	Single Cells	0.138257472621644	Single-HSC
7.6	RBCs & Plts	secondary	W12	Single Cells	0.138257472621644	Single-HSC
7.6	RBCs & Plts	secondary	W16	Single Cells	7.12583995838509e-06	Single-HSC
7.6	RBCs & Plts	secondary	W20	Single Cells	2.06892271194389e-05	Single-HSC
5.2	Leukocytes	primary	W4	Single Cells	0	Single-HSC
5.2	Leukocytes	primary	W8	Single Cells	0.0782971122357845	Single-HSC
5.2	Leukocytes	primary	W12	Single Cells	0.194902898466204	Single-HSC
5.2	Leukocytes	primary	W16	Single Cells	0.185185185185185	Single-HSC
5.2	Leukocytes	primary	W20	Single Cells	0.137064944384643	Single-HSC
5.2	Leukocytes	secondary	W4	Single Cells	0.00281586114573235	Single-HSC
5.2	Leukocytes	secondary	W8	Single Cells	0.00180569324458292	Single-HSC
5.2	Leukocytes	secondary	W12	Single Cells	0.00155896796320836	Single-HSC
5.2	Leukocytes	secondary	W16	Single Cells	0.000886092773913429	Single-HSC
5.2	Leukocytes	secondary	W20	Single Cells	0.00085604711683331	Single-HSC
5.2	RBCs & Plts	primary	W4	Single Cells	0.000177033492822967	Single-HSC
5.2	RBCs & Plts	primary	W8	Single Cells	0.14867946328633	Single-HSC
5.2	RBCs & Plts	primary	W12	Single Cells	0.0250991652359245	Single-HSC
5.2	RBCs & Plts	primary	W16	Single Cells	0.000118024026678452	Single-HSC
5.2	RBCs & Plts	primary	W20	Single Cells	9.58227873196714e-05	Single-HSC
5.2	RBCs & Plts	secondary	W4	Single Cells	0	Single-HSC
5.2	RBCs & Plts	secondary	W8	Single Cells	0.000444573251884512	Single-HSC
5.2	RBCs & Plts	secondary	W12	Single Cells	0.000444573251884512	Single-HSC
5.2	RBCs & Plts	secondary	W16	Single Cells	1.12865543278293e-05	Single-HSC
5.2	RBCs & Plts	secondary	W20	Single Cells	0.000102179339337586	Single-HSC
9.2	Leukocytes	primary	W4	Single Cells	0.00134498991257566	Single-HSC
9.2	Leukocytes	primary	W8	Single Cells	0.029472044597475	Single-HSC
9.2	Leukocytes	primary	W12	Single Cells	0.0301226448967251	Single-HSC
9.2	Leukocytes	primary	W16	Single Cells	0.228097904624277	Single-HSC
9.2	Leukocytes	primary	W20	Single Cells	0.230249902795942	Single-HSC
9.2	Leukocytes	secondary	W4	Single Cells	0.00559159024826661	Single-HSC
9.2	Leukocytes	secondary	W8	Single Cells	0.00518770911993124	Single-HSC
9.2	Leukocytes	secondary	W12	Single Cells	0.00494849525348414	Single-HSC
9.2	Leukocytes	secondary	W16	Single Cells	0.00378422632584372	Single-HSC
9.2	Leukocytes	secondary	W20	Single Cells	0.00549402250351617	Single-HSC
9.2	RBCs & Plts	primary	W4	Single Cells	0.000235951886332743	Single-HSC
9.2	RBCs & Plts	primary	W8	Single Cells	0.148032397408207	Single-HSC
9.2	RBCs & Plts	primary	W12	Single Cells	0.0860310111044685	Single-HSC
9.2	RBCs & Plts	primary	W16	Single Cells	0.00411737089201878	Single-HSC
9.2	RBCs & Plts	primary	W20	Single Cells	7.40740740740741e-05	Single-HSC
9.2	RBCs & Plts	secondary	W4	Single Cells	0	Single-HSC
9.2	RBCs & Plts	secondary	W8	Single Cells	0.000240981060673676	Single-HSC
9.2	RBCs & Plts	secondary	W12	Single Cells	0.000240981060673676	Single-HSC
9.2	RBCs & Plts	secondary	W16	Single Cells	3.10252903847852e-05	Single-HSC
9.2	RBCs & Plts	secondary	W20	Single Cells	2.66983163070889e-05	Single-HSC
10.1	Leukocytes	primary	W4	Single Cells	0.00076939218017766	Single-HSC
10.1	Leukocytes	primary	W8	Single Cells	0.0297338274932615	Single-HSC
10.1	Leukocytes	primary	W12	Single Cells	0.000193326373583884	Single-HSC
10.1	Leukocytes	primary	W16	Single Cells	0.00278670953912111	Single-HSC
10.1	Leukocytes	primary	W20	Single Cells	0	Single-HSC
10.1	Leukocytes	secondary	W4	NA	NA	Single-HSC
10.1	Leukocytes	secondary	W8	NA	NA	Single-HSC
10.1	Leukocytes	secondary	W12	NA	NA	Single-HSC
10.1	Leukocytes	secondary	W16	NA	NA	Single-HSC
10.1	Leukocytes	secondary	W20	NA	NA	Single-HSC
10.1	RBCs & Plts	primary	W4	Single Cells	0.00117471135866435	Single-HSC
10.1	RBCs & Plts	primary	W8	Single Cells	0.520457076566125	Single-HSC
10.1	RBCs & Plts	primary	W12	Single Cells	0.0973257906916945	Single-HSC
10.1	RBCs & Plts	primary	W16	Single Cells	0.00245326708126187	Single-HSC
10.1	RBCs & Plts	primary	W20	Single Cells	6.66666666666667e-06	Single-HSC
10.1	RBCs & Plts	secondary	W4	NA	NA	Single-HSC
10.1	RBCs & Plts	secondary	W8	NA	NA	Single-HSC
10.1	RBCs & Plts	secondary	W12	NA	NA	Single-HSC
10.1	RBCs & Plts	secondary	W16	NA	NA	Single-HSC
10.1	RBCs & Plts	secondary	W20	NA	NA	Single-HSC
2.1	Leukocytes	primary	W4	Single Cells	0.000188323917137476	Single-HSC
2.1	Leukocytes	primary	W8	Single Cells	0.0145164447924824	Single-HSC
2.1	Leukocytes	primary	W12	Single Cells	0.042121774394093	Single-HSC
2.1	Leukocytes	primary	W16	Single Cells	0.0371260872639842	Single-HSC
2.1	Leukocytes	primary	W20	Single Cells	0.0565634743328505	Single-HSC
2.1	Leukocytes	secondary	W4	NA	NA	Single-HSC
2.1	Leukocytes	secondary	W8	NA	NA	Single-HSC
2.1	Leukocytes	secondary	W12	NA	NA	Single-HSC
2.1	Leukocytes	secondary	W16	NA	NA	Single-HSC
2.1	Leukocytes	secondary	W20	NA	NA	Single-HSC
2.1	RBCs & Plts	primary	W4	Single Cells	0.000926470588235294	Single-HSC
2.1	RBCs & Plts	primary	W8	Single Cells	0.118153086391657	Single-HSC
2.1	RBCs & Plts	primary	W12	Single Cells	0.119512763725376	Single-HSC
2.1	RBCs & Plts	primary	W16	Single Cells	0.129776835504303	Single-HSC
2.1	RBCs & Plts	primary	W20	Single Cells	0.131764385453186	Single-HSC
2.1	RBCs & Plts	secondary	W4	NA	NA	Single-HSC
2.1	RBCs & Plts	secondary	W8	NA	NA	Single-HSC
2.1	RBCs & Plts	secondary	W12	NA	NA	Single-HSC
2.1	RBCs & Plts	secondary	W16	NA	NA	Single-HSC
2.1	RBCs & Plts	secondary	W20	NA	NA	Single-HSC
7.4	Leukocytes	primary	W4	Single Cells	0.00137620051534317	Single-HSC
7.4	Leukocytes	primary	W8	Single Cells	0.0102915951972556	Single-HSC
7.4	Leukocytes	primary	W12	Single Cells	0.0355533079747587	Single-HSC
7.4	Leukocytes	primary	W16	Single Cells	0.0538265078846554	Single-HSC
7.4	Leukocytes	primary	W20	Single Cells	0.0475042915621286	Single-HSC
7.4	Leukocytes	secondary	W4	Single Cells	0.0788028035612805	Single-HSC
7.4	Leukocytes	secondary	W8	Single Cells	0.0757442191632196	Single-HSC
7.4	Leukocytes	secondary	W12	Single Cells	0.0433459069551982	Single-HSC
7.4	Leukocytes	secondary	W16	Single Cells	0.16503463397618	Single-HSC
7.4	Leukocytes	secondary	W20	Single Cells	NA	Single-HSC
7.4	RBCs & Plts	primary	W4	Single Cells	0.00295925028729276	Single-HSC
7.4	RBCs & Plts	primary	W8	Single Cells	0.0377542735042735	Single-HSC
7.4	RBCs & Plts	primary	W12	Single Cells	0.124581775241094	Single-HSC
7.4	RBCs & Plts	primary	W16	Single Cells	0.16131859916607	Single-HSC
7.4	RBCs & Plts	primary	W20	Single Cells	0.160701754385965	Single-HSC
7.4	RBCs & Plts	secondary	W4	Single Cells	0.134498377084182	Single-HSC
7.4	RBCs & Plts	secondary	W8	Single Cells	0.242108633736117	Single-HSC
7.4	RBCs & Plts	secondary	W12	Single Cells	0.242108633736117	Single-HSC
7.4	RBCs & Plts	secondary	W16	Single Cells	0.20855386436109	Single-HSC
7.4	RBCs & Plts	secondary	W20	Single Cells	NA	Single-HSC
8.6	Leukocytes	primary	W4	Single Cells	0.290040131338927	Single-HSC
8.6	Leukocytes	primary	W8	Single Cells	0.0453170389662426	Single-HSC
8.6	Leukocytes	primary	W12	Single Cells	0.00836101616035177	Single-HSC
8.6	Leukocytes	primary	W16	Single Cells	0.0221916867055994	Single-HSC
8.6	Leukocytes	primary	W20	Single Cells	0.0194361625844435	Single-HSC
8.6	Leukocytes	secondary	W4	Single Cells	0.000779754731693486	Single-HSC
8.6	Leukocytes	secondary	W8	Single Cells	0.00059738271697127	Single-HSC
8.6	Leukocytes	secondary	W12	Single Cells	0.00061777424763922	Single-HSC
8.6	Leukocytes	secondary	W16	Single Cells	0.000473920814602177	Single-HSC
8.6	Leukocytes	secondary	W20	Single Cells	0.000580753818456356	Single-HSC
8.6	RBCs & Plts	primary	W4	Single Cells	0.053587751009732	Single-HSC
8.6	RBCs & Plts	primary	W8	Single Cells	0.148845511482255	Single-HSC
8.6	RBCs & Plts	primary	W12	Single Cells	0.0239053717251162	Single-HSC
8.6	RBCs & Plts	primary	W16	Single Cells	0.000121951219512195	Single-HSC
8.6	RBCs & Plts	primary	W20	Single Cells	2.1978021978022e-06	Single-HSC
8.6	RBCs & Plts	secondary	W4	Single Cells	3.6982658831274e-06	Single-HSC
8.6	RBCs & Plts	secondary	W8	Single Cells	0.00024844857666571	Single-HSC
8.6	RBCs & Plts	secondary	W12	Single Cells	0.00024844857666571	Single-HSC
8.6	RBCs & Plts	secondary	W16	Single Cells	1.21949732320338e-05	Single-HSC
8.6	RBCs & Plts	secondary	W20	Single Cells	1.99996000079998e-05	Single-HSC
2.3	Leukocytes	primary	W4	Single Cells	0.0149945474372955	Single-HSC
2.3	Leukocytes	primary	W8	Single Cells	0.148990204377797	Single-HSC
2.3	Leukocytes	primary	W12	Single Cells	0.0708462187236435	Single-HSC
2.3	Leukocytes	primary	W16	Single Cells	0.0938745019920319	Single-HSC
2.3	Leukocytes	primary	W20	Single Cells	0.0669110502605777	Single-HSC
2.3	Leukocytes	secondary	W4	Single Cells	0.000716537689882488	Single-HSC
2.3	Leukocytes	secondary	W8	Single Cells	0.000687769171565657	Single-HSC
2.3	Leukocytes	secondary	W12	Single Cells	0.000825368527047327	Single-HSC
2.3	Leukocytes	secondary	W16	Single Cells	0.000732251228739751	Single-HSC
2.3	Leukocytes	secondary	W20	Single Cells	0.0011944518928406	Single-HSC
2.3	RBCs & Plts	primary	W4	Single Cells	0.00237520542317173	Single-HSC
2.3	RBCs & Plts	primary	W8	Single Cells	0.104760774988068	Single-HSC
2.3	RBCs & Plts	primary	W12	Single Cells	0.0265841822816382	Single-HSC
2.3	RBCs & Plts	primary	W16	Single Cells	0.000589737527830675	Single-HSC
2.3	RBCs & Plts	primary	W20	Single Cells	0.000144042135455972	Single-HSC
2.3	RBCs & Plts	secondary	W4	Single Cells	4.33272675158811e-05	Single-HSC
2.3	RBCs & Plts	secondary	W8	Single Cells	0.000321018325959217	Single-HSC
2.3	RBCs & Plts	secondary	W12	Single Cells	0.000321018325959217	Single-HSC
2.3	RBCs & Plts	secondary	W16	Single Cells	0.000185847807113501	Single-HSC
2.3	RBCs & Plts	secondary	W20	Single Cells	6.43636731428782e-05	Single-HSC
9.1	Leukocytes	primary	W4	Single Cells	0.127478175736314	Single-HSC
9.1	Leukocytes	primary	W8	Single Cells	0.12721110927426	Single-HSC
9.1	Leukocytes	primary	W12	Single Cells	0.0172531260019237	Single-HSC
9.1	Leukocytes	primary	W16	Single Cells	0.0642741653192872	Single-HSC
9.1	Leukocytes	primary	W20	Single Cells	0.0568911264946507	Single-HSC
9.1	Leukocytes	secondary	W4	Single Cells	0.00260797950219619	Single-HSC
9.1	Leukocytes	secondary	W8	Single Cells	0.00144678542363686	Single-HSC
9.1	Leukocytes	secondary	W12	Single Cells	0.00158292252724888	Single-HSC
9.1	Leukocytes	secondary	W16	Single Cells	0.000836254864751858	Single-HSC
9.1	Leukocytes	secondary	W20	Single Cells	0.00281954887218045	Single-HSC
9.1	RBCs & Plts	primary	W4	Single Cells	0.0572834950029022	Single-HSC
9.1	RBCs & Plts	primary	W8	Single Cells	0.016890756302521	Single-HSC
9.1	RBCs & Plts	primary	W12	Single Cells	0.000612383472626776	Single-HSC
9.1	RBCs & Plts	primary	W16	Single Cells	4.44444444444444e-06	Single-HSC
9.1	RBCs & Plts	primary	W20	Single Cells	6.6079295154185e-06	Single-HSC
9.1	RBCs & Plts	secondary	W4	Single Cells	7.09275191681621e-06	Single-HSC
9.1	RBCs & Plts	secondary	W8	Single Cells	0.00023698138379574	Single-HSC
9.1	RBCs & Plts	secondary	W12	Single Cells	0.00023698138379574	Single-HSC
9.1	RBCs & Plts	secondary	W16	Single Cells	1.40513248057404e-05	Single-HSC
9.1	RBCs & Plts	secondary	W20	Single Cells	1.46339321863582e-05	Single-HSC
9.6	Leukocytes	primary	W4	Single Cells	0.000516910352975927	Single-HSC
9.6	Leukocytes	primary	W8	Single Cells	0.00448841052208477	Single-HSC
9.6	Leukocytes	primary	W12	Single Cells	0.00747367229079379	Single-HSC
9.6	Leukocytes	primary	W16	Single Cells	0.00780209324452902	Single-HSC
9.6	Leukocytes	primary	W20	Single Cells	0.00992681935221575	Single-HSC
9.6	Leukocytes	secondary	W4	Single Cells	0.363540630667525	Single-HSC
9.6	Leukocytes	secondary	W8	Single Cells	0.211746707862135	Single-HSC
9.6	Leukocytes	secondary	W12	Single Cells	0.273394182376525	Single-HSC
9.6	Leukocytes	secondary	W16	Single Cells	0.300075906411859	Single-HSC
9.6	Leukocytes	secondary	W20	Single Cells	0.28236707720036	Single-HSC
9.6	RBCs & Plts	primary	W4	Single Cells	0.0016787072243346	Single-HSC
9.6	RBCs & Plts	primary	W8	Single Cells	0.0367161290322581	Single-HSC
9.6	RBCs & Plts	primary	W12	Single Cells	0.0240083473690651	Single-HSC
9.6	RBCs & Plts	primary	W16	Single Cells	0.105603325415677	Single-HSC
9.6	RBCs & Plts	primary	W20	Single Cells	0.132593886462882	Single-HSC
9.6	RBCs & Plts	secondary	W4	Single Cells	0.452347659274496	Single-HSC
9.6	RBCs & Plts	secondary	W8	Single Cells	0.869144576287889	Single-HSC
9.6	RBCs & Plts	secondary	W12	Single Cells	0.869144576287889	Single-HSC
9.6	RBCs & Plts	secondary	W16	Single Cells	0.866194252587675	Single-HSC
9.6	RBCs & Plts	secondary	W20	Single Cells	0.85186243388624	Single-HSC
1.1	Leukocytes	primary	W4	Single Cells	0.0972886762360447	Control
1.1	Leukocytes	primary	W8	Single Cells	0.000102885950923401	Control
1.1	Leukocytes	primary	W12	Single Cells	0.00185387131952017	Control
1.1	Leukocytes	primary	W16	Single Cells	0.00258707723372034	Control
1.1	Leukocytes	primary	W20	Single Cells	0.00495713298931372	Control
1.1	Leukocytes	secondary	W4	NA	NA	Control
1.1	Leukocytes	secondary	W8	NA	NA	Control
1.1	Leukocytes	secondary	W12	NA	NA	Control
1.1	Leukocytes	secondary	W16	NA	NA	Control
1.1	Leukocytes	secondary	W20	NA	NA	Control
1.1	RBCs & Plts	primary	W4	Single Cells	0.0234220512820513	Control
1.1	RBCs & Plts	primary	W8	Single Cells	0.0928063387507696	Control
1.1	RBCs & Plts	primary	W12	Single Cells	0.0086489202307575	Control
1.1	RBCs & Plts	primary	W16	Single Cells	0.00734963325183374	Control
1.1	RBCs & Plts	primary	W20	Single Cells	0.0133853508434529	Control
1.1	RBCs & Plts	secondary	W4	NA	NA	Control
1.1	RBCs & Plts	secondary	W8	NA	NA	Control
1.1	RBCs & Plts	secondary	W12	NA	NA	Control
1.1	RBCs & Plts	secondary	W16	NA	NA	Control
1.1	RBCs & Plts	secondary	W20	NA	NA	Control
3.5	Leukocytes	primary	W4	Single Cells	0	Single-HSC
3.5	Leukocytes	primary	W8	Single Cells	0.0031330009432691	Single-HSC
3.5	Leukocytes	primary	W12	Single Cells	0.0117770887264245	Single-HSC
3.5	Leukocytes	primary	W16	Single Cells	0.0121951219512195	Single-HSC
3.5	Leukocytes	primary	W20	Single Cells	0.0111849003844809	Single-HSC
3.5	Leukocytes	secondary	W4	Single Cells	0.033965761639952	Single-HSC
3.5	Leukocytes	secondary	W8	Single Cells	0.012900597501358	Single-HSC
3.5	Leukocytes	secondary	W12	Single Cells	0.00750700812467335	Single-HSC
3.5	Leukocytes	secondary	W16	Single Cells	0.00444174690319199	Single-HSC
3.5	Leukocytes	secondary	W20	Single Cells	0.00645795771185052	Single-HSC
3.5	RBCs & Plts	primary	W4	Single Cells	0.000373762376237624	Single-HSC
3.5	RBCs & Plts	primary	W8	Single Cells	0.0108057783655177	Single-HSC
3.5	RBCs & Plts	primary	W12	Single Cells	0.0324668381272898	Single-HSC
3.5	RBCs & Plts	primary	W16	Single Cells	0.0288341121495327	Single-HSC
3.5	RBCs & Plts	primary	W20	Single Cells	0.0315573909217073	Single-HSC
3.5	RBCs & Plts	secondary	W4	Single Cells	0.0482073086646748	Single-HSC
3.5	RBCs & Plts	secondary	W8	Single Cells	0.0228442445370666	Single-HSC
3.5	RBCs & Plts	secondary	W12	Single Cells	0.0228442445370666	Single-HSC
3.5	RBCs & Plts	secondary	W16	Single Cells	0.00183773799639915	Single-HSC
3.5	RBCs & Plts	secondary	W20	Single Cells	0.00299775843288352	Single-HSC
3.4	Leukocytes	primary	W4	Single Cells	0	Single-HSC
3.4	Leukocytes	primary	W8	Single Cells	0.00239439875821526	Single-HSC
3.4	Leukocytes	primary	W12	Single Cells	0.00718579111492746	Single-HSC
3.4	Leukocytes	primary	W16	Single Cells	0.00172529473785105	Single-HSC
3.4	Leukocytes	primary	W20	Single Cells	0.00238496648710885	Single-HSC
3.4	Leukocytes	secondary	W4	NA	NA	Single-HSC
3.4	Leukocytes	secondary	W8	NA	NA	Single-HSC
3.4	Leukocytes	secondary	W12	NA	NA	Single-HSC
3.4	Leukocytes	secondary	W16	NA	NA	Single-HSC
3.4	Leukocytes	secondary	W20	NA	NA	Single-HSC
3.4	RBCs & Plts	primary	W4	Single Cells	0.0015754060324826	Single-HSC
3.4	RBCs & Plts	primary	W8	Single Cells	0.0131044650726058	Single-HSC
3.4	RBCs & Plts	primary	W12	Single Cells	0.0259876518300311	Single-HSC
3.4	RBCs & Plts	primary	W16	Single Cells	0.0263436018957346	Single-HSC
3.4	RBCs & Plts	primary	W20	Single Cells	0.0187265653383939	Single-HSC
3.4	RBCs & Plts	secondary	W4	NA	NA	Single-HSC
3.4	RBCs & Plts	secondary	W8	NA	NA	Single-HSC
3.4	RBCs & Plts	secondary	W12	NA	NA	Single-HSC
3.4	RBCs & Plts	secondary	W16	NA	NA	Single-HSC
3.4	RBCs & Plts	secondary	W20	NA	NA	Single-HSC
3.1	Leukocytes	primary	W4	Single Cells	0.00105469338556577	Single-HSC
3.1	Leukocytes	primary	W8	Single Cells	0.00661590854862151	Single-HSC
3.1	Leukocytes	primary	W12	Single Cells	0.00856449375866852	Single-HSC
3.1	Leukocytes	primary	W16	Single Cells	0.00449568236446185	Single-HSC
3.1	Leukocytes	primary	W20	Single Cells	0.0040232581282609	Single-HSC
3.1	Leukocytes	secondary	W4	Single Cells	0.000351246926589392	Single-HSC
3.1	Leukocytes	secondary	W8	Single Cells	1.6352427517865e-05	Single-HSC
3.1	Leukocytes	secondary	W12	Single Cells	0.000136836343732895	Single-HSC
3.1	Leukocytes	secondary	W16	Single Cells	4.8422632738542e-06	Single-HSC
3.1	Leukocytes	secondary	W20	Single Cells	5.32453011021777e-05	Single-HSC
3.1	RBCs & Plts	primary	W4	Single Cells	0.00273529411764706	Single-HSC
3.1	RBCs & Plts	primary	W8	Single Cells	0.0208344773173262	Single-HSC
3.1	RBCs & Plts	primary	W12	Single Cells	0.0115273012709136	Single-HSC
3.1	RBCs & Plts	primary	W16	Single Cells	0.00418421052631579	Single-HSC
3.1	RBCs & Plts	primary	W20	Single Cells	0.00127189429988863	Single-HSC
3.1	RBCs & Plts	secondary	W4	Single Cells	1.74180827567948e-05	Single-HSC
3.1	RBCs & Plts	secondary	W8	Single Cells	0.000231823902148235	Single-HSC
3.1	RBCs & Plts	secondary	W12	Single Cells	0.000231823902148235	Single-HSC
3.1	RBCs & Plts	secondary	W16	Single Cells	9.13233669098912e-06	Single-HSC
3.1	RBCs & Plts	secondary	W20	Single Cells	9.15323429533826e-06	Single-HSC
10.5	Leukocytes	primary	W4	Single Cells	0.000229871846445607	Single-HSC
10.5	Leukocytes	primary	W8	Single Cells	0.000114429568600526	Single-HSC
10.5	Leukocytes	primary	W12	Single Cells	0.00178719484108706	Single-HSC
10.5	Leukocytes	primary	W16	Single Cells	0.000848093738728639	Single-HSC
10.5	Leukocytes	primary	W20	Single Cells	0.00026421630508176	Single-HSC
10.5	Leukocytes	secondary	W4	NA	NA	Single-HSC
10.5	Leukocytes	secondary	W8	NA	NA	Single-HSC
10.5	Leukocytes	secondary	W12	NA	NA	Single-HSC
10.5	Leukocytes	secondary	W16	NA	NA	Single-HSC
10.5	Leukocytes	secondary	W20	NA	NA	Single-HSC
10.5	RBCs & Plts	primary	W4	Single Cells	0.00215991471215352	Single-HSC
10.5	RBCs & Plts	primary	W8	Single Cells	0.005421875	Single-HSC
10.5	RBCs & Plts	primary	W12	Single Cells	0.0122946431178877	Single-HSC
10.5	RBCs & Plts	primary	W16	Single Cells	0.0125904139433551	Single-HSC
10.5	RBCs & Plts	primary	W20	Single Cells	0.0084334085778781	Single-HSC
10.5	RBCs & Plts	secondary	W4	NA	NA	Single-HSC
10.5	RBCs & Plts	secondary	W8	NA	NA	Single-HSC
10.5	RBCs & Plts	secondary	W12	NA	NA	Single-HSC
10.5	RBCs & Plts	secondary	W16	NA	NA	Single-HSC
10.5	RBCs & Plts	secondary	W20	NA	NA	Single-HSC
4.3	Leukocytes	primary	W4	Single Cells	0.0070298769771529	Single-HSC
4.3	Leukocytes	primary	W8	Single Cells	NA	Single-HSC
4.3	Leukocytes	primary	W12	Single Cells	NA	Single-HSC
4.3	Leukocytes	primary	W16	Single Cells	NA	Single-HSC
4.3	Leukocytes	primary	W20	Single Cells	NA	Single-HSC
4.3	Leukocytes	secondary	W4	NA	NA	Single-HSC
4.3	Leukocytes	secondary	W8	NA	NA	Single-HSC
4.3	Leukocytes	secondary	W12	NA	NA	Single-HSC
4.3	Leukocytes	secondary	W16	NA	NA	Single-HSC
4.3	Leukocytes	secondary	W20	NA	NA	Single-HSC
4.3	RBCs & Plts	primary	W4	Single Cells	0.000594650205761317	Single-HSC
4.3	RBCs & Plts	primary	W8	Single Cells	NA	Single-HSC
4.3	RBCs & Plts	primary	W12	Single Cells	NA	Single-HSC
4.3	RBCs & Plts	primary	W16	Single Cells	NA	Single-HSC
4.3	RBCs & Plts	primary	W20	Single Cells	NA	Single-HSC
4.3	RBCs & Plts	secondary	W4	NA	NA	Single-HSC
4.3	RBCs & Plts	secondary	W8	NA	NA	Single-HSC
4.3	RBCs & Plts	secondary	W12	NA	NA	Single-HSC
4.3	RBCs & Plts	secondary	W16	NA	NA	Single-HSC
4.3	RBCs & Plts	secondary	W20	NA	NA	Single-HSC
5.6	Leukocytes	primary	W4	Single Cells	0.00583538083538084	Single-HSC
5.6	Leukocytes	primary	W8	Single Cells	0	Single-HSC
5.6	Leukocytes	primary	W12	Single Cells	0	Single-HSC
5.6	Leukocytes	primary	W16	Single Cells	0	Single-HSC
5.6	Leukocytes	primary	W20	Single Cells	0	Single-HSC
5.6	Leukocytes	secondary	W4	NA	NA	Single-HSC
5.6	Leukocytes	secondary	W8	NA	NA	Single-HSC
5.6	Leukocytes	secondary	W12	NA	NA	Single-HSC
5.6	Leukocytes	secondary	W16	NA	NA	Single-HSC
5.6	Leukocytes	secondary	W20	NA	NA	Single-HSC
5.6	RBCs & Plts	primary	W4	Single Cells	0.00360532687651332	Single-HSC
5.6	RBCs & Plts	primary	W8	Single Cells	0.00340746054519369	Single-HSC
5.6	RBCs & Plts	primary	W12	Single Cells	0.000247578374029029	Single-HSC
5.6	RBCs & Plts	primary	W16	Single Cells	9.951848364452e-05	Single-HSC
5.6	RBCs & Plts	primary	W20	Single Cells	0.000159290140462568	Single-HSC
5.6	RBCs & Plts	secondary	W4	NA	NA	Single-HSC
5.6	RBCs & Plts	secondary	W8	NA	NA	Single-HSC
5.6	RBCs & Plts	secondary	W12	NA	NA	Single-HSC
5.6	RBCs & Plts	secondary	W16	NA	NA	Single-HSC
5.6	RBCs & Plts	secondary	W20	NA	NA	Single-HSC
3.6	Leukocytes	primary	W4	Single Cells	0.00131774007577005	Single-HSC
3.6	Leukocytes	primary	W8	Single Cells	0.000161128394541466	Single-HSC
3.6	Leukocytes	primary	W12	Single Cells	0.000174855744011191	Single-HSC
3.6	Leukocytes	primary	W16	Single Cells	0.000194133634534609	Single-HSC
3.6	Leukocytes	primary	W20	Single Cells	4.08997955010225e-05	Single-HSC
3.6	Leukocytes	secondary	W4	NA	NA	Single-HSC
3.6	Leukocytes	secondary	W8	NA	NA	Single-HSC
3.6	Leukocytes	secondary	W12	NA	NA	Single-HSC
3.6	Leukocytes	secondary	W16	NA	NA	Single-HSC
3.6	Leukocytes	secondary	W20	NA	NA	Single-HSC
3.6	RBCs & Plts	primary	W4	Single Cells	0.00243872549019608	Single-HSC
3.6	RBCs & Plts	primary	W8	Single Cells	0.00255715741954274	Single-HSC
3.6	RBCs & Plts	primary	W12	Single Cells	0.000122296959252877	Single-HSC
3.6	RBCs & Plts	primary	W16	Single Cells	0.000103529411764706	Single-HSC
3.6	RBCs & Plts	primary	W20	Single Cells	0.000109134222621342	Single-HSC
3.6	RBCs & Plts	secondary	W4	NA	NA	Single-HSC
3.6	RBCs & Plts	secondary	W8	NA	NA	Single-HSC
3.6	RBCs & Plts	secondary	W12	NA	NA	Single-HSC
3.6	RBCs & Plts	secondary	W16	NA	NA	Single-HSC
3.6	RBCs & Plts	secondary	W20	NA	NA	Single-HSC
4.4	Leukocytes	primary	W4	Single Cells	0	Single-HSC
4.4	Leukocytes	primary	W8	Single Cells	0.000144665461121157	Single-HSC
4.4	Leukocytes	primary	W12	Single Cells	0	Single-HSC
4.4	Leukocytes	primary	W16	Single Cells	0	Single-HSC
4.4	Leukocytes	primary	W20	Single Cells	0	Single-HSC
4.4	Leukocytes	secondary	W4	NA	NA	Single-HSC
4.4	Leukocytes	secondary	W8	NA	NA	Single-HSC
4.4	Leukocytes	secondary	W12	NA	NA	Single-HSC
4.4	Leukocytes	secondary	W16	NA	NA	Single-HSC
4.4	Leukocytes	secondary	W20	NA	NA	Single-HSC
4.4	RBCs & Plts	primary	W4	Single Cells	0.000654942019861498	Single-HSC
4.4	RBCs & Plts	primary	W8	Single Cells	0.00233928895362847	Single-HSC
4.4	RBCs & Plts	primary	W12	Single Cells	0.00100593682357485	Single-HSC
4.4	RBCs & Plts	primary	W16	Single Cells	0.000121140142517815	Single-HSC
4.4	RBCs & Plts	primary	W20	Single Cells	5.69551762762706e-05	Single-HSC
4.4	RBCs & Plts	secondary	W4	NA	NA	Single-HSC
4.4	RBCs & Plts	secondary	W8	NA	NA	Single-HSC
4.4	RBCs & Plts	secondary	W12	NA	NA	Single-HSC
4.4	RBCs & Plts	secondary	W16	NA	NA	Single-HSC
4.4	RBCs & Plts	secondary	W20	NA	NA	Single-HSC
3.3	Leukocytes	primary	W4	Single Cells	0	Single-HSC
3.3	Leukocytes	primary	W8	Single Cells	4.74980407058209e-05	Single-HSC
3.3	Leukocytes	primary	W12	Single Cells	0	Single-HSC
3.3	Leukocytes	primary	W16	Single Cells	2.80646609788954e-05	Single-HSC
3.3	Leukocytes	primary	W20	Single Cells	1.76239403605858e-05	Single-HSC
3.3	Leukocytes	secondary	W4	NA	NA	Single-HSC
3.3	Leukocytes	secondary	W8	NA	NA	Single-HSC
3.3	Leukocytes	secondary	W12	NA	NA	Single-HSC
3.3	Leukocytes	secondary	W16	NA	NA	Single-HSC
3.3	Leukocytes	secondary	W20	NA	NA	Single-HSC
3.3	RBCs & Plts	primary	W4	Single Cells	0.000205378973105134	Single-HSC
3.3	RBCs & Plts	primary	W8	Single Cells	0.00110971139011168	Single-HSC
3.3	RBCs & Plts	primary	W12	Single Cells	0.001757139135124	Single-HSC
3.3	RBCs & Plts	primary	W16	Single Cells	7.59251479274965e-05	Single-HSC
3.3	RBCs & Plts	primary	W20	Single Cells	0.000142683399126234	Single-HSC
3.3	RBCs & Plts	secondary	W4	NA	NA	Single-HSC
3.3	RBCs & Plts	secondary	W8	NA	NA	Single-HSC
3.3	RBCs & Plts	secondary	W12	NA	NA	Single-HSC
3.3	RBCs & Plts	secondary	W16	NA	NA	Single-HSC
3.3	RBCs & Plts	secondary	W20	NA	NA	Single-HSC
10.2	Leukocytes	primary	W4	Single Cells	0.00126315789473684	Single-HSC
10.2	Leukocytes	primary	W8	Single Cells	0	Single-HSC
10.2	Leukocytes	primary	W12	Single Cells	0	Single-HSC
10.2	Leukocytes	primary	W16	Single Cells	0	Single-HSC
10.2	Leukocytes	primary	W20	Single Cells	0	Single-HSC
10.2	Leukocytes	secondary	W4	NA	NA	Single-HSC
10.2	Leukocytes	secondary	W8	NA	NA	Single-HSC
10.2	Leukocytes	secondary	W12	NA	NA	Single-HSC
10.2	Leukocytes	secondary	W16	NA	NA	Single-HSC
10.2	Leukocytes	secondary	W20	NA	NA	Single-HSC
10.2	RBCs & Plts	primary	W4	Single Cells	8.06536169114504e-06	Single-HSC
10.2	RBCs & Plts	primary	W8	Single Cells	0.000944325481798715	Single-HSC
10.2	RBCs & Plts	primary	W12	Single Cells	2.63841800456446e-05	Single-HSC
10.2	RBCs & Plts	primary	W16	Single Cells	1.97802197802198e-05	Single-HSC
10.2	RBCs & Plts	primary	W20	Single Cells	8.84955752212389e-06	Single-HSC
10.2	RBCs & Plts	secondary	W4	NA	NA	Single-HSC
10.2	RBCs & Plts	secondary	W8	NA	NA	Single-HSC
10.2	RBCs & Plts	secondary	W12	NA	NA	Single-HSC
10.2	RBCs & Plts	secondary	W16	NA	NA	Single-HSC
10.2	RBCs & Plts	secondary	W20	NA	NA	Single-HSC
4.6	Leukocytes	primary	W4	Single Cells	0	Single-HSC
4.6	Leukocytes	primary	W8	Single Cells	0	Single-HSC
4.6	Leukocytes	primary	W12	Single Cells	0	Single-HSC
4.6	Leukocytes	primary	W16	Single Cells	6.99643181977192e-05	Single-HSC
4.6	Leukocytes	primary	W20	Single Cells	0	Single-HSC
4.6	Leukocytes	secondary	W4	NA	NA	Single-HSC
4.6	Leukocytes	secondary	W8	NA	NA	Single-HSC
4.6	Leukocytes	secondary	W12	NA	NA	Single-HSC
4.6	Leukocytes	secondary	W16	NA	NA	Single-HSC
4.6	Leukocytes	secondary	W20	NA	NA	Single-HSC
4.6	RBCs & Plts	primary	W4	Single Cells	0.00147208185477298	Single-HSC
4.6	RBCs & Plts	primary	W8	Single Cells	4.59355173420088e-05	Single-HSC
4.6	RBCs & Plts	primary	W12	Single Cells	9.30099892728479e-06	Single-HSC
4.6	RBCs & Plts	primary	W16	Single Cells	0.000129496402877698	Single-HSC
4.6	RBCs & Plts	primary	W20	Single Cells	0.0001350381070951	Single-HSC
4.6	RBCs & Plts	secondary	W4	NA	NA	Single-HSC
4.6	RBCs & Plts	secondary	W8	NA	NA	Single-HSC
4.6	RBCs & Plts	secondary	W12	NA	NA	Single-HSC
4.6	RBCs & Plts	secondary	W16	NA	NA	Single-HSC
4.6	RBCs & Plts	secondary	W20	NA	NA	Single-HSC
8.1	Leukocytes	primary	W4	Single Cells	0.00011921082434285	Single-HSC
8.1	Leukocytes	primary	W8	Single Cells	1.47216865164073e-05	Single-HSC
8.1	Leukocytes	primary	W12	Single Cells	2.74182934854135e-05	Single-HSC
8.1	Leukocytes	primary	W16	Single Cells	2.08842386650795e-05	Single-HSC
8.1	Leukocytes	primary	W20	Single Cells	2.79743754720676e-05	Single-HSC
8.1	Leukocytes	secondary	W4	NA	NA	Single-HSC
8.1	Leukocytes	secondary	W8	NA	NA	Single-HSC
8.1	Leukocytes	secondary	W12	NA	NA	Single-HSC
8.1	Leukocytes	secondary	W16	NA	NA	Single-HSC
8.1	Leukocytes	secondary	W20	NA	NA	Single-HSC
8.1	RBCs & Plts	primary	W4	Single Cells	0.00153576864535769	Single-HSC
8.1	RBCs & Plts	primary	W8	Single Cells	2.78969957081545e-05	Single-HSC
8.1	RBCs & Plts	primary	W12	Single Cells	1.0120877007729e-05	Single-HSC
8.1	RBCs & Plts	primary	W16	Single Cells	1.14678899082569e-05	Single-HSC
8.1	RBCs & Plts	primary	W20	Single Cells	1.54525386313466e-05	Single-HSC
8.1	RBCs & Plts	secondary	W4	NA	NA	Single-HSC
8.1	RBCs & Plts	secondary	W8	NA	NA	Single-HSC
8.1	RBCs & Plts	secondary	W12	NA	NA	Single-HSC
8.1	RBCs & Plts	secondary	W16	NA	NA	Single-HSC
8.1	RBCs & Plts	secondary	W20	NA	NA	Single-HSC
2.4	Leukocytes	primary	W4	Single Cells	0	Single-HSC
2.4	Leukocytes	primary	W8	Single Cells	0.000656706616319159	Single-HSC
2.4	Leukocytes	primary	W12	Single Cells	0	Single-HSC
2.4	Leukocytes	primary	W16	Single Cells	0.000685518423307626	Single-HSC
2.4	Leukocytes	primary	W20	Single Cells	0	Single-HSC
2.4	Leukocytes	secondary	W4	NA	NA	Single-HSC
2.4	Leukocytes	secondary	W8	NA	NA	Single-HSC
2.4	Leukocytes	secondary	W12	NA	NA	Single-HSC
2.4	Leukocytes	secondary	W16	NA	NA	Single-HSC
2.4	Leukocytes	secondary	W20	NA	NA	Single-HSC
2.4	RBCs & Plts	primary	W4	Single Cells	3.18906605922551e-05	Single-HSC
2.4	RBCs & Plts	primary	W8	Single Cells	3.9932381167889e-05	Single-HSC
2.4	RBCs & Plts	primary	W12	Single Cells	0.000140475884475024	Single-HSC
2.4	RBCs & Plts	primary	W16	Single Cells	0.000111627906976744	Single-HSC
2.4	RBCs & Plts	primary	W20	Single Cells	9.36565685674147e-05	Single-HSC
2.4	RBCs & Plts	secondary	W4	NA	NA	Single-HSC
2.4	RBCs & Plts	secondary	W8	NA	NA	Single-HSC
2.4	RBCs & Plts	secondary	W12	NA	NA	Single-HSC
2.4	RBCs & Plts	secondary	W16	NA	NA	Single-HSC
2.4	RBCs & Plts	secondary	W20	NA	NA	Single-HSC
5.5	Leukocytes	primary	W4	Single Cells	0	Single-HSC
5.5	Leukocytes	primary	W8	Single Cells	0	Single-HSC
5.5	Leukocytes	primary	W12	Single Cells	0	Single-HSC
5.5	Leukocytes	primary	W16	Single Cells	3.03214069132808e-05	Single-HSC
5.5	Leukocytes	primary	W20	Single Cells	0.000177909562638992	Single-HSC
5.5	Leukocytes	secondary	W4	NA	NA	Single-HSC
5.5	Leukocytes	secondary	W8	NA	NA	Single-HSC
5.5	Leukocytes	secondary	W12	NA	NA	Single-HSC
5.5	Leukocytes	secondary	W16	NA	NA	Single-HSC
5.5	Leukocytes	secondary	W20	NA	NA	Single-HSC
5.5	RBCs & Plts	primary	W4	Single Cells	1.75774285728635e-05	Single-HSC
5.5	RBCs & Plts	primary	W8	Single Cells	0.00112473562600095	Single-HSC
5.5	RBCs & Plts	primary	W12	Single Cells	3.38064183021802e-05	Single-HSC
5.5	RBCs & Plts	primary	W16	Single Cells	8.33333333333333e-05	Single-HSC
5.5	RBCs & Plts	primary	W20	Single Cells	0.000102819989415589	Single-HSC
5.5	RBCs & Plts	secondary	W4	NA	NA	Single-HSC
5.5	RBCs & Plts	secondary	W8	NA	NA	Single-HSC
5.5	RBCs & Plts	secondary	W12	NA	NA	Single-HSC
5.5	RBCs & Plts	secondary	W16	NA	NA	Single-HSC
5.5	RBCs & Plts	secondary	W20	NA	NA	Single-HSC
5.3	Leukocytes	primary	W4	Single Cells	0	Single-HSC
5.3	Leukocytes	primary	W8	Single Cells	0	Single-HSC
5.3	Leukocytes	primary	W12	Single Cells	0.000301932367149758	Single-HSC
5.3	Leukocytes	primary	W16	Single Cells	0.000538696354821332	Single-HSC
5.3	Leukocytes	primary	W20	Single Cells	0	Single-HSC
5.3	Leukocytes	secondary	W4	NA	NA	Single-HSC
5.3	Leukocytes	secondary	W8	NA	NA	Single-HSC
5.3	Leukocytes	secondary	W12	NA	NA	Single-HSC
5.3	Leukocytes	secondary	W16	NA	NA	Single-HSC
5.3	Leukocytes	secondary	W20	NA	NA	Single-HSC
5.3	RBCs & Plts	primary	W4	Single Cells	4.22885572139304e-05	Single-HSC
5.3	RBCs & Plts	primary	W8	Single Cells	0.000306318306874738	Single-HSC
5.3	RBCs & Plts	primary	W12	Single Cells	2.76929041548587e-05	Single-HSC
5.3	RBCs & Plts	primary	W16	Single Cells	0.000121140142517815	Single-HSC
5.3	RBCs & Plts	primary	W20	Single Cells	0.000138877101480584	Single-HSC
5.3	RBCs & Plts	secondary	W4	NA	NA	Single-HSC
5.3	RBCs & Plts	secondary	W8	NA	NA	Single-HSC
5.3	RBCs & Plts	secondary	W12	NA	NA	Single-HSC
5.3	RBCs & Plts	secondary	W16	NA	NA	Single-HSC
5.3	RBCs & Plts	secondary	W20	NA	NA	Single-HSC
6.6	Leukocytes	primary	W4	Single Cells	0.000336304018833025	Single-HSC
6.6	Leukocytes	primary	W8	Single Cells	0	Single-HSC
6.6	Leukocytes	primary	W12	Single Cells	0	Single-HSC
6.6	Leukocytes	primary	W16	Single Cells	0	Single-HSC
6.6	Leukocytes	primary	W20	Single Cells	0	Single-HSC
6.6	Leukocytes	secondary	W4	NA	NA	Single-HSC
6.6	Leukocytes	secondary	W8	NA	NA	Single-HSC
6.6	Leukocytes	secondary	W12	NA	NA	Single-HSC
6.6	Leukocytes	secondary	W16	NA	NA	Single-HSC
6.6	Leukocytes	secondary	W20	NA	NA	Single-HSC
6.6	RBCs & Plts	primary	W4	Single Cells	0.00024253800201412	Single-HSC
6.6	RBCs & Plts	primary	W8	Single Cells	3.03030303030303e-05	Single-HSC
6.6	RBCs & Plts	primary	W12	Single Cells	6.8287586341117e-06	Single-HSC
6.6	RBCs & Plts	primary	W16	Single Cells	1.98019801980198e-05	Single-HSC
6.6	RBCs & Plts	primary	W20	Single Cells	2.1551724137931e-06	Single-HSC
6.6	RBCs & Plts	secondary	W4	NA	NA	Single-HSC
6.6	RBCs & Plts	secondary	W8	NA	NA	Single-HSC
6.6	RBCs & Plts	secondary	W12	NA	NA	Single-HSC
6.6	RBCs & Plts	secondary	W16	NA	NA	Single-HSC
6.6	RBCs & Plts	secondary	W20	NA	NA	Single-HSC
8.2	Leukocytes	primary	W4	Single Cells	0.000397772474144789	Single-HSC
8.2	Leukocytes	primary	W8	Single Cells	3.36383207750269e-05	Single-HSC
8.2	Leukocytes	primary	W12	Single Cells	0	Single-HSC
8.2	Leukocytes	primary	W16	Single Cells	0	Single-HSC
8.2	Leukocytes	primary	W20	Single Cells	3.14356669076734e-05	Single-HSC
8.2	Leukocytes	secondary	W4	NA	NA	Single-HSC
8.2	Leukocytes	secondary	W8	NA	NA	Single-HSC
8.2	Leukocytes	secondary	W12	NA	NA	Single-HSC
8.2	Leukocytes	secondary	W16	NA	NA	Single-HSC
8.2	Leukocytes	secondary	W20	NA	NA	Single-HSC
8.2	RBCs & Plts	primary	W4	Single Cells	8.49256900212314e-06	Single-HSC
8.2	RBCs & Plts	primary	W8	Single Cells	2.0703933747412e-05	Single-HSC
8.2	RBCs & Plts	primary	W12	Single Cells	6.40799718048124e-06	Single-HSC
8.2	RBCs & Plts	primary	W16	Single Cells	7.1599045346062e-06	Single-HSC
8.2	RBCs & Plts	primary	W20	Single Cells	8.94854586129754e-06	Single-HSC
8.2	RBCs & Plts	secondary	W4	NA	NA	Single-HSC
8.2	RBCs & Plts	secondary	W8	NA	NA	Single-HSC
8.2	RBCs & Plts	secondary	W12	NA	NA	Single-HSC
8.2	RBCs & Plts	secondary	W16	NA	NA	Single-HSC
8.2	RBCs & Plts	secondary	W20	NA	NA	Single-HSC
4.2	Leukocytes	primary	W4	Single Cells	0	Single-HSC
4.2	Leukocytes	primary	W8	Single Cells	0	Single-HSC
4.2	Leukocytes	primary	W12	Single Cells	0	Single-HSC
4.2	Leukocytes	primary	W16	Single Cells	2.942388042135e-05	Single-HSC
4.2	Leukocytes	primary	W20	Single Cells	2.1076148123169e-05	Single-HSC
4.2	Leukocytes	secondary	W4	NA	NA	Single-HSC
4.2	Leukocytes	secondary	W8	NA	NA	Single-HSC
4.2	Leukocytes	secondary	W12	NA	NA	Single-HSC
4.2	Leukocytes	secondary	W16	NA	NA	Single-HSC
4.2	Leukocytes	secondary	W20	NA	NA	Single-HSC
4.2	RBCs & Plts	primary	W4	Single Cells	1.01483434097926e-05	Single-HSC
4.2	RBCs & Plts	primary	W8	Single Cells	0.000220608560675328	Single-HSC
4.2	RBCs & Plts	primary	W12	Single Cells	2.90075361578938e-06	Single-HSC
4.2	RBCs & Plts	primary	W16	Single Cells	0.000120192307692308	Single-HSC
4.2	RBCs & Plts	primary	W20	Single Cells	8.26617069642488e-05	Single-HSC
4.2	RBCs & Plts	secondary	W4	NA	NA	Single-HSC
4.2	RBCs & Plts	secondary	W8	NA	NA	Single-HSC
4.2	RBCs & Plts	secondary	W12	NA	NA	Single-HSC
4.2	RBCs & Plts	secondary	W16	NA	NA	Single-HSC
4.2	RBCs & Plts	secondary	W20	NA	NA	Single-HSC
7.5	Leukocytes	primary	W4	Single Cells	0	Single-HSC
7.5	Leukocytes	primary	W8	Single Cells	0	Single-HSC
7.5	Leukocytes	primary	W12	Single Cells	0	Single-HSC
7.5	Leukocytes	primary	W16	Single Cells	1.6608260948996e-05	Single-HSC
7.5	Leukocytes	primary	W20	Single Cells	5.22438744057259e-05	Single-HSC
7.5	Leukocytes	secondary	W4	NA	NA	Single-HSC
7.5	Leukocytes	secondary	W8	NA	NA	Single-HSC
7.5	Leukocytes	secondary	W12	NA	NA	Single-HSC
7.5	Leukocytes	secondary	W16	NA	NA	Single-HSC
7.5	Leukocytes	secondary	W20	NA	NA	Single-HSC
7.5	RBCs & Plts	primary	W4	Single Cells	5.4e-05	Single-HSC
7.5	RBCs & Plts	primary	W8	Single Cells	0.000202505219206681	Single-HSC
7.5	RBCs & Plts	primary	W12	Single Cells	8.00161312520604e-05	Single-HSC
7.5	RBCs & Plts	primary	W16	Single Cells	1.12866817155756e-05	Single-HSC
7.5	RBCs & Plts	primary	W20	Single Cells	6.57894736842105e-06	Single-HSC
7.5	RBCs & Plts	secondary	W4	NA	NA	Single-HSC
7.5	RBCs & Plts	secondary	W8	NA	NA	Single-HSC
7.5	RBCs & Plts	secondary	W12	NA	NA	Single-HSC
7.5	RBCs & Plts	secondary	W16	NA	NA	Single-HSC
7.5	RBCs & Plts	secondary	W20	NA	NA	Single-HSC
6.2	Leukocytes	primary	W4	Single Cells	0.000123312164745052	Single-HSC
6.2	Leukocytes	primary	W8	Single Cells	0.000133255156974575	Single-HSC
6.2	Leukocytes	primary	W12	Single Cells	0	Single-HSC
6.2	Leukocytes	primary	W16	Single Cells	0	Single-HSC
6.2	Leukocytes	primary	W20	Single Cells	1.82222384197675e-05	Single-HSC
6.2	Leukocytes	secondary	W4	NA	NA	Single-HSC
6.2	Leukocytes	secondary	W8	NA	NA	Single-HSC
6.2	Leukocytes	secondary	W12	NA	NA	Single-HSC
6.2	Leukocytes	secondary	W16	NA	NA	Single-HSC
6.2	Leukocytes	secondary	W20	NA	NA	Single-HSC
6.2	RBCs & Plts	primary	W4	Single Cells	2.49671484888305e-05	Single-HSC
6.2	RBCs & Plts	primary	W8	Single Cells	7.6271186440678e-05	Single-HSC
6.2	RBCs & Plts	primary	W12	Single Cells	1.29852422721577e-05	Single-HSC
6.2	RBCs & Plts	primary	W16	Single Cells	1.09649122807018e-05	Single-HSC
6.2	RBCs & Plts	primary	W20	Single Cells	1.08459869848156e-05	Single-HSC
6.2	RBCs & Plts	secondary	W4	NA	NA	Single-HSC
6.2	RBCs & Plts	secondary	W8	NA	NA	Single-HSC
6.2	RBCs & Plts	secondary	W12	NA	NA	Single-HSC
6.2	RBCs & Plts	secondary	W16	NA	NA	Single-HSC
6.2	RBCs & Plts	secondary	W20	NA	NA	Single-HSC
7.2	Leukocytes	primary	W4	Single Cells	0.000196174595389897	Single-HSC
7.2	Leukocytes	primary	W8	Single Cells	0	Single-HSC
7.2	Leukocytes	primary	W12	Single Cells	0	Single-HSC
7.2	Leukocytes	primary	W16	Single Cells	0	Single-HSC
7.2	Leukocytes	primary	W20	Single Cells	0	Single-HSC
7.2	Leukocytes	secondary	W4	NA	NA	Single-HSC
7.2	Leukocytes	secondary	W8	NA	NA	Single-HSC
7.2	Leukocytes	secondary	W12	NA	NA	Single-HSC
7.2	Leukocytes	secondary	W16	NA	NA	Single-HSC
7.2	Leukocytes	secondary	W20	NA	NA	Single-HSC
7.2	RBCs & Plts	primary	W4	Single Cells	0	Single-HSC
7.2	RBCs & Plts	primary	W8	Single Cells	9.97876857749469e-05	Single-HSC
7.2	RBCs & Plts	primary	W12	Single Cells	6.42514544923011e-06	Single-HSC
7.2	RBCs & Plts	primary	W16	Single Cells	8.92857142857143e-06	Single-HSC
7.2	RBCs & Plts	primary	W20	Single Cells	6.6079295154185e-06	Single-HSC
7.2	RBCs & Plts	secondary	W4	NA	NA	Single-HSC
7.2	RBCs & Plts	secondary	W8	NA	NA	Single-HSC
7.2	RBCs & Plts	secondary	W12	NA	NA	Single-HSC
7.2	RBCs & Plts	secondary	W16	NA	NA	Single-HSC
7.2	RBCs & Plts	secondary	W20	NA	NA	Single-HSC
9.4	Leukocytes	primary	W4	Single Cells	0.000141482739105829	Single-HSC
9.4	Leukocytes	primary	W8	Single Cells	0	Single-HSC
9.4	Leukocytes	primary	W12	Single Cells	0	Single-HSC
9.4	Leukocytes	primary	W16	Single Cells	0	Single-HSC
9.4	Leukocytes	primary	W20	Single Cells	2.98525285091647e-05	Single-HSC
9.4	Leukocytes	secondary	W4	NA	NA	Single-HSC
9.4	Leukocytes	secondary	W8	NA	NA	Single-HSC
9.4	Leukocytes	secondary	W12	NA	NA	Single-HSC
9.4	Leukocytes	secondary	W16	NA	NA	Single-HSC
9.4	Leukocytes	secondary	W20	NA	NA	Single-HSC
9.4	RBCs & Plts	primary	W4	Single Cells	8.56531049250535e-06	Single-HSC
9.4	RBCs & Plts	primary	W8	Single Cells	3.41880341880342e-05	Single-HSC
9.4	RBCs & Plts	primary	W12	Single Cells	5.19099397152567e-05	Single-HSC
9.4	RBCs & Plts	primary	W16	Single Cells	2.03599641664631e-05	Single-HSC
9.4	RBCs & Plts	primary	W20	Single Cells	2.40700218818381e-05	Single-HSC
9.4	RBCs & Plts	secondary	W4	NA	NA	Single-HSC
9.4	RBCs & Plts	secondary	W8	NA	NA	Single-HSC
9.4	RBCs & Plts	secondary	W12	NA	NA	Single-HSC
9.4	RBCs & Plts	secondary	W16	NA	NA	Single-HSC
9.4	RBCs & Plts	secondary	W20	NA	NA	Single-HSC
8.4	Leukocytes	primary	W4	Single Cells	0.000117481203007519	Single-HSC
8.4	Leukocytes	primary	W8	Single Cells	0	Single-HSC
8.4	Leukocytes	primary	W12	Single Cells	0	Single-HSC
8.4	Leukocytes	primary	W16	Single Cells	0	Single-HSC
8.4	Leukocytes	primary	W20	Single Cells	0	Single-HSC
8.4	Leukocytes	secondary	W4	NA	NA	Single-HSC
8.4	Leukocytes	secondary	W8	NA	NA	Single-HSC
8.4	Leukocytes	secondary	W12	NA	NA	Single-HSC
8.4	Leukocytes	secondary	W16	NA	NA	Single-HSC
8.4	Leukocytes	secondary	W20	NA	NA	Single-HSC
8.4	RBCs & Plts	primary	W4	Single Cells	2.81685379965409e-06	Single-HSC
8.4	RBCs & Plts	primary	W8	Single Cells	2.76008492569002e-05	Single-HSC
8.4	RBCs & Plts	primary	W12	Single Cells	0.000114369741034229	Single-HSC
8.4	RBCs & Plts	primary	W16	Single Cells	4.41501103752759e-06	Single-HSC
8.4	RBCs & Plts	primary	W20	Single Cells	4.36681222707424e-06	Single-HSC
8.4	RBCs & Plts	secondary	W4	NA	NA	Single-HSC
8.4	RBCs & Plts	secondary	W8	NA	NA	Single-HSC
8.4	RBCs & Plts	secondary	W12	NA	NA	Single-HSC
8.4	RBCs & Plts	secondary	W16	NA	NA	Single-HSC
8.4	RBCs & Plts	secondary	W20	NA	NA	Single-HSC
2.6	Leukocytes	primary	W4	Single Cells	0	Single-HSC
2.6	Leukocytes	primary	W8	Single Cells	0	Single-HSC
2.6	Leukocytes	primary	W12	Single Cells	0	Single-HSC
2.6	Leukocytes	primary	W16	Single Cells	0	Single-HSC
2.6	Leukocytes	primary	W20	Single Cells	0	Single-HSC
2.6	Leukocytes	secondary	W4	NA	NA	Single-HSC
2.6	Leukocytes	secondary	W8	NA	NA	Single-HSC
2.6	Leukocytes	secondary	W12	NA	NA	Single-HSC
2.6	Leukocytes	secondary	W16	NA	NA	Single-HSC
2.6	Leukocytes	secondary	W20	NA	NA	Single-HSC
2.6	RBCs & Plts	primary	W4	Single Cells	0	Single-HSC
2.6	RBCs & Plts	primary	W8	Single Cells	8.42646330801883e-05	Single-HSC
2.6	RBCs & Plts	primary	W12	Single Cells	8.67498308378299e-06	Single-HSC
2.6	RBCs & Plts	primary	W16	Single Cells	0.000110070257611241	Single-HSC
2.6	RBCs & Plts	primary	W20	Single Cells	5.75714445634965e-05	Single-HSC
2.6	RBCs & Plts	secondary	W4	NA	NA	Single-HSC
2.6	RBCs & Plts	secondary	W8	NA	NA	Single-HSC
2.6	RBCs & Plts	secondary	W12	NA	NA	Single-HSC
2.6	RBCs & Plts	secondary	W16	NA	NA	Single-HSC
2.6	RBCs & Plts	secondary	W20	NA	NA	Single-HSC
2.5	Leukocytes	primary	W4	Single Cells	0	Single-HSC
2.5	Leukocytes	primary	W8	Single Cells	0	Single-HSC
2.5	Leukocytes	primary	W12	Single Cells	0	Single-HSC
2.5	Leukocytes	primary	W16	Single Cells	0	Single-HSC
2.5	Leukocytes	primary	W20	Single Cells	0	Single-HSC
2.5	Leukocytes	secondary	W4	NA	NA	Single-HSC
2.5	Leukocytes	secondary	W8	NA	NA	Single-HSC
2.5	Leukocytes	secondary	W12	NA	NA	Single-HSC
2.5	Leukocytes	secondary	W16	NA	NA	Single-HSC
2.5	Leukocytes	secondary	W20	NA	NA	Single-HSC
2.5	RBCs & Plts	primary	W4	Single Cells	2.05012031643607e-05	Single-HSC
2.5	RBCs & Plts	primary	W8	Single Cells	2.74905776045261e-05	Single-HSC
2.5	RBCs & Plts	primary	W12	Single Cells	1.46328044062301e-05	Single-HSC
2.5	RBCs & Plts	primary	W16	Single Cells	0.000113475177304965	Single-HSC
2.5	RBCs & Plts	primary	W20	Single Cells	5.77325100879965e-05	Single-HSC
2.5	RBCs & Plts	secondary	W4	NA	NA	Single-HSC
2.5	RBCs & Plts	secondary	W8	NA	NA	Single-HSC
2.5	RBCs & Plts	secondary	W12	NA	NA	Single-HSC
2.5	RBCs & Plts	secondary	W16	NA	NA	Single-HSC
2.5	RBCs & Plts	secondary	W20	NA	NA	Single-HSC
10.3	Leukocytes	primary	W4	Single Cells	6.25664768816868e-05	Single-HSC
10.3	Leukocytes	primary	W8	Single Cells	0	Single-HSC
10.3	Leukocytes	primary	W12	Single Cells	0	Single-HSC
10.3	Leukocytes	primary	W16	Single Cells	0	Single-HSC
10.3	Leukocytes	primary	W20	Single Cells	0	Single-HSC
10.3	Leukocytes	secondary	W4	NA	NA	Single-HSC
10.3	Leukocytes	secondary	W8	NA	NA	Single-HSC
10.3	Leukocytes	secondary	W12	NA	NA	Single-HSC
10.3	Leukocytes	secondary	W16	NA	NA	Single-HSC
10.3	Leukocytes	secondary	W20	NA	NA	Single-HSC
10.3	RBCs & Plts	primary	W4	Single Cells	8.0791541664198e-06	Single-HSC
10.3	RBCs & Plts	primary	W8	Single Cells	3.49344978165939e-05	Single-HSC
10.3	RBCs & Plts	primary	W12	Single Cells	1.6277048385154e-05	Single-HSC
10.3	RBCs & Plts	primary	W16	Single Cells	1.21065375302663e-05	Single-HSC
10.3	RBCs & Plts	primary	W20	Single Cells	4.43458980044346e-06	Single-HSC
10.3	RBCs & Plts	secondary	W4	NA	NA	Single-HSC
10.3	RBCs & Plts	secondary	W8	NA	NA	Single-HSC
10.3	RBCs & Plts	secondary	W12	NA	NA	Single-HSC
10.3	RBCs & Plts	secondary	W16	NA	NA	Single-HSC
10.3	RBCs & Plts	secondary	W20	NA	NA	Single-HSC
8.3	Leukocytes	primary	W4	Single Cells	0	Single-HSC
8.3	Leukocytes	primary	W8	Single Cells	0	Single-HSC
8.3	Leukocytes	primary	W12	Single Cells	0	Single-HSC
8.3	Leukocytes	primary	W16	Single Cells	0	Single-HSC
8.3	Leukocytes	primary	W20	Single Cells	0	Single-HSC
8.3	Leukocytes	secondary	W4	NA	NA	Single-HSC
8.3	Leukocytes	secondary	W8	NA	NA	Single-HSC
8.3	Leukocytes	secondary	W12	NA	NA	Single-HSC
8.3	Leukocytes	secondary	W16	NA	NA	Single-HSC
8.3	Leukocytes	secondary	W20	NA	NA	Single-HSC
8.3	RBCs & Plts	primary	W4	Single Cells	2.64747774794953e-06	Single-HSC
8.3	RBCs & Plts	primary	W8	Single Cells	9.91189427312775e-05	Single-HSC
8.3	RBCs & Plts	primary	W12	Single Cells	3.41420445621966e-06	Single-HSC
8.3	RBCs & Plts	primary	W16	Single Cells	4.84261501210654e-06	Single-HSC
8.3	RBCs & Plts	primary	W20	Single Cells	8.83002207505519e-06	Single-HSC
8.3	RBCs & Plts	secondary	W4	NA	NA	Single-HSC
8.3	RBCs & Plts	secondary	W8	NA	NA	Single-HSC
8.3	RBCs & Plts	secondary	W12	NA	NA	Single-HSC
8.3	RBCs & Plts	secondary	W16	NA	NA	Single-HSC
8.3	RBCs & Plts	secondary	W20	NA	NA	Single-HSC
6.3	Leukocytes	primary	W4	Single Cells	6.07496506895085e-05	Single-HSC
6.3	Leukocytes	primary	W8	Single Cells	0	Single-HSC
6.3	Leukocytes	primary	W12	Single Cells	0	Single-HSC
6.3	Leukocytes	primary	W16	Single Cells	0	Single-HSC
6.3	Leukocytes	primary	W20	Single Cells	0	Single-HSC
6.3	Leukocytes	secondary	W4	NA	NA	Single-HSC
6.3	Leukocytes	secondary	W8	NA	NA	Single-HSC
6.3	Leukocytes	secondary	W12	NA	NA	Single-HSC
6.3	Leukocytes	secondary	W16	NA	NA	Single-HSC
6.3	Leukocytes	secondary	W20	NA	NA	Single-HSC
6.3	RBCs & Plts	primary	W4	Single Cells	1.70380078636959e-05	Single-HSC
6.3	RBCs & Plts	primary	W8	Single Cells	1.26315789473684e-05	Single-HSC
6.3	RBCs & Plts	primary	W12	Single Cells	9.57933928103866e-06	Single-HSC
6.3	RBCs & Plts	primary	W16	Single Cells	8.92857142857143e-06	Single-HSC
6.3	RBCs & Plts	primary	W20	Single Cells	2.18818380743983e-06	Single-HSC
6.3	RBCs & Plts	secondary	W4	NA	NA	Single-HSC
6.3	RBCs & Plts	secondary	W8	NA	NA	Single-HSC
6.3	RBCs & Plts	secondary	W12	NA	NA	Single-HSC
6.3	RBCs & Plts	secondary	W16	NA	NA	Single-HSC
6.3	RBCs & Plts	secondary	W20	NA	NA	Single-HSC
8.5	Leukocytes	primary	W4	Single Cells	0	Single-HSC
8.5	Leukocytes	primary	W8	Single Cells	NA	Single-HSC
8.5	Leukocytes	primary	W12	Single Cells	NA	Single-HSC
8.5	Leukocytes	primary	W16	Single Cells	NA	Single-HSC
8.5	Leukocytes	primary	W20	Single Cells	NA	Single-HSC
8.5	Leukocytes	secondary	W4	NA	NA	Single-HSC
8.5	Leukocytes	secondary	W8	NA	NA	Single-HSC
8.5	Leukocytes	secondary	W12	NA	NA	Single-HSC
8.5	Leukocytes	secondary	W16	NA	NA	Single-HSC
8.5	Leukocytes	secondary	W20	NA	NA	Single-HSC
8.5	RBCs & Plts	primary	W4	Single Cells	1.55210643015521e-05	Single-HSC
8.5	RBCs & Plts	primary	W8	Single Cells	NA	Single-HSC
8.5	RBCs & Plts	primary	W12	Single Cells	NA	Single-HSC
8.5	RBCs & Plts	primary	W16	Single Cells	NA	Single-HSC
8.5	RBCs & Plts	primary	W20	Single Cells	NA	Single-HSC
8.5	RBCs & Plts	secondary	W4	NA	NA	Single-HSC
8.5	RBCs & Plts	secondary	W8	NA	NA	Single-HSC
8.5	RBCs & Plts	secondary	W12	NA	NA	Single-HSC
8.5	RBCs & Plts	secondary	W16	NA	NA	Single-HSC
8.5	RBCs & Plts	secondary	W20	NA	NA	Single-HSC
10.4	Leukocytes	primary	W4	Single Cells	0	Single-HSC
10.4	Leukocytes	primary	W8	Single Cells	0	Single-HSC
10.4	Leukocytes	primary	W12	Single Cells	0	Single-HSC
10.4	Leukocytes	primary	W16	Single Cells	NA	Single-HSC
10.4	Leukocytes	primary	W20	Single Cells	NA	Single-HSC
10.4	Leukocytes	secondary	W4	NA	NA	Single-HSC
10.4	Leukocytes	secondary	W8	NA	NA	Single-HSC
10.4	Leukocytes	secondary	W12	NA	NA	Single-HSC
10.4	Leukocytes	secondary	W16	NA	NA	Single-HSC
10.4	Leukocytes	secondary	W20	NA	NA	Single-HSC
10.4	RBCs & Plts	primary	W4	Single Cells	5.73613766730401e-06	Single-HSC
10.4	RBCs & Plts	primary	W8	Single Cells	2.10772833723653e-05	Single-HSC
10.4	RBCs & Plts	primary	W12	Single Cells	7.9899646044568e-06	Single-HSC
10.4	RBCs & Plts	primary	W16	Single Cells	NA	Single-HSC
10.4	RBCs & Plts	primary	W20	Single Cells	NA	Single-HSC
10.4	RBCs & Plts	secondary	W4	NA	NA	Single-HSC
10.4	RBCs & Plts	secondary	W8	NA	NA	Single-HSC
10.4	RBCs & Plts	secondary	W12	NA	NA	Single-HSC
10.4	RBCs & Plts	secondary	W16	NA	NA	Single-HSC
10.4	RBCs & Plts	secondary	W20	NA	NA	Single-HSC
10.6	Leukocytes	primary	W4	Single Cells	0	Single-HSC
10.6	Leukocytes	primary	W8	Single Cells	0	Single-HSC
10.6	Leukocytes	primary	W12	Single Cells	0	Single-HSC
10.6	Leukocytes	primary	W16	Single Cells	0	Single-HSC
10.6	Leukocytes	primary	W20	Single Cells	0	Single-HSC
10.6	Leukocytes	secondary	W4	NA	NA	Single-HSC
10.6	Leukocytes	secondary	W8	NA	NA	Single-HSC
10.6	Leukocytes	secondary	W12	NA	NA	Single-HSC
10.6	Leukocytes	secondary	W16	NA	NA	Single-HSC
10.6	Leukocytes	secondary	W20	NA	NA	Single-HSC
10.6	RBCs & Plts	primary	W4	Single Cells	9.47867298578199e-06	Single-HSC
10.6	RBCs & Plts	primary	W8	Single Cells	3.11804008908686e-05	Single-HSC
10.6	RBCs & Plts	primary	W12	Single Cells	9.71276127327825e-06	Single-HSC
10.6	RBCs & Plts	primary	W16	Single Cells	6.89655172413793e-06	Single-HSC
10.6	RBCs & Plts	primary	W20	Single Cells	0	Single-HSC
10.6	RBCs & Plts	secondary	W4	NA	NA	Single-HSC
10.6	RBCs & Plts	secondary	W8	NA	NA	Single-HSC
10.6	RBCs & Plts	secondary	W12	NA	NA	Single-HSC
10.6	RBCs & Plts	secondary	W16	NA	NA	Single-HSC
10.6	RBCs & Plts	secondary	W20	NA	NA	Single-HSC
2.2	Leukocytes	primary	W4	Single Cells	NA	Single-HSC
2.2	Leukocytes	primary	W8	Single Cells	NA	Single-HSC
2.2	Leukocytes	primary	W12	Single Cells	NA	Single-HSC
2.2	Leukocytes	primary	W16	Single Cells	NA	Single-HSC
2.2	Leukocytes	primary	W20	Single Cells	NA	Single-HSC
2.2	Leukocytes	secondary	W4	NA	NA	Single-HSC
2.2	Leukocytes	secondary	W8	NA	NA	Single-HSC
2.2	Leukocytes	secondary	W12	NA	NA	Single-HSC
2.2	Leukocytes	secondary	W16	NA	NA	Single-HSC
2.2	Leukocytes	secondary	W20	NA	NA	Single-HSC
2.2	RBCs & Plts	primary	W4	Single Cells	NA	Single-HSC
2.2	RBCs & Plts	primary	W8	Single Cells	NA	Single-HSC
2.2	RBCs & Plts	primary	W12	Single Cells	NA	Single-HSC
2.2	RBCs & Plts	primary	W16	Single Cells	NA	Single-HSC
2.2	RBCs & Plts	primary	W20	Single Cells	NA	Single-HSC
2.2	RBCs & Plts	secondary	W4	NA	NA	Single-HSC
2.2	RBCs & Plts	secondary	W8	NA	NA	Single-HSC
2.2	RBCs & Plts	secondary	W12	NA	NA	Single-HSC
2.2	RBCs & Plts	secondary	W16	NA	NA	Single-HSC
2.2	RBCs & Plts	secondary	W20	NA	NA	Single-HSC
4.1	Leukocytes	primary	W4	Single Cells	NA	Single-HSC
4.1	Leukocytes	primary	W8	Single Cells	NA	Single-HSC
4.1	Leukocytes	primary	W12	Single Cells	NA	Single-HSC
4.1	Leukocytes	primary	W16	Single Cells	NA	Single-HSC
4.1	Leukocytes	primary	W20	Single Cells	NA	Single-HSC
4.1	Leukocytes	secondary	W4	NA	NA	Single-HSC
4.1	Leukocytes	secondary	W8	NA	NA	Single-HSC
4.1	Leukocytes	secondary	W12	NA	NA	Single-HSC
4.1	Leukocytes	secondary	W16	NA	NA	Single-HSC
4.1	Leukocytes	secondary	W20	NA	NA	Single-HSC
4.1	RBCs & Plts	primary	W4	Single Cells	NA	Single-HSC
4.1	RBCs & Plts	primary	W8	Single Cells	NA	Single-HSC
4.1	RBCs & Plts	primary	W12	Single Cells	NA	Single-HSC
4.1	RBCs & Plts	primary	W16	Single Cells	NA	Single-HSC
4.1	RBCs & Plts	primary	W20	Single Cells	NA	Single-HSC
4.1	RBCs & Plts	secondary	W4	NA	NA	Single-HSC
4.1	RBCs & Plts	secondary	W8	NA	NA	Single-HSC
4.1	RBCs & Plts	secondary	W12	NA	NA	Single-HSC
4.1	RBCs & Plts	secondary	W16	NA	NA	Single-HSC
4.1	RBCs & Plts	secondary	W20	NA	NA	Single-HSC
4.5	Leukocytes	primary	W4	Single Cells	NA	Single-HSC
4.5	Leukocytes	primary	W8	Single Cells	NA	Single-HSC
4.5	Leukocytes	primary	W12	Single Cells	NA	Single-HSC
4.5	Leukocytes	primary	W16	Single Cells	NA	Single-HSC
4.5	Leukocytes	primary	W20	Single Cells	NA	Single-HSC
4.5	Leukocytes	secondary	W4	NA	NA	Single-HSC
4.5	Leukocytes	secondary	W8	NA	NA	Single-HSC
4.5	Leukocytes	secondary	W12	NA	NA	Single-HSC
4.5	Leukocytes	secondary	W16	NA	NA	Single-HSC
4.5	Leukocytes	secondary	W20	NA	NA	Single-HSC
4.5	RBCs & Plts	primary	W4	Single Cells	NA	Single-HSC
4.5	RBCs & Plts	primary	W8	Single Cells	NA	Single-HSC
4.5	RBCs & Plts	primary	W12	Single Cells	NA	Single-HSC
4.5	RBCs & Plts	primary	W16	Single Cells	NA	Single-HSC
4.5	RBCs & Plts	primary	W20	Single Cells	NA	Single-HSC
4.5	RBCs & Plts	secondary	W4	NA	NA	Single-HSC
4.5	RBCs & Plts	secondary	W8	NA	NA	Single-HSC
4.5	RBCs & Plts	secondary	W12	NA	NA	Single-HSC
4.5	RBCs & Plts	secondary	W16	NA	NA	Single-HSC
4.5	RBCs & Plts	secondary	W20	NA	NA	Single-HSC
5.4	Leukocytes	primary	W4	Single Cells	NA	Single-HSC
5.4	Leukocytes	primary	W8	Single Cells	NA	Single-HSC
5.4	Leukocytes	primary	W12	Single Cells	NA	Single-HSC
5.4	Leukocytes	primary	W16	Single Cells	NA	Single-HSC
5.4	Leukocytes	primary	W20	Single Cells	NA	Single-HSC
5.4	Leukocytes	secondary	W4	NA	NA	Single-HSC
5.4	Leukocytes	secondary	W8	NA	NA	Single-HSC
5.4	Leukocytes	secondary	W12	NA	NA	Single-HSC
5.4	Leukocytes	secondary	W16	NA	NA	Single-HSC
5.4	Leukocytes	secondary	W20	NA	NA	Single-HSC
5.4	RBCs & Plts	primary	W4	Single Cells	NA	Single-HSC
5.4	RBCs & Plts	primary	W8	Single Cells	NA	Single-HSC
5.4	RBCs & Plts	primary	W12	Single Cells	NA	Single-HSC
5.4	RBCs & Plts	primary	W16	Single Cells	NA	Single-HSC
5.4	RBCs & Plts	primary	W20	Single Cells	NA	Single-HSC
5.4	RBCs & Plts	secondary	W4	NA	NA	Single-HSC
5.4	RBCs & Plts	secondary	W8	NA	NA	Single-HSC
5.4	RBCs & Plts	secondary	W12	NA	NA	Single-HSC
5.4	RBCs & Plts	secondary	W16	NA	NA	Single-HSC
5.4	RBCs & Plts	secondary	W20	NA	NA	Single-HSC

## Sheet: b
Condition	Run	n	Total
Engraftment any TP	primary	34	54
Engraftment LT	primary	22	54
Engraftment any TP	secondary	18	18
Engraftment LT	secondary	13	18

## Sheet: c
Mouse	Organ	Population	RelComp
M1.2	Blood	B1 cells	0.0478995
M1.4	Blood	B1 cells	0.0448475
M1.5	Blood	B1 cells	0.0391335
M1.6	Blood	B1 cells	0.0685266
M2.3	Blood	B1 cells	0.228019
M3.1	Blood	B1 cells	0
M3.2	Blood	B1 cells	0.038965
M3.5	Blood	B1 cells	0.0580519
M5.1	Blood	B1 cells	0.0874198
M5.2	Blood	B1 cells	0.0480993
M6.1	Blood	B1 cells	0.00150827
M6.4	Blood	B1 cells	0.0355014
M6.5	Blood	B1 cells	0.136171
M7.3	Blood	B1 cells	0.106302
M7.4	Blood	B1 cells	0.00999387
M7.6	Blood	B1 cells	0.0142094
M8.6	Blood	B1 cells	0
M9.1	Blood	B1 cells	0.16999
M9.2	Blood	B1 cells	0.115697
M9.3	Blood	B1 cells	0.0143963
M9.5	Blood	B1 cells	0.0454924
M9.6	Blood	B1 cells	0
M1.2	Blood	Basophils	0.0635724
M1.4	Blood	Basophils	0.0570255
M1.5	Blood	Basophils	0.0509517
M1.6	Blood	Basophils	0.0677751
M2.3	Blood	Basophils	0.275523
M3.1	Blood	Basophils	0
M3.2	Blood	Basophils	0.0616589
M3.5	Blood	Basophils	0.0738155
M5.1	Blood	Basophils	0.0757517
M5.2	Blood	Basophils	0.0611604
M6.1	Blood	Basophils	0.0217483
M6.4	Blood	Basophils	0.0768419
M6.5	Blood	Basophils	0.149788
M7.3	Blood	Basophils	0.0687836
M7.4	Blood	Basophils	0.0896002
M7.6	Blood	Basophils	0.0360965
M8.6	Blood	Basophils	0
M9.1	Blood	Basophils	0
M9.2	Blood	Basophils	0.0426251
M9.3	Blood	Basophils	0.0671827
M9.5	Blood	Basophils	0.0178401
M9.6	Blood	Basophils	0.0784831
M1.2	Blood	CD11b+ cDCs	0.0925843
M1.4	Blood	CD11b+ cDCs	0.0975907
M1.5	Blood	CD11b+ cDCs	0.0932906
M1.6	Blood	CD11b+ cDCs	0.0820243
M2.3	Blood	CD11b+ cDCs	0.00406677
M3.1	Blood	CD11b+ cDCs	0
M3.2	Blood	CD11b+ cDCs	0.101744
M3.5	Blood	CD11b+ cDCs	0.315964
M5.1	Blood	CD11b+ cDCs	0.035059
M5.2	Blood	CD11b+ cDCs	0
M6.1	Blood	CD11b+ cDCs	0.175352
M6.4	Blood	CD11b+ cDCs	0.0941512
M6.5	Blood	CD11b+ cDCs	0.00525113
M7.3	Blood	CD11b+ cDCs	0.108844
M7.4	Blood	CD11b+ cDCs	0.12992
M7.6	Blood	CD11b+ cDCs	0.144549
M8.6	Blood	CD11b+ cDCs	0
M9.1	Blood	CD11b+ cDCs	0
M9.2	Blood	CD11b+ cDCs	0.0199969
M9.3	Blood	CD11b+ cDCs	0.158359
M9.5	Blood	CD11b+ cDCs	0.144902
M9.6	Blood	CD11b+ cDCs	0.0648896
M1.2	Blood	CD4+ T cells	0.069048
M1.4	Blood	CD4+ T cells	0.0832007
M1.5	Blood	CD4+ T cells	0.103239
M1.6	Blood	CD4+ T cells	0.080158
M2.3	Blood	CD4+ T cells	0.0217576
M3.1	Blood	CD4+ T cells	0.394939
M3.2	Blood	CD4+ T cells	0.0695942
M3.5	Blood	CD4+ T cells	0
M5.1	Blood	CD4+ T cells	0.0956589
M5.2	Blood	CD4+ T cells	0.284623
M6.1	Blood	CD4+ T cells	0
M6.4	Blood	CD4+ T cells	0.111804
M6.5	Blood	CD4+ T cells	0.147737
M7.3	Blood	CD4+ T cells	0.0838501
M7.4	Blood	CD4+ T cells	0.00515371
M7.6	Blood	CD4+ T cells	0.00151625
M8.6	Blood	CD4+ T cells	0.2836
M9.1	Blood	CD4+ T cells	0.146822
M9.2	Blood	CD4+ T cells	0.25516
M9.3	Blood	CD4+ T cells	0.00231879
M9.5	Blood	CD4+ T cells	0.0274614
M9.6	Blood	CD4+ T cells	0
M1.2	Blood	CD8+ T cells	0.0637627
M1.4	Blood	CD8+ T cells	0.0651595
M1.5	Blood	CD8+ T cells	0.126678
M1.6	Blood	CD8+ T cells	0.0690758
M2.3	Blood	CD8+ T cells	0.0133251
M3.1	Blood	CD8+ T cells	0.357809
M3.2	Blood	CD8+ T cells	0.0512002
M3.5	Blood	CD8+ T cells	0
M5.1	Blood	CD8+ T cells	0.131888
M5.2	Blood	CD8+ T cells	0.214062
M6.1	Blood	CD8+ T cells	0
M6.4	Blood	CD8+ T cells	0.0903344
M6.5	Blood	CD8+ T cells	0.212333
M7.3	Blood	CD8+ T cells	0.0670263
M7.4	Blood	CD8+ T cells	0.00612306
M7.6	Blood	CD8+ T cells	0.00104996
M8.6	Blood	CD8+ T cells	0.342283
M9.1	Blood	CD8+ T cells	0.248827
M9.2	Blood	CD8+ T cells	0.230694
M9.3	Blood	CD8+ T cells	0.00180645
M9.5	Blood	CD8+ T cells	0.0104687
M9.6	Blood	CD8+ T cells	0
M1.2	Blood	Eosinophils	0.086737
M1.4	Blood	Eosinophils	0.0651633
M1.5	Blood	Eosinophils	0.0582228
M1.6	Blood	Eosinophils	0.0635027
M2.3	Blood	Eosinophils	0
M3.1	Blood	Eosinophils	0
M3.2	Blood	Eosinophils	0.0770737
M3.5	Blood	Eosinophils	0.0843493
M5.1	Blood	Eosinophils	0.0122655
M5.2	Blood	Eosinophils	0.0698882
M6.1	Blood	Eosinophils	0.140877
M6.4	Blood	Eosinophils	0.0398739
M6.5	Blood	Eosinophils	0
M7.3	Blood	Eosinophils	0.0575863
M7.4	Blood	Eosinophils	0.138089
M7.6	Blood	Eosinophils	0.121986
M8.6	Blood	Eosinophils	0
M9.1	Blood	Eosinophils	0
M9.2	Blood	Eosinophils	0
M9.3	Blood	Eosinophils	0.128991
M9.5	Blood	Eosinophils	0.141302
M9.6	Blood	Eosinophils	0.0658753
M1.2	Blood	Macrophages	0.0914445
M1.4	Blood	Macrophages	0.0716451
M1.5	Blood	Macrophages	0.0511745
M1.6	Blood	Macrophages	0.0813681
M2.3	Blood	Macrophages	0
M3.1	Blood	Macrophages	0
M3.2	Blood	Macrophages	0.10473
M3.5	Blood	Macrophages	0.0927395
M5.1	Blood	Macrophages	0.0391636
M5.2	Blood	Macrophages	0.07684
M6.1	Blood	Macrophages	0.164336
M6.4	Blood	Macrophages	0.063237
M6.5	Blood	Macrophages	0
M7.3	Blood	Macrophages	0.0669246
M7.4	Blood	Macrophages	0.0922274
M7.6	Blood	Macrophages	0.162173
M8.6	Blood	Macrophages	0
M9.1	Blood	Macrophages	0
M9.2	Blood	Macrophages	0
M9.3	Blood	Macrophages	0.157139
M9.5	Blood	Macrophages	0.150125
M9.6	Blood	Macrophages	0.0464563
M1.2	Blood	B2 cells	0.0839956
M1.4	Blood	B2 cells	0.0924148
M1.5	Blood	B2 cells	0.12535
M1.6	Blood	B2 cells	0.0816729
M2.3	Blood	B2 cells	0.343657
M3.1	Blood	B2 cells	0
M3.2	Blood	B2 cells	0.0693463
M3.5	Blood	B2 cells	0.00283059
M5.1	Blood	B2 cells	0.24701
M5.2	Blood	B2 cells	0.0736699
M6.1	Blood	B2 cells	0.00583888
M6.4	Blood	B2 cells	0.0837072
M6.5	Blood	B2 cells	0.153967
M7.3	Blood	B2 cells	0.124772
M7.4	Blood	B2 cells	0.0170024
M7.6	Blood	B2 cells	0.016144
M8.6	Blood	B2 cells	0.199606
M9.1	Blood	B2 cells	0.241456
M9.2	Blood	B2 cells	0.0699012
M9.3	Blood	B2 cells	0.0140681
M9.5	Blood	B2 cells	0.0242285
M9.6	Blood	B2 cells	0.0011072
M1.2	Blood	Neutrophils	0.0883919
M1.4	Blood	Neutrophils	0.0951913
M1.5	Blood	Neutrophils	0.0586657
M1.6	Blood	Neutrophils	0.0818295
M2.3	Blood	Neutrophils	0.0086893
M3.1	Blood	Neutrophils	0
M3.2	Blood	Neutrophils	0.0978767
M3.5	Blood	Neutrophils	0.0837483
M5.1	Blood	Neutrophils	0.0188335
M5.2	Blood	Neutrophils	0.0203729
M6.1	Blood	Neutrophils	0.126587
M6.4	Blood	Neutrophils	0.044401
M6.5	Blood	Neutrophils	0.0329205
M7.3	Blood	Neutrophils	0.0560459
M7.4	Blood	Neutrophils	0.0962202
M7.6	Blood	Neutrophils	0.129341
M8.6	Blood	Neutrophils	0.0279586
M9.1	Blood	Neutrophils	0.00559692
M9.2	Blood	Neutrophils	0.00701799
M9.3	Blood	Neutrophils	0.15661
M9.5	Blood	Neutrophils	0.139262
M9.6	Blood	Neutrophils	0.029298
M1.2	Blood	NK cells	0.0763967
M1.4	Blood	NK cells	0.0933952
M1.5	Blood	NK cells	0.123602
M1.6	Blood	NK cells	0.0784735
M2.3	Blood	NK cells	0
M3.1	Blood	NK cells	0.211048
M3.2	Blood	NK cells	0.0792758
M3.5	Blood	NK cells	0.0960455
M5.1	Blood	NK cells	0.0554779
M5.2	Blood	NK cells	0.0795792
M6.1	Blood	NK cells	0.0668124
M6.4	Blood	NK cells	0.0954477
M6.5	Blood	NK cells	0.0231333
M7.3	Blood	NK cells	0.0942698
M7.4	Blood	NK cells	0.112
M7.6	Blood	NK cells	0.145955
M8.6	Blood	NK cells	0
M9.1	Blood	NK cells	0.0730957
M9.2	Blood	NK cells	0.0699375
M9.3	Blood	NK cells	0.0612967
M9.5	Blood	NK cells	0.0781104
M9.6	Blood	NK cells	0
M1.2	Blood	pDCs	0.0718493
M1.4	Blood	pDCs	0.0668579
M1.5	Blood	pDCs	0.0597369
M1.6	Blood	pDCs	0.0820243
M2.3	Blood	pDCs	0.104961
M3.1	Blood	pDCs	0
M3.2	Blood	pDCs	0.0752052
M3.5	Blood	pDCs	0.0865428
M5.1	Blood	pDCs	0.171717
M5.2	Blood	pDCs	0.0717057
M6.1	Blood	pDCs	0.00321047
M6.4	Blood	pDCs	0.14129
M6.5	Blood	pDCs	0.129687
M7.3	Blood	pDCs	0.0897177
M7.4	Blood	pDCs	0.087784
M7.6	Blood	pDCs	0.012862
M8.6	Blood	pDCs	0.146552
M9.1	Blood	pDCs	0.114212
M9.2	Blood	pDCs	0.188971
M9.3	Blood	pDCs	0.0180491
M9.5	Blood	pDCs	0.0275711
M9.6	Blood	pDCs	0.0466656
M1.2	Blood	Platelets	0.0779516
M1.4	Blood	Platelets	0.0877631
M1.5	Blood	Platelets	0.0677901
M1.6	Blood	Platelets	0.0816207
M2.3	Blood	Platelets	0
M3.1	Blood	Platelets	0
M3.2	Blood	Platelets	0.0696692
M3.5	Blood	Platelets	0.0517259
M5.1	Blood	Platelets	0.0137844
M5.2	Blood	Platelets	0
M6.1	Blood	Platelets	0.169064
M6.4	Blood	Platelets	0.060983
M6.5	Blood	Platelets	0.00154827
M7.3	Blood	Platelets	0.01769
M7.4	Blood	Platelets	0.114163
M7.6	Blood	Platelets	0.0825331
M8.6	Blood	Platelets	0
M9.1	Blood	Platelets	0
M9.2	Blood	Platelets	0
M9.3	Blood	Platelets	0.0704538
M9.5	Blood	Platelets	0.0451578
M9.6	Blood	Platelets	0.631605
M1.2	Blood	RBCs	0.0863667
M1.4	Blood	RBCs	0.0797456
M1.5	Blood	RBCs	0.0421659
M1.6	Blood	RBCs	0.0819483
M2.3	Blood	RBCs	0
M3.1	Blood	RBCs	0.0362037
M3.2	Blood	RBCs	0.103661
M3.5	Blood	RBCs	0.0541861
M5.1	Blood	RBCs	0.0159703
M5.2	Blood	RBCs	0
M6.1	Blood	RBCs	0.124666
M6.4	Blood	RBCs	0.0624275
M6.5	Blood	RBCs	0.00746431
M7.3	Blood	RBCs	0.0581874
M7.4	Blood	RBCs	0.101723
M7.6	Blood	RBCs	0.131585
M8.6	Blood	RBCs	0
M9.1	Blood	RBCs	0
M9.2	Blood	RBCs	0
M9.3	Blood	RBCs	0.149329
M9.5	Blood	RBCs	0.148079
M9.6	Blood	RBCs	0.0356197
M1.2	BM2	Basophils	0.0946255
M1.4	BM2	Basophils	0.0806776
M1.5	BM2	Basophils	0.0759469
M1.6	BM2	Basophils	0.0882351
M2.3	BM2	Basophils	0.0147702
M3.1	BM2	Basophils	0
M3.2	BM2	Basophils	0.0962178
M3.5	BM2	Basophils	0.0367341
M5.1	BM2	Basophils	0.0332505
M5.2	BM2	Basophils	0.00857276
M6.1	BM2	Basophils	0.156696
M6.4	BM2	Basophils	0.0519663
M6.5	BM2	Basophils	0.0194982
M7.3	BM2	Basophils	0.0644899
M7.4	BM2	Basophils	0.151566
M7.6	BM2	Basophils	0.131286
M8.6	BM2	Basophils	0
M9.1	BM2	Basophils	0.00637188
M9.2	BM2	Basophils	0
M9.3	BM2	Basophils	0.162496
M9.5	BM2	Basophils	0.113787
M9.6	BM2	Basophils	0.224505
M1.2	BM2	CD11b+ cDCs	0.098865
M1.4	BM2	CD11b+ cDCs	0.0935139
M1.5	BM2	CD11b+ cDCs	0.089075
M1.6	BM2	CD11b+ cDCs	0.0889819
M2.3	BM2	CD11b+ cDCs	0.0137321
M3.1	BM2	CD11b+ cDCs	0
M3.2	BM2	CD11b+ cDCs	0.095524
M3.5	BM2	CD11b+ cDCs	0.0720388
M5.1	BM2	CD11b+ cDCs	0.0388238
M5.2	BM2	CD11b+ cDCs	0.00650875
M6.1	BM2	CD11b+ cDCs	0.177156
M6.4	BM2	CD11b+ cDCs	0.0922643
M6.5	BM2	CD11b+ cDCs	0.0164449
M7.3	BM2	CD11b+ cDCs	0.0943561
M7.4	BM2	CD11b+ cDCs	0.188024
M7.6	BM2	CD11b+ cDCs	0.152655
M8.6	BM2	CD11b+ cDCs	0
M9.1	BM2	CD11b+ cDCs	0.00462165
M9.2	BM2	CD11b+ cDCs	0.00444157
M9.3	BM2	CD11b+ cDCs	0.190935
M9.5	BM2	CD11b+ cDCs	0.114676
M9.6	BM2	CD11b+ cDCs	0.187759
M1.2	BM2	CD4+ T cells	0.0335478
M1.4	BM2	CD4+ T cells	0.0486447
M1.5	BM2	CD4+ T cells	0.117467
M1.6	BM2	CD4+ T cells	0.0595679
M2.3	BM2	CD4+ T cells	0.0211315
M3.1	BM2	CD4+ T cells	0.243644
M3.2	BM2	CD4+ T cells	0.0223537
M3.5	BM2	CD4+ T cells	0
M5.1	BM2	CD4+ T cells	0.0453076
M5.2	BM2	CD4+ T cells	0.287018
M6.1	BM2	CD4+ T cells	0.000881356
M6.4	BM2	CD4+ T cells	0.0486753
M6.5	BM2	CD4+ T cells	0.212089
M7.3	BM2	CD4+ T cells	0.0305628
M7.4	BM2	CD4+ T cells	0.00330452
M7.6	BM2	CD4+ T cells	0.000974345
M8.6	BM2	CD4+ T cells	0.264597
M9.1	BM2	CD4+ T cells	0.153965
M9.2	BM2	CD4+ T cells	0.226425
M9.3	BM2	CD4+ T cells	0.00166003
M9.5	BM2	CD4+ T cells	0.00342531
M9.6	BM2	CD4+ T cells	0
M1.2	BM2	CD8+ T cells	0.0482741
M1.4	BM2	CD8+ T cells	0.0581253
M1.5	BM2	CD8+ T cells	0.111806
M1.6	BM2	CD8+ T cells	0.0575495
M2.3	BM2	CD8+ T cells	0.0445642
M3.1	BM2	CD8+ T cells	0.422116
M3.2	BM2	CD8+ T cells	0.0356439
M3.5	BM2	CD8+ T cells	0
M5.1	BM2	CD8+ T cells	0.0969307
M5.2	BM2	CD8+ T cells	0.306512
M6.1	BM2	CD8+ T cells	0.000752107
M6.4	BM2	CD8+ T cells	0.0518513
M6.5	BM2	CD8+ T cells	0.229113
M7.3	BM2	CD8+ T cells	0.0398983
M7.4	BM2	CD8+ T cells	0.00281368
M7.6	BM2	CD8+ T cells	0.000950326
M8.6	BM2	CD8+ T cells	0.301954
M9.1	BM2	CD8+ T cells	0.21663
M9.2	BM2	CD8+ T cells	0.312576
M9.3	BM2	CD8+ T cells	0.00134613
M9.5	BM2	CD8+ T cells	0.00603279
M9.6	BM2	CD8+ T cells	0
M1.2	BM1	CFU-E ProEry	0.0866088
M1.4	BM1	CFU-E ProEry	0.0728233
M1.5	BM1	CFU-E ProEry	0.0630393
M1.6	BM1	CFU-E ProEry	0.0835423
M2.3	BM1	CFU-E ProEry	0
M3.1	BM1	CFU-E ProEry	0
M3.2	BM1	CFU-E ProEry	0.0986345
M3.5	BM1	CFU-E ProEry	0.0828465
M5.1	BM1	CFU-E ProEry	0.0780961
M5.2	BM1	CFU-E ProEry	0
M6.1	BM1	CFU-E ProEry	0.0942767
M6.4	BM1	CFU-E ProEry	0.0673845
M6.5	BM1	CFU-E ProEry	0.160914
M7.3	BM1	CFU-E ProEry	0.0730949
M7.4	BM1	CFU-E ProEry	0.0868627
M7.6	BM1	CFU-E ProEry	0.100522
M8.6	BM1	CFU-E ProEry	0
M9.1	BM1	CFU-E ProEry
M9.2	BM1	CFU-E ProEry
M9.3	BM1	CFU-E ProEry	0.129769
M9.5	BM1	CFU-E ProEry	0.107254
M9.6	BM1	CFU-E ProEry	0.024057
M1.2	BM1	CLP	0.0903005
M1.4	BM1	CLP	0.0854371
M1.5	BM1	CLP	0.0550539
M1.6	BM1	CLP	0.0822922
M2.3	BM1	CLP	1
M3.1	BM1	CLP	0
M3.2	BM1	CLP	0.0993349
M3.5	BM1	CLP	0.0399103
M5.1	BM1	CLP	0.391692
M5.2	BM1	CLP	1
M6.1	BM1	CLP	0.0132372
M6.4	BM1	CLP	0.0727697
M6.5	BM1	CLP	0.260006
M7.3	BM1	CLP	0.155461
M7.4	BM1	CLP	0
M7.6	BM1	CLP	0.0489798
M8.6	BM1	CLP	0
M9.1	BM1	CLP
M9.2	BM1	CLP
M9.3	BM1	CLP	0.0105535
M9.5	BM1	CLP	0.0938848
M9.6	BM1	CLP	0.00168584
M1.2	BM2	Eosinophils	0.0969888
M1.4	BM2	Eosinophils	0.084918
M1.5	BM2	Eosinophils	0.0448675
M1.6	BM2	Eosinophils	0.0898396
M2.3	BM2	Eosinophils	0
M3.1	BM2	Eosinophils	0
M3.2	BM2	Eosinophils	0.1013
M3.5	BM2	Eosinophils	0.0269769
M5.1	BM2	Eosinophils	0.0230329
M5.2	BM2	Eosinophils	0
M6.1	BM2	Eosinophils	0.156091
M6.4	BM2	Eosinophils	0.0561524
M6.5	BM2	Eosinophils	0.00404036
M7.3	BM2	Eosinophils	0.0590456
M7.4	BM2	Eosinophils	0.1462
M7.6	BM2	Eosinophils	0.161125
M8.6	BM2	Eosinophils	0
M9.1	BM2	Eosinophils	0
M9.2	BM2	Eosinophils	0
M9.3	BM2	Eosinophils	0.145292
M9.5	BM2	Eosinophils	0.119378
M9.6	BM2	Eosinophils	0.189354
M1.2	BM1	GMP	0.0892883
M1.4	BM1	GMP	0.0786434
M1.5	BM1	GMP	0.0589349
M1.6	BM1	GMP	0.0835324
M2.3	BM1	GMP	0
M3.1	BM1	GMP	0
M3.2	BM1	GMP	0.0987738
M3.5	BM1	GMP	0.0949752
M5.1	BM1	GMP	0.0671625
M5.2	BM1	GMP	0
M6.1	BM1	GMP	0.0867135
M6.4	BM1	GMP	0.0700338
M6.5	BM1	GMP	0.104265
M7.3	BM1	GMP	0.0805753
M7.4	BM1	GMP	0.0619252
M7.6	BM1	GMP	0.103154
M8.6	BM1	GMP	0
M9.1	BM1	GMP
M9.2	BM1	GMP
M9.3	BM1	GMP	0.104539
M9.5	BM1	GMP	0.107907
M9.6	BM1	GMP	0.0179087
M1.2	BM1	HSCs	0.038277
M1.4	BM1	HSCs	0.0960493
M1.5	BM1	HSCs	0.16822
M1.6	BM1	HSCs	0.0835775
M2.3	BM1	HSCs	0
M3.1	BM1	HSCs	0
M3.2	BM1	HSCs	0.00382768
M3.5	BM1	HSCs	0.0169012
M5.1	BM1	HSCs	0
M5.2	BM1	HSCs	0
M6.1	BM1	HSCs	0.0831987
M6.4	BM1	HSCs	0.0538789
M6.5	BM1	HSCs	0
M7.3	BM1	HSCs	0.00216469
M7.4	BM1	HSCs	0.0987559
M7.6	BM1	HSCs	0.0184859
M8.6	BM1	HSCs	0
M9.1	BM1	HSCs
M9.2	BM1	HSCs
M9.3	BM1	HSCs	0.00207007
M9.5	BM1	HSCs	0.00331916
M9.6	BM1	HSCs	0.278281
M1.2	BM2	Immature B	0.0884968
M1.4	BM2	Immature B	0.10527
M1.5	BM2	Immature B	0.0287015
M1.6	BM2	Immature B	0.0897845
M2.3	BM2	Immature B	0.0051908
M3.1	BM2	Immature B	0
M3.2	BM2	Immature B	0.102744
M3.5	BM2	Immature B	0.333512
M5.1	BM2	Immature B	0.142384
M5.2	BM2	Immature B	0
M6.1	BM2	Immature B	0.027043
M6.4	BM2	Immature B	0.186426
M6.5	BM2	Immature B	0.0233554
M7.3	BM2	Immature B	0.122371
M7.4	BM2	Immature B	0.0688733
M7.6	BM2	Immature B	0.0485123
M8.6	BM2	Immature B	0
M9.1	BM2	Immature B	0
M9.2	BM2	Immature B	0
M9.3	BM2	Immature B	0.0246532
M9.5	BM2	Immature B	0.10959
M9.6	BM2	Immature B	0.00383809
M1.2	BM2	Macrophages	0.098574
M1.4	BM2	Macrophages	0.0874412
M1.5	BM2	Macrophages	0.0562274
M1.6	BM2	Macrophages	0.0899559
M2.3	BM2	Macrophages	0
M3.1	BM2	Macrophages	0
M3.2	BM2	Macrophages	0.101691
M3.5	BM2	Macrophages	0.0525067
M5.1	BM2	Macrophages	0.0258873
M5.2	BM2	Macrophages	0
M6.1	BM2	Macrophages	0.160868
M6.4	BM2	Macrophages	0.065936
M6.5	BM2	Macrophages	0.00593385
M7.3	BM2	Macrophages	0.0761852
M7.4	BM2	Macrophages	0.11727
M7.6	BM2	Macrophages	0.141468
M8.6	BM2	Macrophages	0
M9.1	BM2	Macrophages	0
M9.2	BM2	Macrophages	0
M9.3	BM2	Macrophages	0.148758
M9.5	BM2	Macrophages	0.119868
M9.6	BM2	Macrophages	0.156692
M1.2	BM2	B2 cells	0.0934973
M1.4	BM2	B2 cells	0.0948319
M1.5	BM2	B2 cells	0.183443
M1.6	BM2	B2 cells	0.0889642
M2.3	BM2	B2 cells	0.838985
M3.1	BM2	B2 cells	0
M3.2	BM2	B2 cells	0.0764842
M3.5	BM2	B2 cells	0.00158294
M5.1	BM2	B2 cells	0.289909
M5.2	BM2	B2 cells	0.21371
M6.1	BM2	B2 cells	0.00818791
M6.4	BM2	B2 cells	0.109797
M6.5	BM2	B2 cells	0.334055
M7.3	BM2	B2 cells	0.128334
M7.4	BM2	B2 cells	0.0279183
M7.6	BM2	B2 cells	0.0218429
M8.6	BM2	B2 cells	0.223938
M9.1	BM2	B2 cells	0.328683
M9.2	BM2	B2 cells	0.188131
M9.3	BM2	B2 cells	0.019189
M9.5	BM2	B2 cells	0.0212315
M9.6	BM2	B2 cells	0.00329183
M1.2	BM1	MkP	0.0841376
M1.4	BM1	MkP	0.0858708
M1.5	BM1	MkP	0.0724142
M1.6	BM1	MkP	0.0833272
M2.3	BM1	MkP	0
M3.1	BM1	MkP	0
M3.2	BM1	MkP	0.0784865
M3.5	BM1	MkP	0.0534039
M5.1	BM1	MkP	0.0527207
M5.2	BM1	MkP	0
M6.1	BM1	MkP	0.0990123
M6.4	BM1	MkP	0.104706
M6.5	BM1	MkP	0
M7.3	BM1	MkP	0.0547845
M7.4	BM1	MkP	0.099159
M7.6	BM1	MkP	0.086712
M8.6	BM1	MkP	0
M9.1	BM1	MkP
M9.2	BM1	MkP
M9.3	BM1	MkP	0.0905816
M9.5	BM1	MkP	0.0626028
M9.6	BM1	MkP	0.160403
M1.2	BM1	MPP2	0.0870287
M1.4	BM1	MPP2	0.0911329
M1.5	BM1	MPP2	0.132129
M1.6	BM1	MPP2	0.0836303
M2.3	BM1	MPP2	0
M3.1	BM1	MPP2	0
M3.2	BM1	MPP2	0.0353669
M3.5	BM1	MPP2	0.00996963
M5.1	BM1	MPP2	0
M5.2	BM1	MPP2	0
M6.1	BM1	MPP2	0.0884487
M6.4	BM1	MPP2	0.119388
M6.5	BM1	MPP2	0
M7.3	BM1	MPP2	0.0350532
M7.4	BM1	MPP2	0.116498
M7.6	BM1	MPP2	0.0688365
M8.6	BM1	MPP2	0
M9.1	BM1	MPP2
M9.2	BM1	MPP2
M9.3	BM1	MPP2	0.0102198
M9.5	BM1	MPP2	0.0154634
M9.6	BM1	MPP2	0.259454
M1.2	BM1	MPP3	0.0907886
M1.4	BM1	MPP3	0.0794062
M1.5	BM1	MPP3	0.0685375
M1.6	BM1	MPP3	0.0836303
M2.3	BM1	MPP3	0
M3.1	BM1	MPP3	0
M3.2	BM1	MPP3	0.0981728
M3.5	BM1	MPP3	0.101943
M5.1	BM1	MPP3	0.0475214
M5.2	BM1	MPP3	0
M6.1	BM1	MPP3	0.0908416
M6.4	BM1	MPP3	0.0603223
M6.5	BM1	MPP3	0.109584
M7.3	BM1	MPP3	0.101913
M7.4	BM1	MPP3	0.0868512
M7.6	BM1	MPP3	0.0809598
M8.6	BM1	MPP3	1
M9.1	BM1	MPP3
M9.2	BM1	MPP3
M9.3	BM1	MPP3	0.116797
M9.5	BM1	MPP3	0.103867
M9.6	BM1	MPP3	0.0268129
M1.2	BM1	MPP4	0.0844456
M1.4	BM1	MPP4	0.0807
M1.5	BM1	MPP4	0.051315
M1.6	BM1	MPP4	0.0836303
M2.3	BM1	MPP4	0
M3.1	BM1	MPP4	1
M3.2	BM1	MPP4	0.0999729
M3.5	BM1	MPP4	0.207987
M5.1	BM1	MPP4	0.0825005
M5.2	BM1	MPP4	0
M6.1	BM1	MPP4	0.0381636
M6.4	BM1	MPP4	0.0973083
M6.5	BM1	MPP4	0.0553271
M7.3	BM1	MPP4	0.167897
M7.4	BM1	MPP4	0.0889191
M7.6	BM1	MPP4	0.0675783
M8.6	BM1	MPP4	0
M9.1	BM1	MPP4
M9.2	BM1	MPP4
M9.3	BM1	MPP4	0.0461331
M9.5	BM1	MPP4	0.106055
M9.6	BM1	MPP4	0
M1.2	BM1	MPP5	0.0838998
M1.4	BM1	MPP5	0.092232
M1.5	BM1	MPP5	0.117189
M1.6	BM1	MPP5	0.0836303
M2.3	BM1	MPP5	0
M3.1	BM1	MPP5	0
M3.2	BM1	MPP5	0.0907931
M3.5	BM1	MPP5	0.044481
M5.1	BM1	MPP5	0.0333106
M5.2	BM1	MPP5	0
M6.1	BM1	MPP5	0.117377
M6.4	BM1	MPP5	0.136074
M6.5	BM1	MPP5	0
M7.3	BM1	MPP5	0.0473463
M7.4	BM1	MPP5	0.102832
M7.6	BM1	MPP5	0.112888
M8.6	BM1	MPP5	0
M9.1	BM1	MPP5
M9.2	BM1	MPP5
M9.3	BM1	MPP5	0.108561
M9.5	BM1	MPP5	0.0801731
M9.6	BM1	MPP5	0.161501
M1.2	BM2	Neutrophils	0.0978994
M1.4	BM2	Neutrophils	0.0823915
M1.5	BM2	Neutrophils	0.0520921
M1.6	BM2	Neutrophils	0.0899105
M2.3	BM2	Neutrophils	0
M3.1	BM2	Neutrophils	0
M3.2	BM2	Neutrophils	0.101202
M3.5	BM2	Neutrophils	0.0379932
M5.1	BM2	Neutrophils	0.0186443
M5.2	BM2	Neutrophils	0
M6.1	BM2	Neutrophils	0.158613
M6.4	BM2	Neutrophils	0.0490035
M6.5	BM2	Neutrophils	0.00434265
M7.3	BM2	Neutrophils	0.0611125
M7.4	BM2	Neutrophils	0.126728
M7.6	BM2	Neutrophils	0.141314
M8.6	BM2	Neutrophils	0
M9.1	BM2	Neutrophils	0
M9.2	BM2	Neutrophils	0
M9.3	BM2	Neutrophils	0.148612
M9.5	BM2	Neutrophils	0.119799
M9.6	BM2	Neutrophils	0.143535
M1.2	BM2	NK cells	0.0620397
M1.4	BM2	NK cells	0.0770668
M1.5	BM2	NK cells	0.1636
M1.6	BM2	NK cells	0.0777731
M2.3	BM2	NK cells	0.0515611
M3.1	BM2	NK cells	0.33424
M3.2	BM2	NK cells	0.0620842
M3.5	BM2	NK cells	0.00547781
M5.1	BM2	NK cells	0.080596
M5.2	BM2	NK cells	0.172807
M6.1	BM2	NK cells	0.0427401
M6.4	BM2	NK cells	0.0468618
M6.5	BM2	NK cells	0.126219
M7.3	BM2	NK cells	0.092423
M7.4	BM2	NK cells	0.0264336
M7.6	BM2	NK cells	0.0610537
M8.6	BM2	NK cells	0.209511
M9.1	BM2	NK cells	0.289728
M9.2	BM2	NK cells	0.264971
M9.3	BM2	NK cells	0.0390569
M9.5	BM2	NK cells	0.0464585
M9.6	BM2	NK cells	0.013766
M1.2	BM2	pDCs	0.0946624
M1.4	BM2	pDCs	0.094676
M1.5	BM2	pDCs	0.0405802
M1.6	BM2	pDCs	0.0897311
M2.3	BM2	pDCs	0.0100649
M3.1	BM2	pDCs	0
M3.2	BM2	pDCs	0.10187
M3.5	BM2	pDCs	0.224283
M5.1	BM2	pDCs	0.0285074
M5.2	BM2	pDCs	0.00487122
M6.1	BM2	pDCs	0.0821854
M6.4	BM2	pDCs	0.0543798
M6.5	BM2	pDCs	0.0106977
M7.3	BM2	pDCs	0.103501
M7.4	BM2	pDCs	0.0757775
M7.6	BM2	pDCs	0.0782313
M8.6	BM2	pDCs	0
M9.1	BM2	pDCs	0
M9.2	BM2	pDCs	0.00345613
M9.3	BM2	pDCs	0.09522
M9.5	BM2	pDCs	0.119028
M9.6	BM2	pDCs	0.0731927
M1.2	BM2	Pre B cells	0.0925291
M1.4	BM2	Pre B cells	0.092443
M1.5	BM2	Pre B cells	0.0361937
M1.6	BM2	Pre B cells	0.0897067
M2.3	BM2	Pre B cells	0
M3.1	BM2	Pre B cells	0
M3.2	BM2	Pre B cells	0.102885
M3.5	BM2	Pre B cells	0.208894
M5.1	BM2	Pre B cells	0.176727
M5.2	BM2	Pre B cells	0
M6.1	BM2	Pre B cells	0.0287864
M6.4	BM2	Pre B cells	0.186686
M6.5	BM2	Pre B cells	0.0142102
M7.3	BM2	Pre B cells	0.12772
M7.4	BM2	Pre B cells	0.0650907
M7.6	BM2	Pre B cells	0.0605872
M8.6	BM2	Pre B cells	0
M9.1	BM2	Pre B cells	0
M9.2	BM2	Pre B cells	0
M9.3	BM2	Pre B cells	0.0227823
M9.5	BM2	Pre B cells	0.106726
M9.6	BM2	Pre B cells	0.00406772
M1.2	BM1	PreCFU-E	0.0874011
M1.4	BM1	PreCFU-E	0.0741931
M1.5	BM1	PreCFU-E	0.0696267
M1.6	BM1	PreCFU-E	0.0835399
M2.3	BM1	PreCFU-E	0
M3.1	BM1	PreCFU-E	0
M3.2	BM1	PreCFU-E	0.0991201
M3.5	BM1	PreCFU-E	0.0634908
M5.1	BM1	PreCFU-E	0.0559854
M5.2	BM1	PreCFU-E	0
M6.1	BM1	PreCFU-E	0.0987489
M6.4	BM1	PreCFU-E	0.0686646
M6.5	BM1	PreCFU-E	0.120524
M7.3	BM1	PreCFU-E	0.0759706
M7.4	BM1	PreCFU-E	0.0865885
M7.6	BM1	PreCFU-E	0.0863648
M8.6	BM1	PreCFU-E	0
M9.1	BM1	PreCFU-E
M9.2	BM1	PreCFU-E
M9.3	BM1	PreCFU-E	0.129225
M9.5	BM1	PreCFU-E	0.10633
M9.6	BM1	PreCFU-E	0.0203408
M1.2	BM1	PreGMP	0.0893943
M1.4	BM1	PreGMP	0.0835727
M1.5	BM1	PreGMP	0.076495
M1.6	BM1	PreGMP	0.0825486
M2.3	BM1	PreGMP	0
M3.1	BM1	PreGMP	0
M3.2	BM1	PreGMP	0.0991949
M3.5	BM1	PreGMP	0.201466
M5.1	BM1	PreGMP	0.111708
M5.2	BM1	PreGMP	0
M6.1	BM1	PreGMP	0.0920452
M6.4	BM1	PreGMP	0.0755246
M6.5	BM1	PreGMP	0.109193
M7.3	BM1	PreGMP	0.114765
M7.4	BM1	PreGMP	0.0867616
M7.6	BM1	PreGMP	0.126637
M8.6	BM1	PreGMP	0
M9.1	BM1	PreGMP
M9.2	BM1	PreGMP
M9.3	BM1	PreGMP	0.125905
M9.5	BM1	PreGMP	0.106879
M9.6	BM1	PreGMP	0.0219286
M1.2	BM1	PreMEgE	0.0884295
M1.4	BM1	PreMEgE	0.0799392
M1.5	BM1	PreMEgE	0.0670454
M1.6	BM1	PreMEgE	0.0831185
M2.3	BM1	PreMEgE	0
M3.1	BM1	PreMEgE	0
M3.2	BM1	PreMEgE	0.098322
M3.5	BM1	PreMEgE	0.082625
M5.1	BM1	PreMEgE	0.0793028
M5.2	BM1	PreMEgE	0
M6.1	BM1	PreMEgE	0.0979368
M6.4	BM1	PreMEgE	0.0739452
M6.5	BM1	PreMEgE	0.0801867
M7.3	BM1	PreMEgE	0.0909747
M7.4	BM1	PreMEgE	0.0848466
M7.6	BM1	PreMEgE	0.0988819
M8.6	BM1	PreMEgE	0
M9.1	BM1	PreMEgE
M9.2	BM1	PreMEgE
M9.3	BM1	PreMEgE	0.125645
M9.5	BM1	PreMEgE	0.106265
M9.6	BM1	PreMEgE	0.0276279
M1.2	Colon	CD4+ T cells	0.380577
M1.4	Colon	CD4+ T cells	0.445325
M1.5	Colon	CD4+ T cells	0.403888
M1.6	Colon	CD4+ T cells	0.402959
M2.3	Colon	CD4+ T cells	0.426198
M3.1	Colon	CD4+ T cells	0.498054
M3.2	Colon	CD4+ T cells	0.281267
M3.5	Colon	CD4+ T cells	0.644751
M5.1	Colon	CD4+ T cells	0.371121
M5.2	Colon	CD4+ T cells	0.363443
M6.1	Colon	CD4+ T cells	0
M6.4	Colon	CD4+ T cells	0.139037
M6.5	Colon	CD4+ T cells	0.071472
M7.3	Colon	CD4+ T cells	0.236948
M7.4	Colon	CD4+ T cells	0
M7.6	Colon	CD4+ T cells	0
M8.6	Colon	CD4+ T cells	0.360856
M9.1	Colon	CD4+ T cells	0.349248
M9.2	Colon	CD4+ T cells	0.13981
M9.3	Colon	CD4+ T cells	1
M9.5	Colon	CD4+ T cells	0.293363
M9.6	Colon	CD4+ T cells	0.516556
M1.2	Colon	CD8+ T cells	0.619423
M1.4	Colon	CD8+ T cells	0.554675
M1.5	Colon	CD8+ T cells	0.596112
M1.6	Colon	CD8+ T cells	0.597041
M2.3	Colon	CD8+ T cells	0.573802
M3.1	Colon	CD8+ T cells	0.501946
M3.2	Colon	CD8+ T cells	0.718733
M3.5	Colon	CD8+ T cells	0.355249
M5.1	Colon	CD8+ T cells	0.628879
M5.2	Colon	CD8+ T cells	0.636557
M6.1	Colon	CD8+ T cells	1
M6.4	Colon	CD8+ T cells	0.860963
M6.5	Colon	CD8+ T cells	0.928528
M7.3	Colon	CD8+ T cells	0.763052
M7.4	Colon	CD8+ T cells	1
M7.6	Colon	CD8+ T cells	1
M8.6	Colon	CD8+ T cells	0.639144
M9.1	Colon	CD8+ T cells	0.650752
M9.2	Colon	CD8+ T cells	0.86019
M9.3	Colon	CD8+ T cells	0
M9.5	Colon	CD8+ T cells	0.706637
M9.6	Colon	CD8+ T cells	0.483444
M1.2	Liver	Activated Progenitors 1	0.0974594
M1.4	Liver	Activated Progenitors 1	0.0991053
M1.5	Liver	Activated Progenitors 1	0.0285362
M1.6	Liver	Activated Progenitors 1	0.0887125
M2.3	Liver	Activated Progenitors 1	0
M3.1	Liver	Activated Progenitors 1	0
M3.2	Liver	Activated Progenitors 1	0.113877
M3.5	Liver	Activated Progenitors 1	0.156642
M5.1	Liver	Activated Progenitors 1	0.00767364
M5.2	Liver	Activated Progenitors 1	0
M6.1	Liver	Activated Progenitors 1	0.147406
M6.4	Liver	Activated Progenitors 1	0.107394
M6.5	Liver	Activated Progenitors 1	0
M7.3	Liver	Activated Progenitors 1	0.131342
M7.4	Liver	Activated Progenitors 1	0.0864841
M7.6	Liver	Activated Progenitors 1	0.173003
M8.6	Liver	Activated Progenitors 1	0
M9.1	Liver	Activated Progenitors 1	0
M9.2	Liver	Activated Progenitors 1	0.00886908
M9.3	Liver	Activated Progenitors 1	0.0931743
M9.5	Liver	Activated Progenitors 1	0.13533
M9.6	Liver	Activated Progenitors 1	0.379462
M1.2	Liver	B1 cells	0.0580696
M1.4	Liver	B1 cells	0.0713844
M1.5	Liver	B1 cells	0.0638869
M1.6	Liver	B1 cells	0.0728466
M2.3	Liver	B1 cells	0.691501
M3.1	Liver	B1 cells	0
M3.2	Liver	B1 cells	0.0711299
M3.5	Liver	B1 cells	0.0614626
M5.1	Liver	B1 cells	0.0946415
M5.2	Liver	B1 cells	0
M6.1	Liver	B1 cells	0
M6.4	Liver	B1 cells	0.0341843
M6.5	Liver	B1 cells	0.104953
M7.3	Liver	B1 cells	0.0583744
M7.4	Liver	B1 cells	0
M7.6	Liver	B1 cells	0.03985
M8.6	Liver	B1 cells	0
M9.1	Liver	B1 cells	0.163595
M9.2	Liver	B1 cells	0.183871
M9.3	Liver	B1 cells	0
M9.5	Liver	B1 cells	0.061394
M9.6	Liver	B1 cells	0
M1.2	Liver	Basophils	0.0857781
M1.4	Liver	Basophils	0.0935591
M1.5	Liver	Basophils	0.0717092
M1.6	Liver	Basophils	0.090191
M2.3	Liver	Basophils	0
M3.1	Liver	Basophils	0.0847013
M3.2	Liver	Basophils	0.0804968
M3.5	Liver	Basophils	0.0689881
M5.1	Liver	Basophils	0.109531
M5.2	Liver	Basophils	0.0606495
M6.1	Liver	Basophils	0.100492
M6.4	Liver	Basophils	0.110022
M6.5	Liver	Basophils	0.124201
M7.3	Liver	Basophils	0.10037
M7.4	Liver	Basophils	0.184476
M7.6	Liver	Basophils	0.0615332
M8.6	Liver	Basophils	0.131413
M9.1	Liver	Basophils	0.113515
M9.2	Liver	Basophils	0
M9.3	Liver	Basophils	0.222498
M9.5	Liver	Basophils	0.0689111
M9.6	Liver	Basophils	0
M1.2	Liver	CD11b+ cDCs	0.0994731
M1.4	Liver	CD11b+ cDCs	0.101127
M1.5	Liver	CD11b+ cDCs	0.0746519
M1.6	Liver	CD11b+ cDCs	0.0887624
M2.3	Liver	CD11b+ cDCs	0.00307562
M3.1	Liver	CD11b+ cDCs	0.0653408
M3.2	Liver	CD11b+ cDCs	0.102189
M3.5	Liver	CD11b+ cDCs	0.140842
M5.1	Liver	CD11b+ cDCs	0.0486637
M5.2	Liver	CD11b+ cDCs	0.00296551
M6.1	Liver	CD11b+ cDCs	0.155394
M6.4	Liver	CD11b+ cDCs	0.090058
M6.5	Liver	CD11b+ cDCs	0.0252333
M7.3	Liver	CD11b+ cDCs	0.101027
M7.4	Liver	CD11b+ cDCs	0.15307
M7.6	Liver	CD11b+ cDCs	0.134234
M8.6	Liver	CD11b+ cDCs	0.0465289
M9.1	Liver	CD11b+ cDCs	0.0246957
M9.2	Liver	CD11b+ cDCs	0.00534998
M9.3	Liver	CD11b+ cDCs	0.15664
M9.5	Liver	CD11b+ cDCs	0.128189
M9.6	Liver	CD11b+ cDCs	0.149468
M1.2	Liver	CD4+ T cells	0.0646538
M1.4	Liver	CD4+ T cells	0.0476948
M1.5	Liver	CD4+ T cells	0.136133
M1.6	Liver	CD4+ T cells	0.0774417
M2.3	Liver	CD4+ T cells	0.0120983
M3.1	Liver	CD4+ T cells	0.287992
M3.2	Liver	CD4+ T cells	0.0553564
M3.5	Liver	CD4+ T cells	0
M5.1	Liver	CD4+ T cells	0.0863764
M5.2	Liver	CD4+ T cells	0.246759
M6.1	Liver	CD4+ T cells	0.000691682
M6.4	Liver	CD4+ T cells	0.0817279
M6.5	Liver	CD4+ T cells	0.199623
M7.3	Liver	CD4+ T cells	0.0684812
M7.4	Liver	CD4+ T cells	0
M7.6	Liver	CD4+ T cells	0.000966489
M8.6	Liver	CD4+ T cells	0.179354
M9.1	Liver	CD4+ T cells	0.147239
M9.2	Liver	CD4+ T cells	0.273543
M9.3	Liver	CD4+ T cells	0.00288074
M9.5	Liver	CD4+ T cells	0.014236
M9.6	Liver	CD4+ T cells	0
M1.2	Liver	CD8+ T cells	0.0534645
M1.4	Liver	CD8+ T cells	0.0284956
M1.5	Liver	CD8+ T cells	0.103883
M1.6	Liver	CD8+ T cells	0.0637863
M2.3	Liver	CD8+ T cells	0.00663708
M3.1	Liver	CD8+ T cells	0.174134
M3.2	Liver	CD8+ T cells	0.0317444
M3.5	Liver	CD8+ T cells	0
M5.1	Liver	CD8+ T cells	0.0892828
M5.2	Liver	CD8+ T cells	0.252728
M6.1	Liver	CD8+ T cells	0.00323002
M6.4	Liver	CD8+ T cells	0.105126
M6.5	Liver	CD8+ T cells	0.107047
M7.3	Liver	CD8+ T cells	0.056317
M7.4	Liver	CD8+ T cells	0.00959688
M7.6	Liver	CD8+ T cells	0.00240086
M8.6	Liver	CD8+ T cells	0.140735
M9.1	Liver	CD8+ T cells	0.126181
M9.2	Liver	CD8+ T cells	0.151478
M9.3	Liver	CD8+ T cells	0.00176006
M9.5	Liver	CD8+ T cells	0.00898945
M9.6	Liver	CD8+ T cells	0
M1.2	Liver	Eosinophils	0.093939
M1.4	Liver	Eosinophils	0.101364
M1.5	Liver	Eosinophils	0.0500604
M1.6	Liver	Eosinophils	0.0877953
M2.3	Liver	Eosinophils	0.00263429
M3.1	Liver	Eosinophils	0
M3.2	Liver	Eosinophils	0.107768
M3.5	Liver	Eosinophils	0.0838844
M5.1	Liver	Eosinophils	0.0285914
M5.2	Liver	Eosinophils	0.0049739
M6.1	Liver	Eosinophils	0.16664
M6.4	Liver	Eosinophils	0.0694939
M6.5	Liver	Eosinophils	0
M7.3	Liver	Eosinophils	0.0774025
M7.4	Liver	Eosinophils	0.173986
M7.6	Liver	Eosinophils	0.131465
M8.6	Liver	Eosinophils	0
M9.1	Liver	Eosinophils	0.00558457
M9.2	Liver	Eosinophils	0.00314507
M9.3	Liver	Eosinophils	0.133305
M9.5	Liver	Eosinophils	0.136601
M9.6	Liver	Eosinophils	0.103088
M1.2	Liver	Macrophages	0.0977338
M1.4	Liver	Macrophages	0.100925
M1.5	Liver	Macrophages	0.0988332
M1.6	Liver	Macrophages	0.088373
M2.3	Liver	Macrophages	0.00601305
M3.1	Liver	Macrophages	0.0527926
M3.2	Liver	Macrophages	0.110454
M3.5	Liver	Macrophages	0.0944439
M5.1	Liver	Macrophages	0.0694868
M5.2	Liver	Macrophages	0.027218
M6.1	Liver	Macrophages	0.147782
M6.4	Liver	Macrophages	0.0851857
M6.5	Liver	Macrophages	0.0717422
M7.3	Liver	Macrophages	0.0942183
M7.4	Liver	Macrophages	0.159483
M7.6	Liver	Macrophages	0.131602
M8.6	Liver	Macrophages	0.0503717
M9.1	Liver	Macrophages	0.0349826
M9.2	Liver	Macrophages	0.0414051
M9.3	Liver	Macrophages	0.125445
M9.5	Liver	Macrophages	0.128433
M9.6	Liver	Macrophages	0.156237
M1.2	Liver	B2 cells	0.0926664
M1.4	Liver	B2 cells	0.107978
M1.5	Liver	B2 cells	0.139812
M1.6	Liver	B2 cells	0.0890523
M2.3	Liver	B2 cells	0.227852
M3.1	Liver	B2 cells	0
M3.2	Liver	B2 cells	0.0767606
M3.5	Liver	B2 cells	0.00380428
M5.1	Liver	B2 cells	0.289089
M5.2	Liver	B2 cells	0.140949
M6.1	Liver	B2 cells	0.00853778
M6.4	Liver	B2 cells	0.129612
M6.5	Liver	B2 cells	0.208437
M7.3	Liver	B2 cells	0.148603
M7.4	Liver	B2 cells	0.0341123
M7.6	Liver	B2 cells	0.0190963
M8.6	Liver	B2 cells	0.110613
M9.1	Liver	B2 cells	0.195912
M9.2	Liver	B2 cells	0.123259
M9.3	Liver	B2 cells	0.0167541
M9.5	Liver	B2 cells	0.0222462
M9.6	Liver	B2 cells	0.00456839
M1.2	Liver	Neutrophils	0.0945653
M1.4	Liver	Neutrophils	0.0934002
M1.5	Liver	Neutrophils	0.064597
M1.6	Liver	Neutrophils	0.0859607
M2.3	Liver	Neutrophils	0.0161058
M3.1	Liver	Neutrophils	0.0347127
M3.2	Liver	Neutrophils	0.101668
M3.5	Liver	Neutrophils	0.087443
M5.1	Liver	Neutrophils	0.0395652
M5.2	Liver	Neutrophils	0.00673539
M6.1	Liver	Neutrophils	0.186021
M6.4	Liver	Neutrophils	0.0636082
M6.5	Liver	Neutrophils	0.0141917
M7.3	Liver	Neutrophils	0.0832185
M7.4	Liver	Neutrophils	0.159113
M7.6	Liver	Neutrophils	0.13472
M8.6	Liver	Neutrophils	0.0242303
M9.1	Liver	Neutrophils	0.0343348
M9.2	Liver	Neutrophils	0.00646998
M9.3	Liver	Neutrophils	0.148662
M9.5	Liver	Neutrophils	0.131489
M9.6	Liver	Neutrophils	0.14251
M1.2	Liver	NK cells	0.066553
M1.4	Liver	NK cells	0.0627165
M1.5	Liver	NK cells	0.157276
M1.6	Liver	NK cells	0.079416
M2.3	Liver	NK cells	0.0233615
M3.1	Liver	NK cells	0.300327
M3.2	Liver	NK cells	0.0377205
M3.5	Liver	NK cells	0.0136815
M5.1	Liver	NK cells	0.125891
M5.2	Liver	NK cells	0.257022
M6.1	Liver	NK cells	0.0241115
M6.4	Liver	NK cells	0.10545
M6.5	Liver	NK cells	0.119877
M7.3	Liver	NK cells	0.0806458
M7.4	Liver	NK cells	0.0114743
M7.6	Liver	NK cells	0.0679183
M8.6	Liver	NK cells	0.215709
M9.1	Liver	NK cells	0.153961
M9.2	Liver	NK cells	0.191287
M9.3	Liver	NK cells	0.0601931
M9.5	Liver	NK cells	0.0298561
M9.6	Liver	NK cells	0
M1.2	Liver	pDCs	0.095644
M1.4	Liver	pDCs	0.0922506
M1.5	Liver	pDCs	0.0106218
M1.6	Liver	pDCs	0.0876623
M2.3	Liver	pDCs	0.0107209
M3.1	Liver	pDCs	0
M3.2	Liver	pDCs	0.110835
M3.5	Liver	pDCs	0.288808
M5.1	Liver	pDCs	0.0112075
M5.2	Liver	pDCs	0
M6.1	Liver	pDCs	0.0596933
M6.4	Liver	pDCs	0.0181386
M6.5	Liver	pDCs	0.0246949
M7.3	Liver	pDCs	0
M7.4	Liver	pDCs	0.0282049
M7.6	Liver	pDCs	0.103212
M8.6	Liver	pDCs	0.101044
M9.1	Liver	pDCs	0
M9.2	Liver	pDCs	0.0113222
M9.3	Liver	pDCs	0.0386879
M9.5	Liver	pDCs	0.134326
M9.6	Liver	pDCs	0.0646665
M1.2	LNs	Activated Progenitors 1	0.0771952
M1.4	LNs	Activated Progenitors 1	0.0856979
M1.5	LNs	Activated Progenitors 1	0.0463094
M1.6	LNs	Activated Progenitors 1	0.083857
M2.3	LNs	Activated Progenitors 1	0
M3.1	LNs	Activated Progenitors 1	0
M3.2	LNs	Activated Progenitors 1	0.08674
M3.5	LNs	Activated Progenitors 1	0.074635
M5.1	LNs	Activated Progenitors 1	0.00797049
M5.2	LNs	Activated Progenitors 1	0.0406903
M6.1	LNs	Activated Progenitors 1	0.197517
M6.4	LNs	Activated Progenitors 1	0.0394438
M6.5	LNs	Activated Progenitors 1	0.0207446
M7.3	LNs	Activated Progenitors 1	0.0843432
M7.4	LNs	Activated Progenitors 1	0.0682396
M7.6	LNs	Activated Progenitors 1	0.0548074
M8.6	LNs	Activated Progenitors 1	0
M9.1	LNs	Activated Progenitors 1	0.0743875
M9.2	LNs	Activated Progenitors 1	0.0538301
M9.3	LNs	Activated Progenitors 1	0.0993658
M9.5	LNs	Activated Progenitors 1	0.0612838
M9.6	LNs	Activated Progenitors 1	0.072089
M1.2	LNs	B1 cells	0.0826726
M1.4	LNs	B1 cells	0.0801734
M1.5	LNs	B1 cells	0.0506931
M1.6	LNs	B1 cells	0.0746851
M2.3	LNs	B1 cells	0.284891
M3.1	LNs	B1 cells	0
M3.2	LNs	B1 cells	0.0518462
M3.5	LNs	B1 cells	0
M5.1	LNs	B1 cells	0.119809
M5.2	LNs	B1 cells	0.044542
M6.1	LNs	B1 cells	0
M6.4	LNs	B1 cells	0.040696
M6.5	LNs	B1 cells	0.155885
M7.3	LNs	B1 cells	0.0475924
M7.4	LNs	B1 cells	0.0746991
M7.6	LNs	B1 cells	0
M8.6	LNs	B1 cells	0
M9.1	LNs	B1 cells	0.058521
M9.2	LNs	B1 cells	0.10344
M9.3	LNs	B1 cells	0.0182959
M9.5	LNs	B1 cells	0.0670849
M9.6	LNs	B1 cells	0.0669398
M1.2	LNs	Basophils	0.0863744
M1.4	LNs	Basophils	0.0867181
M1.5	LNs	Basophils	0.0620166
M1.6	LNs	Basophils	0.0970269
M2.3	LNs	Basophils	0.101513
M3.1	LNs	Basophils	0
M3.2	LNs	Basophils	0.0857422
M3.5	LNs	Basophils	0.0999496
M5.1	LNs	Basophils	0.211487
M5.2	LNs	Basophils	0.0544916
M6.1	LNs	Basophils	0.00537027
M6.4	LNs	Basophils	0.0754072
M6.5	LNs	Basophils	0.133572
M7.3	LNs	Basophils	0.104301
M7.4	LNs	Basophils	0.023735
M7.6	LNs	Basophils	0.073397
M8.6	LNs	Basophils	0.163389
M9.1	LNs	Basophils	0.0715931
M9.2	LNs	Basophils	0.0720882
M9.3	LNs	Basophils	0.0302135
M9.5	LNs	Basophils	0.08207
M9.6	LNs	Basophils	0
M1.2	LNs	CD11b+ cDCs	0.0695273
M1.4	LNs	CD11b+ cDCs	0.0670287
M1.5	LNs	CD11b+ cDCs	0.0959639
M1.6	LNs	CD11b+ cDCs	0.0781828
M2.3	LNs	CD11b+ cDCs	0.0604418
M3.1	LNs	CD11b+ cDCs	0.0788705
M3.2	LNs	CD11b+ cDCs	0.073499
M3.5	LNs	CD11b+ cDCs	0.0467751
M5.1	LNs	CD11b+ cDCs	0.0570194
M5.2	LNs	CD11b+ cDCs	0.0629799
M6.1	LNs	CD11b+ cDCs	0.0958719
M6.4	LNs	CD11b+ cDCs	0.0649708
M6.5	LNs	CD11b+ cDCs	0.0659502
M7.3	LNs	CD11b+ cDCs	0.0648032
M7.4	LNs	CD11b+ cDCs	0.0744415
M7.6	LNs	CD11b+ cDCs	0.282449
M8.6	LNs	CD11b+ cDCs	0.072576
M9.1	LNs	CD11b+ cDCs	0.0748674
M9.2	LNs	CD11b+ cDCs	0.0857795
M9.3	LNs	CD11b+ cDCs	0.290582
M9.5	LNs	CD11b+ cDCs	0.0689862
M9.6	LNs	CD11b+ cDCs	0.0440074
M1.2	LNs	CD4+ T cells	0.0716798
M1.4	LNs	CD4+ T cells	0.0859912
M1.5	LNs	CD4+ T cells	0.104185
M1.6	LNs	CD4+ T cells	0.0791958
M2.3	LNs	CD4+ T cells	0.0106932
M3.1	LNs	CD4+ T cells	0.136203
M3.2	LNs	CD4+ T cells	0.0772817
M3.5	LNs	CD4+ T cells	0
M5.1	LNs	CD4+ T cells	0.0626351
M5.2	LNs	CD4+ T cells	0.173702
M6.1	LNs	CD4+ T cells	0
M6.4	LNs	CD4+ T cells	0.132541
M6.5	LNs	CD4+ T cells	0.121001
M7.3	LNs	CD4+ T cells	0.0705076
M7.4	LNs	CD4+ T cells	0.0101757
M7.6	LNs	CD4+ T cells	0.00242073
M8.6	LNs	CD4+ T cells	0.140994
M9.1	LNs	CD4+ T cells	0.0497495
M9.2	LNs	CD4+ T cells	0.210712
M9.3	LNs	CD4+ T cells	0.00287062
M9.5	LNs	CD4+ T cells	0.0274789
M9.6	LNs	CD4+ T cells	0
M1.2	LNs	CD8+ T cells	0.0679462
M1.4	LNs	CD8+ T cells	0.0821051
M1.5	LNs	CD8+ T cells	0.139691
M1.6	LNs	CD8+ T cells	0.0779727
M2.3	LNs	CD8+ T cells	0.00893787
M3.1	LNs	CD8+ T cells	0.159247
M3.2	LNs	CD8+ T cells	0.0608665
M3.5	LNs	CD8+ T cells	0
M5.1	LNs	CD8+ T cells	0.0897771
M5.2	LNs	CD8+ T cells	0.200832
M6.1	LNs	CD8+ T cells	0.000745618
M6.4	LNs	CD8+ T cells	0.110878
M6.5	LNs	CD8+ T cells	0.156639
M7.3	LNs	CD8+ T cells	0.0639856
M7.4	LNs	CD8+ T cells	0.00586364
M7.6	LNs	CD8+ T cells	0.00223086
M8.6	LNs	CD8+ T cells	0.184145
M9.1	LNs	CD8+ T cells	0.0836624
M9.2	LNs	CD8+ T cells	0.23203
M9.3	LNs	CD8+ T cells	0.00221184
M9.5	LNs	CD8+ T cells	0.0163599
M9.6	LNs	CD8+ T cells	0
M1.2	LNs	Eosinophils	0.104198
M1.4	LNs	Eosinophils	0.091054
M1.5	LNs	Eosinophils	0.0359865
M1.6	LNs	Eosinophils	0.0907937
M2.3	LNs	Eosinophils	0.0525691
M3.1	LNs	Eosinophils	0
M3.2	LNs	Eosinophils	0.116214
M3.5	LNs	Eosinophils	0.0473066
M5.1	LNs	Eosinophils	0.0177842
M5.2	LNs	Eosinophils	0.053961
M6.1	LNs	Eosinophils	0.196634
M6.4	LNs	Eosinophils	0.0674696
M6.5	LNs	Eosinophils	0.0113491
M7.3	LNs	Eosinophils	0.0683053
M7.4	LNs	Eosinophils	0.0904953
M7.6	LNs	Eosinophils	0.174096
M8.6	LNs	Eosinophils	0
M9.1	LNs	Eosinophils	0
M9.2	LNs	Eosinophils	0
M9.3	LNs	Eosinophils	0.178014
M9.5	LNs	Eosinophils	0.177441
M9.6	LNs	Eosinophils	0.340784
M1.2	LNs	Macrophages	0.103089
M1.4	LNs	Macrophages	0.0881168
M1.5	LNs	Macrophages	0.0464342
M1.6	LNs	Macrophages	0.0800547
M2.3	LNs	Macrophages	0.0283064
M3.1	LNs	Macrophages	0.4424
M3.2	LNs	Macrophages	0.109625
M3.5	LNs	Macrophages	0.169918
M5.1	LNs	Macrophages	0.0274924
M5.2	LNs	Macrophages	0.0995683
M6.1	LNs	Macrophages	0.24748
M6.4	LNs	Macrophages	0.134939
M6.5	LNs	Macrophages	0.0456595
M7.3	LNs	Macrophages	0.0933955
M7.4	LNs	Macrophages	0.181968
M7.6	LNs	Macrophages	0.168356
M8.6	LNs	Macrophages	0.0715975
M9.1	LNs	Macrophages	0.157527
M9.2	LNs	Macrophages	0.0432286
M9.3	LNs	Macrophages	0.146618
M9.5	LNs	Macrophages	0.173635
M9.6	LNs	Macrophages	0.330761
M1.2	LNs	B2 cells	0.104847
M1.4	LNs	B2 cells	0.100578
M1.5	LNs	B2 cells	0.123801
M1.6	LNs	B2 cells	0.0981617
M2.3	LNs	B2 cells	0.238781
M3.1	LNs	B2 cells	0
M3.2	LNs	B2 cells	0.0897303
M3.5	LNs	B2 cells	0.00533118
M5.1	LNs	B2 cells	0.194614
M5.2	LNs	B2 cells	0.0757045
M6.1	LNs	B2 cells	0.0148359
M6.4	LNs	B2 cells	0.129317
M6.5	LNs	B2 cells	0.103304
M7.3	LNs	B2 cells	0.115304
M7.4	LNs	B2 cells	0.0372621
M7.6	LNs	B2 cells	0.0249595
M8.6	LNs	B2 cells	0.0861881
M9.1	LNs	B2 cells	0.106912
M9.2	LNs	B2 cells	0.0898838
M9.3	LNs	B2 cells	0.0203699
M9.5	LNs	B2 cells	0.0346332
M9.6	LNs	B2 cells	0.00602638
M1.2	LNs	Neutrophils	0.0820377
M1.4	LNs	Neutrophils	0.0754448
M1.5	LNs	Neutrophils	0.0842926
M1.6	LNs	Neutrophils	0.0828106
M2.3	LNs	Neutrophils	0.154512
M3.1	LNs	Neutrophils	0.18328
M3.2	LNs	Neutrophils	0.0895198
M3.5	LNs	Neutrophils	0.122441
M5.1	LNs	Neutrophils	0.133464
M5.2	LNs	Neutrophils	0.0895092
M6.1	LNs	Neutrophils	0.0296567
M6.4	LNs	Neutrophils	0.0946804
M6.5	LNs	Neutrophils	0.0744365
M7.3	LNs	Neutrophils	0.0788512
M7.4	LNs	Neutrophils	0.209159
M7.6	LNs	Neutrophils	0.0704036
M8.6	LNs	Neutrophils	0.119106
M9.1	LNs	Neutrophils	0.134936
M9.2	LNs	Neutrophils	0.035178
M9.3	LNs	Neutrophils	0.030217
M9.5	LNs	Neutrophils	0.106063
M9.6	LNs	Neutrophils	0.0560892
M1.2	LNs	NK cells	0.0512006
M1.4	LNs	NK cells	0.062437
M1.5	LNs	NK cells	0.113641
M1.6	LNs	NK cells	0.066807
M2.3	LNs	NK cells	0.0313178
M3.1	LNs	NK cells	0
M3.2	LNs	NK cells	0.0574315
M3.5	LNs	NK cells	0
M5.1	LNs	NK cells	0.0281515
M5.2	LNs	NK cells	0.0411082
M6.1	LNs	NK cells	0.0893066
M6.4	LNs	NK cells	0.0359838
M6.5	LNs	NK cells	0.0589163
M7.3	LNs	NK cells	0.113079
M7.4	LNs	NK cells	0.11198
M7.6	LNs	NK cells	0.0863999
M8.6	LNs	NK cells	0.162004
M9.1	LNs	NK cells	0.071412
M9.2	LNs	NK cells	0.0163634
M9.3	LNs	NK cells	0.0496604
M9.5	LNs	NK cells	0.061422
M9.6	LNs	NK cells	0
M1.2	LNs	pDCs	0.0992328
M1.4	LNs	pDCs	0.094655
M1.5	LNs	pDCs	0.0969848
M1.6	LNs	pDCs	0.090452
M2.3	LNs	pDCs	0.0280368
M3.1	LNs	pDCs	0
M3.2	LNs	pDCs	0.101504
M3.5	LNs	pDCs	0.433644
M5.1	LNs	pDCs	0.0497956
M5.2	LNs	pDCs	0.0629117
M6.1	LNs	pDCs	0.122582
M6.4	LNs	pDCs	0.0736737
M6.5	LNs	pDCs	0.0525434
M7.3	LNs	pDCs	0.0955316
M7.4	LNs	pDCs	0.11198
M7.6	LNs	pDCs	0.0604799
M8.6	LNs	pDCs	0
M9.1	LNs	pDCs	0.116433
M9.2	LNs	pDCs	0.0574666
M9.3	LNs	pDCs	0.13158
M9.5	LNs	pDCs	0.123542
M9.6	LNs	pDCs	0.0833028
M1.2	Lungs	Activated Progenitors 1	0.123993
M1.4	Lungs	Activated Progenitors 1	0.102015
M1.5	Lungs	Activated Progenitors 1	0.0918112
M1.6	Lungs	Activated Progenitors 1	0.1152
M2.3	Lungs	Activated Progenitors 1	0.0469422
M3.1	Lungs	Activated Progenitors 1	0.147358
M3.2	Lungs	Activated Progenitors 1	0.0944005
M3.5	Lungs	Activated Progenitors 1	0.069936
M5.1	Lungs	Activated Progenitors 1	0.0391592
M5.2	Lungs	Activated Progenitors 1	0.0370816
M6.1	Lungs	Activated Progenitors 1	0.0840352
M6.4	Lungs	Activated Progenitors 1	0.0814036
M6.5	Lungs	Activated Progenitors 1	0.0133834
M7.3	Lungs	Activated Progenitors 1	0.0680377
M7.4	Lungs	Activated Progenitors 1	0.122159
M7.6	Lungs	Activated Progenitors 1	0.0896815
M8.6	Lungs	Activated Progenitors 1	0.051326
M9.1	Lungs	Activated Progenitors 1	0.014227
M9.2	Lungs	Activated Progenitors 1	0.0375273
M9.3	Lungs	Activated Progenitors 1	0.108934
M9.5	Lungs	Activated Progenitors 1	0.0937411
M9.6	Lungs	Activated Progenitors 1	0.0687927
M1.2	Lungs	Alveolar Macrophages	0.00967314
M1.4	Lungs	Alveolar Macrophages	0.00482503
M1.5	Lungs	Alveolar Macrophages	0.055984
M1.6	Lungs	Alveolar Macrophages	0.0513341
M2.3	Lungs	Alveolar Macrophages	0.0346668
M3.1	Lungs	Alveolar Macrophages	0
M3.2	Lungs	Alveolar Macrophages	0.00299056
M3.5	Lungs	Alveolar Macrophages	0
M5.1	Lungs	Alveolar Macrophages	0.0100292
M5.2	Lungs	Alveolar Macrophages	0.00221746
M6.1	Lungs	Alveolar Macrophages	0.00321244
M6.4	Lungs	Alveolar Macrophages	0.00749723
M6.5	Lungs	Alveolar Macrophages	0.0542904
M7.3	Lungs	Alveolar Macrophages	0.00623297
M7.4	Lungs	Alveolar Macrophages	0.00619254
M7.6	Lungs	Alveolar Macrophages	0.00578919
M8.6	Lungs	Alveolar Macrophages	0.100793
M9.1	Lungs	Alveolar Macrophages	0.0805349
M9.2	Lungs	Alveolar Macrophages	0.00960261
M9.3	Lungs	Alveolar Macrophages	0.00311094
M9.5	Lungs	Alveolar Macrophages	0.0038579
M9.6	Lungs	Alveolar Macrophages	0.00737697
M1.2	Lungs	Basophils	0.0491233
M1.4	Lungs	Basophils	0.0384927
M1.5	Lungs	Basophils	0.0527962
M1.6	Lungs	Basophils	0.0496956
M2.3	Lungs	Basophils	0.299825
M3.1	Lungs	Basophils	0.0588351
M3.2	Lungs	Basophils	0.0390017
M3.5	Lungs	Basophils	0.0448672
M5.1	Lungs	Basophils	0.235493
M5.2	Lungs	Basophils	0.153632
M6.1	Lungs	Basophils	0.0305888
M6.4	Lungs	Basophils	0.0632528
M6.5	Lungs	Basophils	0.126954
M7.3	Lungs	Basophils	0.0786613
M7.4	Lungs	Basophils	0.0588956
M7.6	Lungs	Basophils	0.0312413
M8.6	Lungs	Basophils	0.0813217
M9.1	Lungs	Basophils	0.116994
M9.2	Lungs	Basophils	0.132172
M9.3	Lungs	Basophils	0.0665601
M9.5	Lungs	Basophils	0.0386424
M9.6	Lungs	Basophils	0.203238
M1.2	Lungs	CD11b+ cDCs	0.136674
M1.4	Lungs	CD11b+ cDCs	0.135813
M1.5	Lungs	CD11b+ cDCs	0.140261
M1.6	Lungs	CD11b+ cDCs	0.117224
M2.3	Lungs	CD11b+ cDCs	0.0470541
M3.1	Lungs	CD11b+ cDCs	0.0312896
M3.2	Lungs	CD11b+ cDCs	0.143254
M3.5	Lungs	CD11b+ cDCs	0.23344
M5.1	Lungs	CD11b+ cDCs	0.0868158
M5.2	Lungs	CD11b+ cDCs	0.0157454
M6.1	Lungs	CD11b+ cDCs	0.227374
M6.4	Lungs	CD11b+ cDCs	0.148313
M6.5	Lungs	CD11b+ cDCs	0.0594454
M7.3	Lungs	CD11b+ cDCs	0.148223
M7.4	Lungs	CD11b+ cDCs	0.196318
M7.6	Lungs	CD11b+ cDCs	0.186802
M8.6	Lungs	CD11b+ cDCs	0.0474856
M9.1	Lungs	CD11b+ cDCs	0.0193462
M9.2	Lungs	CD11b+ cDCs	0.0135032
M9.3	Lungs	CD11b+ cDCs	0.205559
M9.5	Lungs	CD11b+ cDCs	0.183299
M9.6	Lungs	CD11b+ cDCs	0.256248
M1.2	Lungs	CD4+ T cells	0.0845281
M1.4	Lungs	CD4+ T cells	0.120853
M1.5	Lungs	CD4+ T cells	0.114137
M1.6	Lungs	CD4+ T cells	0.107297
M2.3	Lungs	CD4+ T cells	0.0461173
M3.1	Lungs	CD4+ T cells	0.166404
M3.2	Lungs	CD4+ T cells	0.102669
M3.5	Lungs	CD4+ T cells	0.00828185
M5.1	Lungs	CD4+ T cells	0.106199
M5.2	Lungs	CD4+ T cells	0.258711
M6.1	Lungs	CD4+ T cells	0.0007285
M6.4	Lungs	CD4+ T cells	0.147871
M6.5	Lungs	CD4+ T cells	0.267636
M7.3	Lungs	CD4+ T cells	0.0953055
M7.4	Lungs	CD4+ T cells	0.0047888
M7.6	Lungs	CD4+ T cells	0.00353522
M8.6	Lungs	CD4+ T cells	0.264244
M9.1	Lungs	CD4+ T cells	0.237627
M9.2	Lungs	CD4+ T cells	0.35791
M9.3	Lungs	CD4+ T cells	0.00295804
M9.5	Lungs	CD4+ T cells	0.0205706
M9.6	Lungs	CD4+ T cells	0
M1.2	Lungs	CD8+ T cells	0.0842963
M1.4	Lungs	CD8+ T cells	0.106807
M1.5	Lungs	CD8+ T cells	0.1087
M1.6	Lungs	CD8+ T cells	0.0897787
M2.3	Lungs	CD8+ T cells	0.0552451
M3.1	Lungs	CD8+ T cells	0.144702
M3.2	Lungs	CD8+ T cells	0.0697609
M3.5	Lungs	CD8+ T cells	0
M5.1	Lungs	CD8+ T cells	0.177254
M5.2	Lungs	CD8+ T cells	0.267056
M6.1	Lungs	CD8+ T cells	0.000769783
M6.4	Lungs	CD8+ T cells	0.119876
M6.5	Lungs	CD8+ T cells	0.312152
M7.3	Lungs	CD8+ T cells	0.0673624
M7.4	Lungs	CD8+ T cells	0.0125291
M7.6	Lungs	CD8+ T cells	0.00123022
M8.6	Lungs	CD8+ T cells	0.213882
M9.1	Lungs	CD8+ T cells	0.343283
M9.2	Lungs	CD8+ T cells	0.313719
M9.3	Lungs	CD8+ T cells	0.00113897
M9.5	Lungs	CD8+ T cells	0.0118585
M9.6	Lungs	CD8+ T cells	0
M1.2	Lungs	Eosinophils	0.132886
M1.4	Lungs	Eosinophils	0.13763
M1.5	Lungs	Eosinophils	0.0705606
M1.6	Lungs	Eosinophils	0.117191
M2.3	Lungs	Eosinophils	0.0541431
M3.1	Lungs	Eosinophils	0.0491944
M3.2	Lungs	Eosinophils	0.139659
M3.5	Lungs	Eosinophils	0.177801
M5.1	Lungs	Eosinophils	0.111324
M5.2	Lungs	Eosinophils	0.0570958
M6.1	Lungs	Eosinophils	0.215729
M6.4	Lungs	Eosinophils	0.130182
M6.5	Lungs	Eosinophils	0.0129817
M7.3	Lungs	Eosinophils	0.110205
M7.4	Lungs	Eosinophils	0.25688
M7.6	Lungs	Eosinophils	0.21667
M8.6	Lungs	Eosinophils	0.018417
M9.1	Lungs	Eosinophils	0.0280643
M9.2	Lungs	Eosinophils	0.00568365
M9.3	Lungs	Eosinophils	0.19231
M9.5	Lungs	Eosinophils	0.174851
M9.6	Lungs	Eosinophils	0.161653
M1.2	Lungs	Neutrophils	0.134772
M1.4	Lungs	Neutrophils	0.125451
M1.5	Lungs	Neutrophils	0.117373
M1.6	Lungs	Neutrophils	0.118142
M2.3	Lungs	Neutrophils	0.104931
M3.1	Lungs	Neutrophils	0.0181655
M3.2	Lungs	Neutrophils	0.12825
M3.5	Lungs	Neutrophils	0.170013
M5.1	Lungs	Neutrophils	0.0677935
M5.2	Lungs	Neutrophils	0.0288958
M6.1	Lungs	Neutrophils	0.212403
M6.4	Lungs	Neutrophils	0.108808
M6.5	Lungs	Neutrophils	0.0342855
M7.3	Lungs	Neutrophils	0.11367
M7.4	Lungs	Neutrophils	0.178095
M7.6	Lungs	Neutrophils	0.191051
M8.6	Lungs	Neutrophils	0.0465972
M9.1	Lungs	Neutrophils	0.0285012
M9.2	Lungs	Neutrophils	0.00821603
M9.3	Lungs	Neutrophils	0.188519
M9.5	Lungs	Neutrophils	0.183566
M9.6	Lungs	Neutrophils	0.199194
M1.2	Lungs	NK cells	0.122483
M1.4	Lungs	NK cells	0.135278
M1.5	Lungs	NK cells	0.122544
M1.6	Lungs	NK cells	0.113106
M2.3	Lungs	NK cells	0.0377061
M3.1	Lungs	NK cells	0.172709
M3.2	Lungs	NK cells	0.132583
M3.5	Lungs	NK cells	0.164672
M5.1	Lungs	NK cells	0.0896831
M5.2	Lungs	NK cells	0.0804671
M6.1	Lungs	NK cells	0.105464
M6.4	Lungs	NK cells	0.104296
M6.5	Lungs	NK cells	0.045828
M7.3	Lungs	NK cells	0.179726
M7.4	Lungs	NK cells	0.0913249
M7.6	Lungs	NK cells	0.179383
M8.6	Lungs	NK cells	0.0472671
M9.1	Lungs	NK cells	0.056103
M9.2	Lungs	NK cells	0.0644821
M9.3	Lungs	NK cells	0.105274
M9.5	Lungs	NK cells	0.104129
M9.6	Lungs	NK cells	0.0672087
M1.2	Lungs	pDCs	0.121571
M1.4	Lungs	pDCs	0.0928337
M1.5	Lungs	pDCs	0.125832
M1.6	Lungs	pDCs	0.121033
M2.3	Lungs	pDCs	0.27337
M3.1	Lungs	pDCs	0.211342
M3.2	Lungs	pDCs	0.147432
M3.5	Lungs	pDCs	0.130988
M5.1	Lungs	pDCs	0.0762493
M5.2	Lungs	pDCs	0.0990974
M6.1	Lungs	pDCs	0.119695
M6.4	Lungs	pDCs	0.0885007
M6.5	Lungs	pDCs	0.0730436
M7.3	Lungs	pDCs	0.132576
M7.4	Lungs	pDCs	0.0728164
M7.6	Lungs	pDCs	0.0946159
M8.6	Lungs	pDCs	0.128667
M9.1	Lungs	pDCs	0.0753197
M9.2	Lungs	pDCs	0.0571845
M9.3	Lungs	pDCs	0.125637
M9.5	Lungs	pDCs	0.185484
M9.6	Lungs	pDCs	0.0362889
M1.2	Percav	Activated Progenitors 1	0.0565766
M1.4	Percav	Activated Progenitors 1	0.0283762
M1.5	Percav	Activated Progenitors 1	0.0201329
M1.6	Percav	Activated Progenitors 1	0.0718596
M2.3	Percav	Activated Progenitors 1	0.00782033
M3.1	Percav	Activated Progenitors 1	0
M3.2	Percav	Activated Progenitors 1	0.0361688
M3.5	Percav	Activated Progenitors 1	0.0418763
M5.1	Percav	Activated Progenitors 1	0.013912
M5.2	Percav	Activated Progenitors 1	0
M6.1	Percav	Activated Progenitors 1	0.069858
M6.4	Percav	Activated Progenitors 1	0.0606474
M6.5	Percav	Activated Progenitors 1	0.0171518
M7.3	Percav	Activated Progenitors 1	0.0288759
M7.4	Percav	Activated Progenitors 1	0.0813013
M7.6	Percav	Activated Progenitors 1	0.0382542
M8.6	Percav	Activated Progenitors 1	0
M9.1	Percav	Activated Progenitors 1	0.0179213
M9.2	Percav	Activated Progenitors 1	0.0213517
M9.3	Percav	Activated Progenitors 1	0.0790097
M9.5	Percav	Activated Progenitors 1	0.0449749
M9.6	Percav	Activated Progenitors 1	0.198619
M1.2	Percav	B1 cells	0.060103
M1.4	Percav	B1 cells	0.0579172
M1.5	Percav	B1 cells	0.0888283
M1.6	Percav	B1 cells	0.0783915
M2.3	Percav	B1 cells	0.142462
M3.1	Percav	B1 cells	0
M3.2	Percav	B1 cells	0.0194058
M3.5	Percav	B1 cells	0
M5.1	Percav	B1 cells	0.103972
M5.2	Percav	B1 cells	0.0225673
M6.1	Percav	B1 cells	0.0023128
M6.4	Percav	B1 cells	0.0195696
M6.5	Percav	B1 cells	0.0822202
M7.3	Percav	B1 cells	0.0550573
M7.4	Percav	B1 cells	0.0168734
M7.6	Percav	B1 cells	0.00758479
M8.6	Percav	B1 cells	0.0279108
M9.1	Percav	B1 cells	0.10976
M9.2	Percav	B1 cells	0.0385304
M9.3	Percav	B1 cells	0.009611
M9.5	Percav	B1 cells	0.0196541
M9.6	Percav	B1 cells	0
M1.2	Percav	Basophils	0.102947
M1.4	Percav	Basophils	0.075593
M1.5	Percav	Basophils	0.0536332
M1.6	Percav	Basophils	0.0903378
M2.3	Percav	Basophils	0.109485
M3.1	Percav	Basophils	0
M3.2	Percav	Basophils	0.0618332
M3.5	Percav	Basophils	0.111557
M5.1	Percav	Basophils	0.063271
M5.2	Percav	Basophils	0.0824735
M6.1	Percav	Basophils	0.0271448
M6.4	Percav	Basophils	0.0915577
M6.5	Percav	Basophils	0.0456916
M7.3	Percav	Basophils	0.12656
M7.4	Percav	Basophils	0.0159198
M7.6	Percav	Basophils	0.101907
M8.6	Percav	Basophils	0.0634279
M9.1	Percav	Basophils	0.156913
M9.2	Percav	Basophils	0.0568799
M9.3	Percav	Basophils	0.0238568
M9.5	Percav	Basophils	0.0366521
M9.6	Percav	Basophils	0
M1.2	Percav	CD11b+ cDCs	0.0958266
M1.4	Percav	CD11b+ cDCs	0.0988429
M1.5	Percav	CD11b+ cDCs	0.0694834
M1.6	Percav	CD11b+ cDCs	0.0861589
M2.3	Percav	CD11b+ cDCs	0.250034
M3.1	Percav	CD11b+ cDCs	0
M3.2	Percav	CD11b+ cDCs	0.109097
M3.5	Percav	CD11b+ cDCs	0.238714
M5.1	Percav	CD11b+ cDCs	0.0281476
M5.2	Percav	CD11b+ cDCs	0.046108
M6.1	Percav	CD11b+ cDCs	0.217238
M6.4	Percav	CD11b+ cDCs	0.0970358
M6.5	Percav	CD11b+ cDCs	0.0370648
M7.3	Percav	CD11b+ cDCs	0.0960067
M7.4	Percav	CD11b+ cDCs	0.166777
M7.6	Percav	CD11b+ cDCs	0.184943
M8.6	Percav	CD11b+ cDCs	0.175918
M9.1	Percav	CD11b+ cDCs	0.0301122
M9.2	Percav	CD11b+ cDCs	0.0278302
M9.3	Percav	CD11b+ cDCs	0.289988
M9.5	Percav	CD11b+ cDCs	0.187417
M9.6	Percav	CD11b+ cDCs	0.349651
M1.2	Percav	CD4+ T cells	0.0774929
M1.4	Percav	CD4+ T cells	0.0999222
M1.5	Percav	CD4+ T cells	0.111231
M1.6	Percav	CD4+ T cells	0.0801394
M2.3	Percav	CD4+ T cells	0.00417775
M3.1	Percav	CD4+ T cells	0.301192
M3.2	Percav	CD4+ T cells	0.0945955
M3.5	Percav	CD4+ T cells	0
M5.1	Percav	CD4+ T cells	0.0627628
M5.2	Percav	CD4+ T cells	0.226622
M6.1	Percav	CD4+ T cells	0
M6.4	Percav	CD4+ T cells	0.121742
M6.5	Percav	CD4+ T cells	0.0877585
M7.3	Percav	CD4+ T cells	0.0773703
M7.4	Percav	CD4+ T cells	0.0177239
M7.6	Percav	CD4+ T cells	0.00499642
M8.6	Percav	CD4+ T cells	0.0650553
M9.1	Percav	CD4+ T cells	0.0485565
M9.2	Percav	CD4+ T cells	0.224791
M9.3	Percav	CD4+ T cells	0.00285688
M9.5	Percav	CD4+ T cells	0.0422564
M9.6	Percav	CD4+ T cells	0
M1.2	Percav	CD8+ T cells	0.0636699
M1.4	Percav	CD8+ T cells	0.0756823
M1.5	Percav	CD8+ T cells	0.116862
M1.6	Percav	CD8+ T cells	0.0725099
M2.3	Percav	CD8+ T cells	0.00536751
M3.1	Percav	CD8+ T cells	0.269042
M3.2	Percav	CD8+ T cells	0.0675623
M3.5	Percav	CD8+ T cells	0
M5.1	Percav	CD8+ T cells	0.0960166
M5.2	Percav	CD8+ T cells	0.166547
M6.1	Percav	CD8+ T cells	0.000950068
M6.4	Percav	CD8+ T cells	0.0765542
M6.5	Percav	CD8+ T cells	0.10548
M7.3	Percav	CD8+ T cells	0.0488479
M7.4	Percav	CD8+ T cells	0.0136566
M7.6	Percav	CD8+ T cells	0.00442446
M8.6	Percav	CD8+ T cells	0.0595267
M9.1	Percav	CD8+ T cells	0.0839105
M9.2	Percav	CD8+ T cells	0.151088
M9.3	Percav	CD8+ T cells	0.00451789
M9.5	Percav	CD8+ T cells	0.0182346
M9.6	Percav	CD8+ T cells	0
M1.2	Percav	Eosinophils	0.0916033
M1.4	Percav	Eosinophils	0.081023
M1.5	Percav	Eosinophils	0.0495689
M1.6	Percav	Eosinophils	0.0862905
M2.3	Percav	Eosinophils	0.00528681
M3.1	Percav	Eosinophils	0.0337468
M3.2	Percav	Eosinophils	0.119586
M3.5	Percav	Eosinophils	0.11399
M5.1	Percav	Eosinophils	0.0182451
M5.2	Percav	Eosinophils	0.00904295
M6.1	Percav	Eosinophils	0.238687
M6.4	Percav	Eosinophils	0.0623801
M6.5	Percav	Eosinophils	0.0438362
M7.3	Percav	Eosinophils	0.0762375
M7.4	Percav	Eosinophils	0.242685
M7.6	Percav	Eosinophils	0.201755
M8.6	Percav	Eosinophils	0.00682286
M9.1	Percav	Eosinophils	0.021771
M9.2	Percav	Eosinophils	0.0195681
M9.3	Percav	Eosinophils	0.253144
M9.5	Percav	Eosinophils	0.228531
M9.6	Percav	Eosinophils	0.26608
M1.2	Percav	Macrophages	0.0918545
M1.4	Percav	Macrophages	0.0925817
M1.5	Percav	Macrophages	0.13525
M1.6	Percav	Macrophages	0.0835122
M2.3	Percav	Macrophages	0.118691
M3.1	Percav	Macrophages	0.0566021
M3.2	Percav	Macrophages	0.0764231
M3.5	Percav	Macrophages	0.077803
M5.1	Percav	Macrophages	0.0828415
M5.2	Percav	Macrophages	0.120285
M6.1	Percav	Macrophages	0.068798
M6.4	Percav	Macrophages	0.0949263
M6.5	Percav	Macrophages	0.157525
M7.3	Percav	Macrophages	0.0637232
M7.4	Percav	Macrophages	0.156315
M7.6	Percav	Macrophages	0.0934053
M8.6	Percav	Macrophages	0.0600515
M9.1	Percav	Macrophages	0.170962
M9.2	Percav	Macrophages	0.147599
M9.3	Percav	Macrophages	0.0631899
M9.5	Percav	Macrophages	0.0961295
M9.6	Percav	Macrophages	0.113579
M1.2	Percav	B2 cells	0.0941244
M1.4	Percav	B2 cells	0.0896176
M1.5	Percav	B2 cells	0.119556
M1.6	Percav	B2 cells	0.0891191
M2.3	Percav	B2 cells	0.147321
M3.1	Percav	B2 cells	0.0313209
M3.2	Percav	B2 cells	0.087169
M3.5	Percav	B2 cells	0.0022128
M5.1	Percav	B2 cells	0.186831
M5.2	Percav	B2 cells	0.0763281
M6.1	Percav	B2 cells	0.00989152
M6.4	Percav	B2 cells	0.109564
M6.5	Percav	B2 cells	0.115331
M7.3	Percav	B2 cells	0.119027
M7.4	Percav	B2 cells	0.0429827
M7.6	Percav	B2 cells	0.0254232
M8.6	Percav	B2 cells	0.0660456
M9.1	Percav	B2 cells	0.103404
M9.2	Percav	B2 cells	0.0721871
M9.3	Percav	B2 cells	0.0284874
M9.5	Percav	B2 cells	0.0322682
M9.6	Percav	B2 cells	0.0129514
M1.2	Percav	Neutrophils	0.088641
M1.4	Percav	Neutrophils	0.0829182
M1.5	Percav	Neutrophils	0.0823633
M1.6	Percav	Neutrophils	0.0836855
M2.3	Percav	Neutrophils	0.0997526
M3.1	Percav	Neutrophils	0.129966
M3.2	Percav	Neutrophils	0.0690323
M3.5	Percav	Neutrophils	0.133838
M5.1	Percav	Neutrophils	0.0758698
M5.2	Percav	Neutrophils	0.11188
M6.1	Percav	Neutrophils	0.0920349
M6.4	Percav	Neutrophils	0.0675565
M6.5	Percav	Neutrophils	0.0995012
M7.3	Percav	Neutrophils	0.0796912
M7.4	Percav	Neutrophils	0.0703858
M7.6	Percav	Neutrophils	0.0815174
M8.6	Percav	Neutrophils	0.21542
M9.1	Percav	Neutrophils	0.126682
M9.2	Percav	Neutrophils	0.0974056
M9.3	Percav	Neutrophils	0.0575438
M9.5	Percav	Neutrophils	0.0595136
M9.6	Percav	Neutrophils	0.0591198
M1.2	Percav	NK cells	0.08388
M1.4	Percav	NK cells	0.093283
M1.5	Percav	NK cells	0.0649403
M1.6	Percav	NK cells	0.0894206
M2.3	Percav	NK cells	0.00648264
M3.1	Percav	NK cells	0.17813
M3.2	Percav	NK cells	0.100765
M3.5	Percav	NK cells	0.0966567
M5.1	Percav	NK cells	0.0576355
M5.2	Percav	NK cells	0.0499182
M6.1	Percav	NK cells	0.0696171
M6.4	Percav	NK cells	0.0479847
M6.5	Percav	NK cells	0.0395889
M7.3	Percav	NK cells	0.102172
M7.4	Percav	NK cells	0.0926915
M7.6	Percav	NK cells	0.0882963
M8.6	Percav	NK cells	0.0275629
M9.1	Percav	NK cells	0.0190104
M9.2	Percav	NK cells	0.0492828
M9.3	Percav	NK cells	0.187795
M9.5	Percav	NK cells	0.13576
M9.6	Percav	NK cells	0
M1.2	Percav	pDCs	0.0932812
M1.4	Percav	pDCs	0.124243
M1.5	Percav	pDCs	0.0881502
M1.6	Percav	pDCs	0.0885751
M2.3	Percav	pDCs	0.103119
M3.1	Percav	pDCs	0
M3.2	Percav	pDCs	0.158362
M3.5	Percav	pDCs	0.183352
M5.1	Percav	pDCs	0.210495
M5.2	Percav	pDCs	0.0882275
M6.1	Percav	pDCs	0.203468
M6.4	Percav	pDCs	0.150482
M6.5	Percav	pDCs	0.168851
M7.3	Percav	pDCs	0.126431
M7.4	Percav	pDCs	0.0826881
M7.6	Percav	pDCs	0.167493
M8.6	Percav	pDCs	0.232258
M9.1	Percav	pDCs	0.110996
M9.2	Percav	pDCs	0.0934864
M9.3	Percav	pDCs	0
M9.5	Percav	pDCs	0.0986095
M9.6	Percav	pDCs	0
M1.2	Spleen	Activated Progenitors 1	0.0870665
M1.4	Spleen	Activated Progenitors 1	0.0105388
M1.5	Spleen	Activated Progenitors 1	0.0786012
M1.6	Spleen	Activated Progenitors 1	0.0867716
M2.3	Spleen	Activated Progenitors 1	0.0108171
M3.1	Spleen	Activated Progenitors 1	0.0786012
M3.2	Spleen	Activated Progenitors 1	0.0475421
M3.5	Spleen	Activated Progenitors 1	0.0236356
M5.1	Spleen	Activated Progenitors 1	0.0135287
M5.2	Spleen	Activated Progenitors 1	0
M6.1	Spleen	Activated Progenitors 1	0.12131
M6.4	Spleen	Activated Progenitors 1	0.0549253
M6.5	Spleen	Activated Progenitors 1	0.0162935
M7.3	Spleen	Activated Progenitors 1	0.0728866
M7.4	Spleen	Activated Progenitors 1	0.1192
M7.6	Spleen	Activated Progenitors 1	0.0803804
M8.6	Spleen	Activated Progenitors 1	0
M9.1	Spleen	Activated Progenitors 1	0.0130368
M9.2	Spleen	Activated Progenitors 1	0
M9.3	Spleen	Activated Progenitors 1	0.0917303
M9.5	Spleen	Activated Progenitors 1	0.109764
M9.6	Spleen	Activated Progenitors 1	0.361777
M1.2	Spleen	B1 cells	0.066125
M1.4	Spleen	B1 cells	0.20383
M1.5	Spleen	B1 cells	0.0624435
M1.6	Spleen	B1 cells	0.0798851
M2.3	Spleen	B1 cells	0.339826
M3.1	Spleen	B1 cells	0.0624435
M3.2	Spleen	B1 cells	0.0540638
M3.5	Spleen	B1 cells	0
M5.1	Spleen	B1 cells	0.110828
M5.2	Spleen	B1 cells	0.0357154
M6.1	Spleen	B1 cells	0.00704519
M6.4	Spleen	B1 cells	0.0271871
M6.5	Spleen	B1 cells	0.127089
M7.3	Spleen	B1 cells	0.0605474
M7.4	Spleen	B1 cells	0.0285393
M7.6	Spleen	B1 cells	0.0108622
M8.6	Spleen	B1 cells	0.0301612
M9.1	Spleen	B1 cells	0.151065
M9.2	Spleen	B1 cells	0.103444
M9.3	Spleen	B1 cells	0.00879066
M9.5	Spleen	B1 cells	0.028732
M9.6	Spleen	B1 cells	0
M1.2	Spleen	Basophils	0.0928388
M1.4	Spleen	Basophils	0.247712
M1.5	Spleen	Basophils	0.104612
M1.6	Spleen	Basophils	0.085927
M2.3	Spleen	Basophils	0.26846
M3.1	Spleen	Basophils	0.104612
M3.2	Spleen	Basophils	0.112246
M3.5	Spleen	Basophils	0.0674423
M5.1	Spleen	Basophils	0.242343
M5.2	Spleen	Basophils	0.0872525
M6.1	Spleen	Basophils	0.0249691
M6.4	Spleen	Basophils	0.127637
M6.5	Spleen	Basophils	0.224452
M7.3	Spleen	Basophils	0.109845
M7.4	Spleen	Basophils	0.0246544
M7.6	Spleen	Basophils	0.052981
M8.6	Spleen	Basophils	0.20673
M9.1	Spleen	Basophils	0.139224
M9.2	Spleen	Basophils	0.128762
M9.3	Spleen	Basophils	0.048275
M9.5	Spleen	Basophils	0.042448
M9.6	Spleen	Basophils	0.0416434
M1.2	Spleen	CD11b+ cDCs	0.0967668
M1.4	Spleen	CD11b+ cDCs	0.0191547
M1.5	Spleen	CD11b+ cDCs	0.0921383
M1.6	Spleen	CD11b+ cDCs	0.088229
M2.3	Spleen	CD11b+ cDCs	0.037872
M3.1	Spleen	CD11b+ cDCs	0.0921383
M3.2	Spleen	CD11b+ cDCs	0.100281
M3.5	Spleen	CD11b+ cDCs	0.143674
M5.1	Spleen	CD11b+ cDCs	0.0424099
M5.2	Spleen	CD11b+ cDCs	0.0551282
M6.1	Spleen	CD11b+ cDCs	0.145527
M6.4	Spleen	CD11b+ cDCs	0.0894655
M6.5	Spleen	CD11b+ cDCs	0.0475914
M7.3	Spleen	CD11b+ cDCs	0.0951568
M7.4	Spleen	CD11b+ cDCs	0.107268
M7.6	Spleen	CD11b+ cDCs	0.120899
M8.6	Spleen	CD11b+ cDCs	0.0417226
M9.1	Spleen	CD11b+ cDCs	0.0505742
M9.2	Spleen	CD11b+ cDCs	0.0282012
M9.3	Spleen	CD11b+ cDCs	0.144957
M9.5	Spleen	CD11b+ cDCs	0.132964
M9.6	Spleen	CD11b+ cDCs	0.128105
M1.2	Spleen	CD4+ T cells	0.0671697
M1.4	Spleen	CD4+ T cells	0.0598074
M1.5	Spleen	CD4+ T cells	0.0776273
M1.6	Spleen	CD4+ T cells	0.0826376
M2.3	Spleen	CD4+ T cells	0.0208817
M3.1	Spleen	CD4+ T cells	0.0776273
M3.2	Spleen	CD4+ T cells	0.0510007
M3.5	Spleen	CD4+ T cells	0
M5.1	Spleen	CD4+ T cells	0.0838727
M5.2	Spleen	CD4+ T cells	0.251051
M6.1	Spleen	CD4+ T cells	0.000458743
M6.4	Spleen	CD4+ T cells	0.132124
M6.5	Spleen	CD4+ T cells	0.182672
M7.3	Spleen	CD4+ T cells	0.0697938
M7.4	Spleen	CD4+ T cells	0.00801642
M7.6	Spleen	CD4+ T cells	0.0032754
M8.6	Spleen	CD4+ T cells	0.222759
M9.1	Spleen	CD4+ T cells	0.163263
M9.2	Spleen	CD4+ T cells	0.251079
M9.3	Spleen	CD4+ T cells	0.00263797
M9.5	Spleen	CD4+ T cells	0.0194046
M9.6	Spleen	CD4+ T cells	0.00309982
M1.2	Spleen	CD8+ T cells	0.0644429
M1.4	Spleen	CD8+ T cells	0.051272
M1.5	Spleen	CD8+ T cells	0.0846868
M1.6	Spleen	CD8+ T cells	0.0738734
M2.3	Spleen	CD8+ T cells	0.0184925
M3.1	Spleen	CD8+ T cells	0.0846868
M3.2	Spleen	CD8+ T cells	0.0459389
M3.5	Spleen	CD8+ T cells	0
M5.1	Spleen	CD8+ T cells	0.129562
M5.2	Spleen	CD8+ T cells	0.273219
M6.1	Spleen	CD8+ T cells	0.00132183
M6.4	Spleen	CD8+ T cells	0.116158
M6.5	Spleen	CD8+ T cells	0.214318
M7.3	Spleen	CD8+ T cells	0.058474
M7.4	Spleen	CD8+ T cells	0.00989378
M7.6	Spleen	CD8+ T cells	0.00563118
M8.6	Spleen	CD8+ T cells	0.312175
M9.1	Spleen	CD8+ T cells	0.227903
M9.2	Spleen	CD8+ T cells	0.248673
[truncated: 289 more rows]
