# Supplementary material for: A kinetics-based model of haematopoiesis reveals extrinsic regulation of skewed lineage output from stem cells
Source: Nat Cell Biol. 2026 May 25;28(6):1127–40. doi: 10.1038/s41556-026-01958-0 (PMC13278965; doi:10.1038/s41556-026-01958-0)
Supplement: Supplementary file 15 — Statistical source data. [file 41556_2026_1958_MOESM15_ESM.xlsx]

## Sheet: a
Mouse	Organ	Mean_RelEng	Clone	Group
M1.2	Blood	0.764407117691039	M1.2	Polyclonal ctlrs
M1.4	Blood	0.756593836340477	M1.4	Polyclonal ctlrs
M1.5	Blood	0.398641566285248	M1.5	Polyclonal ctlrs
M1.6	Blood	0.905386093610272	M1.6	Polyclonal ctlrs
M2.3	Blood	0.055093018738116	M2.3	Clonal systems
M3.1	Blood	0.00311764749999564	M3.1	Clonal systems
M3.2	Blood	0.659675658594951	M3.2	Clonal systems
M3.5	Blood	0.0357509273937636	M3.5	Clonal systems
M5.1	Blood	0.147199866060967	M5.1	Clonal systems
M5.2	Blood	0.0734320861275768	M5.2	Clonal systems
M6.1	Blood	0.269873385216606	M6.1	Clonal systems
M6.4	Blood	0.113954611095971	M6.4	Clonal systems
M6.5	Blood	0.0916309269085528	M6.5	Clonal systems
M7.3	Blood	0.376574658049756	M7.3	Clonal systems
M7.4	Blood	0.0944794671859543	M7.4	Clonal systems
M7.6	Blood	0.172557852530856	M7.6	Clonal systems
M8.6	Blood	0.00600497375388258	M8.6	Clonal systems
M9.1	Blood	0.0277333237055038	M9.1	Clonal systems
M9.2	Blood	0.0945318993888884	M9.2	Clonal systems
M9.3	Blood	0.159259619298326	M9.3	Clonal systems
M9.5	Blood	0.443154913762832	M9.5	Clonal systems
M9.6	Blood	0.0653495420914845	M9.6	Clonal systems
M1.2	BM	0.75355358303702	M1.2	Polyclonal ctlrs
M1.4	BM	0.69840888046919	M1.4	Polyclonal ctlrs
M1.5	BM	0.256138164794948	M1.5	Polyclonal ctlrs
M1.6	BM	0.904278177618437	M1.6	Polyclonal ctlrs
M2.3	BM	0.0113454969474799	M2.3	Clonal systems
M3.1	BM	0.000965616577430266	M3.1	Clonal systems
M3.2	BM	0.745797930197643	M3.2	Clonal systems
M3.5	BM	0.0993027412196965	M3.5	Clonal systems
M5.1	BM	0.0912042676316294	M5.1	Clonal systems
M5.2	BM	0.0190789661275149	M5.2	Clonal systems
M6.1	BM	0.364900800830163	M6.1	Clonal systems
M6.4	BM	0.107349699313425	M6.4	Clonal systems
M6.5	BM	0.0337465181306889	M6.5	Clonal systems
M7.3	BM	0.362946839388478	M7.3	Clonal systems
M7.4	BM	0.0932724023086193	M7.4	Clonal systems
M7.6	BM	0.183289545172475	M7.6	Clonal systems
M8.6	BM	0.00390585554210826	M8.6	Clonal systems
M9.1	BM	0.013411074283602	M9.1	Clonal systems
M9.2	BM	0.0261400041487798	M9.2	Clonal systems
M9.3	BM	0.174486791325656	M9.3	Clonal systems
M9.5	BM	0.637973459718235	M9.5	Clonal systems
M9.6	BM	0.111960285157335	M9.6	Clonal systems
M1.2	Colon	0.538135593220339	M1.2	Polyclonal ctlrs
M1.4	Colon	0.454643525627619	M1.4	Polyclonal ctlrs
M1.5	Colon	0.457509881422925	M1.5	Polyclonal ctlrs
M1.6	Colon	0.591031406291166	M1.6	Polyclonal ctlrs
M2.3	Colon	0.0852017380509001	M2.3	Clonal systems
M3.1	Colon	0.0155644379844961	M3.1	Clonal systems
M3.2	Colon	0.324884023283988	M3.2	Clonal systems
M3.5	Colon	0.0115745286724273	M3.5	Clonal systems
M5.1	Colon	0.120908661231242	M5.1	Clonal systems
M5.2	Colon	0.137045908924913	M5.2	Clonal systems
M6.1	Colon	0.0023094688221709	M6.1	Clonal systems
M6.4	Colon	0.156354515050167	M6.4	Clonal systems
M6.5	Colon	0.162691736763978	M6.5	Clonal systems
M7.3	Colon	0.211016949152542	M7.3	Clonal systems
M7.4	Colon	0.00454545454545455	M7.4	Clonal systems
M7.6	Colon	0.00133155792276964	M7.6	Clonal systems
M8.6	Colon	NA	M8.6	Clonal systems
M9.1	Colon	0.0778068244358833	M9.1	Clonal systems
M9.2	Colon	0.167638126959248	M9.2	Clonal systems
M9.3	Colon	0	M9.3	Clonal systems
M9.5	Colon	0.0586030200221492	M9.5	Clonal systems
M9.6	Colon	0.00265191429574991	M9.6	Clonal systems
M1.2	Liver	0.659862252226204	M1.2	Polyclonal ctlrs
M1.4	Liver	0.555306128859706	M1.4	Polyclonal ctlrs
M1.5	Liver	0.358512178397696	M1.5	Polyclonal ctlrs
M1.6	Liver	0.868897471241226	M1.6	Polyclonal ctlrs
M2.3	Liver	0.0650686993972375	M2.3	Clonal systems
M3.1	Liver	0.00234813868810321	M3.1	Clonal systems
M3.2	Liver	0.556354756560436	M3.2	Clonal systems
M3.5	Liver	0.0421668893598141	M3.5	Clonal systems
M5.1	Liver	0.124551760542569	M5.1	Clonal systems
M5.2	Liver	0.0538428493616954	M5.2	Clonal systems
M6.1	Liver	0.202749818612861	M6.1	Clonal systems
M6.4	Liver	0.108209763506475	M6.4	Clonal systems
M6.5	Liver	0.0949489584599366	M6.5	Clonal systems
M7.3	Liver	0.302228179951609	M7.3	Clonal systems
M7.4	Liver	0.0502842824180893	M7.4	Clonal systems
M7.6	Liver	0.13393561494136	M7.6	Clonal systems
M8.6	Liver	0.0165940223951647	M8.6	Clonal systems
M9.1	Liver	0.0418704498444549	M9.1	Clonal systems
M9.2	Liver	0.0708750401001743	M9.2	Clonal systems
M9.3	Liver	0.118432918043884	M9.3	Clonal systems
M9.5	Liver	0.403849519377494	M9.5	Clonal systems
M9.6	Liver	0.0202125899458246	M9.6	Clonal systems
M1.2	LNs	0.64797714045798	M1.2	Polyclonal ctlrs
M1.4	LNs	0.645449591671796	M1.4	Polyclonal ctlrs
M1.5	LNs	0.413476034907883	M1.5	Polyclonal ctlrs
M1.6	LNs	0.810274084327535	M1.6	Polyclonal ctlrs
M2.3	LNs	0.0594757354267753	M2.3	Clonal systems
M3.1	LNs	0.00572434372291163	M3.1	Clonal systems
M3.2	LNs	0.597587093077653	M3.2	Clonal systems
M3.5	LNs	0.0314454307005169	M3.5	Clonal systems
M5.1	LNs	0.175278166221262	M5.1	Clonal systems
M5.2	LNs	0.126426652460725	M5.2	Clonal systems
M6.1	LNs	0.170819736349265	M6.1	Clonal systems
M6.4	LNs	0.101546738198635	M6.4	Clonal systems
M6.5	LNs	0.154195838693212	M6.5	Clonal systems
M7.3	LNs	0.425316834538697	M7.3	Clonal systems
M7.4	LNs	0.0619729549732253	M7.4	Clonal systems
M7.6	LNs	0.129627912821898	M7.6	Clonal systems
M8.6	LNs	0.0459752112965163	M8.6	Clonal systems
M9.1	LNs	0.0485207149070129	M9.1	Clonal systems
M9.2	LNs	0.0961197928445913	M9.2	Clonal systems
M9.3	LNs	0.117831189171997	M9.3	Clonal systems
M9.5	LNs	0.355342034419866	M9.5	Clonal systems
M9.6	LNs	0.0162503342814907	M9.6	Clonal systems
M1.2	Lungs	0.594765924596283	M1.2	Polyclonal ctlrs
M1.4	Lungs	0.547375632382361	M1.4	Polyclonal ctlrs
M1.5	Lungs	0.254175724089647	M1.5	Polyclonal ctlrs
M1.6	Lungs	0.806401181570403	M1.6	Polyclonal ctlrs
M2.3	Lungs	0.0196031102722022	M2.3	Clonal systems
M3.1	Lungs	0.00451545842488422	M3.1	Clonal systems
M3.2	Lungs	0.530045573615605	M3.2	Clonal systems
M3.5	Lungs	0.0335078449462114	M3.5	Clonal systems
M5.1	Lungs	0.0937792361563583	M5.1	Clonal systems
M5.2	Lungs	0.0702280598595355	M5.2	Clonal systems
M6.1	Lungs	0.244867827088863	M6.1	Clonal systems
M6.4	Lungs	0.0799336851126476	M6.4	Clonal systems
M6.5	Lungs	0.107044550016806	M6.5	Clonal systems
M7.3	Lungs	0.327487383214008	M7.3	Clonal systems
M7.4	Lungs	0.0693061922020075	M7.4	Clonal systems
M7.6	Lungs	0.15398177160458	M7.6	Clonal systems
M8.6	Lungs	0.0139349648888056	M8.6	Clonal systems
M9.1	Lungs	0.0229103238314855	M9.1	Clonal systems
M9.2	Lungs	0.071695576252324	M9.2	Clonal systems
M9.3	Lungs	0.147966930088567	M9.3	Clonal systems
M9.5	Lungs	0.412055058250167	M9.5	Clonal systems
M9.6	Lungs	0.0182460298350178	M9.6	Clonal systems
M1.2	Percav	0.730693567719932	M1.2	Polyclonal ctlrs
M1.4	Percav	0.673449434105284	M1.4	Polyclonal ctlrs
M1.5	Percav	0.580232657380541	M1.5	Polyclonal ctlrs
M1.6	Percav	0.902131128320987	M1.6	Polyclonal ctlrs
M2.3	Percav	0.188950045868054	M2.3	Clonal systems
M3.1	Percav	0.00309385365259004	M3.1	Clonal systems
M3.2	Percav	0.523539238901237	M3.2	Clonal systems
M3.5	Percav	0.0211988155115314	M3.5	Clonal systems
M5.1	Percav	0.23768211149263	M5.1	Clonal systems
M5.2	Percav	0.102829479831889	M5.2	Clonal systems
M6.1	Percav	0.129780875601419	M6.1	Clonal systems
M6.4	Percav	0.107886467789855	M6.4	Clonal systems
M6.5	Percav	0.306135527720089	M6.5	Clonal systems
M7.3	Percav	0.448207985967415	M7.3	Clonal systems
M7.4	Percav	0.0388896192936427	M7.4	Clonal systems
M7.6	Percav	0.0926917673723773	M7.6	Clonal systems
M8.6	Percav	0.0464666014482581	M8.6	Clonal systems
M9.1	Percav	0.106160061300345	M9.1	Clonal systems
M9.2	Percav	0.151169486166771	M9.2	Clonal systems
M9.3	Percav	0.0782112708597616	M9.3	Clonal systems
M9.5	Percav	0.296815250449081	M9.5	Clonal systems
M9.6	Percav	0.00693089496079372	M9.6	Clonal systems
M1.2	Spleen	0.757121384126763	M1.2	Polyclonal ctlrs
M1.4	Spleen	0.150812352685646	M1.4	Polyclonal ctlrs
M1.5	Spleen	NA	M1.5	Polyclonal ctlrs
M1.6	Spleen	0.914039119888923	M1.6	Polyclonal ctlrs
M2.3	Spleen	0.0764502283878249	M2.3	Clonal systems
M3.1	Spleen	NA	M3.1	Clonal systems
M3.2	Spleen	0.442405516387403	M3.2	Clonal systems
M3.5	Spleen	0.0162396497231733	M3.5	Clonal systems
M5.1	Spleen	0.189397003973174	M5.1	Clonal systems
M5.2	Spleen	0.078515864632587	M5.2	Clonal systems
M6.1	Spleen	0.194967809974536	M6.1	Clonal systems
M6.4	Spleen	0.0927764857186609	M6.4	Clonal systems
M6.5	Spleen	0.117692896753834	M6.5	Clonal systems
M7.3	Spleen	0.439765731007455	M7.3	Clonal systems
M7.4	Spleen	0.0637880413585978	M7.4	Clonal systems
M7.6	Spleen	0.12490334831799	M7.6	Clonal systems
M8.6	Spleen	0.0107938288133653	M8.6	Clonal systems
M9.1	Spleen	0.03712597769245	M9.1	Clonal systems
M9.2	Spleen	0.0876547733208992	M9.2	Clonal systems
M9.3	Spleen	0.115457623608494	M9.3	Clonal systems
M9.5	Spleen	0.37078642130076	M9.5	Clonal systems
M9.6	Spleen	0.0364304324027981	M9.6	Clonal systems
M1.2	Thymus	0.670260632413008	M1.2	Polyclonal ctlrs
M1.4	Thymus	0.725031137538214	M1.4	Polyclonal ctlrs
M1.5	Thymus	0.143146440253941	M1.5	Polyclonal ctlrs
M1.6	Thymus	0.862723960119109	M1.6	Polyclonal ctlrs
M2.3	Thymus	0.00766883326269388	M2.3	Clonal systems
M3.1	Thymus	0.00217506293822298	M3.1	Clonal systems
M3.2	Thymus	0.808119715574149	M3.2	Clonal systems
M3.5	Thymus	0.104816378223422	M3.5	Clonal systems
M5.1	Thymus	0.0278343631886145	M5.1	Clonal systems
M5.2	Thymus	0.0533879067774276	M5.2	Clonal systems
M6.1	Thymus	0.0443645453330565	M6.1	Clonal systems
M6.4	Thymus	0.183789776187227	M6.4	Clonal systems
M6.5	Thymus	0.0388957553607218	M6.5	Clonal systems
M7.3	Thymus	0.429009040714465	M7.3	Clonal systems
M7.4	Thymus	0.190647923852421	M7.4	Clonal systems
M7.6	Thymus	NA	M7.6	Clonal systems
M8.6	Thymus	0.00463163493614237	M8.6	Clonal systems
M9.1	Thymus	0.0219244558152495	M9.1	Clonal systems
M9.2	Thymus	0.0378475746395461	M9.2	Clonal systems
M9.3	Thymus	0.0203044283774367	M9.3	Clonal systems
M9.5	Thymus	0.359760594130181	M9.5	Clonal systems
M9.6	Thymus	0.00240529004602754	M9.6	Clonal systems

## Sheet: b
Organ	Param	var1	var2	cor	statistic	p	method	p.adj
BM	AUC	Value	RelComp	0.37	612	0.133	Spearman	1
BM	P_t0	Value	RelComp	0.72	268	0.000998	Spearman	0.056886
BM	Slope	Value	RelComp	0.09	882	0.723	Spearman	1
BM	tDecline	Value	RelComp	0.82	172.881	2.9e-05	Spearman	0.001972
BM	tGrowth	Value	RelComp	0.76	234	0.000402	Spearman	0.023316
BM	tHalfReg	Value	RelComp	0.82	170.871	2.66e-05	Spearman	0.0018354
BM	tyMax	Value	RelComp	0.82	172	2.42e-05	Spearman	0.001694
BM	yMax	Value	RelComp	0.35	630	0.155	Spearman	1
Blood	AUC	Value	RelComp	0.43	550	0.0746	Spearman	1
Blood	P_t0	Value	RelComp	0.71	284	0.00145	Spearman	0.0812
Blood	Slope	Value	RelComp	0.079	892	0.754	Spearman	1
Blood	tDecline	Value	RelComp	0.82	177.907	3.58e-05	Spearman	0.0023986
Blood	tGrowth	Value	RelComp	0.86	136	0	Spearman	0
Blood	tHalfReg	Value	RelComp	0.81	181.928	4.23e-05	Spearman	0.0027918
Blood	tyMax	Value	RelComp	0.87	126	0	Spearman	0
Blood	yMax	Value	RelComp	0.4	582	0.102	Spearman	1
Percav	AUC	Value	RelComp	-0.011	980	0.967	Spearman	1
Percav	P_t0	Value	RelComp	-0.68	1624	0.00272	Spearman	0.14688
Percav	Slope	Value	RelComp	0.34	638	0.165	Spearman	1
Percav	tDecline	Value	RelComp	-0.76	1701.79	0.000282	Spearman	0.017202
Percav	tGrowth	Value	RelComp	-0.77	1716	0.000276	Spearman	0.017112
Percav	tHalfReg	Value	RelComp	-0.76	1705.81	0.000249	Spearman	0.015687
Percav	tyMax	Value	RelComp	-0.81	1750	6.95e-05	Spearman	0.0045175
Percav	yMax	Value	RelComp	0.032	938	0.902	Spearman	1
Lungs	AUC	Value	RelComp	0.47	510	0.0489	Spearman	1
Lungs	P_t0	Value	RelComp	0.38	598	0.118	Spearman	1
Lungs	Slope	Value	RelComp	0.25	730	0.322	Spearman	1
Lungs	tDecline	Value	RelComp	0.55	435.239	0.0178	Spearman	0.9078
Lungs	tGrowth	Value	RelComp	0.63	360	0.00629	Spearman	0.33337
Lungs	tHalfReg	Value	RelComp	0.57	415.135	0.0132	Spearman	0.6864
Lungs	tyMax	Value	RelComp	0.55	438	0.0203	Spearman	1
Lungs	yMax	Value	RelComp	0.51	478	0.0337	Spearman	1
Thymus	AUC	Value	RelComp	0.11	726	0.673	Spearman	1
Thymus	P_t0	Value	RelComp	0.31	560	0.22	Spearman	1
Thymus	Slope	Value	RelComp	-0.091	890	0.73	Spearman	1
Thymus	tDecline	Value	RelComp	0.19	659.616	0.461	Spearman	1
Thymus	tGrowth	Value	RelComp	0.056	770	0.831	Spearman	1
Thymus	tHalfReg	Value	RelComp	0.18	669.641	0.491	Spearman	1
Thymus	tyMax	Value	RelComp	0.13	714	0.632	Spearman	1
Thymus	yMax	Value	RelComp	-0.02	832	0.943	Spearman	1
Liver	AUC	Value	RelComp	0.38	604	0.124	Spearman	1
Liver	P_t0	Value	RelComp	0.094	878	0.711	Spearman	1
Liver	Slope	Value	RelComp	0.44	540	0.0674	Spearman	1
Liver	tDecline	Value	RelComp	0.21	766.955	0.406	Spearman	1
Liver	tGrowth	Value	RelComp	0.18	798	0.482	Spearman	1
Liver	tHalfReg	Value	RelComp	0.21	764.944	0.402	Spearman	1
Liver	tyMax	Value	RelComp	0.23	750	0.366	Spearman	1
Liver	yMax	Value	RelComp	0.46	522	0.0557	Spearman	1
Spleen	AUC	Value	RelComp	0.13	708	0.612	Spearman	1
Spleen	P_t0	Value	RelComp	0.017	802	0.951	Spearman	1
Spleen	Slope	Value	RelComp	-0.034	844	0.898	Spearman	1
Spleen	tDecline	Value	RelComp	0.24	621.806	0.358	Spearman	1
Spleen	tGrowth	Value	RelComp	0.26	604	0.313	Spearman	1
Spleen	tHalfReg	Value	RelComp	0.21	645.955	0.422	Spearman	1
Spleen	tyMax	Value	RelComp	0.23	628	0.372	Spearman	1
Spleen	yMax	Value	RelComp	0.066	762	0.802	Spearman	1
LNs	AUC	Value	RelComp	-0.0052	974	0.987	Spearman	1
LNs	P_t0	Value	RelComp	-0.49	1448	0.0389	Spearman	1
LNs	Slope	Value	RelComp	0.17	800	0.487	Spearman	1
LNs	tDecline	Value	RelComp	-0.39	1347.96	0.109	Spearman	1
LNs	tGrowth	Value	RelComp	-0.35	1304	0.16	Spearman	1
LNs	tHalfReg	Value	RelComp	-0.36	1313.78	0.147	Spearman	1
LNs	tyMax	Value	RelComp	-0.49	1440	0.0427	Spearman	1
LNs	yMax	Value	RelComp	0.063	908	0.805	Spearman	1
Colon	AUC	Value	RelComp	-0.47	1198	0.06	Spearman	1
Colon	P_t0	Value	RelComp	-0.55	1266	0.0237	Spearman	1
Colon	Slope	Value	RelComp	-0.28	1042	0.281	Spearman	1
Colon	tDecline	Value	RelComp	-0.76	1439.83	0.000352	Spearman	0.02082
Colon	tGrowth	Value	RelComp	-0.72	1406	0.00149	Spearman	0.08195
Colon	tHalfReg	Value	RelComp	-0.78	1449.9	0.000244	Spearman	0.015616
Colon	tyMax	Value	RelComp	-0.78	1452	0.000347	Spearman	0.02082
Colon	yMax	Value	RelComp	-0.48	1204	0.0557	Spearman	1

## Sheet: c
Mouse	Organ	RelComp	Group	Param	Value
M2.3	Blood	0.0968486417638649	Clonal systems	AUC	0.731209
M3.1	Blood	0.0831271595375078	Clonal systems	AUC	0.0855722
M3.2	Blood	0.127144100288834	Clonal systems	AUC	7.69811
M3.5	Blood	0.0902793888398045	Clonal systems	AUC	0.38498
M5.1	Blood	0.121870795981698	Clonal systems	AUC	1.98455
M5.2	Blood	0.102732711425624	Clonal systems	AUC	0.837307
M6.1	Blood	0.166113315815533	Clonal systems	AUC	3.79542
M6.4	Blood	0.108342291658697	Clonal systems	AUC	2.22616
M6.5	Blood	0.0827753913222691	Clonal systems	AUC	3.18685
M7.3	Blood	0.113338926368214	Clonal systems	AUC	3.96073
M7.4	Blood	0.141608815686527	Clonal systems	AUC	1.43299
M7.6	Blood	0.173893463766468	Clonal systems	AUC	1.94449
M8.6	Blood	0.0404901318568524	Clonal systems	AUC	1.37485
M9.1	Blood	0.0697758265411451	Clonal systems	AUC	0.691902
M9.2	Blood	0.117624935521811	Clonal systems	AUC	1.18509
M9.3	Blood	0.170888446356493	Clonal systems	AUC	2.95415
M9.5	Blood	0.132747077209389	Clonal systems	AUC	6.77452
M9.6	Blood	0.233027272257577	Clonal systems	AUC	1.17067
M2.3	BM	0.0199443776120277	Clonal systems	AUC	0.731209
M3.1	BM	0.0257466449572058	Clonal systems	AUC	0.0855722
M3.2	BM	0.143743073731446	Clonal systems	AUC	7.69811
M3.5	BM	0.250762468024685	Clonal systems	AUC	0.38498
M5.1	BM	0.0755105081997209	Clonal systems	AUC	1.98455
M5.2	BM	0.0266917913522435	Clonal systems	AUC	0.837307
M6.1	BM	0.224604889885644	Clonal systems	AUC	3.79542
M6.4	BM	0.102062674960063	Clonal systems	AUC	2.22616
M6.5	BM	0.0304851357317339	Clonal systems	AUC	3.18685
M7.3	BM	0.109237316494068	Clonal systems	AUC	3.96073
M7.4	BM	0.139799628644862	Clonal systems	AUC	1.43299
M7.6	BM	0.184708220546051	Clonal systems	AUC	1.94449
M8.6	BM	0.026336269298684	Clonal systems	AUC	1.37485
M9.1	BM	0.0337416749207496	Clonal systems	AUC	0.691902
M9.2	BM	0.0325257010852097	Clonal systems	AUC	1.18509
M9.3	BM	0.187227476812664	Clonal systems	AUC	2.95415
M9.5	BM	0.191104982669969	Clonal systems	AUC	6.77452
M9.6	BM	0.39923462378467	Clonal systems	AUC	1.17067
M2.3	Colon	0.149777100532002	Clonal systems	AUC	0.731209
M3.1	Colon	0.415001221097211	Clonal systems	AUC	0.0855722
M3.2	Colon	0.0626172669863848	Clonal systems	AUC	7.69811
M3.5	Colon	0.0292283711453542	Clonal systems	AUC	0.38498
M5.1	Colon	0.100103588268415	Clonal systems	AUC	1.98455
M5.2	Colon	0.191729508939529	Clonal systems	AUC	0.837307
M6.1	Colon	0.0014215315212187	Clonal systems	AUC	3.79542
M6.4	Colon	0.148653979938142	Clonal systems	AUC	2.22616
M6.5	Colon	0.14696863417062	Clonal systems	AUC	3.18685
M7.3	Colon	0.0635104724951648	Clonal systems	AUC	3.96073
M7.4	Colon	0.0068128711360308	Clonal systems	AUC	1.43299
M7.6	Colon	0.00134186428493419	Clonal systems	AUC	1.94449
M8.6	Colon	NA	Clonal systems	AUC	1.37485
M9.1	Colon	0.19575855902472	Clonal systems	AUC	0.691902
M9.2	Colon	0.208590158476139	Clonal systems	AUC	1.18509
M9.3	Colon	0	Clonal systems	AUC	2.95415
M9.5	Colon	0.0175545376616245	Clonal systems	AUC	6.77452
M9.6	Colon	0.0094563532478065	Clonal systems	AUC	1.17067
M2.3	Liver	0.114385003804552	Clonal systems	AUC	0.731209
M3.1	Liver	0.0626094192311423	Clonal systems	AUC	0.0855722
M3.2	Liver	0.10723030938409	Clonal systems	AUC	7.69811
M3.5	Liver	0.106481181837642	Clonal systems	AUC	0.38498
M5.1	Liver	0.103119809850627	Clonal systems	AUC	1.98455
M5.2	Liver	0.0753270429522926	Clonal systems	AUC	0.837307
M6.1	Liver	0.124797206748447	Clonal systems	AUC	3.79542
M6.4	Liver	0.102880380577699	Clonal systems	AUC	2.22616
M6.5	Liver	0.0857727566153162	Clonal systems	AUC	3.18685
M7.3	Liver	0.0909626197666459	Clonal systems	AUC	3.96073
M7.4	Liver	0.0753676739820887	Clonal systems	AUC	1.43299
M7.6	Liver	0.134972287046052	Clonal systems	AUC	1.94449
M8.6	Liver	0.111889607241224	Clonal systems	AUC	1.37485
M9.1	Liver	0.105344216097929	Clonal systems	AUC	0.691902
M9.2	Liver	0.0881889825104761	Clonal systems	AUC	1.18509
M9.3	Liver	0.127080658933849	Clonal systems	AUC	2.95415
M9.5	Liver	0.12097314429976	Clonal systems	AUC	6.77452
M9.6	Liver	0.0720752517858914	Clonal systems	AUC	1.17067
M2.3	LNs	0.104553069080693	Clonal systems	AUC	0.731209
M3.1	LNs	0.152630608143696	Clonal systems	AUC	0.0855722
M3.2	LNs	0.11517731828306	Clonal systems	AUC	7.69811
M3.5	LNs	0.0794070104582043	Clonal systems	AUC	0.38498
M5.1	LNs	0.145117588807792	Clonal systems	AUC	1.98455
M5.2	LNs	0.17687299229373	Clonal systems	AUC	0.837307
M6.1	LNs	0.105143501975702	Clonal systems	AUC	3.79542
M6.4	LNs	0.0965455124728588	Clonal systems	AUC	2.22616
M6.5	LNs	0.139293809619913	Clonal systems	AUC	3.18685
M7.3	LNs	0.128009021219303	Clonal systems	AUC	3.96073
M7.4	LNs	0.092887026353357	Clonal systems	AUC	1.43299
M7.6	LNs	0.130631242976247	Clonal systems	AUC	1.94449
M8.6	LNs	0.310000083903613	Clonal systems	AUC	1.37485
M9.1	LNs	0.122075991430202	Clonal systems	AUC	0.691902
M9.2	LNs	0.119600732755866	Clonal systems	AUC	1.18509
M9.3	LNs	0.126434992992302	Clonal systems	AUC	2.95415
M9.5	LNs	0.106442724685932	Clonal systems	AUC	6.77452
M9.6	LNs	0.0579464055859546	Clonal systems	AUC	1.17067
M2.3	Lungs	0.0344605296223596	Clonal systems	AUC	0.731209
M3.1	Lungs	0.120397585958919	Clonal systems	AUC	0.0855722
M3.2	Lungs	0.102159548698484	Clonal systems	AUC	7.69811
M3.5	Lungs	0.0846150850791801	Clonal systems	AUC	0.38498
M5.1	Lungs	0.0776423950834125	Clonal systems	AUC	1.98455
M5.2	Lungs	0.0982502253169914	Clonal systems	AUC	0.837307
M6.1	Lungs	0.150721815942052	Clonal systems	AUC	3.79542
M6.4	Lungs	0.0759969126526647	Clonal systems	AUC	2.22616
M6.5	Lungs	0.0966993875921418	Clonal systems	AUC	3.18685
M7.3	Lungs	0.0985649661207611	Clonal systems	AUC	3.96073
M7.4	Lungs	0.103878314408277	Clonal systems	AUC	1.43299
M7.6	Lungs	0.155173602525157	Clonal systems	AUC	1.94449
M8.6	Lungs	0.0939602051388715	Clonal systems	AUC	1.37485
M9.1	Lungs	0.0576413703111231	Clonal systems	AUC	0.691902
M9.2	Lungs	0.0892099660368186	Clonal systems	AUC	1.18509
M9.3	Lungs	0.158771186986259	Clonal systems	AUC	2.95415
M9.5	Lungs	0.123431113891085	Clonal systems	AUC	6.77452
M9.6	Lungs	0.0650627751305791	Clonal systems	AUC	1.17067
M2.3	Percav	0.332157426161884	Clonal systems	AUC	0.731209
M3.1	Percav	0.0824927340775097	Clonal systems	AUC	0.0855722
M3.2	Percav	0.100905535362296	Clonal systems	AUC	7.69811
M3.5	Percav	0.0535319290442425	Clonal systems	AUC	0.38498
M5.1	Percav	0.196783522250082	Clonal systems	AUC	1.98455
M5.2	Percav	0.143860154800224	Clonal systems	AUC	0.837307
M6.1	Percav	0.0798831331896314	Clonal systems	AUC	3.79542
M6.4	Percav	0.102573007330709	Clonal systems	AUC	2.22616
M6.5	Percav	0.276549511825515	Clonal systems	AUC	3.18685
M7.3	Percav	0.134898647142884	Clonal systems	AUC	3.96073
M7.4	Percav	0.0582889922509146	Clonal systems	AUC	1.43299
M7.6	Percav	0.0934092088804602	Clonal systems	AUC	1.94449
M8.6	Percav	0.313313412629541	Clonal systems	AUC	1.37485
M9.1	Percav	0.267094059895179	Clonal systems	AUC	0.691902
M9.2	Percav	0.188098421571775	Clonal systems	AUC	1.18509
M9.3	Percav	0.0839221054506941	Clonal systems	AUC	2.95415
M9.5	Percav	0.0889110235374148	Clonal systems	AUC	6.77452
M9.6	Percav	0.0247145962362911	Clonal systems	AUC	1.17067
M2.3	Spleen	0.13439272255335	Clonal systems	AUC	0.731209
M3.1	Spleen	NA	Clonal systems	AUC	0.0855722
M3.2	Spleen	0.0852680413639926	Clonal systems	AUC	7.69811
M3.5	Spleen	0.0410088844922198	Clonal systems	AUC	0.38498
M5.1	Spleen	0.156806960824268	Clonal systems	AUC	1.98455
M5.2	Spleen	0.109845002219047	Clonal systems	AUC	0.837307
M6.1	Spleen	0.120007200288271	Clonal systems	AUC	3.79542
M6.4	Spleen	0.0882071991482181	Clonal systems	AUC	2.22616
M6.5	Spleen	0.106318640587065	Clonal systems	AUC	3.18685
M7.3	Spleen	0.132357753609995	Clonal systems	AUC	3.96073
M7.4	Spleen	0.0956075352751046	Clonal systems	AUC	1.43299
M7.6	Spleen	0.12587010997463	Clonal systems	AUC	1.94449
M8.6	Spleen	0.0727802601320075	Clonal systems	AUC	1.37485
M9.1	Spleen	0.0934073321736307	Clonal systems	AUC	0.691902
M9.2	Spleen	0.109067808080683	Clonal systems	AUC	1.18509
M9.3	Spleen	0.123888114296626	Clonal systems	AUC	2.95415
M9.5	Spleen	0.111069091570419	Clonal systems	AUC	6.77452
M9.6	Spleen	0.129905796097297	Clonal systems	AUC	1.17067
M2.3	Thymus	0.0134811288692664	Clonal systems	AUC	0.731209
M3.1	Thymus	0.0579946269968092	Clonal systems	AUC	0.0855722
M3.2	Thymus	0.155754805901413	Clonal systems	AUC	7.69811
M3.5	Thymus	0.264685681078668	Clonal systems	AUC	0.38498
M5.1	Thymus	0.0230448307339841	Clonal systems	AUC	1.98455
M5.2	Thymus	0.0746905707003179	Clonal systems	AUC	0.837307
M6.1	Thymus	0.027307404633501	Clonal systems	AUC	3.79542
M6.4	Thymus	0.174738041260949	Clonal systems	AUC	2.22616
M6.5	Thymus	0.0351367325354261	Clonal systems	AUC	3.18685
M7.3	Thymus	0.129120276782965	Clonal systems	AUC	3.96073
M7.4	Thymus	0.285749142262839	Clonal systems	AUC	1.43299
M7.6	Thymus	NA	Clonal systems	AUC	1.94449
M8.6	Thymus	0.0312300297992069	Clonal systems	AUC	1.37485
M9.1	Thymus	0.055160969605322	Clonal systems	AUC	0.691902
M9.2	Thymus	0.0470932939612215	Clonal systems	AUC	1.18509
M9.3	Thymus	0.021787018171111	Clonal systems	AUC	2.95415
M9.5	Thymus	0.107766304474407	Clonal systems	AUC	6.77452
M9.6	Thymus	0.00857692587393259	Clonal systems	AUC	1.17067
M2.3	Blood	0.0968486417638649	Clonal systems	yMax	0.0973063
M3.1	Blood	0.0831271595375078	Clonal systems	yMax	0.0194725
M3.2	Blood	0.127144100288834	Clonal systems	yMax	0.776554
M3.5	Blood	0.0902793888398045	Clonal systems	yMax	0.0516669
M5.1	Blood	0.121870795981698	Clonal systems	yMax	0.186734
M5.2	Blood	0.102732711425624	Clonal systems	yMax	0.106851
M6.1	Blood	0.166113315815533	Clonal systems	yMax	0.56882
M6.4	Blood	0.108342291658697	Clonal systems	yMax	0.200464
M6.5	Blood	0.0827753913222691	Clonal systems	yMax	0.43197
M7.3	Blood	0.113338926368214	Clonal systems	yMax	0.359244
M7.4	Blood	0.141608815686527	Clonal systems	yMax	0.142236
M7.6	Blood	0.173893463766468	Clonal systems	yMax	0.298127
M8.6	Blood	0.0404901318568524	Clonal systems	yMax	0.279457
M9.1	Blood	0.0697758265411451	Clonal systems	yMax	0.0951817
M9.2	Blood	0.117624935521811	Clonal systems	yMax	0.186748
M9.3	Blood	0.170888446356493	Clonal systems	yMax	0.317719
M9.5	Blood	0.132747077209389	Clonal systems	yMax	0.627192
M9.6	Blood	0.233027272257577	Clonal systems	yMax	0.15384
M2.3	BM	0.0199443776120277	Clonal systems	yMax	0.0973063
M3.1	BM	0.0257466449572058	Clonal systems	yMax	0.0194725
M3.2	BM	0.143743073731446	Clonal systems	yMax	0.776554
M3.5	BM	0.250762468024685	Clonal systems	yMax	0.0516669
M5.1	BM	0.0755105081997209	Clonal systems	yMax	0.186734
M5.2	BM	0.0266917913522435	Clonal systems	yMax	0.106851
M6.1	BM	0.224604889885644	Clonal systems	yMax	0.56882
M6.4	BM	0.102062674960063	Clonal systems	yMax	0.200464
M6.5	BM	0.0304851357317339	Clonal systems	yMax	0.43197
M7.3	BM	0.109237316494068	Clonal systems	yMax	0.359244
M7.4	BM	0.139799628644862	Clonal systems	yMax	0.142236
M7.6	BM	0.184708220546051	Clonal systems	yMax	0.298127
M8.6	BM	0.026336269298684	Clonal systems	yMax	0.279457
M9.1	BM	0.0337416749207496	Clonal systems	yMax	0.0951817
M9.2	BM	0.0325257010852097	Clonal systems	yMax	0.186748
M9.3	BM	0.187227476812664	Clonal systems	yMax	0.317719
M9.5	BM	0.191104982669969	Clonal systems	yMax	0.627192
M9.6	BM	0.39923462378467	Clonal systems	yMax	0.15384
M2.3	Colon	0.149777100532002	Clonal systems	yMax	0.0973063
M3.1	Colon	0.415001221097211	Clonal systems	yMax	0.0194725
M3.2	Colon	0.0626172669863848	Clonal systems	yMax	0.776554
M3.5	Colon	0.0292283711453542	Clonal systems	yMax	0.0516669
M5.1	Colon	0.100103588268415	Clonal systems	yMax	0.186734
M5.2	Colon	0.191729508939529	Clonal systems	yMax	0.106851
M6.1	Colon	0.0014215315212187	Clonal systems	yMax	0.56882
M6.4	Colon	0.148653979938142	Clonal systems	yMax	0.200464
M6.5	Colon	0.14696863417062	Clonal systems	yMax	0.43197
M7.3	Colon	0.0635104724951648	Clonal systems	yMax	0.359244
M7.4	Colon	0.0068128711360308	Clonal systems	yMax	0.142236
M7.6	Colon	0.00134186428493419	Clonal systems	yMax	0.298127
M8.6	Colon	NA	Clonal systems	yMax	0.279457
M9.1	Colon	0.19575855902472	Clonal systems	yMax	0.0951817
M9.2	Colon	0.208590158476139	Clonal systems	yMax	0.186748
M9.3	Colon	0	Clonal systems	yMax	0.317719
M9.5	Colon	0.0175545376616245	Clonal systems	yMax	0.627192
M9.6	Colon	0.0094563532478065	Clonal systems	yMax	0.15384
M2.3	Liver	0.114385003804552	Clonal systems	yMax	0.0973063
M3.1	Liver	0.0626094192311423	Clonal systems	yMax	0.0194725
M3.2	Liver	0.10723030938409	Clonal systems	yMax	0.776554
M3.5	Liver	0.106481181837642	Clonal systems	yMax	0.0516669
M5.1	Liver	0.103119809850627	Clonal systems	yMax	0.186734
M5.2	Liver	0.0753270429522926	Clonal systems	yMax	0.106851
M6.1	Liver	0.124797206748447	Clonal systems	yMax	0.56882
M6.4	Liver	0.102880380577699	Clonal systems	yMax	0.200464
M6.5	Liver	0.0857727566153162	Clonal systems	yMax	0.43197
M7.3	Liver	0.0909626197666459	Clonal systems	yMax	0.359244
M7.4	Liver	0.0753676739820887	Clonal systems	yMax	0.142236
M7.6	Liver	0.134972287046052	Clonal systems	yMax	0.298127
M8.6	Liver	0.111889607241224	Clonal systems	yMax	0.279457
M9.1	Liver	0.105344216097929	Clonal systems	yMax	0.0951817
M9.2	Liver	0.0881889825104761	Clonal systems	yMax	0.186748
M9.3	Liver	0.127080658933849	Clonal systems	yMax	0.317719
M9.5	Liver	0.12097314429976	Clonal systems	yMax	0.627192
M9.6	Liver	0.0720752517858914	Clonal systems	yMax	0.15384
M2.3	LNs	0.104553069080693	Clonal systems	yMax	0.0973063
M3.1	LNs	0.152630608143696	Clonal systems	yMax	0.0194725
M3.2	LNs	0.11517731828306	Clonal systems	yMax	0.776554
M3.5	LNs	0.0794070104582043	Clonal systems	yMax	0.0516669
M5.1	LNs	0.145117588807792	Clonal systems	yMax	0.186734
M5.2	LNs	0.17687299229373	Clonal systems	yMax	0.106851
M6.1	LNs	0.105143501975702	Clonal systems	yMax	0.56882
M6.4	LNs	0.0965455124728588	Clonal systems	yMax	0.200464
M6.5	LNs	0.139293809619913	Clonal systems	yMax	0.43197
M7.3	LNs	0.128009021219303	Clonal systems	yMax	0.359244
M7.4	LNs	0.092887026353357	Clonal systems	yMax	0.142236
M7.6	LNs	0.130631242976247	Clonal systems	yMax	0.298127
M8.6	LNs	0.310000083903613	Clonal systems	yMax	0.279457
M9.1	LNs	0.122075991430202	Clonal systems	yMax	0.0951817
M9.2	LNs	0.119600732755866	Clonal systems	yMax	0.186748
M9.3	LNs	0.126434992992302	Clonal systems	yMax	0.317719
M9.5	LNs	0.106442724685932	Clonal systems	yMax	0.627192
M9.6	LNs	0.0579464055859546	Clonal systems	yMax	0.15384
M2.3	Lungs	0.0344605296223596	Clonal systems	yMax	0.0973063
M3.1	Lungs	0.120397585958919	Clonal systems	yMax	0.0194725
M3.2	Lungs	0.102159548698484	Clonal systems	yMax	0.776554
M3.5	Lungs	0.0846150850791801	Clonal systems	yMax	0.0516669
M5.1	Lungs	0.0776423950834125	Clonal systems	yMax	0.186734
M5.2	Lungs	0.0982502253169914	Clonal systems	yMax	0.106851
M6.1	Lungs	0.150721815942052	Clonal systems	yMax	0.56882
M6.4	Lungs	0.0759969126526647	Clonal systems	yMax	0.200464
M6.5	Lungs	0.0966993875921418	Clonal systems	yMax	0.43197
M7.3	Lungs	0.0985649661207611	Clonal systems	yMax	0.359244
M7.4	Lungs	0.103878314408277	Clonal systems	yMax	0.142236
M7.6	Lungs	0.155173602525157	Clonal systems	yMax	0.298127
M8.6	Lungs	0.0939602051388715	Clonal systems	yMax	0.279457
M9.1	Lungs	0.0576413703111231	Clonal systems	yMax	0.0951817
M9.2	Lungs	0.0892099660368186	Clonal systems	yMax	0.186748
M9.3	Lungs	0.158771186986259	Clonal systems	yMax	0.317719
M9.5	Lungs	0.123431113891085	Clonal systems	yMax	0.627192
M9.6	Lungs	0.0650627751305791	Clonal systems	yMax	0.15384
M2.3	Percav	0.332157426161884	Clonal systems	yMax	0.0973063
M3.1	Percav	0.0824927340775097	Clonal systems	yMax	0.0194725
M3.2	Percav	0.100905535362296	Clonal systems	yMax	0.776554
M3.5	Percav	0.0535319290442425	Clonal systems	yMax	0.0516669
M5.1	Percav	0.196783522250082	Clonal systems	yMax	0.186734
M5.2	Percav	0.143860154800224	Clonal systems	yMax	0.106851
M6.1	Percav	0.0798831331896314	Clonal systems	yMax	0.56882
M6.4	Percav	0.102573007330709	Clonal systems	yMax	0.200464
M6.5	Percav	0.276549511825515	Clonal systems	yMax	0.43197
M7.3	Percav	0.134898647142884	Clonal systems	yMax	0.359244
M7.4	Percav	0.0582889922509146	Clonal systems	yMax	0.142236
M7.6	Percav	0.0934092088804602	Clonal systems	yMax	0.298127
M8.6	Percav	0.313313412629541	Clonal systems	yMax	0.279457
M9.1	Percav	0.267094059895179	Clonal systems	yMax	0.0951817
M9.2	Percav	0.188098421571775	Clonal systems	yMax	0.186748
M9.3	Percav	0.0839221054506941	Clonal systems	yMax	0.317719
M9.5	Percav	0.0889110235374148	Clonal systems	yMax	0.627192
M9.6	Percav	0.0247145962362911	Clonal systems	yMax	0.15384
M2.3	Spleen	0.13439272255335	Clonal systems	yMax	0.0973063
M3.1	Spleen	NA	Clonal systems	yMax	0.0194725
M3.2	Spleen	0.0852680413639926	Clonal systems	yMax	0.776554
M3.5	Spleen	0.0410088844922198	Clonal systems	yMax	0.0516669
M5.1	Spleen	0.156806960824268	Clonal systems	yMax	0.186734
M5.2	Spleen	0.109845002219047	Clonal systems	yMax	0.106851
M6.1	Spleen	0.120007200288271	Clonal systems	yMax	0.56882
M6.4	Spleen	0.0882071991482181	Clonal systems	yMax	0.200464
M6.5	Spleen	0.106318640587065	Clonal systems	yMax	0.43197
M7.3	Spleen	0.132357753609995	Clonal systems	yMax	0.359244
M7.4	Spleen	0.0956075352751046	Clonal systems	yMax	0.142236
M7.6	Spleen	0.12587010997463	Clonal systems	yMax	0.298127
M8.6	Spleen	0.0727802601320075	Clonal systems	yMax	0.279457
M9.1	Spleen	0.0934073321736307	Clonal systems	yMax	0.0951817
M9.2	Spleen	0.109067808080683	Clonal systems	yMax	0.186748
M9.3	Spleen	0.123888114296626	Clonal systems	yMax	0.317719
M9.5	Spleen	0.111069091570419	Clonal systems	yMax	0.627192
M9.6	Spleen	0.129905796097297	Clonal systems	yMax	0.15384
M2.3	Thymus	0.0134811288692664	Clonal systems	yMax	0.0973063
M3.1	Thymus	0.0579946269968092	Clonal systems	yMax	0.0194725
M3.2	Thymus	0.155754805901413	Clonal systems	yMax	0.776554
M3.5	Thymus	0.264685681078668	Clonal systems	yMax	0.0516669
M5.1	Thymus	0.0230448307339841	Clonal systems	yMax	0.186734
M5.2	Thymus	0.0746905707003179	Clonal systems	yMax	0.106851
M6.1	Thymus	0.027307404633501	Clonal systems	yMax	0.56882
M6.4	Thymus	0.174738041260949	Clonal systems	yMax	0.200464
M6.5	Thymus	0.0351367325354261	Clonal systems	yMax	0.43197
M7.3	Thymus	0.129120276782965	Clonal systems	yMax	0.359244
M7.4	Thymus	0.285749142262839	Clonal systems	yMax	0.142236
M7.6	Thymus	NA	Clonal systems	yMax	0.298127
M8.6	Thymus	0.0312300297992069	Clonal systems	yMax	0.279457
M9.1	Thymus	0.055160969605322	Clonal systems	yMax	0.0951817
M9.2	Thymus	0.0470932939612215	Clonal systems	yMax	0.186748
M9.3	Thymus	0.021787018171111	Clonal systems	yMax	0.317719
M9.5	Thymus	0.107766304474407	Clonal systems	yMax	0.627192
M9.6	Thymus	0.00857692587393259	Clonal systems	yMax	0.15384
M2.3	Blood	0.0968486417638649	Clonal systems	Slope	0.0238566
M3.1	Blood	0.0831271595375078	Clonal systems	Slope	0.00398851
M3.2	Blood	0.127144100288834	Clonal systems	Slope	0.111127
M3.5	Blood	0.0902793888398045	Clonal systems	Slope	0.00758699
M5.1	Blood	0.121870795981698	Clonal systems	Slope	0.0404817
M5.2	Blood	0.102732711425624	Clonal systems	Slope	0.0196624
M6.1	Blood	0.166113315815533	Clonal systems	Slope	0.0491118
M6.4	Blood	0.108342291658697	Clonal systems	Slope	0.0409732
M6.5	Blood	0.0827753913222691	Clonal systems	Slope	0.101105
M7.3	Blood	0.113338926368214	Clonal systems	Slope	0.0524122
M7.4	Blood	0.141608815686527	Clonal systems	Slope	0.0201461
M7.6	Blood	0.173893463766468	Clonal systems	Slope	0.0242692
M8.6	Blood	0.0404901318568524	Clonal systems	Slope	0.0682175
M9.1	Blood	0.0697758265411451	Clonal systems	Slope	0.0226848
M9.2	Blood	0.117624935521811	Clonal systems	Slope	0.0356043
M9.3	Blood	0.170888446356493	Clonal systems	Slope	0.0496121
M9.5	Blood	0.132747077209389	Clonal systems	Slope	0.0829062
M9.6	Blood	0.233027272257577	Clonal systems	Slope	0.0219986
M2.3	BM	0.0199443776120277	Clonal systems	Slope	0.0238566
M3.1	BM	0.0257466449572058	Clonal systems	Slope	0.00398851
M3.2	BM	0.143743073731446	Clonal systems	Slope	0.111127
M3.5	BM	0.250762468024685	Clonal systems	Slope	0.00758699
M5.1	BM	0.0755105081997209	Clonal systems	Slope	0.0404817
M5.2	BM	0.0266917913522435	Clonal systems	Slope	0.0196624
M6.1	BM	0.224604889885644	Clonal systems	Slope	0.0491118
M6.4	BM	0.102062674960063	Clonal systems	Slope	0.0409732
M6.5	BM	0.0304851357317339	Clonal systems	Slope	0.101105
M7.3	BM	0.109237316494068	Clonal systems	Slope	0.0524122
M7.4	BM	0.139799628644862	Clonal systems	Slope	0.0201461
M7.6	BM	0.184708220546051	Clonal systems	Slope	0.0242692
M8.6	BM	0.026336269298684	Clonal systems	Slope	0.0682175
M9.1	BM	0.0337416749207496	Clonal systems	Slope	0.0226848
M9.2	BM	0.0325257010852097	Clonal systems	Slope	0.0356043
M9.3	BM	0.187227476812664	Clonal systems	Slope	0.0496121
M9.5	BM	0.191104982669969	Clonal systems	Slope	0.0829062
M9.6	BM	0.39923462378467	Clonal systems	Slope	0.0219986
M2.3	Colon	0.149777100532002	Clonal systems	Slope	0.0238566
M3.1	Colon	0.415001221097211	Clonal systems	Slope	0.00398851
M3.2	Colon	0.0626172669863848	Clonal systems	Slope	0.111127
M3.5	Colon	0.0292283711453542	Clonal systems	Slope	0.00758699
M5.1	Colon	0.100103588268415	Clonal systems	Slope	0.0404817
M5.2	Colon	0.191729508939529	Clonal systems	Slope	0.0196624
M6.1	Colon	0.0014215315212187	Clonal systems	Slope	0.0491118
M6.4	Colon	0.148653979938142	Clonal systems	Slope	0.0409732
M6.5	Colon	0.14696863417062	Clonal systems	Slope	0.101105
M7.3	Colon	0.0635104724951648	Clonal systems	Slope	0.0524122
M7.4	Colon	0.0068128711360308	Clonal systems	Slope	0.0201461
M7.6	Colon	0.00134186428493419	Clonal systems	Slope	0.0242692
M8.6	Colon	NA	Clonal systems	Slope	0.0682175
M9.1	Colon	0.19575855902472	Clonal systems	Slope	0.0226848
M9.2	Colon	0.208590158476139	Clonal systems	Slope	0.0356043
M9.3	Colon	0	Clonal systems	Slope	0.0496121
M9.5	Colon	0.0175545376616245	Clonal systems	Slope	0.0829062
M9.6	Colon	0.0094563532478065	Clonal systems	Slope	0.0219986
M2.3	Liver	0.114385003804552	Clonal systems	Slope	0.0238566
M3.1	Liver	0.0626094192311423	Clonal systems	Slope	0.00398851
M3.2	Liver	0.10723030938409	Clonal systems	Slope	0.111127
M3.5	Liver	0.106481181837642	Clonal systems	Slope	0.00758699
M5.1	Liver	0.103119809850627	Clonal systems	Slope	0.0404817
M5.2	Liver	0.0753270429522926	Clonal systems	Slope	0.0196624
M6.1	Liver	0.124797206748447	Clonal systems	Slope	0.0491118
M6.4	Liver	0.102880380577699	Clonal systems	Slope	0.0409732
M6.5	Liver	0.0857727566153162	Clonal systems	Slope	0.101105
M7.3	Liver	0.0909626197666459	Clonal systems	Slope	0.0524122
M7.4	Liver	0.0753676739820887	Clonal systems	Slope	0.0201461
M7.6	Liver	0.134972287046052	Clonal systems	Slope	0.0242692
M8.6	Liver	0.111889607241224	Clonal systems	Slope	0.0682175
M9.1	Liver	0.105344216097929	Clonal systems	Slope	0.0226848
M9.2	Liver	0.0881889825104761	Clonal systems	Slope	0.0356043
M9.3	Liver	0.127080658933849	Clonal systems	Slope	0.0496121
M9.5	Liver	0.12097314429976	Clonal systems	Slope	0.0829062
M9.6	Liver	0.0720752517858914	Clonal systems	Slope	0.0219986
M2.3	LNs	0.104553069080693	Clonal systems	Slope	0.0238566
M3.1	LNs	0.152630608143696	Clonal systems	Slope	0.00398851
M3.2	LNs	0.11517731828306	Clonal systems	Slope	0.111127
M3.5	LNs	0.0794070104582043	Clonal systems	Slope	0.00758699
M5.1	LNs	0.145117588807792	Clonal systems	Slope	0.0404817
M5.2	LNs	0.17687299229373	Clonal systems	Slope	0.0196624
M6.1	LNs	0.105143501975702	Clonal systems	Slope	0.0491118
M6.4	LNs	0.0965455124728588	Clonal systems	Slope	0.0409732
M6.5	LNs	0.139293809619913	Clonal systems	Slope	0.101105
M7.3	LNs	0.128009021219303	Clonal systems	Slope	0.0524122
M7.4	LNs	0.092887026353357	Clonal systems	Slope	0.0201461
M7.6	LNs	0.130631242976247	Clonal systems	Slope	0.0242692
M8.6	LNs	0.310000083903613	Clonal systems	Slope	0.0682175
M9.1	LNs	0.122075991430202	Clonal systems	Slope	0.0226848
M9.2	LNs	0.119600732755866	Clonal systems	Slope	0.0356043
M9.3	LNs	0.126434992992302	Clonal systems	Slope	0.0496121
M9.5	LNs	0.106442724685932	Clonal systems	Slope	0.0829062
M9.6	LNs	0.0579464055859546	Clonal systems	Slope	0.0219986
M2.3	Lungs	0.0344605296223596	Clonal systems	Slope	0.0238566
M3.1	Lungs	0.120397585958919	Clonal systems	Slope	0.00398851
M3.2	Lungs	0.102159548698484	Clonal systems	Slope	0.111127
M3.5	Lungs	0.0846150850791801	Clonal systems	Slope	0.00758699
M5.1	Lungs	0.0776423950834125	Clonal systems	Slope	0.0404817
M5.2	Lungs	0.0982502253169914	Clonal systems	Slope	0.0196624
M6.1	Lungs	0.150721815942052	Clonal systems	Slope	0.0491118
M6.4	Lungs	0.0759969126526647	Clonal systems	Slope	0.0409732
M6.5	Lungs	0.0966993875921418	Clonal systems	Slope	0.101105
M7.3	Lungs	0.0985649661207611	Clonal systems	Slope	0.0524122
M7.4	Lungs	0.103878314408277	Clonal systems	Slope	0.0201461
M7.6	Lungs	0.155173602525157	Clonal systems	Slope	0.0242692
M8.6	Lungs	0.0939602051388715	Clonal systems	Slope	0.0682175
M9.1	Lungs	0.0576413703111231	Clonal systems	Slope	0.0226848
M9.2	Lungs	0.0892099660368186	Clonal systems	Slope	0.0356043
M9.3	Lungs	0.158771186986259	Clonal systems	Slope	0.0496121
M9.5	Lungs	0.123431113891085	Clonal systems	Slope	0.0829062
M9.6	Lungs	0.0650627751305791	Clonal systems	Slope	0.0219986
M2.3	Percav	0.332157426161884	Clonal systems	Slope	0.0238566
M3.1	Percav	0.0824927340775097	Clonal systems	Slope	0.00398851
M3.2	Percav	0.100905535362296	Clonal systems	Slope	0.111127
M3.5	Percav	0.0535319290442425	Clonal systems	Slope	0.00758699
M5.1	Percav	0.196783522250082	Clonal systems	Slope	0.0404817
M5.2	Percav	0.143860154800224	Clonal systems	Slope	0.0196624
M6.1	Percav	0.0798831331896314	Clonal systems	Slope	0.0491118
M6.4	Percav	0.102573007330709	Clonal systems	Slope	0.0409732
M6.5	Percav	0.276549511825515	Clonal systems	Slope	0.101105
M7.3	Percav	0.134898647142884	Clonal systems	Slope	0.0524122
M7.4	Percav	0.0582889922509146	Clonal systems	Slope	0.0201461
M7.6	Percav	0.0934092088804602	Clonal systems	Slope	0.0242692
M8.6	Percav	0.313313412629541	Clonal systems	Slope	0.0682175
M9.1	Percav	0.267094059895179	Clonal systems	Slope	0.0226848
M9.2	Percav	0.188098421571775	Clonal systems	Slope	0.0356043
M9.3	Percav	0.0839221054506941	Clonal systems	Slope	0.0496121
M9.5	Percav	0.0889110235374148	Clonal systems	Slope	0.0829062
M9.6	Percav	0.0247145962362911	Clonal systems	Slope	0.0219986
M2.3	Spleen	0.13439272255335	Clonal systems	Slope	0.0238566
M3.1	Spleen	NA	Clonal systems	Slope	0.00398851
M3.2	Spleen	0.0852680413639926	Clonal systems	Slope	0.111127
M3.5	Spleen	0.0410088844922198	Clonal systems	Slope	0.00758699
M5.1	Spleen	0.156806960824268	Clonal systems	Slope	0.0404817
M5.2	Spleen	0.109845002219047	Clonal systems	Slope	0.0196624
M6.1	Spleen	0.120007200288271	Clonal systems	Slope	0.0491118
M6.4	Spleen	0.0882071991482181	Clonal systems	Slope	0.0409732
M6.5	Spleen	0.106318640587065	Clonal systems	Slope	0.101105
M7.3	Spleen	0.132357753609995	Clonal systems	Slope	0.0524122
M7.4	Spleen	0.0956075352751046	Clonal systems	Slope	0.0201461
M7.6	Spleen	0.12587010997463	Clonal systems	Slope	0.0242692
M8.6	Spleen	0.0727802601320075	Clonal systems	Slope	0.0682175
M9.1	Spleen	0.0934073321736307	Clonal systems	Slope	0.0226848
M9.2	Spleen	0.109067808080683	Clonal systems	Slope	0.0356043
M9.3	Spleen	0.123888114296626	Clonal systems	Slope	0.0496121
M9.5	Spleen	0.111069091570419	Clonal systems	Slope	0.0829062
M9.6	Spleen	0.129905796097297	Clonal systems	Slope	0.0219986
M2.3	Thymus	0.0134811288692664	Clonal systems	Slope	0.0238566
M3.1	Thymus	0.0579946269968092	Clonal systems	Slope	0.00398851
M3.2	Thymus	0.155754805901413	Clonal systems	Slope	0.111127
M3.5	Thymus	0.264685681078668	Clonal systems	Slope	0.00758699
M5.1	Thymus	0.0230448307339841	Clonal systems	Slope	0.0404817
M5.2	Thymus	0.0746905707003179	Clonal systems	Slope	0.0196624
M6.1	Thymus	0.027307404633501	Clonal systems	Slope	0.0491118
M6.4	Thymus	0.174738041260949	Clonal systems	Slope	0.0409732
M6.5	Thymus	0.0351367325354261	Clonal systems	Slope	0.101105
M7.3	Thymus	0.129120276782965	Clonal systems	Slope	0.0524122
M7.4	Thymus	0.285749142262839	Clonal systems	Slope	0.0201461
M7.6	Thymus	NA	Clonal systems	Slope	0.0242692
M8.6	Thymus	0.0312300297992069	Clonal systems	Slope	0.0682175
M9.1	Thymus	0.055160969605322	Clonal systems	Slope	0.0226848
M9.2	Thymus	0.0470932939612215	Clonal systems	Slope	0.0356043
M9.3	Thymus	0.021787018171111	Clonal systems	Slope	0.0496121
M9.5	Thymus	0.107766304474407	Clonal systems	Slope	0.0829062
M9.6	Thymus	0.00857692587393259	Clonal systems	Slope	0.0219986
M2.3	Blood	0.0968486417638649	Clonal systems	P_t0	3.50878
M3.1	Blood	0.0831271595375078	Clonal systems	P_t0	3.87954
M3.2	Blood	0.127144100288834	Clonal systems	P_t0	6.57665
M3.5	Blood	0.0902793888398045	Clonal systems	P_t0	5.13475
M5.1	Blood	0.121870795981698	Clonal systems	P_t0	4.54538
M5.2	Blood	0.102732711425624	Clonal systems	P_t0	4.81149
M6.1	Blood	0.166113315815533	Clonal systems	P_t0	6.08687
M6.4	Blood	0.108342291658697	Clonal systems	P_t0	4.5194
M6.5	Blood	0.0827753913222691	Clonal systems	P_t0	1.90819
M7.3	Blood	0.113338926368214	Clonal systems	P_t0	4.71391
M7.4	Blood	0.141608815686527	Clonal systems	P_t0	5.75759
M7.6	Blood	0.173893463766468	Clonal systems	P_t0	4.96271
M8.6	Blood	0.0404901318568524	Clonal systems	P_t0	1.66369
M9.1	Blood	0.0697758265411451	Clonal systems	P_t0	1.17444
M9.2	Blood	0.117624935521811	Clonal systems	P_t0	4.7262
M9.3	Blood	0.170888446356493	Clonal systems	P_t0	4.34421
M9.5	Blood	0.132747077209389	Clonal systems	P_t0	6.36935
M9.6	Blood	0.233027272257577	Clonal systems	P_t0	6.0034
M2.3	BM	0.0199443776120277	Clonal systems	P_t0	3.50878
M3.1	BM	0.0257466449572058	Clonal systems	P_t0	3.87954
M3.2	BM	0.143743073731446	Clonal systems	P_t0	6.57665
M3.5	BM	0.250762468024685	Clonal systems	P_t0	5.13475
M5.1	BM	0.0755105081997209	Clonal systems	P_t0	4.54538
M5.2	BM	0.0266917913522435	Clonal systems	P_t0	4.81149
M6.1	BM	0.224604889885644	Clonal systems	P_t0	6.08687
M6.4	BM	0.102062674960063	Clonal systems	P_t0	4.5194
M6.5	BM	0.0304851357317339	Clonal systems	P_t0	1.90819
M7.3	BM	0.109237316494068	Clonal systems	P_t0	4.71391
M7.4	BM	0.139799628644862	Clonal systems	P_t0	5.75759
M7.6	BM	0.184708220546051	Clonal systems	P_t0	4.96271
M8.6	BM	0.026336269298684	Clonal systems	P_t0	1.66369
M9.1	BM	0.0337416749207496	Clonal systems	P_t0	1.17444
M9.2	BM	0.0325257010852097	Clonal systems	P_t0	4.7262
M9.3	BM	0.187227476812664	Clonal systems	P_t0	4.34421
M9.5	BM	0.191104982669969	Clonal systems	P_t0	6.36935
M9.6	BM	0.39923462378467	Clonal systems	P_t0	6.0034
M2.3	Colon	0.149777100532002	Clonal systems	P_t0	3.50878
M3.1	Colon	0.415001221097211	Clonal systems	P_t0	3.87954
M3.2	Colon	0.0626172669863848	Clonal systems	P_t0	6.57665
M3.5	Colon	0.0292283711453542	Clonal systems	P_t0	5.13475
M5.1	Colon	0.100103588268415	Clonal systems	P_t0	4.54538
M5.2	Colon	0.191729508939529	Clonal systems	P_t0	4.81149
M6.1	Colon	0.0014215315212187	Clonal systems	P_t0	6.08687
M6.4	Colon	0.148653979938142	Clonal systems	P_t0	4.5194
M6.5	Colon	0.14696863417062	Clonal systems	P_t0	1.90819
M7.3	Colon	0.0635104724951648	Clonal systems	P_t0	4.71391
M7.4	Colon	0.0068128711360308	Clonal systems	P_t0	5.75759
M7.6	Colon	0.00134186428493419	Clonal systems	P_t0	4.96271
M8.6	Colon	NA	Clonal systems	P_t0	1.66369
M9.1	Colon	0.19575855902472	Clonal systems	P_t0	1.17444
M9.2	Colon	0.208590158476139	Clonal systems	P_t0	4.7262
M9.3	Colon	0	Clonal systems	P_t0	4.34421
M9.5	Colon	0.0175545376616245	Clonal systems	P_t0	6.36935
M9.6	Colon	0.0094563532478065	Clonal systems	P_t0	6.0034
M2.3	Liver	0.114385003804552	Clonal systems	P_t0	3.50878
M3.1	Liver	0.0626094192311423	Clonal systems	P_t0	3.87954
M3.2	Liver	0.10723030938409	Clonal systems	P_t0	6.57665
M3.5	Liver	0.106481181837642	Clonal systems	P_t0	5.13475
M5.1	Liver	0.103119809850627	Clonal systems	P_t0	4.54538
M5.2	Liver	0.0753270429522926	Clonal systems	P_t0	4.81149
M6.1	Liver	0.124797206748447	Clonal systems	P_t0	6.08687
M6.4	Liver	0.102880380577699	Clonal systems	P_t0	4.5194
M6.5	Liver	0.0857727566153162	Clonal systems	P_t0	1.90819
M7.3	Liver	0.0909626197666459	Clonal systems	P_t0	4.71391
M7.4	Liver	0.0753676739820887	Clonal systems	P_t0	5.75759
M7.6	Liver	0.134972287046052	Clonal systems	P_t0	4.96271
M8.6	Liver	0.111889607241224	Clonal systems	P_t0	1.66369
M9.1	Liver	0.105344216097929	Clonal systems	P_t0	1.17444
M9.2	Liver	0.0881889825104761	Clonal systems	P_t0	4.7262
M9.3	Liver	0.127080658933849	Clonal systems	P_t0	4.34421
M9.5	Liver	0.12097314429976	Clonal systems	P_t0	6.36935
M9.6	Liver	0.0720752517858914	Clonal systems	P_t0	6.0034
M2.3	LNs	0.104553069080693	Clonal systems	P_t0	3.50878
M3.1	LNs	0.152630608143696	Clonal systems	P_t0	3.87954
M3.2	LNs	0.11517731828306	Clonal systems	P_t0	6.57665
M3.5	LNs	0.0794070104582043	Clonal systems	P_t0	5.13475
M5.1	LNs	0.145117588807792	Clonal systems	P_t0	4.54538
M5.2	LNs	0.17687299229373	Clonal systems	P_t0	4.81149
M6.1	LNs	0.105143501975702	Clonal systems	P_t0	6.08687
M6.4	LNs	0.0965455124728588	Clonal systems	P_t0	4.5194
M6.5	LNs	0.139293809619913	Clonal systems	P_t0	1.90819
M7.3	LNs	0.128009021219303	Clonal systems	P_t0	4.71391
M7.4	LNs	0.092887026353357	Clonal systems	P_t0	5.75759
M7.6	LNs	0.130631242976247	Clonal systems	P_t0	4.96271
M8.6	LNs	0.310000083903613	Clonal systems	P_t0	1.66369
M9.1	LNs	0.122075991430202	Clonal systems	P_t0	1.17444
M9.2	LNs	0.119600732755866	Clonal systems	P_t0	4.7262
M9.3	LNs	0.126434992992302	Clonal systems	P_t0	4.34421
M9.5	LNs	0.106442724685932	Clonal systems	P_t0	6.36935
M9.6	LNs	0.0579464055859546	Clonal systems	P_t0	6.0034
M2.3	Lungs	0.0344605296223596	Clonal systems	P_t0	3.50878
M3.1	Lungs	0.120397585958919	Clonal systems	P_t0	3.87954
M3.2	Lungs	0.102159548698484	Clonal systems	P_t0	6.57665
M3.5	Lungs	0.0846150850791801	Clonal systems	P_t0	5.13475
M5.1	Lungs	0.0776423950834125	Clonal systems	P_t0	4.54538
M5.2	Lungs	0.0982502253169914	Clonal systems	P_t0	4.81149
M6.1	Lungs	0.150721815942052	Clonal systems	P_t0	6.08687
M6.4	Lungs	0.0759969126526647	Clonal systems	P_t0	4.5194
M6.5	Lungs	0.0966993875921418	Clonal systems	P_t0	1.90819
M7.3	Lungs	0.0985649661207611	Clonal systems	P_t0	4.71391
M7.4	Lungs	0.103878314408277	Clonal systems	P_t0	5.75759
M7.6	Lungs	0.155173602525157	Clonal systems	P_t0	4.96271
M8.6	Lungs	0.0939602051388715	Clonal systems	P_t0	1.66369
M9.1	Lungs	0.0576413703111231	Clonal systems	P_t0	1.17444
M9.2	Lungs	0.0892099660368186	Clonal systems	P_t0	4.7262
M9.3	Lungs	0.158771186986259	Clonal systems	P_t0	4.34421
M9.5	Lungs	0.123431113891085	Clonal systems	P_t0	6.36935
M9.6	Lungs	0.0650627751305791	Clonal systems	P_t0	6.0034
M2.3	Percav	0.332157426161884	Clonal systems	P_t0	3.50878
M3.1	Percav	0.0824927340775097	Clonal systems	P_t0	3.87954
M3.2	Percav	0.100905535362296	Clonal systems	P_t0	6.57665
M3.5	Percav	0.0535319290442425	Clonal systems	P_t0	5.13475
M5.1	Percav	0.196783522250082	Clonal systems	P_t0	4.54538
M5.2	Percav	0.143860154800224	Clonal systems	P_t0	4.81149
M6.1	Percav	0.0798831331896314	Clonal systems	P_t0	6.08687
M6.4	Percav	0.102573007330709	Clonal systems	P_t0	4.5194
M6.5	Percav	0.276549511825515	Clonal systems	P_t0	1.90819
M7.3	Percav	0.134898647142884	Clonal systems	P_t0	4.71391
M7.4	Percav	0.0582889922509146	Clonal systems	P_t0	5.75759
M7.6	Percav	0.0934092088804602	Clonal systems	P_t0	4.96271
M8.6	Percav	0.313313412629541	Clonal systems	P_t0	1.66369
M9.1	Percav	0.267094059895179	Clonal systems	P_t0	1.17444
M9.2	Percav	0.188098421571775	Clonal systems	P_t0	4.7262
M9.3	Percav	0.0839221054506941	Clonal systems	P_t0	4.34421
M9.5	Percav	0.0889110235374148	Clonal systems	P_t0	6.36935
M9.6	Percav	0.0247145962362911	Clonal systems	P_t0	6.0034
M2.3	Spleen	0.13439272255335	Clonal systems	P_t0	3.50878
M3.1	Spleen	NA	Clonal systems	P_t0	3.87954
M3.2	Spleen	0.0852680413639926	Clonal systems	P_t0	6.57665
M3.5	Spleen	0.0410088844922198	Clonal systems	P_t0	5.13475
M5.1	Spleen	0.156806960824268	Clonal systems	P_t0	4.54538
M5.2	Spleen	0.109845002219047	Clonal systems	P_t0	4.81149
M6.1	Spleen	0.120007200288271	Clonal systems	P_t0	6.08687
M6.4	Spleen	0.0882071991482181	Clonal systems	P_t0	4.5194
M6.5	Spleen	0.106318640587065	Clonal systems	P_t0	1.90819
M7.3	Spleen	0.132357753609995	Clonal systems	P_t0	4.71391
M7.4	Spleen	0.0956075352751046	Clonal systems	P_t0	5.75759
M7.6	Spleen	0.12587010997463	Clonal systems	P_t0	4.96271
M8.6	Spleen	0.0727802601320075	Clonal systems	P_t0	1.66369
M9.1	Spleen	0.0934073321736307	Clonal systems	P_t0	1.17444
M9.2	Spleen	0.109067808080683	Clonal systems	P_t0	4.7262
M9.3	Spleen	0.123888114296626	Clonal systems	P_t0	4.34421
M9.5	Spleen	0.111069091570419	Clonal systems	P_t0	6.36935
M9.6	Spleen	0.129905796097297	Clonal systems	P_t0	6.0034
M2.3	Thymus	0.0134811288692664	Clonal systems	P_t0	3.50878
M3.1	Thymus	0.0579946269968092	Clonal systems	P_t0	3.87954
M3.2	Thymus	0.155754805901413	Clonal systems	P_t0	6.57665
M3.5	Thymus	0.264685681078668	Clonal systems	P_t0	5.13475
M5.1	Thymus	0.0230448307339841	Clonal systems	P_t0	4.54538
M5.2	Thymus	0.0746905707003179	Clonal systems	P_t0	4.81149
M6.1	Thymus	0.027307404633501	Clonal systems	P_t0	6.08687
M6.4	Thymus	0.174738041260949	Clonal systems	P_t0	4.5194
M6.5	Thymus	0.0351367325354261	Clonal systems	P_t0	1.90819
M7.3	Thymus	0.129120276782965	Clonal systems	P_t0	4.71391
M7.4	Thymus	0.285749142262839	Clonal systems	P_t0	5.75759
M7.6	Thymus	NA	Clonal systems	P_t0	4.96271
M8.6	Thymus	0.0312300297992069	Clonal systems	P_t0	1.66369
M9.1	Thymus	0.055160969605322	Clonal systems	P_t0	1.17444
M9.2	Thymus	0.0470932939612215	Clonal systems	P_t0	4.7262
M9.3	Thymus	0.021787018171111	Clonal systems	P_t0	4.34421
M9.5	Thymus	0.107766304474407	Clonal systems	P_t0	6.36935
M9.6	Thymus	0.00857692587393259	Clonal systems	P_t0	6.0034
M2.3	Blood	0.0968486417638649	Clonal systems	tyMax	8.22715
M3.1	Blood	0.0831271595375078	Clonal systems	tyMax	11.4025
M3.2	Blood	0.127144100288834	Clonal systems	tyMax	18.3398
M3.5	Blood	0.0902793888398045	Clonal systems	tyMax	13.5945
M5.1	Blood	0.121870795981698	Clonal systems	tyMax	10.3503
M5.2	Blood	0.102732711425624	Clonal systems	tyMax	10.4039
M6.1	Blood	0.166113315815533	Clonal systems	tyMax	19.438
M6.4	Blood	0.108342291658697	Clonal systems	tyMax	12.0392
M6.5	Blood	0.0827753913222691	Clonal systems	tyMax	6.90324
M7.3	Blood	0.113338926368214	Clonal systems	tyMax	16.3734
M7.4	Blood	0.141608815686527	Clonal systems	tyMax	16.5182
M7.6	Blood	0.173893463766468	Clonal systems	tyMax	18.988
M8.6	Blood	0.0404901318568524	Clonal systems	tyMax	6.55588
M9.1	Blood	0.0697758265411451	Clonal systems	tyMax	5.85291
M9.2	Blood	0.117624935521811	Clonal systems	tyMax	10.962
M9.3	Blood	0.170888446356493	Clonal systems	tyMax	16.6639
M9.5	Blood	0.132747077209389	Clonal systems	tyMax	17.8883
M9.6	Blood	0.233027272257577	Clonal systems	tyMax	19.7659
M2.3	BM	0.0199443776120277	Clonal systems	tyMax	8.22715
M3.1	BM	0.0257466449572058	Clonal systems	tyMax	11.4025
M3.2	BM	0.143743073731446	Clonal systems	tyMax	18.3398
M3.5	BM	0.250762468024685	Clonal systems	tyMax	13.5945
M5.1	BM	0.0755105081997209	Clonal systems	tyMax	10.3503
M5.2	BM	0.0266917913522435	Clonal systems	tyMax	10.4039
M6.1	BM	0.224604889885644	Clonal systems	tyMax	19.438
M6.4	BM	0.102062674960063	Clonal systems	tyMax	12.0392
M6.5	BM	0.0304851357317339	Clonal systems	tyMax	6.90324
M7.3	BM	0.109237316494068	Clonal systems	tyMax	16.3734
M7.4	BM	0.139799628644862	Clonal systems	tyMax	16.5182
M7.6	BM	0.184708220546051	Clonal systems	tyMax	18.988
M8.6	BM	0.026336269298684	Clonal systems	tyMax	6.55588
M9.1	BM	0.0337416749207496	Clonal systems	tyMax	5.85291
M9.2	BM	0.0325257010852097	Clonal systems	tyMax	10.962
M9.3	BM	0.187227476812664	Clonal systems	tyMax	16.6639
M9.5	BM	0.191104982669969	Clonal systems	tyMax	17.8883
M9.6	BM	0.39923462378467	Clonal systems	tyMax	19.7659
M2.3	Colon	0.149777100532002	Clonal systems	tyMax	8.22715
M3.1	Colon	0.415001221097211	Clonal systems	tyMax	11.4025
M3.2	Colon	0.0626172669863848	Clonal systems	tyMax	18.3398
M3.5	Colon	0.0292283711453542	Clonal systems	tyMax	13.5945
M5.1	Colon	0.100103588268415	Clonal systems	tyMax	10.3503
M5.2	Colon	0.191729508939529	Clonal systems	tyMax	10.4039
M6.1	Colon	0.0014215315212187	Clonal systems	tyMax	19.438
M6.4	Colon	0.148653979938142	Clonal systems	tyMax	12.0392
M6.5	Colon	0.14696863417062	Clonal systems	tyMax	6.90324
M7.3	Colon	0.0635104724951648	Clonal systems	tyMax	16.3734
M7.4	Colon	0.0068128711360308	Clonal systems	tyMax	16.5182
M7.6	Colon	0.00134186428493419	Clonal systems	tyMax	18.988
M8.6	Colon	NA	Clonal systems	tyMax	6.55588
M9.1	Colon	0.19575855902472	Clonal systems	tyMax	5.85291
M9.2	Colon	0.208590158476139	Clonal systems	tyMax	10.962
M9.3	Colon	0	Clonal systems	tyMax	16.6639
M9.5	Colon	0.0175545376616245	Clonal systems	tyMax	17.8883
M9.6	Colon	0.0094563532478065	Clonal systems	tyMax	19.7659
M2.3	Liver	0.114385003804552	Clonal systems	tyMax	8.22715
M3.1	Liver	0.0626094192311423	Clonal systems	tyMax	11.4025
M3.2	Liver	0.10723030938409	Clonal systems	tyMax	18.3398
M3.5	Liver	0.106481181837642	Clonal systems	tyMax	13.5945
M5.1	Liver	0.103119809850627	Clonal systems	tyMax	10.3503
M5.2	Liver	0.0753270429522926	Clonal systems	tyMax	10.4039
M6.1	Liver	0.124797206748447	Clonal systems	tyMax	19.438
M6.4	Liver	0.102880380577699	Clonal systems	tyMax	12.0392
M6.5	Liver	0.0857727566153162	Clonal systems	tyMax	6.90324
M7.3	Liver	0.0909626197666459	Clonal systems	tyMax	16.3734
M7.4	Liver	0.0753676739820887	Clonal systems	tyMax	16.5182
M7.6	Liver	0.134972287046052	Clonal systems	tyMax	18.988
M8.6	Liver	0.111889607241224	Clonal systems	tyMax	6.55588
M9.1	Liver	0.105344216097929	Clonal systems	tyMax	5.85291
M9.2	Liver	0.0881889825104761	Clonal systems	tyMax	10.962
M9.3	Liver	0.127080658933849	Clonal systems	tyMax	16.6639
M9.5	Liver	0.12097314429976	Clonal systems	tyMax	17.8883
M9.6	Liver	0.0720752517858914	Clonal systems	tyMax	19.7659
M2.3	LNs	0.104553069080693	Clonal systems	tyMax	8.22715
M3.1	LNs	0.152630608143696	Clonal systems	tyMax	11.4025
M3.2	LNs	0.11517731828306	Clonal systems	tyMax	18.3398
M3.5	LNs	0.0794070104582043	Clonal systems	tyMax	13.5945
M5.1	LNs	0.145117588807792	Clonal systems	tyMax	10.3503
M5.2	LNs	0.17687299229373	Clonal systems	tyMax	10.4039
M6.1	LNs	0.105143501975702	Clonal systems	tyMax	19.438
M6.4	LNs	0.0965455124728588	Clonal systems	tyMax	12.0392
M6.5	LNs	0.139293809619913	Clonal systems	tyMax	6.90324
M7.3	LNs	0.128009021219303	Clonal systems	tyMax	16.3734
M7.4	LNs	0.092887026353357	Clonal systems	tyMax	16.5182
M7.6	LNs	0.130631242976247	Clonal systems	tyMax	18.988
M8.6	LNs	0.310000083903613	Clonal systems	tyMax	6.55588
M9.1	LNs	0.122075991430202	Clonal systems	tyMax	5.85291
M9.2	LNs	0.119600732755866	Clonal systems	tyMax	10.962
M9.3	LNs	0.126434992992302	Clonal systems	tyMax	16.6639
M9.5	LNs	0.106442724685932	Clonal systems	tyMax	17.8883
M9.6	LNs	0.0579464055859546	Clonal systems	tyMax	19.7659
M2.3	Lungs	0.0344605296223596	Clonal systems	tyMax	8.22715
M3.1	Lungs	0.120397585958919	Clonal systems	tyMax	11.4025
M3.2	Lungs	0.102159548698484	Clonal systems	tyMax	18.3398
M3.5	Lungs	0.0846150850791801	Clonal systems	tyMax	13.5945
M5.1	Lungs	0.0776423950834125	Clonal systems	tyMax	10.3503
M5.2	Lungs	0.0982502253169914	Clonal systems	tyMax	10.4039
M6.1	Lungs	0.150721815942052	Clonal systems	tyMax	19.438
M6.4	Lungs	0.0759969126526647	Clonal systems	tyMax	12.0392
M6.5	Lungs	0.0966993875921418	Clonal systems	tyMax	6.90324
M7.3	Lungs	0.0985649661207611	Clonal systems	tyMax	16.3734
M7.4	Lungs	0.103878314408277	Clonal systems	tyMax	16.5182
M7.6	Lungs	0.155173602525157	Clonal systems	tyMax	18.988
M8.6	Lungs	0.0939602051388715	Clonal systems	tyMax	6.55588
M9.1	Lungs	0.0576413703111231	Clonal systems	tyMax	5.85291
M9.2	Lungs	0.0892099660368186	Clonal systems	tyMax	10.962
M9.3	Lungs	0.158771186986259	Clonal systems	tyMax	16.6639
M9.5	Lungs	0.123431113891085	Clonal systems	tyMax	17.8883
M9.6	Lungs	0.0650627751305791	Clonal systems	tyMax	19.7659
M2.3	Percav	0.332157426161884	Clonal systems	tyMax	8.22715
M3.1	Percav	0.0824927340775097	Clonal systems	tyMax	11.4025
M3.2	Percav	0.100905535362296	Clonal systems	tyMax	18.3398
M3.5	Percav	0.0535319290442425	Clonal systems	tyMax	13.5945
M5.1	Percav	0.196783522250082	Clonal systems	tyMax	10.3503
M5.2	Percav	0.143860154800224	Clonal systems	tyMax	10.4039
M6.1	Percav	0.0798831331896314	Clonal systems	tyMax	19.438
M6.4	Percav	0.102573007330709	Clonal systems	tyMax	12.0392
M6.5	Percav	0.276549511825515	Clonal systems	tyMax	6.90324
M7.3	Percav	0.134898647142884	Clonal systems	tyMax	16.3734
M7.4	Percav	0.0582889922509146	Clonal systems	tyMax	16.5182
M7.6	Percav	0.0934092088804602	Clonal systems	tyMax	18.988
M8.6	Percav	0.313313412629541	Clonal systems	tyMax	6.55588
M9.1	Percav	0.267094059895179	Clonal systems	tyMax	5.85291
M9.2	Percav	0.188098421571775	Clonal systems	tyMax	10.962
M9.3	Percav	0.0839221054506941	Clonal systems	tyMax	16.6639
M9.5	Percav	0.0889110235374148	Clonal systems	tyMax	17.8883
M9.6	Percav	0.0247145962362911	Clonal systems	tyMax	19.7659
M2.3	Spleen	0.13439272255335	Clonal systems	tyMax	8.22715
M3.1	Spleen	NA	Clonal systems	tyMax	11.4025
M3.2	Spleen	0.0852680413639926	Clonal systems	tyMax	18.3398
M3.5	Spleen	0.0410088844922198	Clonal systems	tyMax	13.5945
M5.1	Spleen	0.156806960824268	Clonal systems	tyMax	10.3503
M5.2	Spleen	0.109845002219047	Clonal systems	tyMax	10.4039
M6.1	Spleen	0.120007200288271	Clonal systems	tyMax	19.438
M6.4	Spleen	0.0882071991482181	Clonal systems	tyMax	12.0392
M6.5	Spleen	0.106318640587065	Clonal systems	tyMax	6.90324
M7.3	Spleen	0.132357753609995	Clonal systems	tyMax	16.3734
M7.4	Spleen	0.0956075352751046	Clonal systems	tyMax	16.5182
M7.6	Spleen	0.12587010997463	Clonal systems	tyMax	18.988
M8.6	Spleen	0.0727802601320075	Clonal systems	tyMax	6.55588
M9.1	Spleen	0.0934073321736307	Clonal systems	tyMax	5.85291
M9.2	Spleen	0.109067808080683	Clonal systems	tyMax	10.962
M9.3	Spleen	0.123888114296626	Clonal systems	tyMax	16.6639
M9.5	Spleen	0.111069091570419	Clonal systems	tyMax	17.8883
M9.6	Spleen	0.129905796097297	Clonal systems	tyMax	19.7659
M2.3	Thymus	0.0134811288692664	Clonal systems	tyMax	8.22715
M3.1	Thymus	0.0579946269968092	Clonal systems	tyMax	11.4025
M3.2	Thymus	0.155754805901413	Clonal systems	tyMax	18.3398
M3.5	Thymus	0.264685681078668	Clonal systems	tyMax	13.5945
M5.1	Thymus	0.0230448307339841	Clonal systems	tyMax	10.3503
M5.2	Thymus	0.0746905707003179	Clonal systems	tyMax	10.4039
M6.1	Thymus	0.027307404633501	Clonal systems	tyMax	19.438
M6.4	Thymus	0.174738041260949	Clonal systems	tyMax	12.0392
M6.5	Thymus	0.0351367325354261	Clonal systems	tyMax	6.90324
M7.3	Thymus	0.129120276782965	Clonal systems	tyMax	16.3734
M7.4	Thymus	0.285749142262839	Clonal systems	tyMax	16.5182
M7.6	Thymus	NA	Clonal systems	tyMax	18.988
M8.6	Thymus	0.0312300297992069	Clonal systems	tyMax	6.55588
M9.1	Thymus	0.055160969605322	Clonal systems	tyMax	5.85291
M9.2	Thymus	0.0470932939612215	Clonal systems	tyMax	10.962
M9.3	Thymus	0.021787018171111	Clonal systems	tyMax	16.6639
M9.5	Thymus	0.107766304474407	Clonal systems	tyMax	17.8883
M9.6	Thymus	0.00857692587393259	Clonal systems	tyMax	19.7659
M2.3	Blood	0.0968486417638649	Clonal systems	tGrowth	4.71838
M3.1	Blood	0.0831271595375078	Clonal systems	tGrowth	7.52295
M3.2	Blood	0.127144100288834	Clonal systems	tGrowth	11.4782
M3.5	Blood	0.0902793888398045	Clonal systems	tGrowth	5.61378
M5.1	Blood	0.121870795981698	Clonal systems	tGrowth	5.53457
M5.2	Blood	0.102732711425624	Clonal systems	tGrowth	5.59237
M6.1	Blood	0.166113315815533	Clonal systems	tGrowth	14.6886
M6.4	Blood	0.108342291658697	Clonal systems	tGrowth	7.51982
M6.5	Blood	0.0827753913222691	Clonal systems	tGrowth	4.99505
M7.3	Blood	0.113338926368214	Clonal systems	tGrowth	11.1704
M7.4	Blood	0.141608815686527	Clonal systems	tGrowth	9.74585
M7.6	Blood	0.173893463766468	Clonal systems	tGrowth	13.9579
M8.6	Blood	0.0404901318568524	Clonal systems	tGrowth	4.89219
M9.1	Blood	0.0697758265411451	Clonal systems	tGrowth	4.67848
M9.2	Blood	0.117624935521811	Clonal systems	tGrowth	6.23583
M9.3	Blood	0.170888446356493	Clonal systems	tGrowth	11.7063
M9.5	Blood	0.132747077209389	Clonal systems	tGrowth	12.4967
M9.6	Blood	0.233027272257577	Clonal systems	tGrowth	14.8295
M2.3	BM	0.0199443776120277	Clonal systems	tGrowth	4.71838
M3.1	BM	0.0257466449572058	Clonal systems	tGrowth	7.52295
M3.2	BM	0.143743073731446	Clonal systems	tGrowth	11.4782
M3.5	BM	0.250762468024685	Clonal systems	tGrowth	5.61378
M5.1	BM	0.0755105081997209	Clonal systems	tGrowth	5.53457
M5.2	BM	0.0266917913522435	Clonal systems	tGrowth	5.59237
M6.1	BM	0.224604889885644	Clonal systems	tGrowth	14.6886
M6.4	BM	0.102062674960063	Clonal systems	tGrowth	7.51982
M6.5	BM	0.0304851357317339	Clonal systems	tGrowth	4.99505
M7.3	BM	0.109237316494068	Clonal systems	tGrowth	11.1704
M7.4	BM	0.139799628644862	Clonal systems	tGrowth	9.74585
M7.6	BM	0.184708220546051	Clonal systems	tGrowth	13.9579
M8.6	BM	0.026336269298684	Clonal systems	tGrowth	4.89219
M9.1	BM	0.0337416749207496	Clonal systems	tGrowth	4.67848
M9.2	BM	0.0325257010852097	Clonal systems	tGrowth	6.23583
M9.3	BM	0.187227476812664	Clonal systems	tGrowth	11.7063
M9.5	BM	0.191104982669969	Clonal systems	tGrowth	12.4967
M9.6	BM	0.39923462378467	Clonal systems	tGrowth	14.8295
M2.3	Colon	0.149777100532002	Clonal systems	tGrowth	4.71838
M3.1	Colon	0.415001221097211	Clonal systems	tGrowth	7.52295
M3.2	Colon	0.0626172669863848	Clonal systems	tGrowth	11.4782
M3.5	Colon	0.0292283711453542	Clonal systems	tGrowth	5.61378
M5.1	Colon	0.100103588268415	Clonal systems	tGrowth	5.53457
M5.2	Colon	0.191729508939529	Clonal systems	tGrowth	5.59237
M6.1	Colon	0.0014215315212187	Clonal systems	tGrowth	14.6886
M6.4	Colon	0.148653979938142	Clonal systems	tGrowth	7.51982
M6.5	Colon	0.14696863417062	Clonal systems	tGrowth	4.99505
M7.3	Colon	0.0635104724951648	Clonal systems	tGrowth	11.1704
M7.4	Colon	0.0068128711360308	Clonal systems	tGrowth	9.74585
M7.6	Colon	0.00134186428493419	Clonal systems	tGrowth	13.9579
M8.6	Colon	NA	Clonal systems	tGrowth	4.89219
M9.1	Colon	0.19575855902472	Clonal systems	tGrowth	4.67848
M9.2	Colon	0.208590158476139	Clonal systems	tGrowth	6.23583
M9.3	Colon	0	Clonal systems	tGrowth	11.7063
M9.5	Colon	0.0175545376616245	Clonal systems	tGrowth	12.4967
M9.6	Colon	0.0094563532478065	Clonal systems	tGrowth	14.8295
M2.3	Liver	0.114385003804552	Clonal systems	tGrowth	4.71838
M3.1	Liver	0.0626094192311423	Clonal systems	tGrowth	7.52295
M3.2	Liver	0.10723030938409	Clonal systems	tGrowth	11.4782
M3.5	Liver	0.106481181837642	Clonal systems	tGrowth	5.61378
M5.1	Liver	0.103119809850627	Clonal systems	tGrowth	5.53457
M5.2	Liver	0.0753270429522926	Clonal systems	tGrowth	5.59237
M6.1	Liver	0.124797206748447	Clonal systems	tGrowth	14.6886
M6.4	Liver	0.102880380577699	Clonal systems	tGrowth	7.51982
M6.5	Liver	0.0857727566153162	Clonal systems	tGrowth	4.99505
M7.3	Liver	0.0909626197666459	Clonal systems	tGrowth	11.1704
M7.4	Liver	0.0753676739820887	Clonal systems	tGrowth	9.74585
M7.6	Liver	0.134972287046052	Clonal systems	tGrowth	13.9579
M8.6	Liver	0.111889607241224	Clonal systems	tGrowth	4.89219
M9.1	Liver	0.105344216097929	Clonal systems	tGrowth	4.67848
M9.2	Liver	0.0881889825104761	Clonal systems	tGrowth	6.23583
M9.3	Liver	0.127080658933849	Clonal systems	tGrowth	11.7063
M9.5	Liver	0.12097314429976	Clonal systems	tGrowth	12.4967
M9.6	Liver	0.0720752517858914	Clonal systems	tGrowth	14.8295
M2.3	LNs	0.104553069080693	Clonal systems	tGrowth	4.71838
M3.1	LNs	0.152630608143696	Clonal systems	tGrowth	7.52295
M3.2	LNs	0.11517731828306	Clonal systems	tGrowth	11.4782
M3.5	LNs	0.0794070104582043	Clonal systems	tGrowth	5.61378
M5.1	LNs	0.145117588807792	Clonal systems	tGrowth	5.53457
M5.2	LNs	0.17687299229373	Clonal systems	tGrowth	5.59237
M6.1	LNs	0.105143501975702	Clonal systems	tGrowth	14.6886
M6.4	LNs	0.0965455124728588	Clonal systems	tGrowth	7.51982
M6.5	LNs	0.139293809619913	Clonal systems	tGrowth	4.99505
M7.3	LNs	0.128009021219303	Clonal systems	tGrowth	11.1704
M7.4	LNs	0.092887026353357	Clonal systems	tGrowth	9.74585
M7.6	LNs	0.130631242976247	Clonal systems	tGrowth	13.9579
M8.6	LNs	0.310000083903613	Clonal systems	tGrowth	4.89219
M9.1	LNs	0.122075991430202	Clonal systems	tGrowth	4.67848
M9.2	LNs	0.119600732755866	Clonal systems	tGrowth	6.23583
M9.3	LNs	0.126434992992302	Clonal systems	tGrowth	11.7063
M9.5	LNs	0.106442724685932	Clonal systems	tGrowth	12.4967
M9.6	LNs	0.0579464055859546	Clonal systems	tGrowth	14.8295
M2.3	Lungs	0.0344605296223596	Clonal systems	tGrowth	4.71838
M3.1	Lungs	0.120397585958919	Clonal systems	tGrowth	7.52295
M3.2	Lungs	0.102159548698484	Clonal systems	tGrowth	11.4782
M3.5	Lungs	0.0846150850791801	Clonal systems	tGrowth	5.61378
M5.1	Lungs	0.0776423950834125	Clonal systems	tGrowth	5.53457
M5.2	Lungs	0.0982502253169914	Clonal systems	tGrowth	5.59237
M6.1	Lungs	0.150721815942052	Clonal systems	tGrowth	14.6886
M6.4	Lungs	0.0759969126526647	Clonal systems	tGrowth	7.51982
M6.5	Lungs	0.0966993875921418	Clonal systems	tGrowth	4.99505
M7.3	Lungs	0.0985649661207611	Clonal systems	tGrowth	11.1704
M7.4	Lungs	0.103878314408277	Clonal systems	tGrowth	9.74585
M7.6	Lungs	0.155173602525157	Clonal systems	tGrowth	13.9579
M8.6	Lungs	0.0939602051388715	Clonal systems	tGrowth	4.89219
M9.1	Lungs	0.0576413703111231	Clonal systems	tGrowth	4.67848
M9.2	Lungs	0.0892099660368186	Clonal systems	tGrowth	6.23583
M9.3	Lungs	0.158771186986259	Clonal systems	tGrowth	11.7063
M9.5	Lungs	0.123431113891085	Clonal systems	tGrowth	12.4967
M9.6	Lungs	0.0650627751305791	Clonal systems	tGrowth	14.8295
M2.3	Percav	0.332157426161884	Clonal systems	tGrowth	4.71838
M3.1	Percav	0.0824927340775097	Clonal systems	tGrowth	7.52295
M3.2	Percav	0.100905535362296	Clonal systems	tGrowth	11.4782
M3.5	Percav	0.0535319290442425	Clonal systems	tGrowth	5.61378
M5.1	Percav	0.196783522250082	Clonal systems	tGrowth	5.53457
M5.2	Percav	0.143860154800224	Clonal systems	tGrowth	5.59237
M6.1	Percav	0.0798831331896314	Clonal systems	tGrowth	14.6886
M6.4	Percav	0.102573007330709	Clonal systems	tGrowth	7.51982
M6.5	Percav	0.276549511825515	Clonal systems	tGrowth	4.99505
M7.3	Percav	0.134898647142884	Clonal systems	tGrowth	11.1704
M7.4	Percav	0.0582889922509146	Clonal systems	tGrowth	9.74585
M7.6	Percav	0.0934092088804602	Clonal systems	tGrowth	13.9579
M8.6	Percav	0.313313412629541	Clonal systems	tGrowth	4.89219
M9.1	Percav	0.267094059895179	Clonal systems	tGrowth	4.67848
M9.2	Percav	0.188098421571775	Clonal systems	tGrowth	6.23583
M9.3	Percav	0.0839221054506941	Clonal systems	tGrowth	11.7063
M9.5	Percav	0.0889110235374148	Clonal systems	tGrowth	12.4967
M9.6	Percav	0.0247145962362911	Clonal systems	tGrowth	14.8295
M2.3	Spleen	0.13439272255335	Clonal systems	tGrowth	4.71838
M3.1	Spleen	NA	Clonal systems	tGrowth	7.52295
M3.2	Spleen	0.0852680413639926	Clonal systems	tGrowth	11.4782
M3.5	Spleen	0.0410088844922198	Clonal systems	tGrowth	5.61378
M5.1	Spleen	0.156806960824268	Clonal systems	tGrowth	5.53457
M5.2	Spleen	0.109845002219047	Clonal systems	tGrowth	5.59237
M6.1	Spleen	0.120007200288271	Clonal systems	tGrowth	14.6886
M6.4	Spleen	0.0882071991482181	Clonal systems	tGrowth	7.51982
M6.5	Spleen	0.106318640587065	Clonal systems	tGrowth	4.99505
M7.3	Spleen	0.132357753609995	Clonal systems	tGrowth	11.1704
M7.4	Spleen	0.0956075352751046	Clonal systems	tGrowth	9.74585
M7.6	Spleen	0.12587010997463	Clonal systems	tGrowth	13.9579
M8.6	Spleen	0.0727802601320075	Clonal systems	tGrowth	4.89219
M9.1	Spleen	0.0934073321736307	Clonal systems	tGrowth	4.67848
M9.2	Spleen	0.109067808080683	Clonal systems	tGrowth	6.23583
M9.3	Spleen	0.123888114296626	Clonal systems	tGrowth	11.7063
M9.5	Spleen	0.111069091570419	Clonal systems	tGrowth	12.4967
M9.6	Spleen	0.129905796097297	Clonal systems	tGrowth	14.8295
M2.3	Thymus	0.0134811288692664	Clonal systems	tGrowth	4.71838
M3.1	Thymus	0.0579946269968092	Clonal systems	tGrowth	7.52295
M3.2	Thymus	0.155754805901413	Clonal systems	tGrowth	11.4782
M3.5	Thymus	0.264685681078668	Clonal systems	tGrowth	5.61378
M5.1	Thymus	0.0230448307339841	Clonal systems	tGrowth	5.53457
M5.2	Thymus	0.0746905707003179	Clonal systems	tGrowth	5.59237
M6.1	Thymus	0.027307404633501	Clonal systems	tGrowth	14.6886
M6.4	Thymus	0.174738041260949	Clonal systems	tGrowth	7.51982
M6.5	Thymus	0.0351367325354261	Clonal systems	tGrowth	4.99505
M7.3	Thymus	0.129120276782965	Clonal systems	tGrowth	11.1704
M7.4	Thymus	0.285749142262839	Clonal systems	tGrowth	9.74585
M7.6	Thymus	NA	Clonal systems	tGrowth	13.9579
M8.6	Thymus	0.0312300297992069	Clonal systems	tGrowth	4.89219
M9.1	Thymus	0.055160969605322	Clonal systems	tGrowth	4.67848
M9.2	Thymus	0.0470932939612215	Clonal systems	tGrowth	6.23583
M9.3	Thymus	0.021787018171111	Clonal systems	tGrowth	11.7063
M9.5	Thymus	0.107766304474407	Clonal systems	tGrowth	12.4967
M9.6	Thymus	0.00857692587393259	Clonal systems	tGrowth	14.8295
M2.3	Blood	0.0968486417638649	Clonal systems	tDecline	4.15412
M3.1	Blood	0.0831271595375078	Clonal systems	tDecline	17.764
M3.2	Blood	0.127144100288834	Clonal systems	tDecline	39.0603
M3.5	Blood	0.0902793888398045	Clonal systems	tDecline	22.8955
M5.1	Blood	0.121870795981698	Clonal systems	tDecline	12.7821
M5.2	Blood	0.102732711425624	Clonal systems	tDecline	10.4986
M6.1	Blood	0.166113315815533	Clonal systems	tDecline	39.0603
M6.4	Blood	0.108342291658697	Clonal systems	tDecline	18.9496
M6.5	Blood	0.0827753913222691	Clonal systems	tDecline	4.40049
M7.3	Blood	0.113338926368214	Clonal systems	tDecline	35.336
M7.4	Blood	0.141608815686527	Clonal systems	tDecline	33.2049
M7.6	Blood	0.173893463766468	Clonal systems	tDecline	39.0603
M8.6	Blood	0.0404901318568524	Clonal systems	tDecline	4.12855
M9.1	Blood	0.0697758265411451	Clonal systems	tDecline	4.34441
M9.2	Blood	0.117624935521811	Clonal systems	tDecline	7.50946
M9.3	Blood	0.170888446356493	Clonal systems	tDecline	34.8844
M9.5	Blood	0.132747077209389	Clonal systems	tDecline	34.998
M9.6	Blood	0.233027272257577	Clonal systems	tDecline	39.0603
M2.3	BM	0.0199443776120277	Clonal systems	tDecline	4.15412
M3.1	BM	0.0257466449572058	Clonal systems	tDecline	17.764
M3.2	BM	0.143743073731446	Clonal systems	tDecline	39.0603
M3.5	BM	0.250762468024685	Clonal systems	tDecline	22.8955
M5.1	BM	0.0755105081997209	Clonal systems	tDecline	12.7821
M5.2	BM	0.0266917913522435	Clonal systems	tDecline	10.4986
M6.1	BM	0.224604889885644	Clonal systems	tDecline	39.0603
M6.4	BM	0.102062674960063	Clonal systems	tDecline	18.9496
M6.5	BM	0.0304851357317339	Clonal systems	tDecline	4.40049
M7.3	BM	0.109237316494068	Clonal systems	tDecline	35.336
M7.4	BM	0.139799628644862	Clonal systems	tDecline	33.2049
M7.6	BM	0.184708220546051	Clonal systems	tDecline	39.0603
M8.6	BM	0.026336269298684	Clonal systems	tDecline	4.12855
M9.1	BM	0.0337416749207496	Clonal systems	tDecline	4.34441
M9.2	BM	0.0325257010852097	Clonal systems	tDecline	7.50946
M9.3	BM	0.187227476812664	Clonal systems	tDecline	34.8844
M9.5	BM	0.191104982669969	Clonal systems	tDecline	34.998
M9.6	BM	0.39923462378467	Clonal systems	tDecline	39.0603
M2.3	Colon	0.149777100532002	Clonal systems	tDecline	4.15412
M3.1	Colon	0.415001221097211	Clonal systems	tDecline	17.764
M3.2	Colon	0.0626172669863848	Clonal systems	tDecline	39.0603
M3.5	Colon	0.0292283711453542	Clonal systems	tDecline	22.8955
M5.1	Colon	0.100103588268415	Clonal systems	tDecline	12.7821
M5.2	Colon	0.191729508939529	Clonal systems	tDecline	10.4986
M6.1	Colon	0.0014215315212187	Clonal systems	tDecline	39.0603
M6.4	Colon	0.148653979938142	Clonal systems	tDecline	18.9496
M6.5	Colon	0.14696863417062	Clonal systems	tDecline	4.40049
M7.3	Colon	0.0635104724951648	Clonal systems	tDecline	35.336
M7.4	Colon	0.0068128711360308	Clonal systems	tDecline	33.2049
M7.6	Colon	0.00134186428493419	Clonal systems	tDecline	39.0603
M8.6	Colon	NA	Clonal systems	tDecline	4.12855
M9.1	Colon	0.19575855902472	Clonal systems	tDecline	4.34441
M9.2	Colon	0.208590158476139	Clonal systems	tDecline	7.50946
M9.3	Colon	0	Clonal systems	tDecline	34.8844
M9.5	Colon	0.0175545376616245	Clonal systems	tDecline	34.998
M9.6	Colon	0.0094563532478065	Clonal systems	tDecline	39.0603
M2.3	Liver	0.114385003804552	Clonal systems	tDecline	4.15412
M3.1	Liver	0.0626094192311423	Clonal systems	tDecline	17.764
M3.2	Liver	0.10723030938409	Clonal systems	tDecline	39.0603
M3.5	Liver	0.106481181837642	Clonal systems	tDecline	22.8955
M5.1	Liver	0.103119809850627	Clonal systems	tDecline	12.7821
M5.2	Liver	0.0753270429522926	Clonal systems	tDecline	10.4986
M6.1	Liver	0.124797206748447	Clonal systems	tDecline	39.0603
M6.4	Liver	0.102880380577699	Clonal systems	tDecline	18.9496
M6.5	Liver	0.0857727566153162	Clonal systems	tDecline	4.40049
M7.3	Liver	0.0909626197666459	Clonal systems	tDecline	35.336
M7.4	Liver	0.0753676739820887	Clonal systems	tDecline	33.2049
M7.6	Liver	0.134972287046052	Clonal systems	tDecline	39.0603
M8.6	Liver	0.111889607241224	Clonal systems	tDecline	4.12855
M9.1	Liver	0.105344216097929	Clonal systems	tDecline	4.34441
M9.2	Liver	0.0881889825104761	Clonal systems	tDecline	7.50946
M9.3	Liver	0.127080658933849	Clonal systems	tDecline	34.8844
M9.5	Liver	0.12097314429976	Clonal systems	tDecline	34.998
M9.6	Liver	0.0720752517858914	Clonal systems	tDecline	39.0603
M2.3	LNs	0.104553069080693	Clonal systems	tDecline	4.15412
M3.1	LNs	0.152630608143696	Clonal systems	tDecline	17.764
M3.2	LNs	0.11517731828306	Clonal systems	tDecline	39.0603
M3.5	LNs	0.0794070104582043	Clonal systems	tDecline	22.8955
M5.1	LNs	0.145117588807792	Clonal systems	tDecline	12.7821
M5.2	LNs	0.17687299229373	Clonal systems	tDecline	10.4986
M6.1	LNs	0.105143501975702	Clonal systems	tDecline	39.0603
M6.4	LNs	0.0965455124728588	Clonal systems	tDecline	18.9496
M6.5	LNs	0.139293809619913	Clonal systems	tDecline	4.40049
M7.3	LNs	0.128009021219303	Clonal systems	tDecline	35.336
M7.4	LNs	0.092887026353357	Clonal systems	tDecline	33.2049
M7.6	LNs	0.130631242976247	Clonal systems	tDecline	39.0603
M8.6	LNs	0.310000083903613	Clonal systems	tDecline	4.12855
M9.1	LNs	0.122075991430202	Clonal systems	tDecline	4.34441
M9.2	LNs	0.119600732755866	Clonal systems	tDecline	7.50946
M9.3	LNs	0.126434992992302	Clonal systems	tDecline	34.8844
M9.5	LNs	0.106442724685932	Clonal systems	tDecline	34.998
M9.6	LNs	0.0579464055859546	Clonal systems	tDecline	39.0603
M2.3	Lungs	0.0344605296223596	Clonal systems	tDecline	4.15412
M3.1	Lungs	0.120397585958919	Clonal systems	tDecline	17.764
M3.2	Lungs	0.102159548698484	Clonal systems	tDecline	39.0603
M3.5	Lungs	0.0846150850791801	Clonal systems	tDecline	22.8955
M5.1	Lungs	0.0776423950834125	Clonal systems	tDecline	12.7821
M5.2	Lungs	0.0982502253169914	Clonal systems	tDecline	10.4986
M6.1	Lungs	0.150721815942052	Clonal systems	tDecline	39.0603
M6.4	Lungs	0.0759969126526647	Clonal systems	tDecline	18.9496
M6.5	Lungs	0.0966993875921418	Clonal systems	tDecline	4.40049
M7.3	Lungs	0.0985649661207611	Clonal systems	tDecline	35.336
M7.4	Lungs	0.103878314408277	Clonal systems	tDecline	33.2049
M7.6	Lungs	0.155173602525157	Clonal systems	tDecline	39.0603
M8.6	Lungs	0.0939602051388715	Clonal systems	tDecline	4.12855
M9.1	Lungs	0.0576413703111231	Clonal systems	tDecline	4.34441
M9.2	Lungs	0.0892099660368186	Clonal systems	tDecline	7.50946
M9.3	Lungs	0.158771186986259	Clonal systems	tDecline	34.8844
M9.5	Lungs	0.123431113891085	Clonal systems	tDecline	34.998
M9.6	Lungs	0.0650627751305791	Clonal systems	tDecline	39.0603
M2.3	Percav	0.332157426161884	Clonal systems	tDecline	4.15412
M3.1	Percav	0.0824927340775097	Clonal systems	tDecline	17.764
M3.2	Percav	0.100905535362296	Clonal systems	tDecline	39.0603
M3.5	Percav	0.0535319290442425	Clonal systems	tDecline	22.8955
M5.1	Percav	0.196783522250082	Clonal systems	tDecline	12.7821
M5.2	Percav	0.143860154800224	Clonal systems	tDecline	10.4986
M6.1	Percav	0.0798831331896314	Clonal systems	tDecline	39.0603
M6.4	Percav	0.102573007330709	Clonal systems	tDecline	18.9496
M6.5	Percav	0.276549511825515	Clonal systems	tDecline	4.40049
M7.3	Percav	0.134898647142884	Clonal systems	tDecline	35.336
M7.4	Percav	0.0582889922509146	Clonal systems	tDecline	33.2049
M7.6	Percav	0.0934092088804602	Clonal systems	tDecline	39.0603
M8.6	Percav	0.313313412629541	Clonal systems	tDecline	4.12855
M9.1	Percav	0.267094059895179	Clonal systems	tDecline	4.34441
M9.2	Percav	0.188098421571775	Clonal systems	tDecline	7.50946
M9.3	Percav	0.0839221054506941	Clonal systems	tDecline	34.8844
M9.5	Percav	0.0889110235374148	Clonal systems	tDecline	34.998
M9.6	Percav	0.0247145962362911	Clonal systems	tDecline	39.0603
M2.3	Spleen	0.13439272255335	Clonal systems	tDecline	4.15412
M3.1	Spleen	NA	Clonal systems	tDecline	17.764
M3.2	Spleen	0.0852680413639926	Clonal systems	tDecline	39.0603
M3.5	Spleen	0.0410088844922198	Clonal systems	tDecline	22.8955
M5.1	Spleen	0.156806960824268	Clonal systems	tDecline	12.7821
M5.2	Spleen	0.109845002219047	Clonal systems	tDecline	10.4986
M6.1	Spleen	0.120007200288271	Clonal systems	tDecline	39.0603
M6.4	Spleen	0.0882071991482181	Clonal systems	tDecline	18.9496
M6.5	Spleen	0.106318640587065	Clonal systems	tDecline	4.40049
M7.3	Spleen	0.132357753609995	Clonal systems	tDecline	35.336
M7.4	Spleen	0.0956075352751046	Clonal systems	tDecline	33.2049
M7.6	Spleen	0.12587010997463	Clonal systems	tDecline	39.0603
M8.6	Spleen	0.0727802601320075	Clonal systems	tDecline	4.12855
M9.1	Spleen	0.0934073321736307	Clonal systems	tDecline	4.34441
M9.2	Spleen	0.109067808080683	Clonal systems	tDecline	7.50946
M9.3	Spleen	0.123888114296626	Clonal systems	tDecline	34.8844
M9.5	Spleen	0.111069091570419	Clonal systems	tDecline	34.998
M9.6	Spleen	0.129905796097297	Clonal systems	tDecline	39.0603
M2.3	Thymus	0.0134811288692664	Clonal systems	tDecline	4.15412
M3.1	Thymus	0.0579946269968092	Clonal systems	tDecline	17.764
M3.2	Thymus	0.155754805901413	Clonal systems	tDecline	39.0603
M3.5	Thymus	0.264685681078668	Clonal systems	tDecline	22.8955
M5.1	Thymus	0.0230448307339841	Clonal systems	tDecline	12.7821
M5.2	Thymus	0.0746905707003179	Clonal systems	tDecline	10.4986
M6.1	Thymus	0.027307404633501	Clonal systems	tDecline	39.0603
M6.4	Thymus	0.174738041260949	Clonal systems	tDecline	18.9496
M6.5	Thymus	0.0351367325354261	Clonal systems	tDecline	4.40049
M7.3	Thymus	0.129120276782965	Clonal systems	tDecline	35.336
M7.4	Thymus	0.285749142262839	Clonal systems	tDecline	33.2049
M7.6	Thymus	NA	Clonal systems	tDecline	39.0603
M8.6	Thymus	0.0312300297992069	Clonal systems	tDecline	4.12855
M9.1	Thymus	0.055160969605322	Clonal systems	tDecline	4.34441
M9.2	Thymus	0.0470932939612215	Clonal systems	tDecline	7.50946
M9.3	Thymus	0.021787018171111	Clonal systems	tDecline	34.8844
M9.5	Thymus	0.107766304474407	Clonal systems	tDecline	34.998
M9.6	Thymus	0.00857692587393259	Clonal systems	tDecline	39.0603
M2.3	Blood	0.0968486417638649	Clonal systems	tHalfReg	8.8725
M3.1	Blood	0.0831271595375078	Clonal systems	tHalfReg	22.0163
M3.2	Blood	0.127144100288834	Clonal systems	tHalfReg	42.7396
M3.5	Blood	0.0902793888398045	Clonal systems	tHalfReg	27.5258
M5.1	Blood	0.121870795981698	Clonal systems	tHalfReg	17.6998
M5.2	Blood	0.102732711425624	Clonal systems	tHalfReg	15.363
M6.1	Blood	0.166113315815533	Clonal systems	tHalfReg	42.7396
M6.4	Blood	0.108342291658697	Clonal systems	tHalfReg	24.533
M6.5	Blood	0.0827753913222691	Clonal systems	tHalfReg	9.39554
M7.3	Blood	0.113338926368214	Clonal systems	tHalfReg	39.7761
M7.4	Blood	0.141608815686527	Clonal systems	tHalfReg	36.9929
M7.6	Blood	0.173893463766468	Clonal systems	tHalfReg	42.7396
M8.6	Blood	0.0404901318568524	Clonal systems	tHalfReg	9.02074
M9.1	Blood	0.0697758265411451	Clonal systems	tHalfReg	9.02288
M9.2	Blood	0.117624935521811	Clonal systems	tHalfReg	13.0648
M9.3	Blood	0.170888446356493	Clonal systems	tHalfReg	39.4433
M9.5	Blood	0.132747077209389	Clonal systems	tHalfReg	39.4089
M9.6	Blood	0.233027272257577	Clonal systems	tHalfReg	42.7396
M2.3	BM	0.0199443776120277	Clonal systems	tHalfReg	8.8725
M3.1	BM	0.0257466449572058	Clonal systems	tHalfReg	22.0163
M3.2	BM	0.143743073731446	Clonal systems	tHalfReg	42.7396
M3.5	BM	0.250762468024685	Clonal systems	tHalfReg	27.5258
M5.1	BM	0.0755105081997209	Clonal systems	tHalfReg	17.6998
M5.2	BM	0.0266917913522435	Clonal systems	tHalfReg	15.363
M6.1	BM	0.224604889885644	Clonal systems	tHalfReg	42.7396
M6.4	BM	0.102062674960063	Clonal systems	tHalfReg	24.533
M6.5	BM	0.0304851357317339	Clonal systems	tHalfReg	9.39554
M7.3	BM	0.109237316494068	Clonal systems	tHalfReg	39.7761
M7.4	BM	0.139799628644862	Clonal systems	tHalfReg	36.9929
M7.6	BM	0.184708220546051	Clonal systems	tHalfReg	42.7396
M8.6	BM	0.026336269298684	Clonal systems	tHalfReg	9.02074
M9.1	BM	0.0337416749207496	Clonal systems	tHalfReg	9.02288
M9.2	BM	0.0325257010852097	Clonal systems	tHalfReg	13.0648
M9.3	BM	0.187227476812664	Clonal systems	tHalfReg	39.4433
M9.5	BM	0.191104982669969	Clonal systems	tHalfReg	39.4089
M9.6	BM	0.39923462378467	Clonal systems	tHalfReg	42.7396
M2.3	Colon	0.149777100532002	Clonal systems	tHalfReg	8.8725
M3.1	Colon	0.415001221097211	Clonal systems	tHalfReg	22.0163
M3.2	Colon	0.0626172669863848	Clonal systems	tHalfReg	42.7396
M3.5	Colon	0.0292283711453542	Clonal systems	tHalfReg	27.5258
M5.1	Colon	0.100103588268415	Clonal systems	tHalfReg	17.6998
M5.2	Colon	0.191729508939529	Clonal systems	tHalfReg	15.363
M6.1	Colon	0.0014215315212187	Clonal systems	tHalfReg	42.7396
M6.4	Colon	0.148653979938142	Clonal systems	tHalfReg	24.533
M6.5	Colon	0.14696863417062	Clonal systems	tHalfReg	9.39554
M7.3	Colon	0.0635104724951648	Clonal systems	tHalfReg	39.7761
M7.4	Colon	0.0068128711360308	Clonal systems	tHalfReg	36.9929
M7.6	Colon	0.00134186428493419	Clonal systems	tHalfReg	42.7396
M8.6	Colon	NA	Clonal systems	tHalfReg	9.02074
M9.1	Colon	0.19575855902472	Clonal systems	tHalfReg	9.02288
M9.2	Colon	0.208590158476139	Clonal systems	tHalfReg	13.0648
M9.3	Colon	0	Clonal systems	tHalfReg	39.4433
M9.5	Colon	0.0175545376616245	Clonal systems	tHalfReg	39.4089
M9.6	Colon	0.0094563532478065	Clonal systems	tHalfReg	42.7396
M2.3	Liver	0.114385003804552	Clonal systems	tHalfReg	8.8725
M3.1	Liver	0.0626094192311423	Clonal systems	tHalfReg	22.0163
M3.2	Liver	0.10723030938409	Clonal systems	tHalfReg	42.7396
M3.5	Liver	0.106481181837642	Clonal systems	tHalfReg	27.5258
M5.1	Liver	0.103119809850627	Clonal systems	tHalfReg	17.6998
M5.2	Liver	0.0753270429522926	Clonal systems	tHalfReg	15.363
M6.1	Liver	0.124797206748447	Clonal systems	tHalfReg	42.7396
M6.4	Liver	0.102880380577699	Clonal systems	tHalfReg	24.533
M6.5	Liver	0.0857727566153162	Clonal systems	tHalfReg	9.39554
M7.3	Liver	0.0909626197666459	Clonal systems	tHalfReg	39.7761
M7.4	Liver	0.0753676739820887	Clonal systems	tHalfReg	36.9929
M7.6	Liver	0.134972287046052	Clonal systems	tHalfReg	42.7396
M8.6	Liver	0.111889607241224	Clonal systems	tHalfReg	9.02074
M9.1	Liver	0.105344216097929	Clonal systems	tHalfReg	9.02288
M9.2	Liver	0.0881889825104761	Clonal systems	tHalfReg	13.0648
M9.3	Liver	0.127080658933849	Clonal systems	tHalfReg	39.4433
M9.5	Liver	0.12097314429976	Clonal systems	tHalfReg	39.4089
M9.6	Liver	0.0720752517858914	Clonal systems	tHalfReg	42.7396
M2.3	LNs	0.104553069080693	Clonal systems	tHalfReg	8.8725
M3.1	LNs	0.152630608143696	Clonal systems	tHalfReg	22.0163
M3.2	LNs	0.11517731828306	Clonal systems	tHalfReg	42.7396
M3.5	LNs	0.0794070104582043	Clonal systems	tHalfReg	27.5258
M5.1	LNs	0.145117588807792	Clonal systems	tHalfReg	17.6998
M5.2	LNs	0.17687299229373	Clonal systems	tHalfReg	15.363
M6.1	LNs	0.105143501975702	Clonal systems	tHalfReg	42.7396
M6.4	LNs	0.0965455124728588	Clonal systems	tHalfReg	24.533
M6.5	LNs	0.139293809619913	Clonal systems	tHalfReg	9.39554
M7.3	LNs	0.128009021219303	Clonal systems	tHalfReg	39.7761
M7.4	LNs	0.092887026353357	Clonal systems	tHalfReg	36.9929
M7.6	LNs	0.130631242976247	Clonal systems	tHalfReg	42.7396
M8.6	LNs	0.310000083903613	Clonal systems	tHalfReg	9.02074
M9.1	LNs	0.122075991430202	Clonal systems	tHalfReg	9.02288
M9.2	LNs	0.119600732755866	Clonal systems	tHalfReg	13.0648
M9.3	LNs	0.126434992992302	Clonal systems	tHalfReg	39.4433
M9.5	LNs	0.106442724685932	Clonal systems	tHalfReg	39.4089
M9.6	LNs	0.0579464055859546	Clonal systems	tHalfReg	42.7396
M2.3	Lungs	0.0344605296223596	Clonal systems	tHalfReg	8.8725
M3.1	Lungs	0.120397585958919	Clonal systems	tHalfReg	22.0163
M3.2	Lungs	0.102159548698484	Clonal systems	tHalfReg	42.7396
M3.5	Lungs	0.0846150850791801	Clonal systems	tHalfReg	27.5258
M5.1	Lungs	0.0776423950834125	Clonal systems	tHalfReg	17.6998
M5.2	Lungs	0.0982502253169914	Clonal systems	tHalfReg	15.363
M6.1	Lungs	0.150721815942052	Clonal systems	tHalfReg	42.7396
M6.4	Lungs	0.0759969126526647	Clonal systems	tHalfReg	24.533
M6.5	Lungs	0.0966993875921418	Clonal systems	tHalfReg	9.39554
M7.3	Lungs	0.0985649661207611	Clonal systems	tHalfReg	39.7761
M7.4	Lungs	0.103878314408277	Clonal systems	tHalfReg	36.9929
M7.6	Lungs	0.155173602525157	Clonal systems	tHalfReg	42.7396
M8.6	Lungs	0.0939602051388715	Clonal systems	tHalfReg	9.02074
M9.1	Lungs	0.0576413703111231	Clonal systems	tHalfReg	9.02288
M9.2	Lungs	0.0892099660368186	Clonal systems	tHalfReg	13.0648
M9.3	Lungs	0.158771186986259	Clonal systems	tHalfReg	39.4433
M9.5	Lungs	0.123431113891085	Clonal systems	tHalfReg	39.4089
M9.6	Lungs	0.0650627751305791	Clonal systems	tHalfReg	42.7396
M2.3	Percav	0.332157426161884	Clonal systems	tHalfReg	8.8725
M3.1	Percav	0.0824927340775097	Clonal systems	tHalfReg	22.0163
M3.2	Percav	0.100905535362296	Clonal systems	tHalfReg	42.7396
M3.5	Percav	0.0535319290442425	Clonal systems	tHalfReg	27.5258
M5.1	Percav	0.196783522250082	Clonal systems	tHalfReg	17.6998
M5.2	Percav	0.143860154800224	Clonal systems	tHalfReg	15.363
M6.1	Percav	0.0798831331896314	Clonal systems	tHalfReg	42.7396
M6.4	Percav	0.102573007330709	Clonal systems	tHalfReg	24.533
M6.5	Percav	0.276549511825515	Clonal systems	tHalfReg	9.39554
M7.3	Percav	0.134898647142884	Clonal systems	tHalfReg	39.7761
M7.4	Percav	0.0582889922509146	Clonal systems	tHalfReg	36.9929
M7.6	Percav	0.0934092088804602	Clonal systems	tHalfReg	42.7396
M8.6	Percav	0.313313412629541	Clonal systems	tHalfReg	9.02074
M9.1	Percav	0.267094059895179	Clonal systems	tHalfReg	9.02288
M9.2	Percav	0.188098421571775	Clonal systems	tHalfReg	13.0648
M9.3	Percav	0.0839221054506941	Clonal systems	tHalfReg	39.4433
M9.5	Percav	0.0889110235374148	Clonal systems	tHalfReg	39.4089
M9.6	Percav	0.0247145962362911	Clonal systems	tHalfReg	42.7396
M2.3	Spleen	0.13439272255335	Clonal systems	tHalfReg	8.8725
M3.1	Spleen	NA	Clonal systems	tHalfReg	22.0163
M3.2	Spleen	0.0852680413639926	Clonal systems	tHalfReg	42.7396
M3.5	Spleen	0.0410088844922198	Clonal systems	tHalfReg	27.5258
M5.1	Spleen	0.156806960824268	Clonal systems	tHalfReg	17.6998
M5.2	Spleen	0.109845002219047	Clonal systems	tHalfReg	15.363
M6.1	Spleen	0.120007200288271	Clonal systems	tHalfReg	42.7396
M6.4	Spleen	0.0882071991482181	Clonal systems	tHalfReg	24.533
M6.5	Spleen	0.106318640587065	Clonal systems	tHalfReg	9.39554
M7.3	Spleen	0.132357753609995	Clonal systems	tHalfReg	39.7761
M7.4	Spleen	0.0956075352751046	Clonal systems	tHalfReg	36.9929
M7.6	Spleen	0.12587010997463	Clonal systems	tHalfReg	42.7396
M8.6	Spleen	0.0727802601320075	Clonal systems	tHalfReg	9.02074
M9.1	Spleen	0.0934073321736307	Clonal systems	tHalfReg	9.02288
M9.2	Spleen	0.109067808080683	Clonal systems	tHalfReg	13.0648
M9.3	Spleen	0.123888114296626	Clonal systems	tHalfReg	39.4433
M9.5	Spleen	0.111069091570419	Clonal systems	tHalfReg	39.4089
M9.6	Spleen	0.129905796097297	Clonal systems	tHalfReg	42.7396
M2.3	Thymus	0.0134811288692664	Clonal systems	tHalfReg	8.8725
M3.1	Thymus	0.0579946269968092	Clonal systems	tHalfReg	22.0163
M3.2	Thymus	0.155754805901413	Clonal systems	tHalfReg	42.7396
M3.5	Thymus	0.264685681078668	Clonal systems	tHalfReg	27.5258
M5.1	Thymus	0.0230448307339841	Clonal systems	tHalfReg	17.6998
M5.2	Thymus	0.0746905707003179	Clonal systems	tHalfReg	15.363
M6.1	Thymus	0.027307404633501	Clonal systems	tHalfReg	42.7396
M6.4	Thymus	0.174738041260949	Clonal systems	tHalfReg	24.533
M6.5	Thymus	0.0351367325354261	Clonal systems	tHalfReg	9.39554
M7.3	Thymus	0.129120276782965	Clonal systems	tHalfReg	39.7761
M7.4	Thymus	0.285749142262839	Clonal systems	tHalfReg	36.9929
M7.6	Thymus	NA	Clonal systems	tHalfReg	42.7396
M8.6	Thymus	0.0312300297992069	Clonal systems	tHalfReg	9.02074
M9.1	Thymus	0.055160969605322	Clonal systems	tHalfReg	9.02288
M9.2	Thymus	0.0470932939612215	Clonal systems	tHalfReg	13.0648
M9.3	Thymus	0.021787018171111	Clonal systems	tHalfReg	39.4433
M9.5	Thymus	0.107766304474407	Clonal systems	tHalfReg	39.4089
M9.6	Thymus	0.00857692587393259	Clonal systems	tHalfReg	42.7396
