# Supplementary material for: A kinetics-based model of haematopoiesis reveals extrinsic regulation of skewed lineage output from stem cells
Source: Nat Cell Biol. 2026 May 25;28(6):1127–40. doi: 10.1038/s41556-026-01958-0 (PMC13278965; doi:10.1038/s41556-026-01958-0)
Supplement: Supplementary file 16 — Statistical source data. [file 41556_2026_1958_MOESM16_ESM.xlsx]

## Sheet: b
Mouse	Cluster	x	y	Population	Cluster2
M1.2	2	0	0	B cells	Ctrl
M1.2	2	1	0.021581	B cells	Ctrl
M1.2	2	2	0.146017	B cells	Ctrl
M1.2	2	3	0.267151	B cells	Ctrl
M1.2	2	4	0.381915	B cells	Ctrl
M1.2	2	5	0.487537	B cells	Ctrl
M1.2	2	6	0.581847	B cells	Ctrl
M1.2	2	7	0.663438	B cells	Ctrl
M1.2	2	8	0.731696	B cells	Ctrl
M1.2	2	9	0.786726	B cells	Ctrl
M1.2	2	10	0.829211	B cells	Ctrl
M1.2	2	11	0.860231	B cells	Ctrl
M1.2	2	12	0.881103	B cells	Ctrl
M1.2	2	13	0.893234	B cells	Ctrl
M1.2	2	14	0.898016	B cells	Ctrl
M1.2	2	15	0.896754	B cells	Ctrl
M1.2	2	16	0.890624	B cells	Ctrl
M1.2	2	17	0.880656	B cells	Ctrl
M1.2	2	18	0.867728	B cells	Ctrl
M1.2	2	19	0.852578	B cells	Ctrl
M1.2	2	20	0.835813	B cells	Ctrl
M1.2	2	0	0	CD4+ T cells	Ctrl
M1.2	2	1	0	CD4+ T cells	Ctrl
M1.2	2	2	0	CD4+ T cells	Ctrl
M1.2	2	3	0	CD4+ T cells	Ctrl
M1.2	2	4	0	CD4+ T cells	Ctrl
M1.2	2	5	0.0646911	CD4+ T cells	Ctrl
M1.2	2	6	0.146318	CD4+ T cells	Ctrl
M1.2	2	7	0.226473	CD4+ T cells	Ctrl
M1.2	2	8	0.303866	CD4+ T cells	Ctrl
M1.2	2	9	0.377089	CD4+ T cells	Ctrl
M1.2	2	10	0.444758	CD4+ T cells	Ctrl
M1.2	2	11	0.505657	CD4+ T cells	Ctrl
M1.2	2	12	0.55884	CD4+ T cells	Ctrl
M1.2	2	13	0.603708	CD4+ T cells	Ctrl
M1.2	2	14	0.640031	CD4+ T cells	Ctrl
M1.2	2	15	0.667933	CD4+ T cells	Ctrl
M1.2	2	16	0.687839	CD4+ T cells	Ctrl
M1.2	2	17	0.700404	CD4+ T cells	Ctrl
M1.2	2	18	0.70643	CD4+ T cells	Ctrl
M1.2	2	19	0.7068	CD4+ T cells	Ctrl
M1.2	2	20	0.702403	CD4+ T cells	Ctrl
M1.2	2	0	0	CD8+ T cells	Ctrl
M1.2	2	1	0	CD8+ T cells	Ctrl
M1.2	2	2	0	CD8+ T cells	Ctrl
M1.2	2	3	0	CD8+ T cells	Ctrl
M1.2	2	4	0	CD8+ T cells	Ctrl
M1.2	2	5	0	CD8+ T cells	Ctrl
M1.2	2	6	0	CD8+ T cells	Ctrl
M1.2	2	7	0.0597667	CD8+ T cells	Ctrl
M1.2	2	8	0.12266	CD8+ T cells	Ctrl
M1.2	2	9	0.185538	CD8+ T cells	Ctrl
M1.2	2	10	0.248335	CD8+ T cells	Ctrl
M1.2	2	11	0.310867	CD8+ T cells	Ctrl
M1.2	2	12	0.37273	CD8+ T cells	Ctrl
M1.2	2	13	0.433164	CD8+ T cells	Ctrl
M1.2	2	14	0.490908	CD8+ T cells	Ctrl
M1.2	2	15	0.544083	CD8+ T cells	Ctrl
M1.2	2	16	0.590165	CD8+ T cells	Ctrl
M1.2	2	17	0.626149	CD8+ T cells	Ctrl
M1.2	2	18	0.648976	CD8+ T cells	Ctrl
M1.2	2	19	0.65621	CD8+ T cells	Ctrl
M1.2	2	20	0.64678	CD8+ T cells	Ctrl
M1.2	2	0	0	Macrophages	Ctrl
M1.2	2	1	0.156191	Macrophages	Ctrl
M1.2	2	2	0.342863	Macrophages	Ctrl
M1.2	2	3	0.492989	Macrophages	Ctrl
M1.2	2	4	0.610365	Macrophages	Ctrl
M1.2	2	5	0.700697	Macrophages	Ctrl
M1.2	2	6	0.769513	Macrophages	Ctrl
M1.2	2	7	0.82151	Macrophages	Ctrl
M1.2	2	8	0.860462	Macrophages	Ctrl
M1.2	2	9	0.88932	Macrophages	Ctrl
M1.2	2	10	0.91036	Macrophages	Ctrl
M1.2	2	11	0.925332	Macrophages	Ctrl
M1.2	2	12	0.935582	Macrophages	Ctrl
M1.2	2	13	0.942145	Macrophages	Ctrl
M1.2	2	14	0.945821	Macrophages	Ctrl
M1.2	2	15	0.947232	Macrophages	Ctrl
M1.2	2	16	0.946863	Macrophages	Ctrl
M1.2	2	17	0.945096	Macrophages	Ctrl
M1.2	2	18	0.94223	Macrophages	Ctrl
M1.2	2	19	0.938502	Macrophages	Ctrl
M1.2	2	20	0.934104	Macrophages	Ctrl
M1.2	2	0	0	CD11b+ cDCs	Ctrl
M1.2	2	1	0.0720878	CD11b+ cDCs	Ctrl
M1.2	2	2	0.220206	CD11b+ cDCs	Ctrl
M1.2	2	3	0.359097	CD11b+ cDCs	Ctrl
M1.2	2	4	0.48475	CD11b+ cDCs	Ctrl
M1.2	2	5	0.594755	CD11b+ cDCs	Ctrl
M1.2	2	6	0.688143	CD11b+ cDCs	Ctrl
M1.2	2	7	0.765098	CD11b+ cDCs	Ctrl
M1.2	2	8	0.826623	CD11b+ cDCs	Ctrl
M1.2	2	9	0.874215	CD11b+ cDCs	Ctrl
M1.2	2	10	0.909605	CD11b+ cDCs	Ctrl
M1.2	2	11	0.934568	CD11b+ cDCs	Ctrl
M1.2	2	12	0.950795	CD11b+ cDCs	Ctrl
M1.2	2	13	0.959822	CD11b+ cDCs	Ctrl
M1.2	2	14	0.963001	CD11b+ cDCs	Ctrl
M1.2	2	15	0.961492	CD11b+ cDCs	Ctrl
M1.2	2	16	0.956274	CD11b+ cDCs	Ctrl
M1.2	2	17	0.948157	CD11b+ cDCs	Ctrl
M1.2	2	18	0.937812	CD11b+ cDCs	Ctrl
M1.2	2	19	0.925783	CD11b+ cDCs	Ctrl
M1.2	2	20	0.912511	CD11b+ cDCs	Ctrl
M1.2	2	0	0	Eosinophils	Ctrl
M1.2	2	1	0.0741066	Eosinophils	Ctrl
M1.2	2	2	0.238757	Eosinophils	Ctrl
M1.2	2	3	0.39181	Eosinophils	Ctrl
M1.2	2	4	0.528122	Eosinophils	Ctrl
M1.2	2	5	0.644825	Eosinophils	Ctrl
M1.2	2	6	0.741068	Eosinophils	Ctrl
M1.2	2	7	0.817547	Eosinophils	Ctrl
M1.2	2	8	0.875969	Eosinophils	Ctrl
M1.2	2	9	0.918572	Eosinophils	Ctrl
M1.2	2	10	0.947764	Eosinophils	Ctrl
M1.2	2	11	0.965876	Eosinophils	Ctrl
M1.2	2	12	0.975029	Eosinophils	Ctrl
M1.2	2	13	0.97707	Eosinophils	Ctrl
M1.2	2	14	0.973556	Eosinophils	Ctrl
M1.2	2	15	0.965778	Eosinophils	Ctrl
M1.2	2	16	0.954783	Eosinophils	Ctrl
M1.2	2	17	0.941411	Eosinophils	Ctrl
M1.2	2	18	0.92633	Eosinophils	Ctrl
M1.2	2	19	0.910067	Eosinophils	Ctrl
M1.2	2	20	0.893034	Eosinophils	Ctrl
M1.2	2	0	0	Neutrophils	Ctrl
M1.2	2	1	0	Neutrophils	Ctrl
M1.2	2	2	0	Neutrophils	Ctrl
M1.2	2	3	0.0285325	Neutrophils	Ctrl
M1.2	2	4	0.23378	Neutrophils	Ctrl
M1.2	2	5	0.415053	Neutrophils	Ctrl
M1.2	2	6	0.565288	Neutrophils	Ctrl
M1.2	2	7	0.683862	Neutrophils	Ctrl
M1.2	2	8	0.773657	Neutrophils	Ctrl
M1.2	2	9	0.839035	Neutrophils	Ctrl
M1.2	2	10	0.884599	Neutrophils	Ctrl
M1.2	2	11	0.914557	Neutrophils	Ctrl
M1.2	2	12	0.932476	Neutrophils	Ctrl
M1.2	2	13	0.941252	Neutrophils	Ctrl
M1.2	2	14	0.943169	Neutrophils	Ctrl
M1.2	2	15	0.939997	Neutrophils	Ctrl
M1.2	2	16	0.933097	Neutrophils	Ctrl
M1.2	2	17	0.923503	Neutrophils	Ctrl
M1.2	2	18	0.912001	Neutrophils	Ctrl
M1.2	2	19	0.899184	Neutrophils	Ctrl
M1.2	2	20	0.885499	Neutrophils	Ctrl
M1.2	2	0	0	RBCs	Ctrl
M1.2	2	1	0	RBCs	Ctrl
M1.2	2	2	0	RBCs	Ctrl
M1.2	2	3	0	RBCs	Ctrl
M1.2	2	4	0.055683	RBCs	Ctrl
M1.2	2	5	0.209433	RBCs	Ctrl
M1.2	2	6	0.351144	RBCs	Ctrl
M1.2	2	7	0.476292	RBCs	Ctrl
M1.2	2	8	0.582833	RBCs	Ctrl
M1.2	2	9	0.670602	RBCs	Ctrl
M1.2	2	10	0.740703	RBCs	Ctrl
M1.2	2	11	0.794965	RBCs	Ctrl
M1.2	2	12	0.835523	RBCs	Ctrl
M1.2	2	13	0.864541	RBCs	Ctrl
M1.2	2	14	0.884037	RBCs	Ctrl
M1.2	2	15	0.895806	RBCs	Ctrl
M1.2	2	16	0.901388	RBCs	Ctrl
M1.2	2	17	0.902076	RBCs	Ctrl
M1.2	2	18	0.898935	RBCs	Ctrl
M1.2	2	19	0.892833	RBCs	Ctrl
M1.2	2	20	0.884472	RBCs	Ctrl
M1.2	2	0	0	Platelets	Ctrl
M1.2	2	1	0.117479	Platelets	Ctrl
M1.2	2	2	0.263196	Platelets	Ctrl
M1.2	2	3	0.39251	Platelets	Ctrl
M1.2	2	4	0.502566	Platelets	Ctrl
M1.2	2	5	0.593015	Platelets	Ctrl
M1.2	2	6	0.665087	Platelets	Ctrl
M1.2	2	7	0.72084	Platelets	Ctrl
M1.2	2	8	0.76264	Platelets	Ctrl
M1.2	2	9	0.79283	Platelets	Ctrl
M1.2	2	10	0.813547	Platelets	Ctrl
M1.2	2	11	0.826655	Platelets	Ctrl
M1.2	2	12	0.833721	Platelets	Ctrl
M1.2	2	13	0.83604	Platelets	Ctrl
M1.2	2	14	0.834663	Platelets	Ctrl
M1.2	2	15	0.830435	Platelets	Ctrl
M1.2	2	16	0.824033	Platelets	Ctrl
M1.2	2	17	0.815992	Platelets	Ctrl
M1.2	2	18	0.806737	Platelets	Ctrl
M1.2	2	19	0.796603	Platelets	Ctrl
M1.2	2	20	0.785853	Platelets	Ctrl
M1.4	2	0	0	B cells	Ctrl
M1.4	2	1	0	B cells	Ctrl
M1.4	2	2	0	B cells	Ctrl
M1.4	2	3	0	B cells	Ctrl
M1.4	2	4	0.0318967	B cells	Ctrl
M1.4	2	5	0.245774	B cells	Ctrl
M1.4	2	6	0.409842	B cells	Ctrl
M1.4	2	7	0.529581	B cells	Ctrl
M1.4	2	8	0.615084	B cells	Ctrl
M1.4	2	9	0.675398	B cells	Ctrl
M1.4	2	10	0.717488	B cells	Ctrl
M1.4	2	11	0.746438	B cells	Ctrl
M1.4	2	12	0.765888	B cells	Ctrl
M1.4	2	13	0.778432	B cells	Ctrl
M1.4	2	14	0.785927	B cells	Ctrl
M1.4	2	15	0.789711	B cells	Ctrl
M1.4	2	16	0.790753	B cells	Ctrl
M1.4	2	17	0.789765	B cells	Ctrl
M1.4	2	18	0.787273	B cells	Ctrl
M1.4	2	19	0.783668	B cells	Ctrl
M1.4	2	20	0.779245	B cells	Ctrl
M1.4	2	0	0	CD4+ T cells	Ctrl
M1.4	2	1	0	CD4+ T cells	Ctrl
M1.4	2	2	0	CD4+ T cells	Ctrl
M1.4	2	3	0	CD4+ T cells	Ctrl
M1.4	2	4	0	CD4+ T cells	Ctrl
M1.4	2	5	0.0966158	CD4+ T cells	Ctrl
M1.4	2	6	0.191723	CD4+ T cells	Ctrl
M1.4	2	7	0.283354	CD4+ T cells	Ctrl
M1.4	2	8	0.369459	CD4+ T cells	Ctrl
M1.4	2	9	0.44818	CD4+ T cells	Ctrl
M1.4	2	10	0.518041	CD4+ T cells	Ctrl
M1.4	2	11	0.578071	CD4+ T cells	Ctrl
M1.4	2	12	0.62784	CD4+ T cells	Ctrl
M1.4	2	13	0.667423	CD4+ T cells	Ctrl
M1.4	2	14	0.697316	CD4+ T cells	Ctrl
M1.4	2	15	0.718322	CD4+ T cells	Ctrl
M1.4	2	16	0.731434	CD4+ T cells	Ctrl
M1.4	2	17	0.737729	CD4+ T cells	Ctrl
M1.4	2	18	0.738288	CD4+ T cells	Ctrl
M1.4	2	19	0.734137	CD4+ T cells	Ctrl
M1.4	2	20	0.726208	CD4+ T cells	Ctrl
M1.4	2	0	0	CD8+ T cells	Ctrl
M1.4	2	1	0	CD8+ T cells	Ctrl
M1.4	2	2	0	CD8+ T cells	Ctrl
M1.4	2	3	0	CD8+ T cells	Ctrl
M1.4	2	4	0	CD8+ T cells	Ctrl
M1.4	2	5	0.0146099	CD8+ T cells	Ctrl
M1.4	2	6	0.0695759	CD8+ T cells	Ctrl
M1.4	2	7	0.124542	CD8+ T cells	Ctrl
M1.4	2	8	0.179507	CD8+ T cells	Ctrl
M1.4	2	9	0.234467	CD8+ T cells	Ctrl
M1.4	2	10	0.289397	CD8+ T cells	Ctrl
M1.4	2	11	0.34421	CD8+ T cells	Ctrl
M1.4	2	12	0.398653	CD8+ T cells	Ctrl
M1.4	2	13	0.452111	CD8+ T cells	Ctrl
M1.4	2	14	0.503272	CD8+ T cells	Ctrl
M1.4	2	15	0.549636	CD8+ T cells	Ctrl
M1.4	2	16	0.586999	CD8+ T cells	Ctrl
M1.4	2	17	0.609307	CD8+ T cells	Ctrl
M1.4	2	18	0.609621	CD8+ T cells	Ctrl
M1.4	2	19	0.582831	CD8+ T cells	Ctrl
M1.4	2	20	0.529258	CD8+ T cells	Ctrl
M1.4	2	0	0	Macrophages	Ctrl
M1.4	2	1	0	Macrophages	Ctrl
M1.4	2	2	0	Macrophages	Ctrl
M1.4	2	3	0	Macrophages	Ctrl
M1.4	2	4	0	Macrophages	Ctrl
M1.4	2	5	0.372142	Macrophages	Ctrl
M1.4	2	6	0.556784	Macrophages	Ctrl
M1.4	2	7	0.651799	Macrophages	Ctrl
M1.4	2	8	0.703157	Macrophages	Ctrl
M1.4	2	9	0.731597	Macrophages	Ctrl
M1.4	2	10	0.747192	Macrophages	Ctrl
M1.4	2	11	0.755205	Macrophages	Ctrl
M1.4	2	12	0.758568	Macrophages	Ctrl
M1.4	2	13	0.758995	Macrophages	Ctrl
M1.4	2	14	0.757534	Macrophages	Ctrl
M1.4	2	15	0.754845	Macrophages	Ctrl
M1.4	2	16	0.751359	Macrophages	Ctrl
M1.4	2	17	0.747359	Macrophages	Ctrl
M1.4	2	18	0.743038	Macrophages	Ctrl
M1.4	2	19	0.738529	Macrophages	Ctrl
M1.4	2	20	0.733923	Macrophages	Ctrl
M1.4	2	0	0	CD11b+ cDCs	Ctrl
M1.4	2	1	0.0507225	CD11b+ cDCs	Ctrl
M1.4	2	2	0.170005	CD11b+ cDCs	Ctrl
M1.4	2	3	0.284743	CD11b+ cDCs	Ctrl
M1.4	2	4	0.391688	CD11b+ cDCs	Ctrl
M1.4	2	5	0.488126	CD11b+ cDCs	Ctrl
M1.4	2	6	0.572155	CD11b+ cDCs	Ctrl
M1.4	2	7	0.642786	CD11b+ cDCs	Ctrl
M1.4	2	8	0.699891	CD11b+ cDCs	Ctrl
M1.4	2	9	0.744047	CD11b+ cDCs	Ctrl
M1.4	2	10	0.776334	CD11b+ cDCs	Ctrl
M1.4	2	11	0.798129	CD11b+ cDCs	Ctrl
M1.4	2	12	0.810929	CD11b+ cDCs	Ctrl
M1.4	2	13	0.816222	CD11b+ cDCs	Ctrl
M1.4	2	14	0.815399	CD11b+ cDCs	Ctrl
M1.4	2	15	0.809706	CD11b+ cDCs	Ctrl
M1.4	2	16	0.800221	CD11b+ cDCs	Ctrl
M1.4	2	17	0.787855	CD11b+ cDCs	Ctrl
M1.4	2	18	0.773364	CD11b+ cDCs	Ctrl
M1.4	2	19	0.757361	CD11b+ cDCs	Ctrl
M1.4	2	20	0.740342	CD11b+ cDCs	Ctrl
M1.4	2	0	0	Eosinophils	Ctrl
M1.4	2	1	0	Eosinophils	Ctrl
M1.4	2	2	0	Eosinophils	Ctrl
M1.4	2	3	0	Eosinophils	Ctrl
M1.4	2	4	0	Eosinophils	Ctrl
M1.4	2	5	0.3735	Eosinophils	Ctrl
M1.4	2	6	0.551593	Eosinophils	Ctrl
M1.4	2	7	0.63648	Eosinophils	Ctrl
M1.4	2	8	0.677685	Eosinophils	Ctrl
M1.4	2	9	0.697048	Eosinophils	Ctrl
M1.4	2	10	0.704817	Eosinophils	Ctrl
M1.4	2	11	0.70615	Eosinophils	Ctrl
M1.4	2	12	0.703805	Eosinophils	Ctrl
M1.4	2	13	0.699334	Eosinophils	Ctrl
M1.4	2	14	0.693642	Eosinophils	Ctrl
M1.4	2	15	0.687275	Eosinophils	Ctrl
M1.4	2	16	0.680567	Eosinophils	Ctrl
M1.4	2	17	0.67373	Eosinophils	Ctrl
M1.4	2	18	0.666894	Eosinophils	Ctrl
M1.4	2	19	0.660144	Eosinophils	Ctrl
M1.4	2	20	0.653529	Eosinophils	Ctrl
M1.4	2	0	0	Neutrophils	Ctrl
M1.4	2	1	0	Neutrophils	Ctrl
M1.4	2	2	0	Neutrophils	Ctrl
M1.4	2	3	0	Neutrophils	Ctrl
M1.4	2	4	0.153753	Neutrophils	Ctrl
M1.4	2	5	0.298944	Neutrophils	Ctrl
M1.4	2	6	0.410685	Neutrophils	Ctrl
M1.4	2	7	0.495786	Neutrophils	Ctrl
M1.4	2	8	0.560516	Neutrophils	Ctrl
M1.4	2	9	0.609848	Neutrophils	Ctrl
M1.4	2	10	0.647543	Neutrophils	Ctrl
M1.4	2	11	0.6764	Neutrophils	Ctrl
M1.4	2	12	0.698496	Neutrophils	Ctrl
M1.4	2	13	0.715376	Neutrophils	Ctrl
M1.4	2	14	0.728202	Neutrophils	Ctrl
M1.4	2	15	0.73785	Neutrophils	Ctrl
M1.4	2	16	0.744991	Neutrophils	Ctrl
M1.4	2	17	0.750141	Neutrophils	Ctrl
M1.4	2	18	0.753699	Neutrophils	Ctrl
M1.4	2	19	0.755978	Neutrophils	Ctrl
M1.4	2	20	0.757228	Neutrophils	Ctrl
M1.4	2	0	0	RBCs	Ctrl
M1.4	2	1	0	RBCs	Ctrl
M1.4	2	2	0	RBCs	Ctrl
M1.4	2	3	0	RBCs	Ctrl
M1.4	2	4	0.0225121	RBCs	Ctrl
M1.4	2	5	0.108582	RBCs	Ctrl
M1.4	2	6	0.193416	RBCs	Ctrl
M1.4	2	7	0.275489	RBCs	Ctrl
M1.4	2	8	0.353074	RBCs	Ctrl
M1.4	2	9	0.42447	RBCs	Ctrl
M1.4	2	10	0.488198	RBCs	Ctrl
M1.4	2	11	0.543148	RBCs	Ctrl
M1.4	2	12	0.588676	RBCs	Ctrl
M1.4	2	13	0.624619	RBCs	Ctrl
M1.4	2	14	0.651259	RBCs	Ctrl
M1.4	2	15	0.669232	RBCs	Ctrl
M1.4	2	16	0.679423	RBCs	Ctrl
M1.4	2	17	0.682858	RBCs	Ctrl
M1.4	2	18	0.680604	RBCs	Ctrl
M1.4	2	19	0.673704	RBCs	Ctrl
M1.4	2	20	0.663122	RBCs	Ctrl
M1.4	2	0	0	Platelets	Ctrl
M1.4	2	1	0.101317	Platelets	Ctrl
M1.4	2	2	0.243343	Platelets	Ctrl
M1.4	2	3	0.367523	Platelets	Ctrl
M1.4	2	4	0.471349	Platelets	Ctrl
M1.4	2	5	0.555103	Platelets	Ctrl
M1.4	2	6	0.620612	Platelets	Ctrl
M1.4	2	7	0.670374	Platelets	Ctrl
M1.4	2	8	0.707009	Platelets	Ctrl
M1.4	2	9	0.732965	Platelets	Ctrl
M1.4	2	10	0.75038	Platelets	Ctrl
M1.4	2	11	0.761053	Platelets	Ctrl
M1.4	2	12	0.766454	Platelets	Ctrl
M1.4	2	13	0.76777	Platelets	Ctrl
M1.4	2	14	0.765945	Platelets	Ctrl
M1.4	2	15	0.761724	Platelets	Ctrl
M1.4	2	16	0.755696	Platelets	Ctrl
M1.4	2	17	0.748322	Platelets	Ctrl
M1.4	2	18	0.739962	Platelets	Ctrl
M1.4	2	19	0.730897	Platelets	Ctrl
M1.4	2	20	0.721349	Platelets	Ctrl
M1.5	3	0	0	B cells	Ctrl
M1.5	3	1	0	B cells	Ctrl
M1.5	3	2	0	B cells	Ctrl
M1.5	3	3	0	B cells	Ctrl
M1.5	3	4	0	B cells	Ctrl
M1.5	3	5	0.240111	B cells	Ctrl
M1.5	3	6	0.524657	B cells	Ctrl
M1.5	3	7	0.745155	B cells	Ctrl
M1.5	3	8	0.886556	B cells	Ctrl
M1.5	3	9	0.955704	B cells	Ctrl
M1.5	3	10	0.970817	B cells	Ctrl
M1.5	3	11	0.951099	B cells	Ctrl
M1.5	3	12	0.911711	B cells	Ctrl
M1.5	3	13	0.862919	B cells	Ctrl
M1.5	3	14	0.811038	B cells	Ctrl
M1.5	3	15	0.759666	B cells	Ctrl
M1.5	3	16	0.710699	B cells	Ctrl
M1.5	3	17	0.665012	B cells	Ctrl
M1.5	3	18	0.622903	B cells	Ctrl
M1.5	3	19	0.584354	B cells	Ctrl
M1.5	3	20	0.549183	B cells	Ctrl
M1.5	3	0	0	CD4+ T cells	Ctrl
M1.5	3	1	0	CD4+ T cells	Ctrl
M1.5	3	2	0	CD4+ T cells	Ctrl
M1.5	3	3	0	CD4+ T cells	Ctrl
M1.5	3	4	0	CD4+ T cells	Ctrl
M1.5	3	5	0.135144	CD4+ T cells	Ctrl
M1.5	3	6	0.269583	CD4+ T cells	Ctrl
M1.5	3	7	0.400965	CD4+ T cells	Ctrl
M1.5	3	8	0.524855	CD4+ T cells	Ctrl
M1.5	3	9	0.635038	CD4+ T cells	Ctrl
M1.5	3	10	0.724645	CD4+ T cells	Ctrl
M1.5	3	11	0.787897	CD4+ T cells	Ctrl
M1.5	3	12	0.821855	CD4+ T cells	Ctrl
M1.5	3	13	0.827308	CD4+ T cells	Ctrl
M1.5	3	14	0.808385	CD4+ T cells	Ctrl
M1.5	3	15	0.771192	CD4+ T cells	Ctrl
M1.5	3	16	0.722233	CD4+ T cells	Ctrl
M1.5	3	17	0.667231	CD4+ T cells	Ctrl
M1.5	3	18	0.610573	CD4+ T cells	Ctrl
M1.5	3	19	0.555249	CD4+ T cells	Ctrl
M1.5	3	20	0.503075	CD4+ T cells	Ctrl
M1.5	3	0	0	CD8+ T cells	Ctrl
M1.5	3	1	0	CD8+ T cells	Ctrl
M1.5	3	2	0	CD8+ T cells	Ctrl
M1.5	3	3	0	CD8+ T cells	Ctrl
M1.5	3	4	0	CD8+ T cells	Ctrl
M1.5	3	5	0.019072	CD8+ T cells	Ctrl
M1.5	3	6	0.093267	CD8+ T cells	Ctrl
M1.5	3	7	0.167454	CD8+ T cells	Ctrl
M1.5	3	8	0.241577	CD8+ T cells	Ctrl
M1.5	3	9	0.315428	CD8+ T cells	Ctrl
M1.5	3	10	0.388474	CD8+ T cells	Ctrl
M1.5	3	11	0.45962	CD8+ T cells	Ctrl
M1.5	3	12	0.526942	CD8+ T cells	Ctrl
M1.5	3	13	0.58748	CD8+ T cells	Ctrl
M1.5	3	14	0.637259	CD8+ T cells	Ctrl
M1.5	3	15	0.671741	CD8+ T cells	Ctrl
M1.5	3	16	0.686825	CD8+ T cells	Ctrl
M1.5	3	17	0.680201	CD8+ T cells	Ctrl
M1.5	3	18	0.652451	CD8+ T cells	Ctrl
M1.5	3	19	0.607219	CD8+ T cells	Ctrl
M1.5	3	20	0.550242	CD8+ T cells	Ctrl
M1.5	3	0	0	Macrophages	Ctrl
M1.5	3	1	0.200824	Macrophages	Ctrl
M1.5	3	2	0.527652	Macrophages	Ctrl
M1.5	3	3	0.75532	Macrophages	Ctrl
M1.5	3	4	0.841583	Macrophages	Ctrl
M1.5	3	5	0.815308	Macrophages	Ctrl
M1.5	3	6	0.733343	Macrophages	Ctrl
M1.5	3	7	0.637282	Macrophages	Ctrl
M1.5	3	8	0.546975	Macrophages	Ctrl
M1.5	3	9	0.468948	Macrophages	Ctrl
M1.5	3	10	0.40379	Macrophages	Ctrl
M1.5	3	11	0.350013	Macrophages	Ctrl
M1.5	3	12	0.305675	Macrophages	Ctrl
M1.5	3	13	0.268969	Macrophages	Ctrl
M1.5	3	14	0.238381	Macrophages	Ctrl
M1.5	3	15	0.212701	Macrophages	Ctrl
M1.5	3	16	0.190971	Macrophages	Ctrl
M1.5	3	17	0.172443	Macrophages	Ctrl
M1.5	3	18	0.156529	Macrophages	Ctrl
M1.5	3	19	0.142765	Macrophages	Ctrl
M1.5	3	20	0.130783	Macrophages	Ctrl
M1.5	3	0	0	CD11b+ cDCs	Ctrl
M1.5	3	1	0.174939	CD11b+ cDCs	Ctrl
M1.5	3	2	0.397043	CD11b+ cDCs	Ctrl
M1.5	3	3	0.576767	CD11b+ cDCs	Ctrl
M1.5	3	4	0.699893	CD11b+ cDCs	Ctrl
M1.5	3	5	0.767285	CD11b+ cDCs	Ctrl
M1.5	3	6	0.789894	CD11b+ cDCs	Ctrl
M1.5	3	7	0.781565	CD11b+ cDCs	Ctrl
M1.5	3	8	0.754425	CD11b+ cDCs	Ctrl
M1.5	3	9	0.717332	CD11b+ cDCs	Ctrl
M1.5	3	10	0.676085	CD11b+ cDCs	Ctrl
M1.5	3	11	0.634185	CD11b+ cDCs	Ctrl
M1.5	3	12	0.593597	CD11b+ cDCs	Ctrl
M1.5	3	13	0.555325	CD11b+ cDCs	Ctrl
M1.5	3	14	0.519801	CD11b+ cDCs	Ctrl
M1.5	3	15	0.487124	CD11b+ cDCs	Ctrl
M1.5	3	16	0.457218	CD11b+ cDCs	Ctrl
M1.5	3	17	0.429913	CD11b+ cDCs	Ctrl
M1.5	3	18	0.405002	CD11b+ cDCs	Ctrl
M1.5	3	19	0.382267	CD11b+ cDCs	Ctrl
M1.5	3	20	0.361498	CD11b+ cDCs	Ctrl
M1.5	3	0	0	Eosinophils	Ctrl
M1.5	3	1	0.191874	Eosinophils	Ctrl
M1.5	3	2	0.514066	Eosinophils	Ctrl
M1.5	3	3	0.732708	Eosinophils	Ctrl
M1.5	3	4	0.803777	Eosinophils	Ctrl
M1.5	3	5	0.762824	Eosinophils	Ctrl
M1.5	3	6	0.672248	Eosinophils	Ctrl
M1.5	3	7	0.573779	Eosinophils	Ctrl
M1.5	3	8	0.485091	Eosinophils	Ctrl
M1.5	3	9	0.410704	Eosinophils	Ctrl
M1.5	3	10	0.349943	Eosinophils	Ctrl
M1.5	3	11	0.300646	Eosinophils	Ctrl
M1.5	3	12	0.260554	Eosinophils	Ctrl
M1.5	3	13	0.227735	Eosinophils	Ctrl
M1.5	3	14	0.200642	Eosinophils	Ctrl
M1.5	3	15	0.178078	Eosinophils	Ctrl
M1.5	3	16	0.159118	Eosinophils	Ctrl
M1.5	3	17	0.143052	Eosinophils	Ctrl
M1.5	3	18	0.129327	Eosinophils	Ctrl
M1.5	3	19	0.117514	Eosinophils	Ctrl
M1.5	3	20	0.107277	Eosinophils	Ctrl
M1.5	3	0	0	Neutrophils	Ctrl
M1.5	3	1	0.0229742	Neutrophils	Ctrl
M1.5	3	2	0.163864	Neutrophils	Ctrl
M1.5	3	3	0.297885	Neutrophils	Ctrl
M1.5	3	4	0.412341	Neutrophils	Ctrl
M1.5	3	5	0.493663	Neutrophils	Ctrl
M1.5	3	6	0.534854	Neutrophils	Ctrl
M1.5	3	7	0.538891	Neutrophils	Ctrl
M1.5	3	8	0.515806	Neutrophils	Ctrl
M1.5	3	9	0.477141	Neutrophils	Ctrl
M1.5	3	10	0.432162	Neutrophils	Ctrl
M1.5	3	11	0.386825	Neutrophils	Ctrl
M1.5	3	12	0.344319	Neutrophils	Ctrl
M1.5	3	13	0.306011	Neutrophils	Ctrl
M1.5	3	14	0.272226	Neutrophils	Ctrl
M1.5	3	15	0.242766	Neutrophils	Ctrl
M1.5	3	16	0.217211	Neutrophils	Ctrl
M1.5	3	17	0.195073	Neutrophils	Ctrl
M1.5	3	18	0.175877	Neutrophils	Ctrl
M1.5	3	19	0.159192	Neutrophils	Ctrl
M1.5	3	20	0.144645	Neutrophils	Ctrl
M1.5	3	0	0	RBCs	Ctrl
M1.5	3	1	0	RBCs	Ctrl
M1.5	3	2	0	RBCs	Ctrl
M1.5	3	3	0	RBCs	Ctrl
M1.5	3	4	0.0420069	RBCs	Ctrl
M1.5	3	5	0.207811	RBCs	Ctrl
M1.5	3	6	0.359193	RBCs	Ctrl
M1.5	3	7	0.473794	RBCs	Ctrl
M1.5	3	8	0.53448	RBCs	Ctrl
M1.5	3	9	0.541858	RBCs	Ctrl
M1.5	3	10	0.511514	RBCs	Ctrl
M1.5	3	11	0.462152	RBCs	Ctrl
M1.5	3	12	0.407579	RBCs	Ctrl
M1.5	3	13	0.355414	RBCs	Ctrl
M1.5	3	14	0.308864	RBCs	Ctrl
M1.5	3	15	0.268713	RBCs	Ctrl
M1.5	3	16	0.234626	RBCs	Ctrl
M1.5	3	17	0.205863	RBCs	Ctrl
M1.5	3	18	0.181604	RBCs	Ctrl
M1.5	3	19	0.161092	RBCs	Ctrl
M1.5	3	20	0.143674	RBCs	Ctrl
M1.5	3	0	0	Platelets	Ctrl
M1.5	3	1	0.102041	Platelets	Ctrl
M1.5	3	2	0.392991	Platelets	Ctrl
M1.5	3	3	0.483585	Platelets	Ctrl
M1.5	3	4	0.48664	Platelets	Ctrl
M1.5	3	5	0.462285	Platelets	Ctrl
M1.5	3	6	0.43183	Platelets	Ctrl
M1.5	3	7	0.40214	Platelets	Ctrl
M1.5	3	8	0.375179	Platelets	Ctrl
M1.5	3	9	0.351267	Platelets	Ctrl
M1.5	3	10	0.330195	Platelets	Ctrl
M1.5	3	11	0.311612	Platelets	Ctrl
M1.5	3	12	0.295163	Platelets	Ctrl
M1.5	3	13	0.28053	Platelets	Ctrl
M1.5	3	14	0.267444	Platelets	Ctrl
M1.5	3	15	0.255677	Platelets	Ctrl
M1.5	3	16	0.245043	Platelets	Ctrl
M1.5	3	17	0.235387	Platelets	Ctrl
M1.5	3	18	0.226578	Platelets	Ctrl
M1.5	3	19	0.218508	Platelets	Ctrl
M1.5	3	20	0.211086	Platelets	Ctrl
M1.6	2	0	0	B cells	Ctrl
M1.6	2	1	0	B cells	Ctrl
M1.6	2	2	0	B cells	Ctrl
M1.6	2	3	0	B cells	Ctrl
M1.6	2	4	0	B cells	Ctrl
M1.6	2	5	0.243173	B cells	Ctrl
M1.6	2	6	0.560525	B cells	Ctrl
M1.6	2	7	0.750873	B cells	Ctrl
M1.6	2	8	0.863061	B cells	Ctrl
M1.6	2	9	0.928809	B cells	Ctrl
M1.6	2	10	0.966625	B cells	Ctrl
M1.6	2	11	0.987258	B cells	Ctrl
M1.6	2	12	0.997084	B cells	Ctrl
M1.6	2	13	0.999987	B cells	Ctrl
M1.6	2	14	0.998398	B cells	Ctrl
M1.6	2	15	0.993877	B cells	Ctrl
M1.6	2	16	0.987444	B cells	Ctrl
M1.6	2	17	0.97978	B cells	Ctrl
M1.6	2	18	0.971346	B cells	Ctrl
M1.6	2	19	0.962456	B cells	Ctrl
M1.6	2	20	0.953328	B cells	Ctrl
M1.6	2	0	0	CD4+ T cells	Ctrl
M1.6	2	1	0	CD4+ T cells	Ctrl
M1.6	2	2	0	CD4+ T cells	Ctrl
M1.6	2	3	0	CD4+ T cells	Ctrl
M1.6	2	4	0	CD4+ T cells	Ctrl
M1.6	2	5	0.183318	CD4+ T cells	Ctrl
M1.6	2	6	0.39097	CD4+ T cells	Ctrl
M1.6	2	7	0.557102	CD4+ T cells	Ctrl
M1.6	2	8	0.684419	CD4+ T cells	Ctrl
M1.6	2	9	0.779148	CD4+ T cells	Ctrl
M1.6	2	10	0.847955	CD4+ T cells	Ctrl
M1.6	2	11	0.896732	CD4+ T cells	Ctrl
M1.6	2	12	0.930282	CD4+ T cells	Ctrl
M1.6	2	13	0.952351	CD4+ T cells	Ctrl
M1.6	2	14	0.965804	CD4+ T cells	Ctrl
M1.6	2	15	0.972809	CD4+ T cells	Ctrl
M1.6	2	16	0.974995	CD4+ T cells	Ctrl
M1.6	2	17	0.97359	CD4+ T cells	Ctrl
M1.6	2	18	0.969518	CD4+ T cells	Ctrl
M1.6	2	19	0.963477	CD4+ T cells	Ctrl
M1.6	2	20	0.955994	CD4+ T cells	Ctrl
M1.6	2	0	0	CD8+ T cells	Ctrl
M1.6	2	1	0	CD8+ T cells	Ctrl
M1.6	2	2	0	CD8+ T cells	Ctrl
M1.6	2	3	0	CD8+ T cells	Ctrl
M1.6	2	4	0	CD8+ T cells	Ctrl
M1.6	2	5	0.0253389	CD8+ T cells	Ctrl
M1.6	2	6	0.103891	CD8+ T cells	Ctrl
M1.6	2	7	0.182431	CD8+ T cells	Ctrl
M1.6	2	8	0.260895	CD8+ T cells	Ctrl
M1.6	2	9	0.339102	CD8+ T cells	Ctrl
M1.6	2	10	0.416657	CD8+ T cells	Ctrl
M1.6	2	11	0.492852	CD8+ T cells	Ctrl
M1.6	2	12	0.566566	CD8+ T cells	Ctrl
M1.6	2	13	0.636184	CD8+ T cells	Ctrl
M1.6	2	14	0.699588	CD8+ T cells	Ctrl
M1.6	2	15	0.754252	CD8+ T cells	Ctrl
M1.6	2	16	0.797483	CD8+ T cells	Ctrl
M1.6	2	17	0.826802	CD8+ T cells	Ctrl
M1.6	2	18	0.840418	CD8+ T cells	Ctrl
M1.6	2	19	0.83765	CD8+ T cells	Ctrl
M1.6	2	20	0.819164	CD8+ T cells	Ctrl
M1.6	2	0	0	Macrophages	Ctrl
M1.6	2	1	0.252588	Macrophages	Ctrl
M1.6	2	2	0.560584	Macrophages	Ctrl
M1.6	2	3	0.741002	Macrophages	Ctrl
M1.6	2	4	0.848094	Macrophages	Ctrl
M1.6	2	5	0.912833	Macrophages	Ctrl
M1.6	2	6	0.952268	Macrophages	Ctrl
M1.6	2	7	0.976035	Macrophages	Ctrl
M1.6	2	8	0.98979	Macrophages	Ctrl
M1.6	2	9	0.996981	Macrophages	Ctrl
M1.6	2	10	0.999778	Macrophages	Ctrl
M1.6	2	11	0.99959	Macrophages	Ctrl
M1.6	2	12	0.997353	Macrophages	Ctrl
M1.6	2	13	0.993704	Macrophages	Ctrl
M1.6	2	14	0.989083	Macrophages	Ctrl
M1.6	2	15	0.9838	Macrophages	Ctrl
M1.6	2	16	0.978074	Macrophages	Ctrl
M1.6	2	17	0.972063	Macrophages	Ctrl
M1.6	2	18	0.965883	Macrophages	Ctrl
M1.6	2	19	0.959616	Macrophages	Ctrl
M1.6	2	20	0.953324	Macrophages	Ctrl
M1.6	2	0	0	CD11b+ cDCs	Ctrl
M1.6	2	1	0.201088	CD11b+ cDCs	Ctrl
M1.6	2	2	0.470207	CD11b+ cDCs	Ctrl
M1.6	2	3	0.653193	CD11b+ cDCs	Ctrl
M1.6	2	4	0.775513	CD11b+ cDCs	Ctrl
M1.6	2	5	0.857147	CD11b+ cDCs	Ctrl
M1.6	2	6	0.911597	CD11b+ cDCs	Ctrl
M1.6	2	7	0.947695	CD11b+ cDCs	Ctrl
M1.6	2	8	0.971225	CD11b+ cDCs	Ctrl
M1.6	2	9	0.986016	CD11b+ cDCs	Ctrl
M1.6	2	10	0.994652	CD11b+ cDCs	Ctrl
M1.6	2	11	0.9989	CD11b+ cDCs	Ctrl
M1.6	2	12	0.999994	CD11b+ cDCs	Ctrl
M1.6	2	13	0.998805	CD11b+ cDCs	Ctrl
M1.6	2	14	0.995958	CD11b+ cDCs	Ctrl
M1.6	2	15	0.991907	CD11b+ cDCs	Ctrl
M1.6	2	16	0.986986	CD11b+ cDCs	Ctrl
M1.6	2	17	0.981441	CD11b+ cDCs	Ctrl
M1.6	2	18	0.975458	CD11b+ cDCs	Ctrl
M1.6	2	19	0.969173	CD11b+ cDCs	Ctrl
M1.6	2	20	0.962693	CD11b+ cDCs	Ctrl
M1.6	2	0	0	Eosinophils	Ctrl
M1.6	2	1	0.245389	Eosinophils	Ctrl
M1.6	2	2	0.540971	Eosinophils	Ctrl
M1.6	2	3	0.737602	Eosinophils	Ctrl
M1.6	2	4	0.860242	Eosinophils	Ctrl
M1.6	2	5	0.933066	Eosinophils	Ctrl
M1.6	2	6	0.973568	Eosinophils	Ctrl
M1.6	2	7	0.993337	Eosinophils	Ctrl
M1.6	2	8	0.999837	Eosinophils	Ctrl
M1.6	2	9	0.997852	Eosinophils	Ctrl
M1.6	2	10	0.990468	Eosinophils	Ctrl
M1.6	2	11	0.97969	Eosinophils	Ctrl
M1.6	2	12	0.966836	Eosinophils	Ctrl
M1.6	2	13	0.952776	Eosinophils	Ctrl
M1.6	2	14	0.938089	Eosinophils	Ctrl
M1.6	2	15	0.923164	Eosinophils	Ctrl
M1.6	2	16	0.908257	Eosinophils	Ctrl
M1.6	2	17	0.893538	Eosinophils	Ctrl
M1.6	2	18	0.879118	Eosinophils	Ctrl
M1.6	2	19	0.865067	Eosinophils	Ctrl
M1.6	2	20	0.851427	Eosinophils	Ctrl
M1.6	2	0	0	Neutrophils	Ctrl
M1.6	2	1	0	Neutrophils	Ctrl
M1.6	2	2	0.166238	Neutrophils	Ctrl
M1.6	2	3	0.328542	Neutrophils	Ctrl
M1.6	2	4	0.475002	Neutrophils	Ctrl
M1.6	2	5	0.60207	Neutrophils	Ctrl
M1.6	2	6	0.708469	Neutrophils	Ctrl
M1.6	2	7	0.794639	Neutrophils	Ctrl
M1.6	2	8	0.862141	Neutrophils	Ctrl
M1.6	2	9	0.913144	Neutrophils	Ctrl
M1.6	2	10	0.95003	Neutrophils	Ctrl
M1.6	2	11	0.975135	Neutrophils	Ctrl
M1.6	2	12	0.990606	Neutrophils	Ctrl
M1.6	2	13	0.998324	Neutrophils	Ctrl
M1.6	2	14	0.999893	Neutrophils	Ctrl
M1.6	2	15	0.996648	Neutrophils	Ctrl
M1.6	2	16	0.989684	Neutrophils	Ctrl
M1.6	2	17	0.979889	Neutrophils	Ctrl
M1.6	2	18	0.967974	Neutrophils	Ctrl
M1.6	2	19	0.954509	Neutrophils	Ctrl
M1.6	2	20	0.939942	Neutrophils	Ctrl
M1.6	2	0	0	RBCs	Ctrl
M1.6	2	1	0.127933	RBCs	Ctrl
M1.6	2	2	0.29332	RBCs	Ctrl
M1.6	2	3	0.441151	RBCs	Ctrl
M1.6	2	4	0.568481	RBCs	Ctrl
M1.6	2	5	0.6749	RBCs	Ctrl
M1.6	2	6	0.761572	RBCs	Ctrl
M1.6	2	7	0.830508	RBCs	Ctrl
M1.6	2	8	0.884059	RBCs	Ctrl
M1.6	2	9	0.924588	RBCs	Ctrl
M1.6	2	10	0.954294	RBCs	Ctrl
M1.6	2	11	0.975125	RBCs	Ctrl
M1.6	2	12	0.988755	RBCs	Ctrl
M1.6	2	13	0.996589	RBCs	Ctrl
M1.6	2	14	0.999791	RBCs	Ctrl
M1.6	2	15	0.999317	RBCs	Ctrl
M1.6	2	16	0.995942	RBCs	Ctrl
M1.6	2	17	0.990298	RBCs	Ctrl
M1.6	2	18	0.982893	RBCs	Ctrl
M1.6	2	19	0.974137	RBCs	Ctrl
M1.6	2	20	0.964359	RBCs	Ctrl
M1.6	2	0	0	Platelets	Ctrl
M1.6	2	1	0.211192	Platelets	Ctrl
M1.6	2	2	0.490325	Platelets	Ctrl
M1.6	2	3	0.672222	Platelets	Ctrl
M1.6	2	4	0.790211	Platelets	Ctrl
M1.6	2	5	0.867356	Platelets	Ctrl
M1.6	2	6	0.918118	Platelets	Ctrl
M1.6	2	7	0.951491	Platelets	Ctrl
M1.6	2	8	0.973156	Platelets	Ctrl
M1.6	2	9	0.98678	Platelets	Ctrl
M1.6	2	10	0.994789	Platelets	Ctrl
M1.6	2	11	0.998819	Platelets	Ctrl
M1.6	2	12	1	Platelets	Ctrl
M1.6	2	13	0.999122	Platelets	Ctrl
M1.6	2	14	0.99675	Platelets	Ctrl
M1.6	2	15	0.993293	Platelets	Ctrl
M1.6	2	16	0.989048	Platelets	Ctrl
M1.6	2	17	0.984236	Platelets	Ctrl
M1.6	2	18	0.979023	Platelets	Ctrl
M1.6	2	19	0.973531	Platelets	Ctrl
M1.6	2	20	0.967855	Platelets	Ctrl
M2.3	3	0	0	B cells	3
M2.3	3	1	0	B cells	3
M2.3	3	2	0	B cells	3
M2.3	3	3	0	B cells	3
M2.3	3	4	0	B cells	3
M2.3	3	5	0.0804151	B cells	3
M2.3	3	6	0.187654	B cells	3
M2.3	3	7	0.260292	B cells	3
M2.3	3	8	0.297006	B cells	3
M2.3	3	9	0.307071	B cells	3
M2.3	3	10	0.301158	B cells	3
M2.3	3	11	0.287156	B cells	3
M2.3	3	12	0.269864	B cells	3
M2.3	3	13	0.251888	B cells	3
M2.3	3	14	0.234524	B cells	3
M2.3	3	15	0.218344	B cells	3
M2.3	3	16	0.203544	B cells	3
M2.3	3	17	0.190129	B cells	3
M2.3	3	18	0.17802	B cells	3
M2.3	3	19	0.167101	B cells	3
M2.3	3	20	0.157249	B cells	3
M2.3	3	0	0	CD4+ T cells	3
M2.3	3	1	0	CD4+ T cells	3
M2.3	3	2	0	CD4+ T cells	3
M2.3	3	3	0	CD4+ T cells	3
M2.3	3	4	0	CD4+ T cells	3
M2.3	3	5	0	CD4+ T cells	3
M2.3	3	6	0	CD4+ T cells	3
M2.3	3	7	0	CD4+ T cells	3
M2.3	3	8	0	CD4+ T cells	3
M2.3	3	9	0.00665529	CD4+ T cells	3
M2.3	3	10	0.0133501	CD4+ T cells	3
M2.3	3	11	0.0187491	CD4+ T cells	3
M2.3	3	12	0.021998	CD4+ T cells	3
M2.3	3	13	0.0229117	CD4+ T cells	3
M2.3	3	14	0.0220272	CD4+ T cells	3
M2.3	3	15	0.0201402	CD4+ T cells	3
M2.3	3	16	0.0178974	CD4+ T cells	3
M2.3	3	17	0.0156821	CD4+ T cells	3
M2.3	3	18	0.0136703	CD4+ T cells	3
M2.3	3	19	0.0119176	CD4+ T cells	3
M2.3	3	20	0.0104206	CD4+ T cells	3
M2.3	3	0	0	CD8+ T cells	3
M2.3	3	1	0	CD8+ T cells	3
M2.3	3	2	0	CD8+ T cells	3
M2.3	3	3	0	CD8+ T cells	3
M2.3	3	4	0	CD8+ T cells	3
M2.3	3	5	0	CD8+ T cells	3
M2.3	3	6	0	CD8+ T cells	3
M2.3	3	7	0	CD8+ T cells	3
M2.3	3	8	0	CD8+ T cells	3
M2.3	3	9	0.00186382	CD8+ T cells	3
M2.3	3	10	0.00372584	CD8+ T cells	3
M2.3	3	11	0.0055721	CD8+ T cells	3
M2.3	3	12	0.0073538	CD8+ T cells	3
M2.3	3	13	0.00895958	CD8+ T cells	3
M2.3	3	14	0.010204	CD8+ T cells	3
M2.3	3	15	0.0108682	CD8+ T cells	3
M2.3	3	16	0.0108088	CD8+ T cells	3
M2.3	3	17	0.0100668	CD8+ T cells	3
M2.3	3	18	0.00886488	CD8+ T cells	3
M2.3	3	19	0.00748628	CD8+ T cells	3
M2.3	3	20	0.00615262	CD8+ T cells	3
M2.3	3	0	0	Macrophages	3
M2.3	3	1	0.0305182	Macrophages	3
M2.3	3	2	0.0635976	Macrophages	3
M2.3	3	3	0.0942934	Macrophages	3
M2.3	3	4	0.112296	Macrophages	3
M2.3	3	5	0.10206	Macrophages	3
M2.3	3	6	0.0709611	Macrophages	3
M2.3	3	7	0.0425254	Macrophages	3
M2.3	3	8	0.0246184	Macrophages	3
M2.3	3	9	0.0145312	Macrophages	3
M2.3	3	10	0.00889295	Macrophages	3
M2.3	3	11	0.00565398	Macrophages	3
M2.3	3	12	0.00372405	Macrophages	3
M2.3	3	13	0.00253123	Macrophages	3
M2.3	3	14	0.00176865	Macrophages	3
M2.3	3	15	0.00126611	Macrophages	3
M2.3	3	16	0.000925877	Macrophages	3
M2.3	3	17	0.000689953	Macrophages	3
M2.3	3	18	0.000522829	Macrophages	3
M2.3	3	19	0.000402165	Macrophages	3
M2.3	3	20	0.00031354	Macrophages	3
M2.3	3	0	0	CD11b+ cDCs	3
M2.3	3	1	0	CD11b+ cDCs	3
M2.3	3	2	0	CD11b+ cDCs	3
M2.3	3	3	0	CD11b+ cDCs	3
M2.3	3	4	0.00307763	CD11b+ cDCs	3
M2.3	3	5	0.0237497	CD11b+ cDCs	3
M2.3	3	6	0.0429838	CD11b+ cDCs	3
M2.3	3	7	0.0558812	CD11b+ cDCs	3
M2.3	3	8	0.0571269	CD11b+ cDCs	3
M2.3	3	9	0.0486071	CD11b+ cDCs	3
M2.3	3	10	0.0372028	CD11b+ cDCs	3
M2.3	3	11	0.0273264	CD11b+ cDCs	3
M2.3	3	12	0.0199849	CD11b+ cDCs	3
M2.3	3	13	0.0147936	CD11b+ cDCs	3
M2.3	3	14	0.0111491	CD11b+ cDCs	3
M2.3	3	15	0.00856412	CD11b+ cDCs	3
M2.3	3	16	0.00669942	CD11b+ cDCs	3
M2.3	3	17	0.00532904	CD11b+ cDCs	3
M2.3	3	18	0.0043033	CD11b+ cDCs	3
M2.3	3	19	0.00352217	CD11b+ cDCs	3
M2.3	3	20	0.0029178	CD11b+ cDCs	3
M2.3	3	0	0	Eosinophils	3
M2.3	3	1	0.0096592	Eosinophils	3
M2.3	3	2	0.0199083	Eosinophils	3
M2.3	3	3	0.0292856	Eosinophils	3
M2.3	3	4	0.0349713	Eosinophils	3
M2.3	3	5	0.0333591	Eosinophils	3
M2.3	3	6	0.0257435	Eosinophils	3
M2.3	3	7	0.0174297	Eosinophils	3
M2.3	3	8	0.0112661	Eosinophils	3
M2.3	3	9	0.00729655	Eosinophils	3
M2.3	3	10	0.00482949	Eosinophils	3
M2.3	3	11	0.00328543	Eosinophils	3
M2.3	3	12	0.0022971	Eosinophils	3
M2.3	3	13	0.00164734	Eosinophils	3
M2.3	3	14	0.00120864	Eosinophils	3
M2.3	3	15	0.000904971	Eosinophils	3
M2.3	3	16	0.000689947	Eosinophils	3
M2.3	3	17	0.000534539	Eosinophils	3
M2.3	3	18	0.000420126	Eosinophils	3
M2.3	3	19	0.000334483	Eosinophils	3
M2.3	3	20	0.000269408	Eosinophils	3
M2.3	3	0	0	Neutrophils	3
M2.3	3	1	0	Neutrophils	3
M2.3	3	2	0	Neutrophils	3
M2.3	3	3	0	Neutrophils	3
M2.3	3	4	0.0102438	Neutrophils	3
M2.3	3	5	0.0222152	Neutrophils	3
M2.3	3	6	0.0341548	Neutrophils	3
M2.3	3	7	0.0455623	Neutrophils	3
M2.3	3	8	0.052972	Neutrophils	3
M2.3	3	9	0.0468467	Neutrophils	3
M2.3	3	10	0.027765	Neutrophils	3
M2.3	3	11	0.0127221	Neutrophils	3
M2.3	3	12	0.00554389	Neutrophils	3
M2.3	3	13	0.00251277	Neutrophils	3
M2.3	3	14	0.00120891	Neutrophils	3
M2.3	3	15	0.000616599	Neutrophils	3
M2.3	3	16	0.000331333	Neutrophils	3
M2.3	3	17	0.000186341	Neutrophils	3
M2.3	3	18	0.000109039	Neutrophils	3
M2.3	3	19	6.60589e-05	Neutrophils	3
M2.3	3	20	4.1262e-05	Neutrophils	3
M2.3	3	0	0	RBCs	3
M2.3	3	1	0	RBCs	3
M2.3	3	2	0	RBCs	3
M2.3	3	3	0	RBCs	3
M2.3	3	4	0	RBCs	3
M2.3	3	5	0.0309114	RBCs	3
M2.3	3	6	0.0615817	RBCs	3
M2.3	3	7	0.0895627	RBCs	3
M2.3	3	8	0.105979	RBCs	3
M2.3	3	9	0.0994779	RBCs	3
M2.3	3	10	0.0749037	RBCs	3
M2.3	3	11	0.0493818	RBCs	3
M2.3	3	12	0.031167	RBCs	3
M2.3	3	13	0.0197806	RBCs	3
M2.3	3	14	0.0128675	RBCs	3
M2.3	3	15	0.00862193	RBCs	3
M2.3	3	16	0.00594724	RBCs	3
M2.3	3	17	0.00421291	RBCs	3
M2.3	3	18	0.00305625	RBCs	3
M2.3	3	19	0.0022645	RBCs	3
M2.3	3	20	0.00170961	RBCs	3
M2.3	3	0	0	Platelets	3
M2.3	3	1	0.0457637	Platelets	3
M2.3	3	2	0.0926816	Platelets	3
M2.3	3	3	0.137843	Platelets	3
M2.3	3	4	0.16766	Platelets	3
M2.3	3	5	0.147375	Platelets	3
M2.3	3	6	0.0867997	Platelets	3
M2.3	3	7	0.041367	Platelets	3
M2.3	3	8	0.0192878	Platelets	3
M2.3	3	9	0.00943618	Platelets	3
M2.3	3	10	0.00490535	Platelets	3
M2.3	3	11	0.00269928	Platelets	3
M2.3	3	12	0.00156116	Platelets	3
M2.3	3	13	0.000942493	Platelets	3
M2.3	3	14	0.000590443	Platelets	3
M2.3	3	15	0.000381956	Platelets	3
M2.3	3	16	0.000254113	Platelets	3
M2.3	3	17	0.000173285	Platelets	3
M2.3	3	18	0.00012078	Platelets	3
M2.3	3	19	8.58444e-05	Platelets	3
M2.3	3	20	6.20925e-05	Platelets	3
M3.1	3	0	0	B cells	3
M3.1	3	1	0	B cells	3
M3.1	3	2	0	B cells	3
M3.1	3	3	0	B cells	3
M3.1	3	4	0	B cells	3
M3.1	3	5	0	B cells	3
M3.1	3	6	0	B cells	3
M3.1	3	7	0	B cells	3
M3.1	3	8	0	B cells	3
M3.1	3	9	0	B cells	3
M3.1	3	10	0	B cells	3
M3.1	3	11	0	B cells	3
M3.1	3	12	0	B cells	3
M3.1	3	13	0	B cells	3
M3.1	3	14	0	B cells	3
M3.1	3	15	0	B cells	3
M3.1	3	16	0	B cells	3
M3.1	3	17	0	B cells	3
M3.1	3	18	0	B cells	3
M3.1	3	19	0	B cells	3
M3.1	3	20	0	B cells	3
M3.1	3	0	0	CD4+ T cells	3
M3.1	3	1	0	CD4+ T cells	3
M3.1	3	2	0	CD4+ T cells	3
M3.1	3	3	0	CD4+ T cells	3
M3.1	3	4	0	CD4+ T cells	3
M3.1	3	5	0.00186205	CD4+ T cells	3
M3.1	3	6	0.00396673	CD4+ T cells	3
M3.1	3	7	0.00595343	CD4+ T cells	3
M3.1	3	8	0.00776381	CD4+ T cells	3
M3.1	3	9	0.00935415	CD4+ T cells	3
M3.1	3	10	0.0106989	CD4+ T cells	3
M3.1	3	11	0.0117904	CD4+ T cells	3
M3.1	3	12	0.0126367	CD4+ T cells	3
M3.1	3	13	0.0132567	CD4+ T cells	3
M3.1	3	14	0.0136763	CD4+ T cells	3
M3.1	3	15	0.0139246	CD4+ T cells	3
M3.1	3	16	0.0140304	CD4+ T cells	3
M3.1	3	17	0.014021	CD4+ T cells	3
M3.1	3	18	0.0139205	CD4+ T cells	3
M3.1	3	19	0.0137498	CD4+ T cells	3
M3.1	3	20	0.0135264	CD4+ T cells	3
M3.1	3	0	0	CD8+ T cells	3
M3.1	3	1	0	CD8+ T cells	3
M3.1	3	2	0	CD8+ T cells	3
M3.1	3	3	0	CD8+ T cells	3
M3.1	3	4	0	CD8+ T cells	3
M3.1	3	5	0	CD8+ T cells	3
M3.1	3	6	0	CD8+ T cells	3
M3.1	3	7	0	CD8+ T cells	3
M3.1	3	8	0.00118379	CD8+ T cells	3
M3.1	3	9	0.0024624	CD8+ T cells	3
M3.1	3	10	0.003741	CD8+ T cells	3
M3.1	3	11	0.00501955	CD8+ T cells	3
M3.1	3	12	0.00629777	CD8+ T cells	3
M3.1	3	13	0.00757409	CD8+ T cells	3
M3.1	3	14	0.00884271	CD8+ T cells	3
M3.1	3	15	0.0100858	CD8+ T cells	3
M3.1	3	16	0.0112577	CD8+ T cells	3
M3.1	3	17	0.0122568	CD8+ T cells	3
M3.1	3	18	0.0128951	CD8+ T cells	3
M3.1	3	19	0.0129022	CD8+ T cells	3
M3.1	3	20	0.0120409	CD8+ T cells	3
M3.1	3	0	0	Macrophages	3
M3.1	3	1	0	Macrophages	3
M3.1	3	2	0	Macrophages	3
M3.1	3	3	0	Macrophages	3
M3.1	3	4	0	Macrophages	3
M3.1	3	5	0	Macrophages	3
M3.1	3	6	0	Macrophages	3
M3.1	3	7	0	Macrophages	3
M3.1	3	8	0	Macrophages	3
M3.1	3	9	0	Macrophages	3
M3.1	3	10	0	Macrophages	3
M3.1	3	11	0	Macrophages	3
M3.1	3	12	0	Macrophages	3
M3.1	3	13	0	Macrophages	3
M3.1	3	14	0	Macrophages	3
M3.1	3	15	0	Macrophages	3
M3.1	3	16	0	Macrophages	3
M3.1	3	17	0	Macrophages	3
M3.1	3	18	0	Macrophages	3
M3.1	3	19	0	Macrophages	3
M3.1	3	20	0	Macrophages	3
M3.1	3	0	0	CD11b+ cDCs	3
M3.1	3	1	0	CD11b+ cDCs	3
M3.1	3	2	0	CD11b+ cDCs	3
M3.1	3	3	0	CD11b+ cDCs	3
M3.1	3	4	0	CD11b+ cDCs	3
M3.1	3	5	0.00685228	CD11b+ cDCs	3
M3.1	3	6	0.0136852	CD11b+ cDCs	3
M3.1	3	7	0.0203078	CD11b+ cDCs	3
M3.1	3	8	0.0259564	CD11b+ cDCs	3
M3.1	3	9	0.028999	CD11b+ cDCs	3
M3.1	3	10	0.0278862	CD11b+ cDCs	3
M3.1	3	11	0.0231861	CD11b+ cDCs	3
M3.1	3	12	0.0173474	CD11b+ cDCs	3
M3.1	3	13	0.01229	CD11b+ cDCs	3
M3.1	3	14	0.00856504	CD11b+ cDCs	3
M3.1	3	15	0.00599775	CD11b+ cDCs	3
M3.1	3	16	0.00426142	CD11b+ cDCs	3
M3.1	3	17	0.00308289	CD11b+ cDCs	3
M3.1	3	18	0.00227215	CD11b+ cDCs	3
M3.1	3	19	0.00170475	CD11b+ cDCs	3
M3.1	3	20	0.0013004	CD11b+ cDCs	3
M3.1	3	0	0	Eosinophils	3
M3.1	3	1	0	Eosinophils	3
M3.1	3	2	0	Eosinophils	3
M3.1	3	3	0	Eosinophils	3
M3.1	3	4	0	Eosinophils	3
M3.1	3	5	0	Eosinophils	3
M3.1	3	6	0	Eosinophils	3
M3.1	3	7	0	Eosinophils	3
M3.1	3	8	0	Eosinophils	3
M3.1	3	9	0	Eosinophils	3
M3.1	3	10	0	Eosinophils	3
M3.1	3	11	0	Eosinophils	3
M3.1	3	12	0	Eosinophils	3
M3.1	3	13	0	Eosinophils	3
M3.1	3	14	0	Eosinophils	3
M3.1	3	15	0	Eosinophils	3
M3.1	3	16	0	Eosinophils	3
M3.1	3	17	0	Eosinophils	3
M3.1	3	18	0	Eosinophils	3
M3.1	3	19	0	Eosinophils	3
M3.1	3	20	0	Eosinophils	3
M3.1	3	0	0	Neutrophils	3
M3.1	3	1	0	Neutrophils	3
M3.1	3	2	0	Neutrophils	3
M3.1	3	3	0	Neutrophils	3
M3.1	3	4	0	Neutrophils	3
M3.1	3	5	0	Neutrophils	3
M3.1	3	6	0	Neutrophils	3
M3.1	3	7	0	Neutrophils	3
M3.1	3	8	0	Neutrophils	3
M3.1	3	9	0	Neutrophils	3
M3.1	3	10	0	Neutrophils	3
M3.1	3	11	0	Neutrophils	3
M3.1	3	12	0	Neutrophils	3
M3.1	3	13	0	Neutrophils	3
M3.1	3	14	0	Neutrophils	3
M3.1	3	15	0	Neutrophils	3
M3.1	3	16	0	Neutrophils	3
M3.1	3	17	0	Neutrophils	3
M3.1	3	18	0	Neutrophils	3
M3.1	3	19	0	Neutrophils	3
M3.1	3	20	0	Neutrophils	3
M3.1	3	0	0	RBCs	3
M3.1	3	1	0	RBCs	3
M3.1	3	2	0	RBCs	3
M3.1	3	3	0	RBCs	3
M3.1	3	4	0	RBCs	3
M3.1	3	5	0.00561455	RBCs	3
M3.1	3	6	0.0112039	RBCs	3
M3.1	3	7	0.016019	RBCs	3
M3.1	3	8	0.0189654	RBCs	3
M3.1	3	9	0.0193	RBCs	3
M3.1	3	10	0.0174528	RBCs	3
M3.1	3	11	0.0146051	RBCs	3
M3.1	3	12	0.0117322	RBCs	3
M3.1	3	13	0.00927921	RBCs	3
M3.1	3	14	0.00733314	RBCs	3
M3.1	3	15	0.00583433	RBCs	3
M3.1	3	16	0.004689	RBCs	3
M3.1	3	17	0.0038112	RBCs	3
M3.1	3	18	0.00313296	RBCs	3
M3.1	3	19	0.00260343	RBCs	3
M3.1	3	20	0.00218539	RBCs	3
M3.1	3	0	0	Platelets	3
M3.1	3	1	0.00585179	Platelets	3
M3.1	3	2	0.0127294	Platelets	3
M3.1	3	3	0.0186083	Platelets	3
M3.1	3	4	0.0216044	Platelets	3
M3.1	3	5	0.02054	Platelets	3
M3.1	3	6	0.0167829	Platelets	3
M3.1	3	7	0.0126052	Platelets	3
M3.1	3	8	0.00918051	Platelets	3
M3.1	3	9	0.00668133	Platelets	3
M3.1	3	10	0.0049251	Platelets	3
M3.1	3	11	0.00369517	Platelets	3
M3.1	3	12	0.00282423	Platelets	3
M3.1	3	13	0.00219717	Platelets	3
M3.1	3	14	0.00173747	Platelets	3
M3.1	3	15	0.00139442	Platelets	3
M3.1	3	16	0.0011341	Platelets	3
M3.1	3	17	0.000933462	Platelets	3
M3.1	3	18	0.00077663	Platelets	3
M3.1	3	19	0.000652445	Platelets	3
M3.1	3	20	0.000552947	Platelets	3
M3.2	2	0	0	B cells	2
M3.2	2	1	0	B cells	2
M3.2	2	2	0	B cells	2
M3.2	2	3	0	B cells	2
M3.2	2	4	0	B cells	2
M3.2	2	5	0	B cells	2
M3.2	2	6	0	B cells	2
M3.2	2	7	0	B cells	2
M3.2	2	8	0.00521147	B cells	2
M3.2	2	9	0.0812431	B cells	2
M3.2	2	10	0.156781	B cells	2
M3.2	2	11	0.230961	B cells	2
M3.2	2	12	0.302653	B cells	2
M3.2	2	13	0.370578	B cells	2
M3.2	2	14	0.43344	B cells	2
M3.2	2	15	0.490051	B cells	2
M3.2	2	16	0.539448	B cells	2
M3.2	2	17	0.580971	B cells	2
M3.2	2	18	0.614313	B cells	2
M3.2	2	19	0.639517	B cells	2
M3.2	2	20	0.656936	B cells	2
M3.2	2	0	0	CD4+ T cells	2
M3.2	2	1	0	CD4+ T cells	2
M3.2	2	2	0	CD4+ T cells	2
M3.2	2	3	0	CD4+ T cells	2
M3.2	2	4	0	CD4+ T cells	2
M3.2	2	5	0	CD4+ T cells	2
M3.2	2	6	0	CD4+ T cells	2
M3.2	2	7	0	CD4+ T cells	2
M3.2	2	8	0	CD4+ T cells	2
M3.2	2	9	0.0177273	CD4+ T cells	2
M3.2	2	10	0.0897791	CD4+ T cells	2
M3.2	2	11	0.161828	CD4+ T cells	2
M3.2	2	12	0.233842	CD4+ T cells	2
M3.2	2	13	0.305667	CD4+ T cells	2
M3.2	2	14	0.376815	CD4+ T cells	2
M3.2	2	15	0.446092	CD4+ T cells	2
M3.2	2	16	0.511077	CD4+ T cells	2
M3.2	2	17	0.567592	CD4+ T cells	2
M3.2	2	18	0.609561	CD4+ T cells	2
M3.2	2	19	0.629922	CD4+ T cells	2
M3.2	2	20	0.623047	CD4+ T cells	2
M3.2	2	0	0	CD8+ T cells	2
M3.2	2	1	0	CD8+ T cells	2
M3.2	2	2	0	CD8+ T cells	2
M3.2	2	3	0	CD8+ T cells	2
M3.2	2	4	0	CD8+ T cells	2
M3.2	2	5	0	CD8+ T cells	2
M3.2	2	6	0	CD8+ T cells	2
M3.2	2	7	0	CD8+ T cells	2
M3.2	2	8	0	CD8+ T cells	2
M3.2	2	9	0	CD8+ T cells	2
M3.2	2	10	0	CD8+ T cells	2
M3.2	2	11	0	CD8+ T cells	2
M3.2	2	12	0.0519033	CD8+ T cells	2
M3.2	2	13	0.131585	CD8+ T cells	2
M3.2	2	14	0.208411	CD8+ T cells	2
M3.2	2	15	0.279313	CD8+ T cells	2
M3.2	2	16	0.341026	CD8+ T cells	2
M3.2	2	17	0.390845	CD8+ T cells	2
M3.2	2	18	0.427223	CD8+ T cells	2
M3.2	2	19	0.450022	CD8+ T cells	2
M3.2	2	20	0.460362	CD8+ T cells	2
M3.2	2	0	0	Macrophages	2
M3.2	2	1	0	Macrophages	2
M3.2	2	2	0	Macrophages	2
M3.2	2	3	0	Macrophages	2
M3.2	2	4	0	Macrophages	2
M3.2	2	5	0.296998	Macrophages	2
M3.2	2	6	0.486964	Macrophages	2
M3.2	2	7	0.613899	Macrophages	2
M3.2	2	8	0.702563	Macrophages	2
M3.2	2	9	0.766788	Macrophages	2
M3.2	2	10	0.814687	Macrophages	2
M3.2	2	11	0.851257	Macrophages	2
M3.2	2	12	0.879714	Macrophages	2
M3.2	2	13	0.902204	Macrophages	2
M3.2	2	14	0.920204	Macrophages	2
M3.2	2	15	0.934761	Macrophages	2
M3.2	2	16	0.946634	Macrophages	2
M3.2	2	17	0.956382	Macrophages	2
M3.2	2	18	0.964427	Macrophages	2
M3.2	2	19	0.971094	Macrophages	2
M3.2	2	20	0.976632	Macrophages	2
M3.2	2	0	0	CD11b+ cDCs	2
M3.2	2	1	0	CD11b+ cDCs	2
M3.2	2	2	0	CD11b+ cDCs	2
M3.2	2	3	0	CD11b+ cDCs	2
M3.2	2	4	0	CD11b+ cDCs	2
M3.2	2	5	0.02924	CD11b+ cDCs	2
M3.2	2	6	0.143246	CD11b+ cDCs	2
M3.2	2	7	0.254938	CD11b+ cDCs	2
M3.2	2	8	0.362006	CD11b+ cDCs	2
M3.2	2	9	0.462156	CD11b+ cDCs	2
M3.2	2	10	0.553375	CD11b+ cDCs	2
M3.2	2	11	0.634122	CD11b+ cDCs	2
M3.2	2	12	0.703429	CD11b+ cDCs	2
M3.2	2	13	0.760922	CD11b+ cDCs	2
M3.2	2	14	0.80677	CD11b+ cDCs	2
M3.2	2	15	0.841582	CD11b+ cDCs	2
M3.2	2	16	0.866286	CD11b+ cDCs	2
M3.2	2	17	0.882002	CD11b+ cDCs	2
M3.2	2	18	0.889936	CD11b+ cDCs	2
M3.2	2	19	0.89129	CD11b+ cDCs	2
M3.2	2	20	0.887207	CD11b+ cDCs	2
M3.2	2	0	0	Eosinophils	2
M3.2	2	1	0	Eosinophils	2
M3.2	2	2	0	Eosinophils	2
M3.2	2	3	0	Eosinophils	2
M3.2	2	4	0	Eosinophils	2
M3.2	2	5	0.362888	Eosinophils	2
M3.2	2	6	0.551367	Eosinophils	2
M3.2	2	7	0.659494	Eosinophils	2
M3.2	2	8	0.726675	Eosinophils	2
M3.2	2	9	0.770868	Eosinophils	2
M3.2	2	10	0.801156	Eosinophils	2
M3.2	2	11	0.822538	Eosinophils	2
M3.2	2	12	0.837957	Eosinophils	2
M3.2	2	13	0.849234	Eosinophils	2
M3.2	2	14	0.857553	Eosinophils	2
M3.2	2	15	0.863706	Eosinophils	2
M3.2	2	16	0.868242	Eosinophils	2
M3.2	2	17	0.87155	Eosinophils	2
M3.2	2	18	0.873913	Eosinophils	2
M3.2	2	19	0.875539	Eosinophils	2
M3.2	2	20	0.876585	Eosinophils	2
M3.2	2	0	0	Neutrophils	2
M3.2	2	1	0	Neutrophils	2
M3.2	2	2	0	Neutrophils	2
M3.2	2	3	0	Neutrophils	2
M3.2	2	4	0	Neutrophils	2
M3.2	2	5	0.124801	Neutrophils	2
M3.2	2	6	0.257593	Neutrophils	2
M3.2	2	7	0.385153	Neutrophils	2
M3.2	2	8	0.504022	Neutrophils	2
M3.2	2	9	0.611025	Neutrophils	2
M3.2	2	10	0.703687	Neutrophils	2
M3.2	2	11	0.780502	Neutrophils	2
M3.2	2	12	0.841	Neutrophils	2
M3.2	2	13	0.885656	Neutrophils	2
M3.2	2	14	0.915684	Neutrophils	2
M3.2	2	15	0.932773	Neutrophils	2
M3.2	2	16	0.938853	Neutrophils	2
M3.2	2	17	0.935884	Neutrophils	2
M3.2	2	18	0.925723	Neutrophils	2
M3.2	2	19	0.910034	Neutrophils	2
M3.2	2	20	0.89025	Neutrophils	2
M3.2	2	0	0	RBCs	2
M3.2	2	1	0	RBCs	2
M3.2	2	2	0	RBCs	2
M3.2	2	3	0	RBCs	2
M3.2	2	4	0	RBCs	2
M3.2	2	5	0	RBCs	2
M3.2	2	6	0	RBCs	2
M3.2	2	7	0	RBCs	2
M3.2	2	8	0.0504249	RBCs	2
M3.2	2	9	0.181217	RBCs	2
M3.2	2	10	0.310328	RBCs	2
M3.2	2	11	0.435261	RBCs	2
M3.2	2	12	0.552789	RBCs	2
M3.2	2	13	0.659404	RBCs	2
M3.2	2	14	0.751836	RBCs	2
M3.2	2	15	0.827552	RBCs	2
M3.2	2	16	0.885117	RBCs	2
M3.2	2	17	0.924341	RBCs	2
M3.2	2	18	0.946195	RBCs	2
M3.2	2	19	0.952545	RBCs	2
M3.2	2	20	0.945801	RBCs	2
M3.2	2	0	0	Platelets	2
M3.2	2	1	0	Platelets	2
M3.2	2	2	0	Platelets	2
M3.2	2	3	0	Platelets	2
M3.2	2	4	0	Platelets	2
M3.2	2	5	0.128215	Platelets	2
M3.2	2	6	0.268593	Platelets	2
M3.2	2	7	0.392237	Platelets	2
M3.2	2	8	0.494393	Platelets	2
M3.2	2	9	0.573634	Platelets	2
M3.2	2	10	0.631126	Platelets	2
M3.2	2	11	0.669598	Platelets	2
M3.2	2	12	0.692413	Platelets	2
M3.2	2	13	0.702926	Platelets	2
M3.2	2	14	0.704131	Platelets	2
M3.2	2	15	0.698526	Platelets	2
M3.2	2	16	0.688095	Platelets	2
M3.2	2	17	0.674371	Platelets	2
M3.2	2	18	0.658507	Platelets	2
M3.2	2	19	0.641354	Platelets	2
M3.2	2	20	0.623534	Platelets	2
M3.5	1	0	0	B cells	1
M3.5	1	1	0	B cells	1
M3.5	1	2	0	B cells	1
M3.5	1	3	0	B cells	1
M3.5	1	4	0	B cells	1
M3.5	1	5	0	B cells	1
M3.5	1	6	0	B cells	1
M3.5	1	7	0	B cells	1
M3.5	1	8	0	B cells	1
M3.5	1	9	0.00348308	B cells	1
M3.5	1	10	0.00746312	B cells	1
M3.5	1	11	0.010876	B cells	1
M3.5	1	12	0.0127926	B cells	1
M3.5	1	13	0.0126197	B cells	1
M3.5	1	14	0.0108861	B cells	1
M3.5	1	15	0.00866079	B cells	1
M3.5	1	16	0.00664561	B cells	1
M3.5	1	17	0.00505689	B cells	1
M3.5	1	18	0.00387077	B cells	1
M3.5	1	19	0.00299908	B cells	1
M3.5	1	20	0.00235711	B cells	1
M3.5	1	0	0	CD4+ T cells	1
M3.5	1	1	0	CD4+ T cells	1
M3.5	1	2	0	CD4+ T cells	1
M3.5	1	3	0	CD4+ T cells	1
M3.5	1	4	0	CD4+ T cells	1
M3.5	1	5	0	CD4+ T cells	1
M3.5	1	6	0	CD4+ T cells	1
M3.5	1	7	0	CD4+ T cells	1
M3.5	1	8	0	CD4+ T cells	1
M3.5	1	9	0	CD4+ T cells	1
M3.5	1	10	0	CD4+ T cells	1
M3.5	1	11	0	CD4+ T cells	1
M3.5	1	12	0	CD4+ T cells	1
M3.5	1	13	0	CD4+ T cells	1
M3.5	1	14	0	CD4+ T cells	1
M3.5	1	15	0	CD4+ T cells	1
M3.5	1	16	0	CD4+ T cells	1
M3.5	1	17	0	CD4+ T cells	1
M3.5	1	18	0	CD4+ T cells	1
M3.5	1	19	0	CD4+ T cells	1
M3.5	1	20	0	CD4+ T cells	1
M3.5	1	0	0	CD8+ T cells	1
M3.5	1	1	0	CD8+ T cells	1
M3.5	1	2	0	CD8+ T cells	1
M3.5	1	3	0	CD8+ T cells	1
M3.5	1	4	0	CD8+ T cells	1
M3.5	1	5	0	CD8+ T cells	1
M3.5	1	6	0	CD8+ T cells	1
M3.5	1	7	0	CD8+ T cells	1
M3.5	1	8	0	CD8+ T cells	1
M3.5	1	9	0	CD8+ T cells	1
M3.5	1	10	0	CD8+ T cells	1
M3.5	1	11	0	CD8+ T cells	1
M3.5	1	12	0	CD8+ T cells	1
M3.5	1	13	0	CD8+ T cells	1
M3.5	1	14	0	CD8+ T cells	1
M3.5	1	15	0	CD8+ T cells	1
M3.5	1	16	0	CD8+ T cells	1
M3.5	1	17	0	CD8+ T cells	1
M3.5	1	18	0	CD8+ T cells	1
M3.5	1	19	0	CD8+ T cells	1
M3.5	1	20	0	CD8+ T cells	1
M3.5	1	0	0	Macrophages	1
M3.5	1	1	0	Macrophages	1
M3.5	1	2	0	Macrophages	1
M3.5	1	3	0	Macrophages	1
M3.5	1	4	0	Macrophages	1
M3.5	1	5	0.0145658	Macrophages	1
M3.5	1	6	0.0289701	Macrophages	1
M3.5	1	7	0.0422285	Macrophages	1
M3.5	1	8	0.0527023	Macrophages	1
M3.5	1	9	0.0586819	Macrophages	1
M3.5	1	10	0.0595015	Macrophages	1
M3.5	1	11	0.0560397	Macrophages	1
M3.5	1	12	0.0500739	Macrophages	1
M3.5	1	13	0.0432819	Macrophages	1
M3.5	1	14	0.0367408	Macrophages	1
M3.5	1	15	0.0309506	Macrophages	1
M3.5	1	16	0.0260458	Macrophages	1
M3.5	1	17	0.021981	Macrophages	1
M3.5	1	18	0.0186437	Macrophages	1
M3.5	1	19	0.0159094	Macrophages	1
M3.5	1	20	0.0136644	Macrophages	1
M3.5	1	0	0	CD11b+ cDCs	1
M3.5	1	1	0	CD11b+ cDCs	1
M3.5	1	2	0	CD11b+ cDCs	1
M3.5	1	3	0	CD11b+ cDCs	1
M3.5	1	4	0	CD11b+ cDCs	1
M3.5	1	5	0.00143798	CD11b+ cDCs	1
M3.5	1	6	0.0110525	CD11b+ cDCs	1
M3.5	1	7	0.0206671	CD11b+ cDCs	1
M3.5	1	8	0.0302817	CD11b+ cDCs	1
M3.5	1	9	0.0398962	CD11b+ cDCs	1
M3.5	1	10	0.0495108	CD11b+ cDCs	1
M3.5	1	11	0.0591253	CD11b+ cDCs	1
M3.5	1	12	0.0687399	CD11b+ cDCs	1
M3.5	1	13	0.0783545	CD11b+ cDCs	1
M3.5	1	14	0.087969	CD11b+ cDCs	1
M3.5	1	15	0.0975835	CD11b+ cDCs	1
M3.5	1	16	0.107197	CD11b+ cDCs	1
M3.5	1	17	0.116807	CD11b+ cDCs	1
M3.5	1	18	0.126398	CD11b+ cDCs	1
M3.5	1	19	0.135908	CD11b+ cDCs	1
M3.5	1	20	0.145095	CD11b+ cDCs	1
M3.5	1	0	0	Eosinophils	1
M3.5	1	1	0	Eosinophils	1
M3.5	1	2	0	Eosinophils	1
M3.5	1	3	0	Eosinophils	1
M3.5	1	4	0	Eosinophils	1
M3.5	1	5	0.00602263	Eosinophils	1
M3.5	1	6	0.0163006	Eosinophils	1
M3.5	1	7	0.0198027	Eosinophils	1
M3.5	1	8	0.0206972	Eosinophils	1
M3.5	1	9	0.0206228	Eosinophils	1
M3.5	1	10	0.0201856	Eosinophils	1
M3.5	1	11	0.0196227	Eosinophils	1
M3.5	1	12	0.0190317	Eosinophils	1
M3.5	1	13	0.0184534	Eosinophils	1
M3.5	1	14	0.0179044	Eosinophils	1
M3.5	1	15	0.0173903	Eosinophils	1
M3.5	1	16	0.0169118	Eosinophils	1
M3.5	1	17	0.0164672	Eosinophils	1
M3.5	1	18	0.0160543	Eosinophils	1
M3.5	1	19	0.0156703	Eosinophils	1
M3.5	1	20	0.0153126	Eosinophils	1
M3.5	1	0	0	Neutrophils	1
M3.5	1	1	0	Neutrophils	1
M3.5	1	2	0	Neutrophils	1
M3.5	1	3	0	Neutrophils	1
M3.5	1	4	0	Neutrophils	1
M3.5	1	5	0.0108866	Neutrophils	1
M3.5	1	6	0.019595	Neutrophils	1
M3.5	1	7	0.02659	Neutrophils	1
M3.5	1	8	0.0322702	Neutrophils	1
M3.5	1	9	0.0369365	Neutrophils	1
M3.5	1	10	0.0408127	Neutrophils	1
M3.5	1	11	0.0440652	Neutrophils	1
M3.5	1	12	0.0468195	Neutrophils	1
M3.5	1	13	0.0491712	Neutrophils	1
M3.5	1	14	0.0511941	Neutrophils	1
M3.5	1	15	0.0529457	Neutrophils	1
M3.5	1	16	0.0544716	Neutrophils	1
M3.5	1	17	0.0558079	Neutrophils	1
M3.5	1	18	0.0569839	Neutrophils	1
M3.5	1	19	0.0580235	Neutrophils	1
M3.5	1	20	0.0589461	Neutrophils	1
M3.5	1	0	0	RBCs	1
M3.5	1	1	0	RBCs	1
M3.5	1	2	0	RBCs	1
M3.5	1	3	0	RBCs	1
M3.5	1	4	0	RBCs	1
M3.5	1	5	0	RBCs	1
M3.5	1	6	0	RBCs	1
M3.5	1	7	0.0011316	RBCs	1
M3.5	1	8	0.00833599	RBCs	1
M3.5	1	9	0.0148529	RBCs	1
M3.5	1	10	0.0202923	RBCs	1
M3.5	1	11	0.0244953	RBCs	1
M3.5	1	12	0.0274961	RBCs	1
M3.5	1	13	0.029448	RBCs	1
M3.5	1	14	0.030552	RBCs	1
M3.5	1	15	0.0310083	RBCs	1
M3.5	1	16	0.0309916	RBCs	1
M3.5	1	17	0.0306427	RBCs	1
M3.5	1	18	0.0300697	RBCs	1
M3.5	1	19	0.0293526	RBCs	1
M3.5	1	20	0.0285492	RBCs	1
M3.5	1	0	0	Platelets	1
M3.5	1	1	0	Platelets	1
M3.5	1	2	0	Platelets	1
M3.5	1	3	0	Platelets	1
M3.5	1	4	0.00757829	Platelets	1
M3.5	1	5	0.0187228	Platelets	1
M3.5	1	6	0.0260968	Platelets	1
M3.5	1	7	0.0303109	Platelets	1
M3.5	1	8	0.0323587	Platelets	1
M3.5	1	9	0.0330569	Platelets	1
M3.5	1	10	0.0329584	Platelets	1
M3.5	1	11	0.032409	Platelets	1
M3.5	1	12	0.0316176	Platelets	1
M3.5	1	13	0.0307088	Platelets	1
M3.5	1	14	0.0297556	Platelets	1
M3.5	1	15	0.0288007	Platelets	1
M3.5	1	16	0.0278682	Platelets	1
M3.5	1	17	0.0269711	Platelets	1
M3.5	1	18	0.0261159	Platelets	1
M3.5	1	19	0.0253052	Platelets	1
M3.5	1	20	0.024539	Platelets	1
M5.1	3	0	0	B cells	3
M5.1	3	1	0	B cells	3
M5.1	3	2	0	B cells	3
M5.1	3	3	0	B cells	3
M5.1	3	4	0	B cells	3
M5.1	3	5	0.13748	B cells	3
M5.1	3	6	0.330984	B cells	3
M5.1	3	7	0.4529	B cells	3
M5.1	3	8	0.51632	B cells	3
M5.1	3	9	0.541534	B cells	3
M5.1	3	10	0.544417	B cells	3
M5.1	3	11	0.53513	B cells	3
M5.1	3	12	0.519667	B cells	3
M5.1	3	13	0.501426	B cells	3
M5.1	3	14	0.482297	B cells	3
M5.1	3	15	0.463303	B cells	3
M5.1	3	16	0.444978	B cells	3
M5.1	3	17	0.42758	B cells	3
M5.1	3	18	0.41121	B cells	3
M5.1	3	19	0.395885	B cells	3
M5.1	3	20	0.381574	B cells	3
M5.1	3	0	0	CD4+ T cells	3
M5.1	3	1	0	CD4+ T cells	3
M5.1	3	2	0	CD4+ T cells	3
M5.1	3	3	0	CD4+ T cells	3
M5.1	3	4	0	CD4+ T cells	3
M5.1	3	5	0.0128604	CD4+ T cells	3
M5.1	3	6	0.0690505	CD4+ T cells	3
M5.1	3	7	0.125021	CD4+ T cells	3
M5.1	3	8	0.179847	CD4+ T cells	3
M5.1	3	9	0.231309	CD4+ T cells	3
M5.1	3	10	0.275627	CD4+ T cells	3
M5.1	3	11	0.308004	CD4+ T cells	3
M5.1	3	12	0.324246	CD4+ T cells	3
M5.1	3	13	0.322833	CD4+ T cells	3
M5.1	3	14	0.305928	CD4+ T cells	3
M5.1	3	15	0.278434	CD4+ T cells	3
M5.1	3	16	0.245893	CD4+ T cells	3
M5.1	3	17	0.212777	CD4+ T cells	3
M5.1	3	18	0.18188	CD4+ T cells	3
M5.1	3	19	0.154526	CD4+ T cells	3
M5.1	3	20	0.131054	CD4+ T cells	3
M5.1	3	0	0	CD8+ T cells	3
M5.1	3	1	0	CD8+ T cells	3
M5.1	3	2	0	CD8+ T cells	3
M5.1	3	3	0	CD8+ T cells	3
M5.1	3	4	0	CD8+ T cells	3
M5.1	3	5	0	CD8+ T cells	3
M5.1	3	6	0	CD8+ T cells	3
M5.1	3	7	0.0167762	CD8+ T cells	3
M5.1	3	8	0.0629869	CD8+ T cells	3
M5.1	3	9	0.1076	CD8+ T cells	3
M5.1	3	10	0.148622	CD8+ T cells	3
M5.1	3	11	0.18395	CD8+ T cells	3
M5.1	3	12	0.211924	CD8+ T cells	3
M5.1	3	13	0.231722	CD8+ T cells	3
M5.1	3	14	0.243464	CD8+ T cells	3
M5.1	3	15	0.248045	CD8+ T cells	3
M5.1	3	16	0.246811	CD8+ T cells	3
M5.1	3	17	0.241232	CD8+ T cells	3
M5.1	3	18	0.232674	CD8+ T cells	3
M5.1	3	19	0.222273	CD8+ T cells	3
M5.1	3	20	0.210904	CD8+ T cells	3
M5.1	3	0	0	Macrophages	3
M5.1	3	1	0.028141	Macrophages	3
M5.1	3	2	0.0966898	Macrophages	3
M5.1	3	3	0.128273	Macrophages	3
M5.1	3	4	0.130878	Macrophages	3
M5.1	3	5	0.120964	Macrophages	3
M5.1	3	6	0.107963	Macrophages	3
M5.1	3	7	0.0955014	Macrophages	3
M5.1	3	8	0.0846065	Macrophages	3
M5.1	3	9	0.0753702	Macrophages	3
M5.1	3	10	0.0676015	Macrophages	3
M5.1	3	11	0.0610562	Macrophages	3
M5.1	3	12	0.05551	Macrophages	3
M5.1	3	13	0.0507758	Macrophages	3
M5.1	3	14	0.0467034	Macrophages	3
M5.1	3	15	0.0431734	Macrophages	3
M5.1	3	16	0.0400911	Macrophages	3
M5.1	3	17	0.0373813	Macrophages	3
M5.1	3	18	0.0349837	Macrophages	3
M5.1	3	19	0.03285	Macrophages	3
M5.1	3	20	0.0309408	Macrophages	3
M5.1	3	0	0	CD11b+ cDCs	3
M5.1	3	1	0	CD11b+ cDCs	3
M5.1	3	2	0	CD11b+ cDCs	3
M5.1	3	3	0	CD11b+ cDCs	3
M5.1	3	4	0.00183874	CD11b+ cDCs	3
M5.1	3	5	0.0571827	CD11b+ cDCs	3
M5.1	3	6	0.100732	CD11b+ cDCs	3
M5.1	3	7	0.12546	CD11b+ cDCs	3
M5.1	3	8	0.13331	CD11b+ cDCs	3
M5.1	3	9	0.130457	CD11b+ cDCs	3
M5.1	3	10	0.122392	CD11b+ cDCs	3
M5.1	3	11	0.112512	CD11b+ cDCs	3
M5.1	3	12	0.102551	CD11b+ cDCs	3
M5.1	3	13	0.0932626	CD11b+ cDCs	3
M5.1	3	14	0.0849066	CD11b+ cDCs	3
M5.1	3	15	0.077512	CD11b+ cDCs	3
M5.1	3	16	0.0710118	CD11b+ cDCs	3
M5.1	3	17	0.0653061	CD11b+ cDCs	3
M5.1	3	18	0.0602909	CD11b+ cDCs	3
M5.1	3	19	0.0558698	CD11b+ cDCs	3
M5.1	3	20	0.0519577	CD11b+ cDCs	3
M5.1	3	0	0	Eosinophils	3
M5.1	3	1	0	Eosinophils	3
M5.1	3	2	0	Eosinophils	3
M5.1	3	3	0	Eosinophils	3
M5.1	3	4	0	Eosinophils	3
M5.1	3	5	0	Eosinophils	3
M5.1	3	6	0	Eosinophils	3
M5.1	3	7	0	Eosinophils	3
M5.1	3	8	0	Eosinophils	3
M5.1	3	9	0	Eosinophils	3
M5.1	3	10	0	Eosinophils	3
M5.1	3	11	0	Eosinophils	3
M5.1	3	12	0	Eosinophils	3
M5.1	3	13	0.00293062	Eosinophils	3
M5.1	3	14	0.00588305	Eosinophils	3
M5.1	3	15	0.00871172	Eosinophils	3
M5.1	3	16	0.0113826	Eosinophils	3
M5.1	3	17	0.0138723	Eosinophils	3
M5.1	3	18	0.0161666	Eosinophils	3
M5.1	3	19	0.0182587	Eosinophils	3
M5.1	3	20	0.0201479	Eosinophils	3
M5.1	3	0	0	Neutrophils	3
M5.1	3	1	0	Neutrophils	3
M5.1	3	2	0	Neutrophils	3
M5.1	3	3	0	Neutrophils	3
M5.1	3	4	0	Neutrophils	3
M5.1	3	5	0.0553412	Neutrophils	3
M5.1	3	6	0.108784	Neutrophils	3
M5.1	3	7	0.151081	Neutrophils	3
M5.1	3	8	0.166454	Neutrophils	3
M5.1	3	9	0.15066	Neutrophils	3
M5.1	3	10	0.119098	Neutrophils	3
M5.1	3	11	0.0880976	Neutrophils	3
M5.1	3	12	0.0639492	Neutrophils	3
M5.1	3	13	0.0466741	Neutrophils	3
M5.1	3	14	0.0345992	Neutrophils	3
M5.1	3	15	0.0261308	Neutrophils	3
M5.1	3	16	0.0201075	Neutrophils	3
M5.1	3	17	0.0157462	Neutrophils	3
M5.1	3	18	0.0125295	Neutrophils	3
M5.1	3	19	0.0101144	Neutrophils	3
M5.1	3	20	0.00827103	Neutrophils	3
M5.1	3	0	0	RBCs	3
M5.1	3	1	0	RBCs	3
M5.1	3	2	0	RBCs	3
M5.1	3	3	0	RBCs	3
M5.1	3	4	0	RBCs	3
M5.1	3	5	0.0181722	RBCs	3
M5.1	3	6	0.0373871	RBCs	3
M5.1	3	7	0.0539037	RBCs	3
M5.1	3	8	0.065588	RBCs	3
M5.1	3	9	0.071347	RBCs	3
M5.1	3	10	0.0717011	RBCs	3
M5.1	3	11	0.0682463	RBCs	3
M5.1	3	12	0.0627285	RBCs	3
M5.1	3	13	0.0564765	RBCs	3
M5.1	3	14	0.0502957	RBCs	3
M5.1	3	15	0.0445874	RBCs	3
M5.1	3	16	0.0395029	RBCs	3
M5.1	3	17	0.0350597	RBCs	3
M5.1	3	18	0.0312131	RBCs	3
M5.1	3	19	0.027895	RBCs	3
M5.1	3	20	0.0250332	RBCs	3
M5.1	3	0	0	Platelets	3
M5.1	3	1	0.00647782	Platelets	3
M5.1	3	2	0.0157777	Platelets	3
M5.1	3	3	0.0240787	Platelets	3
M5.1	3	4	0.030593	Platelets	3
M5.1	3	5	0.034842	Platelets	3
M5.1	3	6	0.0368338	Platelets	3
M5.1	3	7	0.0369682	Platelets	3
M5.1	3	8	0.0358054	Platelets	3
M5.1	3	9	0.0338716	Platelets	3
M5.1	3	10	0.0315682	Platelets	3
M5.1	3	11	0.0291623	Platelets	3
M5.1	3	12	0.0268129	Platelets	3
M5.1	3	13	0.0246044	Platelets	3
M5.1	3	14	0.022574	Platelets	3
M5.1	3	15	0.0207318	Platelets	3
M5.1	3	16	0.0190724	Platelets	3
M5.1	3	17	0.0175835	Platelets	3
M5.1	3	18	0.0162492	Platelets	3
M5.1	3	19	0.0150535	Platelets	3
M5.1	3	20	0.0139807	Platelets	3
M5.2	3	0	0	B cells	3
M5.2	3	1	0	B cells	3
M5.2	3	2	0	B cells	3
M5.2	3	3	0	B cells	3
M5.2	3	4	0	B cells	3
M5.2	3	5	0.0210527	B cells	3
M5.2	3	6	0.0443414	B cells	3
M5.2	3	7	0.0633017	B cells	3
M5.2	3	8	0.0770379	B cells	3
M5.2	3	9	0.0857736	B cells	3
M5.2	3	10	0.0903797	B cells	3
M5.2	3	11	0.0919106	B cells	3
M5.2	3	12	0.0913241	B cells	3
M5.2	3	13	0.0893756	B cells	3
M5.2	3	14	0.0866129	B cells	3
M5.2	3	15	0.0834126	B cells	3
M5.2	3	16	0.0800229	B cells	3
M5.2	3	17	0.0766026	B cells	3
M5.2	3	18	0.073249	B cells	3
M5.2	3	19	0.0700195	B cells	3
M5.2	3	20	0.0669448	B cells	3
M5.2	3	0	0	CD4+ T cells	3
M5.2	3	1	0	CD4+ T cells	3
M5.2	3	2	0	CD4+ T cells	3
M5.2	3	3	0	CD4+ T cells	3
M5.2	3	4	0	CD4+ T cells	3
M5.2	3	5	0	CD4+ T cells	3
M5.2	3	6	0.0201465	CD4+ T cells	3
M5.2	3	7	0.0657269	CD4+ T cells	3
M5.2	3	8	0.110971	CD4+ T cells	3
M5.2	3	9	0.155117	CD4+ T cells	3
M5.2	3	10	0.196875	CD4+ T cells	3
M5.2	3	11	0.234506	CD4+ T cells	3
M5.2	3	12	0.266074	CD4+ T cells	3
M5.2	3	13	0.289845	CD4+ T cells	3
M5.2	3	14	0.304716	CD4+ T cells	3
M5.2	3	15	0.310507	CD4+ T cells	3
M5.2	3	16	0.307987	CD4+ T cells	3
M5.2	3	17	0.298639	CD4+ T cells	3
M5.2	3	18	0.284292	CD4+ T cells	3
M5.2	3	19	0.266762	CD4+ T cells	3
M5.2	3	20	0.247616	CD4+ T cells	3
M5.2	3	0	0	CD8+ T cells	3
M5.2	3	1	0	CD8+ T cells	3
M5.2	3	2	0	CD8+ T cells	3
M5.2	3	3	0	CD8+ T cells	3
M5.2	3	4	0	CD8+ T cells	3
M5.2	3	5	0	CD8+ T cells	3
M5.2	3	6	0	CD8+ T cells	3
M5.2	3	7	0	CD8+ T cells	3
M5.2	3	8	0.0103699	CD8+ T cells	3
M5.2	3	9	0.0435667	CD8+ T cells	3
M5.2	3	10	0.0761935	CD8+ T cells	3
M5.2	3	11	0.10732	CD8+ T cells	3
M5.2	3	12	0.135741	CD8+ T cells	3
M5.2	3	13	0.160208	CD8+ T cells	3
M5.2	3	14	0.179694	CD8+ T cells	3
M5.2	3	15	0.193615	CD8+ T cells	3
M5.2	3	16	0.201927	CD8+ T cells	3
M5.2	3	17	0.20508	CD8+ T cells	3
M5.2	3	18	0.203871	CD8+ T cells	3
M5.2	3	19	0.19926	CD8+ T cells	3
M5.2	3	20	0.192204	CD8+ T cells	3
M5.2	3	0	0	Macrophages	3
M5.2	3	1	0	Macrophages	3
M5.2	3	2	0	Macrophages	3
M5.2	3	3	0	Macrophages	3
M5.2	3	4	0	Macrophages	3
M5.2	3	5	0	Macrophages	3
M5.2	3	6	0	Macrophages	3
M5.2	3	7	0	Macrophages	3
M5.2	3	8	0	Macrophages	3
M5.2	3	9	0.00299002	Macrophages	3
M5.2	3	10	0.00601709	Macrophages	3
M5.2	3	11	0.00894642	Macrophages	3
M5.2	3	12	0.0109296	Macrophages	3
M5.2	3	13	0.00955643	Macrophages	3
M5.2	3	14	0.00542327	Macrophages	3
M5.2	3	15	0.00245502	Macrophages	3
M5.2	3	16	0.001092	Macrophages	3
M5.2	3	17	0.000513118	Macrophages	3
M5.2	3	18	0.000257549	Macrophages	3
M5.2	3	19	0.000137371	Macrophages	3
M5.2	3	20	7.72409e-05	Macrophages	3
M5.2	3	0	0	CD11b+ cDCs	3
M5.2	3	1	0	CD11b+ cDCs	3
M5.2	3	2	0	CD11b+ cDCs	3
M5.2	3	3	0	CD11b+ cDCs	3
M5.2	3	4	0	CD11b+ cDCs	3
M5.2	3	5	0.00807039	CD11b+ cDCs	3
M5.2	3	6	0.0167703	CD11b+ cDCs	3
M5.2	3	7	0.0248526	CD11b+ cDCs	3
M5.2	3	8	0.0296437	CD11b+ cDCs	3
M5.2	3	9	0.0270574	CD11b+ cDCs	3
M5.2	3	10	0.0189079	CD11b+ cDCs	3
M5.2	3	11	0.0113702	CD11b+ cDCs	3
M5.2	3	12	0.00659412	CD11b+ cDCs	3
M5.2	3	13	0.0038955	CD11b+ cDCs	3
M5.2	3	14	0.0023849	CD11b+ cDCs	3
M5.2	3	15	0.0015165	CD11b+ cDCs	3
M5.2	3	16	0.000998885	CD11b+ cDCs	3
M5.2	3	17	0.00067892	CD11b+ cDCs	3
M5.2	3	18	0.000474353	CD11b+ cDCs	3
M5.2	3	19	0.000339543	CD11b+ cDCs	3
M5.2	3	20	0.000248279	CD11b+ cDCs	3
M5.2	3	0	0	Eosinophils	3
M5.2	3	1	0	Eosinophils	3
M5.2	3	2	0	Eosinophils	3
M5.2	3	3	0	Eosinophils	3
M5.2	3	4	0	Eosinophils	3
M5.2	3	5	0	Eosinophils	3
M5.2	3	6	0	Eosinophils	3
M5.2	3	7	0	Eosinophils	3
M5.2	3	8	0	Eosinophils	3
M5.2	3	9	0	Eosinophils	3
M5.2	3	10	0	Eosinophils	3
M5.2	3	11	0	Eosinophils	3
M5.2	3	12	0	Eosinophils	3
M5.2	3	13	0	Eosinophils	3
M5.2	3	14	0	Eosinophils	3
M5.2	3	15	0	Eosinophils	3
M5.2	3	16	0	Eosinophils	3
M5.2	3	17	0	Eosinophils	3
M5.2	3	18	0	Eosinophils	3
M5.2	3	19	0	Eosinophils	3
M5.2	3	20	0	Eosinophils	3
M5.2	3	0	0	Neutrophils	3
M5.2	3	1	0	Neutrophils	3
M5.2	3	2	0	Neutrophils	3
M5.2	3	3	0	Neutrophils	3
M5.2	3	4	0	Neutrophils	3
M5.2	3	5	0.00268609	Neutrophils	3
M5.2	3	6	0.0151555	Neutrophils	3
M5.2	3	7	0.0173952	Neutrophils	3
M5.2	3	8	0.0163974	Neutrophils	3
M5.2	3	9	0.0148554	Neutrophils	3
M5.2	3	10	0.0134086	Neutrophils	3
M5.2	3	11	0.0121702	Neutrophils	3
M5.2	3	12	0.0111302	Neutrophils	3
M5.2	3	13	0.0102557	Neutrophils	3
M5.2	3	14	0.00951439	Neutrophils	3
M5.2	3	15	0.00887992	Neutrophils	3
M5.2	3	16	0.00833147	Neutrophils	3
M5.2	3	17	0.00785295	Neutrophils	3
M5.2	3	18	0.00743185	Neutrophils	3
M5.2	3	19	0.00705839	Neutrophils	3
M5.2	3	20	0.00672487	Neutrophils	3
M5.2	3	0	0	RBCs	3
M5.2	3	1	0	RBCs	3
M5.2	3	2	0	RBCs	3
M5.2	3	3	0	RBCs	3
M5.2	3	4	0	RBCs	3
M5.2	3	5	0.0370985	RBCs	3
M5.2	3	6	0.0771629	RBCs	3
M5.2	3	7	0.114285	RBCs	3
M5.2	3	8	0.136199	RBCs	3
M5.2	3	9	0.124735	RBCs	3
M5.2	3	10	0.0880921	RBCs	3
M5.2	3	11	0.0537118	RBCs	3
M5.2	3	12	0.0315624	RBCs	3
M5.2	3	13	0.0188601	RBCs	3
M5.2	3	14	0.0116613	RBCs	3
M5.2	3	15	0.00747983	RBCs	3
M5.2	3	16	0.00496523	RBCs	3
M5.2	3	17	0.0033986	RBCs	3
M5.2	3	18	0.00238993	RBCs	3
M5.2	3	19	0.00172096	RBCs	3
M5.2	3	20	0.0012654	RBCs	3
M5.2	3	0	0	Platelets	3
M5.2	3	1	0.0140796	Platelets	3
M5.2	3	2	0.0287651	Platelets	3
M5.2	3	3	0.0427723	Platelets	3
M5.2	3	4	0.0516954	Platelets	3
M5.2	3	5	0.0458912	Platelets	3
M5.2	3	6	0.0285484	Platelets	3
M5.2	3	7	0.0146628	Platelets	3
M5.2	3	8	0.00732572	Platelets	3
M5.2	3	9	0.00380284	Platelets	3
M5.2	3	10	0.00208121	Platelets	3
M5.2	3	11	0.00119866	Platelets	3
M5.2	3	12	0.000722367	Platelets	3
M5.2	3	13	0.000452807	Platelets	3
M5.2	3	14	0.000293677	Platelets	3
M5.2	3	15	0.000196199	Platelets	3
M5.2	3	16	0.000134519	Platelets	3
M5.2	3	17	9.43608e-05	Platelets	3
M5.2	3	18	6.75459e-05	Platelets	3
M5.2	3	19	4.92336e-05	Platelets	3
M5.2	3	20	3.64734e-05	Platelets	3
M6.1	1	0	0	B cells	1
M6.1	1	1	0	B cells	1
M6.1	1	2	0	B cells	1
M6.1	1	3	0	B cells	1
M6.1	1	4	0	B cells	1
M6.1	1	5	0	B cells	1
M6.1	1	6	0	B cells	1
M6.1	1	7	0	B cells	1
M6.1	1	8	0	B cells	1
M6.1	1	9	0	B cells	1
M6.1	1	10	0	B cells	1
M6.1	1	11	0	B cells	1
M6.1	1	12	0.0030906	B cells	1
M6.1	1	13	0.00630589	B cells	1
M6.1	1	14	0.00952117	B cells	1
M6.1	1	15	0.0127365	B cells	1
M6.1	1	16	0.0159517	B cells	1
M6.1	1	17	0.019167	B cells	1
M6.1	1	18	0.0223821	B cells	1
M6.1	1	19	0.0255937	B cells	1
M6.1	1	20	0.0287669	B cells	1
M6.1	1	0	0	CD4+ T cells	1
M6.1	1	1	0	CD4+ T cells	1
M6.1	1	2	0	CD4+ T cells	1
M6.1	1	3	0	CD4+ T cells	1
M6.1	1	4	0	CD4+ T cells	1
M6.1	1	5	0	CD4+ T cells	1
M6.1	1	6	0	CD4+ T cells	1
M6.1	1	7	0	CD4+ T cells	1
M6.1	1	8	0	CD4+ T cells	1
M6.1	1	9	0	CD4+ T cells	1
M6.1	1	10	0	CD4+ T cells	1
M6.1	1	11	0	CD4+ T cells	1
M6.1	1	12	0	CD4+ T cells	1
M6.1	1	13	0	CD4+ T cells	1
M6.1	1	14	0	CD4+ T cells	1
M6.1	1	15	0	CD4+ T cells	1
M6.1	1	16	0	CD4+ T cells	1
M6.1	1	17	0	CD4+ T cells	1
M6.1	1	18	0	CD4+ T cells	1
M6.1	1	19	0	CD4+ T cells	1
M6.1	1	20	0	CD4+ T cells	1
M6.1	1	0	0	CD8+ T cells	1
M6.1	1	1	0	CD8+ T cells	1
M6.1	1	2	0	CD8+ T cells	1
M6.1	1	3	0	CD8+ T cells	1
M6.1	1	4	0	CD8+ T cells	1
M6.1	1	5	0	CD8+ T cells	1
M6.1	1	6	0	CD8+ T cells	1
M6.1	1	7	0	CD8+ T cells	1
M6.1	1	8	0	CD8+ T cells	1
M6.1	1	9	0	CD8+ T cells	1
M6.1	1	10	0	CD8+ T cells	1
M6.1	1	11	0	CD8+ T cells	1
M6.1	1	12	0	CD8+ T cells	1
M6.1	1	13	0	CD8+ T cells	1
M6.1	1	14	0	CD8+ T cells	1
M6.1	1	15	0	CD8+ T cells	1
M6.1	1	16	0	CD8+ T cells	1
M6.1	1	17	0	CD8+ T cells	1
M6.1	1	18	0	CD8+ T cells	1
M6.1	1	19	0	CD8+ T cells	1
M6.1	1	20	0	CD8+ T cells	1
M6.1	1	0	0	Macrophages	1
M6.1	1	1	0	Macrophages	1
M6.1	1	2	0	Macrophages	1
M6.1	1	3	0	Macrophages	1
M6.1	1	4	0	Macrophages	1
M6.1	1	5	0.052099	Macrophages	1
M6.1	1	6	0.104198	Macrophages	1
M6.1	1	7	0.156297	Macrophages	1
M6.1	1	8	0.208396	Macrophages	1
M6.1	1	9	0.260495	Macrophages	1
M6.1	1	10	0.312594	Macrophages	1
M6.1	1	11	0.364693	Macrophages	1
M6.1	1	12	0.416792	Macrophages	1
M6.1	1	13	0.468888	Macrophages	1
M6.1	1	14	0.520965	Macrophages	1
M6.1	1	15	0.572941	Macrophages	1
M6.1	1	16	0.624453	Macrophages	1
M6.1	1	17	0.674088	Macrophages	1
M6.1	1	18	0.717021	Macrophages	1
M6.1	1	19	0.73912	Macrophages	1
M6.1	1	20	0.708649	Macrophages	1
M6.1	1	0	0	CD11b+ cDCs	1
M6.1	1	1	0	CD11b+ cDCs	1
M6.1	1	2	0	CD11b+ cDCs	1
M6.1	1	3	0	CD11b+ cDCs	1
M6.1	1	4	0	CD11b+ cDCs	1
M6.1	1	5	0.0507607	CD11b+ cDCs	1
M6.1	1	6	0.101521	CD11b+ cDCs	1
M6.1	1	7	0.152282	CD11b+ cDCs	1
M6.1	1	8	0.203043	CD11b+ cDCs	1
M6.1	1	9	0.253804	CD11b+ cDCs	1
M6.1	1	10	0.304564	CD11b+ cDCs	1
M6.1	1	11	0.355325	CD11b+ cDCs	1
M6.1	1	12	0.406086	CD11b+ cDCs	1
M6.1	1	13	0.456846	CD11b+ cDCs	1
M6.1	1	14	0.507606	CD11b+ cDCs	1
M6.1	1	15	0.558356	CD11b+ cDCs	1
M6.1	1	16	0.609051	CD11b+ cDCs	1
M6.1	1	17	0.659472	CD11b+ cDCs	1
M6.1	1	18	0.708675	CD11b+ cDCs	1
M6.1	1	19	0.753067	CD11b+ cDCs	1
M6.1	1	20	0.780722	CD11b+ cDCs	1
M6.1	1	0	0	Eosinophils	1
M6.1	1	1	0	Eosinophils	1
M6.1	1	2	0	Eosinophils	1
M6.1	1	3	0	Eosinophils	1
[truncated: 2,159 more rows]

## Sheet: c
Mouse	Population	P_t0	Rank	outlier_Rank	outlier_cont
M10.1	Platelets	1.06506	1	NA	NA
M10.1	Macrophages	3.87455	2	NA	NA
M10.1	CD11b+ cDCs	4	3	NA	NA
M10.1	Neutrophils	4.00714	4	NA	NA
M10.1	Eosinophils	4.01259	5	NA	NA
M10.1	RBCs	4.08343	6	NA	NA
M10.2	B cells	12.0549	1	M10.2	NA
M10.5	Platelets	2.57286e-17	1	NA	NA
M10.5	Eosinophils	8.05151	3	NA	M10.5
M10.5	RBCs	4.38591	2	NA	NA
M2.1	Platelets	3.97218	2	M2.1	NA
M2.1	Macrophages	2.31111	1	NA	NA
M2.1	CD11b+ cDCs	4.11085	3	NA	NA
M2.1	Neutrophils	4.42323	6	NA	NA
M2.1	Eosinophils	4.35514	5	NA	NA
M2.1	RBCs	4.17528	4	NA	NA
M2.1	B cells	5.53905	7	NA	NA
M2.1	CD4+ T cells	6.81569	8	NA	NA
M2.3	Platelets	0.0259101	1	NA	NA
M2.3	Macrophages	0.0817301	3	NA	NA
M2.3	CD11b+ cDCs	3.85164	5	NA	NA
M2.3	Neutrophils	3.14435	4	NA	NA
M2.3	Eosinophils	0.064688	2	NA	M2.3
M2.3	RBCs	4	6	NA	NA
M2.3	B cells	4.34841	7	NA	NA
M2.3	CD4+ T cells	8.06226	9	NA	NA
M2.3	CD8+ T cells	8	8	NA	NA
M3.1	Platelets	0.16543	1	NA	NA
M3.1	CD11b+ cDCs	4	2	NA	NA
M3.1	RBCs	4.0216	3	NA	NA
M3.1	CD4+ T cells	4.13651	4	M3.1	NA
M3.1	CD8+ T cells	7.07415	5	M3.1	NA
M3.2	Platelets	4.13904	3	M3.2	NA
M3.2	Macrophages	4	1	NA	NA
M3.2	CD11b+ cDCs	4.7446	4	NA	NA
M3.2	Neutrophils	4.07446	2	NA	NA
M3.2	RBCs	7.6153	5	NA	NA
M3.2	B cells	7.93151	6	NA	NA
M3.2	CD4+ T cells	8.75396	7	NA	NA
M3.2	CD8+ T cells	11.3543	8	NA	NA
M3.3	Platelets	0.0540689	1	NA	NA
M3.4	Platelets	1.06645e-18	1	NA	NA
M3.4	Macrophages	4	2	NA	NA
M3.4	CD11b+ cDCs	4	2	NA	NA
M3.4	Neutrophils	4.1175	4	NA	NA
M3.4	Eosinophils	4.14698	5	NA	NA
M3.4	RBCs	4.75641	6	NA	NA
M3.5	Platelets	3.43874	1	NA	NA
M3.5	Macrophages	4.00563	3	NA	NA
M3.5	CD11b+ cDCs	4.85044	5	NA	M3.5
M3.5	Neutrophils	4	2	NA	NA
M3.5	Eosinophils	4.65791	4	NA	NA
M3.5	RBCs	6.84647	6	NA	NA
M3.5	B cells	8.14403	7	NA	NA
M4.4	Platelets	0.0159285	1	NA	NA
M4.6	Platelets	0.0136964	1	NA	NA
M5.1	Platelets	0.323714	1	NA	NA
M5.1	Macrophages	0.659569	2	NA	NA
M5.1	CD11b+ cDCs	3.96789	3	NA	NA
M5.1	Neutrophils	4	4	NA	NA
M5.1	Eosinophils	12.032	9	NA	M5.1
M5.1	RBCs	4.09199	5	NA	NA
M5.1	B cells	4.42285	6	NA	NA
M5.1	CD4+ T cells	4.77117	7	NA	NA
M5.1	CD8+ T cells	6.63925	8	NA	NA
M5.2	Platelets	0.0431683	1	NA	NA
M5.2	Macrophages	8.01325	8	M5.2	NA
M5.2	CD11b+ cDCs	4.07665	2	NA	NA
M5.2	Neutrophils	4.86017	5	NA	NA
M5.2	RBCs	4.07862	3	NA	NA
M5.2	B cells	4.17324	4	M5.2	NA
M5.2	CD4+ T cells	5.55839	6	NA	NA
M5.2	CD8+ T cells	7.6884	7	NA	NA
M5.6	Platelets	0.0584367	4	M5.6	NA
M5.6	Macrophages	0.0125639	3	NA	NA
M5.6	CD11b+ cDCs	0.0125639	2	NA	M5.6
M5.6	Neutrophils	0.0125639	1	NA	M5.6
M6.1	Platelets	4	1	NA	NA
M6.1	Macrophages	4	1	NA	NA
M6.1	CD11b+ cDCs	4	1	NA	NA
M6.1	Neutrophils	4	1	NA	NA
M6.1	Eosinophils	7.56933	5	NA	M6.1
M6.1	RBCs	8	6	NA	NA
M6.1	B cells	11.0388	7	NA	NA
M6.4	Platelets	0.106186	1	NA	NA
M6.4	Macrophages	3.96647	2	NA	NA
M6.4	CD11b+ cDCs	4	3	NA	NA
M6.4	Neutrophils	4	3	NA	NA
M6.4	Eosinophils	4.21991	6	NA	NA
M6.4	RBCs	4.10986	5	NA	NA
M6.4	B cells	4.35046	7	NA	NA
M6.4	CD4+ T cells	7.97543	9	NA	NA
M6.4	CD8+ T cells	7.94627	8	NA	NA
M6.5	Platelets	0.053837	1	NA	NA
M6.5	Macrophages	0.0705274	2	NA	NA
M6.5	CD11b+ cDCs	0.0845979	3	NA	M6.5
M6.5	Neutrophils	0.139228	4	NA	M6.5
M6.5	Eosinophils	0.23347	5	NA	M6.5
M6.5	RBCs	2.76539	6	NA	NA
M6.5	B cells	4.28277	8	NA	NA
M6.5	CD4+ T cells	4	7	NA	NA
M6.5	CD8+ T cells	5.54389	9	NA	NA
M7.1	Platelets	3.06986e-17	1	NA	NA
M7.1	Macrophages	6.25831e-17	2	NA	NA
M7.1	CD11b+ cDCs	2.22867	4	NA	M7.1
M7.1	Neutrophils	0.0639182	3	NA	M7.1
M7.1	Eosinophils	3.12846	5	NA	NA
M7.1	RBCs	3.36333	6	NA	NA
M7.1	B cells	4.18031	8	NA	NA
M7.1	CD4+ T cells	4.04645	7	NA	NA
M7.1	CD8+ T cells	5.94298	9	NA	NA
M7.3	Platelets	0.982255	1	NA	NA
M7.3	Macrophages	4.15776	5	NA	NA
M7.3	CD11b+ cDCs	4.42785	6	NA	NA
M7.3	Neutrophils	4	2	NA	NA
M7.3	Eosinophils	4	2	NA	NA
M7.3	RBCs	4	2	NA	NA
M7.3	B cells	4.67641	7	NA	NA
M7.3	CD4+ T cells	7.96648	8	NA	NA
M7.3	CD8+ T cells	8.21447	9	NA	NA
M7.4	Platelets	2.56783	1	NA	NA
M7.4	Macrophages	4.24768	4	NA	NA
M7.4	CD11b+ cDCs	4.45892	5	NA	NA
M7.4	Neutrophils	4	2	NA	NA
M7.4	Eosinophils	4	2	NA	NA
M7.4	RBCs	6.24684	6	NA	NA
M7.4	B cells	8.39052	7	NA	NA
M7.4	CD4+ T cells	12.1489	8	NA	NA
M7.6	Platelets	3.16188	1	NA	NA
M7.6	Macrophages	5.2837	6	NA	NA
M7.6	CD11b+ cDCs	4.67989	3	NA	NA
M7.6	Neutrophils	5.24257	5	NA	M7.6
M7.6	Eosinophils	4.84622	4	NA	NA
M7.6	RBCs	7.52466	7	NA	NA
M7.6	B cells	4	2	M7.6	NA
M8.6	Platelets	0.0176299	2	M8.6	NA
M8.6	Macrophages	0.0167608	1	NA	NA
M8.6	CD11b+ cDCs	0.0351431	5	NA	M8.6
M8.6	Neutrophils	0.0190097	3	NA	M8.6
M8.6	Eosinophils	0.032545	4	NA	M8.6
M8.6	RBCs	2.05677	6	NA	NA
M8.6	B cells	4	7	NA	NA
M8.6	CD4+ T cells	4.32439	8	NA	NA
M8.6	CD8+ T cells	4.47099	9	NA	NA
M9.1	Macrophages	0.0125639	2	NA	NA
M9.1	CD11b+ cDCs	0.0333722	4	NA	M9.1
M9.1	Neutrophils	0.0202545	3	NA	M9.1
M9.1	Eosinophils	0.0125639	1	NA	M9.1
M9.1	RBCs	0.0687013	5	NA	M9.1
M9.1	B cells	0.531118	6	NA	NA
M9.1	CD4+ T cells	4.25492	7	NA	NA
M9.1	CD8+ T cells	4.46199	8	NA	NA
M9.2	Platelets	0.520083	1	NA	NA
M9.2	Macrophages	4.02757	4	NA	NA
M9.2	CD11b+ cDCs	4.06054	6	NA	NA
M9.2	Neutrophils	4.03051	5	NA	NA
M9.2	Eosinophils	4	2	NA	NA
M9.2	RBCs	4	2	NA	NA
M9.2	B cells	4.97537	7	NA	NA
M9.2	CD4+ T cells	8	8	NA	NA
M9.2	CD8+ T cells	8.9217	9	NA	NA
M9.3	Platelets	3.22752	1	NA	NA
M9.3	Macrophages	4.2705	5	NA	NA
M9.3	CD11b+ cDCs	4.01392	3	NA	NA
M9.3	Neutrophils	4.21282	4	NA	NA
M9.3	Eosinophils	4	2	NA	NA
M9.3	RBCs	5.52829	7	NA	NA
M9.3	B cells	5.15644	6	NA	NA
M9.5	Platelets	3.33314	1	NA	NA
M9.5	Macrophages	4.11731	5	NA	NA
M9.5	CD11b+ cDCs	4	2	NA	NA
M9.5	Neutrophils	4.03678	4	NA	NA
M9.5	Eosinophils	4	2	NA	NA
M9.5	RBCs	6.52692	6	NA	NA
M9.5	B cells	7.07761	7	NA	NA
M9.5	CD4+ T cells	12	8	NA	NA
M9.5	CD8+ T cells	12.2323	9	NA	M9.5
M9.6	Platelets	3.76602	1	NA	NA
M9.6	Macrophages	4	2	NA	NA
M9.6	CD11b+ cDCs	8	4	NA	M9.6
M9.6	Neutrophils	4.25436	3	NA	NA
M9.6	Eosinophils	8	4	NA	M9.6
M9.6	RBCs	8	4	NA	NA

## Sheet: d
Mouse	Condition	B cells	CD11b+ cDCs	CD4+ T cells	CD8+ T cells	Eosinophils	Macrophages	Neutrophils	Platelets	RBCs	T cells	T reg cells
M1.4	W4	0.0674901	0.336883371946963	0	0	NA	NA	0.121652328758626	0.442307	0.0302992	0.00136748	NA
M1.4	W8	0.118865	0.13158350328645	0.0680867	0.0286105	0.121950945602784	0.124787014105174	0.111157571227238	0.134427	0.0604218	0.0581697	0.0419408013977827
M1.4	W12	0.106101	0.118913514762694	0.0882586	0.0554063	0.100347946144959	0.108851435574894	0.0964699717505221	0.103861	0.0880235	0.0786192	0.0551483636498832
M1.4	W16	0.102435	0.0937906255029099	0.0980243	0.080311	0.0864179088074492	0.0960356138793094	0.0922600996298206	0.0969527	0.0864156	0.0925002	0.0748573167627393
M1.4	W20	0.137657	0.14514722016711	0.123745	0.096912	NA	NA	0.141578539412462	0.130531	0.118606	0.105824	NA
M10.1	W4	0	0.0110736087602667	0	0	0	0.0339696890314943	0.00387158640158881	0.950816	0.00026939	0	0
M10.1	W8	0.00183149	0.082881815065059	6.79196e-05	0	0.205740861994983	0.0595228247667029	0.1523004644723	0.160096	0.33751	4.8286e-05	0
M10.1	W12	0	0	0	0	0	0	0	0.0131732	0.986827	0	0
M10.1	W16	0.783773	0	0	0	0	0	0	0	0.216227	0	0
M10.1	W20	0	0	0	0	0	0	0	0	1	0	0
M10.2	W4	0	NA	0	0	NA	0	0	0	1	0	0
M10.2	W8	0	0	0	0	0	0	0	0.885655	0.114345	0	0
M10.2	W12	0	0	0	0	0	0	0	0	1	0	NA
M10.2	W16	0.999065	0	0	0	0	0	0	0.000849381	8.61052e-05	0	0
M10.2	W20	0	0	0	0	0	0	0	0	1	0	0
M10.5	W4	0	0	0	0	0	0	0	0.998276	0.00172375	0	0
M10.5	W8	0	0.181530364550134	0	0	0	0	0	0.719912	0.0985575	0	NA
M10.5	W12	0.00939569	0.0695764606337084	0	0	0.239050071061499	0.102503979918043	0.107661069041031	0.310243	0.149668	0.0119024	NA
M10.5	W16	0.00684645	0.131768269264161	0	0	0.208720938514431	0.0601265609197639	0.0990287607769829	0.215548	0.277961	0	0
M10.5	W20	0.00816488	0	0	0	0	0	0.167226009652145	0.371364	0.453245	0	0
M2.1	W4	0	0	0	0	0	0.148274444071176	0	0.851268	0.000457543	0	0
M2.1	W8	0.0186924	0.157294894161874	0.00154308	0	0.11573606040611	0.196578443225167	0.101776855901674	0.303596	0.103569	0.00121334	0
M2.1	W12	0.0488868	0.1539920382248	0.00587178	0.00270518	0.145433756429631	0.138499809472166	0.137407548252567	0.222914	0.127521	0.00482133	0.0119469131787759
M2.1	W16	0.0575296	0.162313151111707	0.00607937	0.00727276	0	0.318442944085826	0.113895651534347	0.190549	0.13755	0.00636751	0
M2.1	W20	0.0724742	0.194970321085727	0.0146978	0.00822622	0.100897618732348	0.13685537092256	0.143627212450194	0.178749	0.131199	0.0117675	0.00653613504995716
M2.3	W4	0	0.0247948890488389	0	0	0.106093515641667	0.339330847647552	0.0227499497458419	0.502371	0.00465983	0	0
M2.3	W8	0.54528	0.109642581357548	0.0011571	0.0004873	0.0187531678505066	0.0325865102135282	0.0943165404457101	0.00737459	0.189082	0.00132042	0
M2.3	W12	0.727211	0.0155992925384491	0.0691013	0.0220547	0	0.00333834625138171	0.00165172532298329	0.00159068	0.0860044	0.0550984	0.0183501355237241
M2.3	W16	0.739731	0.069507119747098	0.0639631	0.0406834	0	0	0.00426540063744284	0.000264787	0.00194597	0.0575928	0.0220467895447827
M2.3	W20	0.767188	0.00907619279400354	0.0485585	0.0297388	0	0	0.0193927588476344	0.00060631	0.000166027	0.0428276	0.0824463099611717
M3.1	W4	0	0	0	0	0	0.278659948227104	0	0.709296	0.0120441	0	0
M3.1	W8	0.0169695	0.292465298252515	0.0786362	0.0171547	0.0772093503656448	0.0652543541799966	0.0908141404974139	0.086363	0.212175	0.0629585	0
M3.1	W12	0.0155532	0.235059947313827	0.152495	0.0594646	0.0730093127092262	0.0686931308957549	0.0499843037697089	0.0337759	0.138325	0.11923	0.0544093211380662
M3.1	W16	0.0295168	0	0.30544	0.276099	0	0	0	0.0100391	0.0922339	0.286671	0
M3.1	W20	0.0113903	0	0.331313	0.300165	0	0	0	0.0078052	0.0303712	0.318956	0
M3.2	W4	0	0	0	0	NA	NA	0	0.996738	0.00326216	0	0
M3.2	W8	0.00298377	0.152008549313926	0	0	NA	0.317199199386185	0.251167000409439	0.254129	0.0225125	0	0
M3.2	W12	0.0665634	0.171153245762758	0.0433352	0.00950247	NA	0.198432505764646	0.190657238994441	0.157591	0.123492	0.0329756	0.00629763079369513
M3.2	W16	0.0827149	0.122806714927348	0.0819932	0.054136	NA	0.147312010223449	0.140386385955246	0.100539	0.136565	0.0742586	0.0592873945308827
M3.2	W20	0.0903253	0.1279848407659	0.0875435	0.0644055	NA	0.131740660743533	0.123120461971363	0.0876378	0.130397	0.0794198	0.0774250490157255
M3.3	W4	0	0	0	0	NA	0	0	1	0	0	0
M3.3	W8	0	0.165749129188259	0	0	0	0.0860575137321683	0	0.748006	0.000187556	0	0
M3.3	W12	0	0	0	0	0	0	0	0.566943	0.433057	0	0
M3.3	W16	0	0	0.594256	0	0	0	0	0	0.0206162	0.385128	0
M3.3	W20	0	0	0	0	0	0	0	0.811845	0.188155	0	0
M3.4	W4	0	0	0	0	0	0	0	1	0	0	0
M3.4	W8	0.00563908	0.194172063936468	0	0	0.0660237004549704	0.274946448088433	0.159022537853082	0.251259	0.0489367	0	0
M3.4	W12	0.00282678	0.212140529243822	0	0	0.0563952348717524	0.235067174982413	0.21123710319687	0.183866	0.098189	0.000277715	0
M3.4	W16	0.000583488	0.275141064426802	0	0	NA	0.398230487986161	0.0620831119732271	0.133	0.130962	0	0
M3.4	W20	0.0112801	0.245228421005612	0	0	0.0898614803503558	0.235267261547191	0.0939318609934033	0.145549	0.178882	0	0
M3.5	W4	0	0	0	0	0	0	0	0.999307	0.000692781	0	0
M3.5	W8	0	0.178105094046063	0	0	0.130843791449073	0.275714388011615	0.194642731676594	0.188914	0.0317804	0	0
M3.5	W12	0.0577997	0.260564565287117	0	0	0.0549146825766398	0.225694678419798	0.156716663204631	0.114991	0.129318	0	0
M3.5	W16	0.0280056	0.348939085397915	0	0	0.074303163147795	0.0798159784781153	0.243566071459015	0.107435	0.117935	0	0
M3.5	W20	0.00599696	0.744458696138323	0	0	NA	NA	NA	0.121874	0.12767	0	NA
M4.4	W4	0	0	0	0	0	0	0	0.999867	0.000133416	0	0
M4.4	W8	0	0	0	0	0	0	0.327365790392256	0.0370335	0.635601	0	0
M4.4	W12	0	0	0	0	0	0	0	0	1	0	0
M4.4	W16	0	0	0	0	0	0	0	0.610516	0.389484	0	0
M4.4	W20	0	0	0	0	0	0	0	1	0	0	0
M4.6	W4	0	0	0	0	0	0	0	0.999972	2.81339e-05	0	0
M4.6	W8	0	0	0	0	0	0	0	0.853376	0.146624	0	0
M4.6	W12	0	0	0	0	0	0	0	0	1	0	0
M4.6	W16	0	0	0	0	0	0	0	0.962478	0.0375219	0	0
M4.6	W20	0	0	0	0	0	0	0	0.990807	0.00919329	0	0
M5.1	W4	0	0.0850508244048728	0	0	0	0.734425362090725	0.0411723309050861	0.138764	0.000587593	0	0
M5.1	W8	0.3976	0.107267266841399	0.105875	0.033011	0	0.0399004539288941	0.128455502948911	0.0279976	0.0484003	0.0878313	0.0236618970973675
M5.1	W12	0.246655	0.0422896939976048	0.185892	0.116203	0	0.0278658876519931	0.0232215730433276	0.0113772	0.0326535	0.164289	0.149552772304198
M5.1	W16	0.310148	0.0532157409748969	0.153775	0.171588	0.00818703707306107	0.0250712826688398	0.0158221390625449	0.0110226	0.0255583	0.157475	0.0681372762854759
M5.1	W20	0.308161	0.044430892806053	0.12123	0.167144	0.0155443356755871	0.0496327911045061	0.0238680767147724	0.0174692	0.0202394	0.138246	0.0940336355683664
M5.2	W4	0	0	0	0	NA	NA	0	1	0	0	0
M5.2	W8	0.191501	0.0746105884775476	0.197418	0.0204657	0	0	0.0551521470026031	0.00855723	0.343	0.109295	NA
M5.2	W12	0.0993123	0.00596166728534845	0.315084	0.151053	0	0.0126538155424194	0.0030084450698919	0	0.0292397	0.252635	0.131052089623537
M5.2	W16	0.0918985	0	0.351891	0.241144	NA	0	0.0076616932086247	6.08841e-05	6.44986e-05	0.307279	NA
M5.2	W20	0.0882341	0	0.33956	0.255379	NA	NA	0.024305229229092	0.000126082	0	0.292396	NA
M5.6	W4	0	0.36824891297366	0	0	0	0.263911720964456	0.205979879777136	0.128642	0.033218	0	0
M5.6	W8	0	0	0	0	0	0	0	0.33631	0.66369	0	NA
M5.6	W12	0	0	0.368185	0	0	0	0	0	0.391635	0.24018	0
M5.6	W16	0	0	0	0	0	0	0	0	1	0	0
M5.6	W20	0	0	0	0	0	0	0	0.990581	0.00941913	0	0
M6.1	W4	0	0.110895126986163	0	0	NA	0.389514815192832	0.220811047553022	0.27823	0.000548847	0	0
M6.1	W8	0.000473151	0.0877733112993065	0	0	0.0555228889190471	0.167989376916204	0.0818157158700949	0.59106	0.0152293	0.000136435	0
M6.1	W12	0.00109197	0.183104524901586	4.16384e-05	0	0.166844224692706	0.180338441400432	0.146936628396369	0.258106	0.0630059	0.000530417	0
M6.1	W16	0.00462053	0.191230600005398	0	0	0.114738360003239	0.200250911326407	0.165841226558354	0.206256	0.117063	0	0
M6.1	W20	0.0071214	0.193142627128666	0.000155988	0.00020729	0.15517017032828	0.181008774583837	0.139430559637991	0.186217	0.137314	0.00023248	0
M6.4	W4	0	0.0241843808677165	0	0	0	0.0415782287360937	0.0188387184707059	0.914519	0.000879598	0	0
M6.4	W8	0.0883906	0.205348568573867	0.00367499	0.000995188	0.196212297514437	0.155912802065344	0.121815010628683	0.144034	0.0803991	0.00321694	0
M6.4	W12	0.0712615	0.153457544843863	0.0825357	0.0497805	0.106736275732306	0.119857180295325	0.0870975254519225	0.0924604	0.103075	0.0724204	0.0613179590950039
M6.4	W16	0.0861341	0.11875419747897	0.11968	0.0895687	0.0834846945113354	0.10245339913082	0.065053562711091	0.0794103	0.0833844	0.107831	0.0642460012429535
M6.4	W20	0.104842	0.118089538939285	0.14023	0.113302	0.0500119810029835	0.0793152366479394	0.0556901971867283	0.0764882	0.0783	0.129372	0.0543586766545915
M6.5	W4	0	0.165176588608806	0	0	0.0944901161653132	0.301621556356099	0.233242643743996	0.179513	0.0255531	0.000403018	0
M6.5	W8	0.293199	0.0893930434167553	0.147995	0.0481149	0.0342702375671772	0.0240319509673229	0.0309991265772682	0.0107772	0.125306	0.11937	0.076544502008231
M6.5	W12	0.202946	0.0290307148430707	0.198502	0.174177	0.0128149661298221	0.00813967124831263	0.0102861047749056	0.00315148	0.0411115	0.189463	0.130378351059929
M6.5	W16	0.198885	0.0265900752062413	0.203994	0.204563	0.0158130371491662	0.00610327749616942	0.0152581937404236	0.00267836	0.00950837	0.203341	0.113265475394028
M6.5	W20	0.199401	0.00714683816609719	0.201071	0.288987	0	0	0.0448051777336094	0.00210721	0.010159	0.246323	NA
M7.1	W4	0	0.123318410717963	0	0	0.0501619054375165	0.414814308373938	0.207320801502287	0.18706	0.0171341	0.00019036	0
M7.1	W8	0.00852716	0.222751044750958	0.0193484	0.00431641	0.136476831078564	0.190881217326922	0.169236047615652	0.092486	0.124051	0.0154821	0.0164434645220608
M7.1	W12	0.0332412	0.189117303746087	0.0423328	0.042003	0.0678882628832108	0.12782172128733	0.088776959154968	0.0600624	0.301274	0.0417692	0.00571336865848804
M7.1	W16	0.10729	0.112517761733923	0.0866291	0.0619054	0.0571141679071688	0.0794943277454012	0.0964208766189468	0.0373772	0.240304	0.0769217	0.0440255044284428
M7.1	W20	0.262227	0.191910456777263	0.0717987	0.0969519	0	0	0.150435303114778	0.00616729	0.133731	0.086778	NA
M7.3	W4	0	0	0	0	NA	0	0.0433702560581467	0.956119	0.000510735	0	0
M7.3	W8	0.132278	0.23353493990293	0.00121093	0	0.1466229955915	0.174448212586331	0.121540715297028	0.0882623	0.100807	0.00129526	0
M7.3	W12	0.172586	0.147175704004951	0.0719401	0.0448566	0.111403944826012	0.119415448728224	0.109378751921535	0.0495334	0.0825706	0.0648994	0.0262400820393835
M7.3	W16	0.169285	0.120295090000315	0.104268	0.0805021	0.0918782647325514	0.0936069542382801	0.0829004727108246	0.0258258	0.0839897	0.0964749	0.0509745263209239
M7.3	W20	0.163497	0.14420325728485	0.111089	0.0888003	0.0762935837960543	0.0886655163035226	0.0742528089208513	0.0234367	0.0770901	0.100598	0.0520733984639735
M7.4	W4	0	0.00612088129870802	0	0	NA	0	0.00178978111709953	0.988071	0.00401862	0	0
M7.4	W8	0.000655906	0.158718376457882	0	0	0.103043615721317	0.180490214255954	0.172990061676175	0.339293	0.0448086	0	0
M7.4	W12	0.00797254	0.211424928582617	0	0.000370545	0.152870014389421	0.139365945281859	0.161436989804722	0.206477	0.118139	0.00194289	0
M7.4	W16	0.0160514	0.189581548320772	0.0132938	0.00774341	0.154227919409166	0.124111609401947	0.153485863743498	0.176112	0.141674	0.0147234	0.00899564978021219
M7.4	W20	0.0255962	0.181299082716727	0.00719181	0.00854452	0.192698126839635	0.128699966126071	0.13427182242309	0.15931	0.141951	0.00784747	0.0125902140775505
M7.6	W4	0	0	0	0	0	0	0.0107881762289883	0.986599	0.0026129	0	0
M7.6	W8	0.0378036	0.218991973004331	0	0	0.142274265883682	0.141202418363687	0.160496877069271	0.234109	0.0647099	0.000412158	0
M7.6	W12	0.0244247	0.195099835925445	0.000168604	0.000111585	0.126171171759846	0.196931483960742	0.140573299402176	0.219869	0.0945743	0.00207634	0
M7.6	W16	0.0246622	0.202804855584976	0.000611841	0.000246714	0.131177044881719	0.184600503045075	0.176770213788019	0.126485	0.150887	0.00175452	0
M7.6	W20	0.020719	0.182388482512282	0.00191317	0.00132481	0.153919611313967	0.204625570225089	0.163198747251323	0.104138	0.16603	0.00174208	0
M8.6	W4	0.000501242	0.208690794056747	0	0	0.11395000158806	0.24501761762025	0.315143244415807	0.100147	0.0161294	0.000420742	0
M8.6	W8	0.106567	0.0564366582629733	0.158429	0.046169	0.0294958238430852	0.0133358434653838	0.0250401555432988	0.00518316	0.396442	0.123875	0.0390253487988644
M8.6	W12	0.119418	0.0069960151913965	0.206136	0.176316	0	0	0	0.00246154	0.120832	0.193336	0.174504378925022
M8.6	W16	0.154574	0	0.257687	0.212043	0	0	0.0124774668453246	0.000491309	0.00103334	0.234807	0.126886239765532
M8.6	W20	0.142387	0	0.205484	0.248002	0	0	0.0202575535090676	0	2.46501e-05	0.221898	0.161947257382545
M9.1	W4	0.453964	0.190298187874654	0	0	0.133845944165249	0.038164907774027	0.079576501964457	0.0131197	0.0907269	0.000303476	0
M9.1	W8	0.282484	0.0109809134208216	0.262703	0.0987387	0	0	0.00100428590247051	0.000241285	0.0368651	0.214268	0.0927138485417096
M9.1	W12	0.244636	0	0.223019	0.234199	0	0	0	0.000249287	0.00145774	0.223918	0.0725211936821052
M9.1	W16	0.25609	0	0.193211	0.219332	0	0	0.00307513222565026	0	0	0.201825	0.126466536508693
M9.1	W20	0.235731	0	0.147142	0.24937	0	0	0.00560912424638079	0	1.81775e-05	0.189086	0.17304369131748
M9.2	W4	0	0	0	0	NA	0	0	0.999614	0.000386464	0	0
M9.2	W8	0.0417074	0.26822913122819	0.00209997	0	0.178186560255441	0.10544219335027	0.20682499813567	0.0427863	0.153234	0.00148943	0
M9.2	W12	0.14723	0.0199268773508123	0.234607	0.118506	0	0.00449911118973447	0.002738870788189	0.00171089	0.122864	0.193963	0.153954987280841
M9.2	W16	0.0616057	0.00269617751912756	0.279054	0.184337	0	0	0.00273781732637277	0	0.00320977	0.243899	0.222461078440956
M9.2	W20	0.0667827	0.0201064598735534	0.256558	0.231957	0	0	0.00705642655874273	1.90992e-05	5.33651e-05	0.245557	0.171910231918881
M9.3	W4	0	0	0	0	0	0	0	0.996592	0.00340787	0	0
M9.3	W8	0.0065691	0.208942902396907	0	0	0.166165005308503	0.223026958080426	0.206225199105823	0.133415	0.0556172	3.82159e-05	0
M9.3	W12	0.014655	0.191965707505126	0.000220833	0	0.139411644623994	0.201016300401951	0.188059575279221	0.125434	0.138694	0.000543159	0
M9.3	W16	0.0159132	0.202058851719215	0.00329039	0.00159196	0.177275662999016	0.164864601774123	0.177687895208364	0.089708	0.163006	0.00290397	0.00169942141363646
M9.3	W20	0.0159174	0.187823367815028	0.00275023	0.00214256	0.15299067051115	0.186376346491337	0.185748853132279	0.0835624	0.177113	0.00254896	0.00302592307181863
M9.5	W4	0	0	0	0	0	0	0	0.992523	0.0074765	0	0
M9.5	W8	0.00424527	0.165907252087527	0	0	0.186710903023446	0.239734789418635	0.219495469827669	0.140633	0.0432586	1.43246e-05	0
M9.5	W12	0.0174093	0.169308727924567	0.000582882	0.00015446	0.18326395394523	0.208904884261071	0.200400399275227	0.0965957	0.12251	0.000869242	0
M9.5	W16	0.024161	0.17470204679597	0.0121254	0.00554116	0.178108194088812	0.183724218226748	0.177966479194001	0.0663349	0.163973	0.00957509	0.00378812821086078
M9.5	W20	0.0289184	0.168029274474468	0.0318445	0.0121396	0.163855185732238	0.174086143670641	0.161489929193545	0.0523654	0.171714	0.0209043	0.014653715797192
M9.6	W4	0	0	0	0	0	0	0.0125795648712585	0.984838	0.00258218	0	0
M9.6	W8	0	0.0210824692817115	0	0.000215323	0.0229768360867349	0.0243467287531526	0.00871441839803134	0.92023	0.00235552	7.89334e-05	0
M9.6	W12	0.00392986	0.00577198848409216	0	0	0	0.0227716805947746	0.024542313239447	0.926467	0.0135053	0.00301147	NA
M9.6	W16	0.000755924	0.040719451383056	0	0	0	0.0146839272452537	0.0154811606689228	0.897721	0.0306382	0	0
M9.6	W20	0.00143573	0.0741526126248686	0	0	0.0752790797627005	0.053088008102655	0.0334802766032015	0.721767	0.0407044	9.25732e-05	0
M1.2	AUC	0.107865	0.120449	0.0626754	0.0457745	0.123922034857428	0.126181	0.107648831093921	0.109349849763727	0.0928413	0.058759	0.0445344
M1.4	AUC	0.103599	0.120326	0.0828663	0.056654	0.0991488765487331	0.106504	0.0985591587345419	0.120504983283952	0.0778116	0.074476	0.0595506
M1.5	AUC	0.151893	0.145284	0.126101	0.0928229	0.095996880830948	0.106158	NA	NA	0.070508	0.117526	0.0937111
M1.6	AUC	0.0863276	0.108375	0.0791877	0.0518	0.107484894942518	0.110855	0.0957342123763837	0.109029636684974	0.100213	0.0731086	0.0778844
M10.1	AUC	0	0.0750516	0	0	0.185797556871537	0.0546035	0.137626092392173	0.187873212772877	0.359048	0	0
M10.2	AUC	1	0	0	0	0	0	0	0	0	0	0
M10.5	AUC	0	0	0	0	0.172322096966466	0	0	0.624128508571547	0.203549	0	0
M2.1	AUC	0.0472556	0.164215	0.00616333	0	0.0856176602816555	0.20856	0.122274234798961	0.231392069124349	0.125126	0.00515506	0.0042419
M2.3	AUC	0.514232	0.0545365	0.0279416	0.0130555	0.0301467674882313	0.0854845	0.0385828511969136	0.111831506692155	0.0883705	0.0236845	0.0121339
M3.1	AUC	0	0.222477	0.182933	0.110029	0	0	0	0.158676944736175	0.167283	0.158601	0
M3.2	AUC	0.0701352	0.139848	0.0625894	0.0368214	NA	0.18394	0.163074390298811	0.131197213087735	0.11668	0.05477	0.0409438
M3.3	AUC	0	0	0	0	0	0	0	1	0	0	0
M3.4	AUC	0	0.218389	0	0	0.0600155731771032	0.274337	0.137159860825711	0.213105483679058	0.0969932	0	0
M3.5	AUC	0.0250136	0.318325	0	0	0.0774039747232949	0.16292	0.19249821667186	0.130572975104581	0.0932663	0	0
M4.4	AUC	0	0	0	0	0	0	0	1	0	0	0
M4.6	AUC	0	0	0	0	0	0	0	1	0	0	0
M5.1	AUC	0.301614	0.0623939	0.144306	0.109612	0.00382474690213263	0.0591949	0.0472164962261541	0.0212602005867604	0.0327415	0.134928	0.0829085
M5.2	AUC	0.100881	0.01342	0.281783	0.157865	0	0.00423155	0.0144888625563855	0.0212293323468073	0.0623418	0.227239	0.11652
M5.6	AUC	0	0.376593	0	0	0	0.269892	0.210647399316218	0.142867159464178	0	0	0
M6.1	AUC	0.00377895	0.189528	0	0	0.13019009942885	0.191971	0.154347955791871	0.230457207466379	0.0997271	0	0
M6.4	AUC	0.081916	0.149806	0.0774416	0.0547453	0.113792326797322	0.117321	0.0844269391883554	0.119980571825398	0.0865898	0.0694667	0.0445137
M6.5	AUC	0.172473	0.0815023	0.132289	0.101592	0.0401164930495218	0.0894122	0.0738842720728775	0.0521125906778266	0.0519518	0.124197	0.0804694
M7.1	AUC	0.0191099	0.183257	0.0235193	0.0140485	0.0946736316019714	0.227817	0.157302423508128	0.106266091842002	0.140528	0.0209941	0.0124842
M7.3	AUC	0.161965	0.1486	0.0793897	0.0585649	0.106250365150506	0.111801	0.094638440434654	0.0465386612611702	0.0840151	0.0725734	0.0356638
M7.4	AUC	0.0122136	0.187479	0.00569312	0	0.153354207669459	0.138603	0.15485489559447	0.221388864670444	0.114592	0.00665938	0.00516198
M7.6	AUC	0.0248643	0.197244	0	0	0.136226602781737	0.188167	0.161494650473337	0.163382913692012	0.128621	0	0
M8.6	AUC	0.0291201	0.16556	0.0456235	0.0288543	0.09020621971009	0.188889	0.243729670625668	0.0772043404329152	0.0673182	0.0403232	0.0231716
M9.1	AUC	0.31898	0.064381	0.152956	0.126087	0.0437382691822108	0.0124716	0.0262119266091891	0	0.0392837	0.145611	0.0702794
M9.2	AUC	0.072788	0.0759246	0.191054	0.127251	0.0567962138547964	0.0290938	0.0563211529628638	0.0161547607092346	0.0673148	0.168615	0.138686
M9.3	AUC	0.0135603	0.199025	0	0	0.16050851033758	0.191657	0.188580636799674	0.111652385079151	0.135016	0	0
M9.5	AUC	0.0194098	0.170172	0.010595	0.00421296	0.17830325307024	0.198872	0.18857410987719	0.0876628618880613	0.130904	0.00739212	0.0039012
M9.6	AUC	0	0.0329254	0	0	0.0200190067387472	0.0259449	0.0199096994984767	0.879357704669055	0.0218432	0	0
