# Supplementary material for: A kinetics-based model of haematopoiesis reveals extrinsic regulation of skewed lineage output from stem cells
Source: Nat Cell Biol. 2026 May 25;28(6):1127–40. doi: 10.1038/s41556-026-01958-0 (PMC13278965; doi:10.1038/s41556-026-01958-0)
Supplement: Supplementary file 17 — Statistical source data. [file 41556_2026_1958_MOESM17_ESM.xlsx]

## Sheet: Fig S5A
Peripheral blood chimerism (%)																																			Bone marrow chimerism (%)
PLT 4wk	RBC 4wk	B 4wk	CD4 4wk	CD8 4wk	Grans 4wk	Macs 4wk	PLT 8wk	RBC 8wk	B 8wk	CD4 8wk	CD8 8wk	Grans 8wk	Macs 8wk	PLT 12wk	RBC 12wk	B 12wk	CD4 12wk	CD8 12wk	Grans 12wk	Macs 12wk	PLT 20wk	RBC 20wk	B 20wk	CD4 20wk	CD8 20wk	Grans 20wk	Macs 20wk	PLT 24wk	RBC 24wk	B 24wk	CD4 24wk	CD8 24wk	Grans 24wk	Macs 24wk	LT HSC	HSC	LSK	Lin-
0.084	0.75	0.063	0.016	0	0.29	0.64	0	0.28	0	0	0	0	0	0	0.00548	0	0	0	0	0	0	0	0.00233	0	0	0	0
1.33	0.013	0	0	0	0	0	1.11	2.08e-06	2.59e-05	2.58e-05	0	0.052	0	1.27	0.00726	0	0	0	0.023	0.05	1.59	0.031	0	0	0	0	0
1.32	3.85	0.24	0	0	1.18	1.45	9.8e-05	0.9	0	0	0	0	0	0.013	0.00429	0	0.077	0.12	0.34	1.42	0.062	0.066	0	0	0	0	0
0.022	0.00017	0	0	0	0	0	0	1.17e-05	0	0	0	0	0	0	0.000361	0	0	0	0	0	3.53	0.065	0	0	0	0	0
0.98	0.28	0	0.01	0	0.32	0.44	9.58e-05	0.19	0	0	0	0	0	0	0.011	0.03	3.91e-05	0.022	0.012	0	0	4.44e-05	0	0	0	0	0	0	2.04e-06	0	0	0	0	0	0	0	0	0
0.054	2.16e-05	0.65	0.26	0.04	0.4	0.74	0.028	0.014	0.14	0	0	0	0	0.02	0	0	0	0	0	0	0	0	0	0	0	0.11	0	4.05e-05	0	0	0	0	0	0	0	0	0	0
0.095	0.013	0	0	0	0	0	0.55	0.014	0	0	0	0.11	0.072	0.00617	0.1	0	0	0	0	0	0	0	0	0	0	0	0	0	0.00108	0	0	0	0	0
2.37	5.13e-05	0	0	0	0	0	0.00477	0	0	0	0	0	0	0	0.0014	0	0	0	0	0	0	0.000824	0.00617	0.00214	0	0.025	0	0.00194	0.000979	0	0	0	0	0	0	0	0	0
0.084	3.03e-06	0.33	0.26	0.4	0.35	0.28	9.66e-05	0	0	0	0.054	0	0.12	9.93e-05	0	0	0	0	0	0	9.88e-05	0	0.017	0	0	0.055	0	0.013	0	0	0	0	3.5e-05	0	0	0	0	0
1.1	0.013	0	0	0	0.093	0.13	1.27	0.96	0.0039	0.024	0	1.3	1.3	0.44	0.84	0.038	0	0.019	0	0.074	0.35	0.071	0.00942	0	0	0	0.00783	0.0095	0.002	0.00308	0	0	0	0	0	0	0.011	0.000352
0.26	0.49	0.022	0.023	0	0.57	0.46	0.013	0.26	7.89e-05	0	0	0	0	0.02	0.069	4.58e-05	0	5.75e-05	0	0	0	8.82e-06	0.023	0	0	0	0	0	2.84e-06	0.016	0	0	0	0	0	0	0	0
12.4	0.00106	0	0	0	0.03	0	5.52	0.28	0.000962	0.012	0	0.88	0.77	0.69	0.49	0	0	0.0095	0.091	0.042	0.032	0.00983	0	0.00623	0	0	0	0.013	0.0021	0.00414	0	0	0	0	0	0.067	0.025	0.000188
0.57	3.62	0.41	0.015	0	2.22	9.19	0.04	1.64	0.16	2.9e-05	8.09e-05	0	0	0	0.011	0.1	0	0	0	0	0	0	0.05	0	0	0	0	0	9.8e-06	0.034	0	9.24e-05	0	0	0	0	0	9.5e-06
3.29	1.89	1.67	0.074	0.1	1.54	3.09	0.068	1.84	0.016	0	0	9.85e-05	0	3.31e-05	0.094	2.57e-05	0	0	4.95e-05	0	0.016	0	0	0	0	0	0	0.036	0	0	0	0	0	0	0	0	0	3.1e-06
0.079	1.97	0	0	0	0.013	0	0.051	0.13	8.96e-05	6.13e-05	0	4.32e-05	0	0.03	9.72e-06	0.014	0	0	0.012	0	0.018	0	0.062	0	0	0.46	0	0.04	0	0	0	0	0	0	0	0	0	0
11.1	0.074	0.023	0.00826	0	0.73	0	0.045	1.92	0.031	0	0	0	0	0	0.092	8.63e-05	0	0	0	0	7.27e-05	1.8e-05	0	0	0	0	0	0	1.38e-06	0.02	0	0.031	0	0	0	0	0	9.56e-07
2.47	0.17	0.02	0	0	0.012	0	0.026	3.78e-06	0.023	5.39e-05	0	0	0	0.017	1.79e-06	0.044	0	0	0.033	0	0.036	0	0.041	0	0	0.09	0	0.02	8.11e-06	5.65e-05	0.024	0	0	0.032	0	0	0	0
0.17	7.88e-07	0.053	0.011	0	1.14	0	0.26	0.023	0	0	0	0.11	0	6.56e-05	0	3.53e-05	4.71e-05	0	5.84e-05	0	6.6e-05	0	0.04	0	0	0.034	0	0.065	2.52e-06	0.015	0	0	0	0	0	0	0	0
1.63	2.44e-06	0.01	0	0	0	0	0.086	5.86e-05	0	5.44e-05	0	0	0	0.02	0	6.6e-05	5.42e-05	0	0	0	0.014	0	0.035	0	0	0.069	0	0.1	2.68e-06	0	0	0	0	0	0	0	0	4.12e-06
12.4	6.49	0.5	0.23	0.021	20.4	24.2	0.24	8.95	0.65	0.21	0.2	0.28	0.51	0.036	0.45	0.29	0.13	0.091	8.07e-05	0.13	7.07e-05	1.17e-05	0.16	0.037	0	0	0.079	0	0	0.075	8.36e-05	0.024	0.063	0.029	0	0	0	3.24e-05
0.15	0	5.21	0.065	0.016	0.057	0	0.12	2.89e-05	0.31	6.83e-05	0	0.079	0	6.63e-05	0	0.28	3.06e-05	0	0.013	0	0.036	1.61e-06	0.24	0.18	0	2.37	0	0.085	0	0.16	0	0	0	0	0	0	0	4.68e-05
0.24	0.032	0	0	0	0	0	0.018	0.00694	0.42	0	0	0	0	0.19	0.057	0.54	0.024	0	0	0	0	0.00428	0	0	0	0	0	0.00511	0.00841	0.26	0.013	0.013	0.00593	0.021	0	0	0	0.000708
13.5	0.16	0.053	0.13	0.015	3.45	2.11	0.54	7.69	0.73	0.15	7.4e-05	2.13	9.88	0	0.56	0.48	0.024	6.85e-05	0	0.092	6.18e-05	4.12e-05	0.34	0.016	0.018	0	0.054	0	1.49e-06	0.36	0.038	0	0	0	0	0	0.048	2.73e-05
0.14	4.81	0.097	0.017	0	0.024	1.09	0	0.041	0	1.33	0.66	0	0	0.00313	0.000312	0.00238	1.1	0.9	0	0	0.00323	0	0	0.64	0.64	0	0	0	0.097	0	0.19	0.21	0	0
3.54	0.01	0	0	0	0.4	0	1.59	5.45	0.86	0.036	7.52e-05	4.74	5.72	0.16	3.1	0.56	0.31	0.12	0.41	1.32	0.085	0.05	0.4	0.042	0.12	0.077	0.3	0.19	0.086	0.13	0	0	0	0.15	0	0	0	0.042
0.31	0	0	0	0	0	0	0.33	1.54e-05	0	0	0	0	0	0.13	7.79e-06	2.48e-05	2.83e-05	0	0	0	0.26	2.33e-05	0	0	0	0	0	0.58	0.047	1.51e-05	0	0	0.016	0.19	0	0.14	0.12	2.08e-05
1.04	0.00127	0	0	0	0	0	0.036	0.013	0	0	0	0	0.013	0.3	0.23	0.017	0.023	0	0	0	0.018	0.032	0.00243	0.00318	0	0.00385	0	0.74	0.1	0.00277	0	0	0	0	0	0	0.103333	0.00450667
1.18	0.000125	0	0	0	0	0	10.1	0.64	0	6.17e-05	0	1.62	1.17	3.58	1.59	0	0.00441	0	0.64	0.54	0.56	0.36	0.00137	0.00379	0	0.089	0.13	1.31	0.24	0	0	0	0.15	0
2.44	5.04e-05	0	0	0	0	0	2.76	0.081	0	0.015	0	0.64	0.48	1.6	1.42	0.23	0.049	0.00271	1.36	1.79	0.65	0.69	0.46	0.018	0.00722	0.42	0.41	0.44	0.4	0.42	0	0	0.27	0.28	0.773333	1.12667	0.593333	0.0843333
0.88	1.2e-05	0	0	0	0	0	0.72	3.28e-05	2.14e-05	0	0	0	0	0.55	0.016	0	0	0	0	0.025	0.8	0.3	0.037	0	0	0.092	0	0.89	0.48	0.013	0.018	8.38e-05	0.19	0.29	0	0.16	0.065	6.95e-05
2.83	0.000332	0	0	0	0	0	5.64	0.99	0.24	0.12	0.011	2.11	2.3	3.98	3.01	0.14	0.073	0.028	3.27	2.59	0.67	1.43	0.065	0.035	0.00308	0.62	1	0.55	0.57	0.024	0.014	0	0.49	0.56	0	0.72	0.25	0.0815
2.28	0.000208	0	0	0	0	0	5.77	0.2	0.011	7.97e-05	0	2.42	1.6	0.93	1.04	0	0	0	0.3	0.11	0.2	0.057	0	0	0	0	0	0.95	1.14	0.013	0	0	0.31	0
0	3.32e-05	0	0	0	0	0	2.22	1.01	0.49	0.068	0.015	1.92	2.34	1.48	1.83	0.86	0.11	0.11	1.3	1.64	0.87	1.16	0.47	0.047	0.089	1.15	0.92	1.11	0.93	0.37	0.018	0.09	1.34	1.99	0	1.02667	0.816667	0.696667
0.084	3.03e-06	0	0	0	0	0	0.51	0.034	0.021	6.09e-05	0	0.18	0.93	0.16	0.15	0.099	7.12e-05	0	4.37e-05	0.1	1.31	1.04	0.69	0.17	0	0.68	2.76	1.34	1.16	0.48	0.028	7.57e-05	0.97	2.84	5.03	3.06	1.73	0.35
0.93	0.000237	0	0	0	0	0	20.2	17	0.074	0.079	0.021	43.6	12.9	7.95	15.7	0.33	0.02	0.00894	14.2	5.46	6.42	5.63	0.059	0.00842	0	5.31	0.59	5.52	2.48	0	0	0	0.59	0	0	0	2.86	0.11
0	0.000107	0	0	0	0	0	0.39	3.19e-05	0	0	0	0	0	0.94	0.014	0	0.01	0	0.0084	0	4	1.27	0.00321	0.048	0.00228	2.71	1.61	3.29	2.11	0.00669	0.026	0	2.12	2.27	0.233333	2.48	2.06333	0.223333
0	1.17e-06	0	0	0	0	0	0.25	0	0	0	0	0	0	0.37	1.09e-05	0	0	7.61e-05	5.19e-05	0.066	5.19	3.93	0.82	0.047	0	6.42	28.4	7.32	10.1	2.55	0.11	0.064	11.6	35.9	4.71	5.35	5.04	3.74
0.81	2.13e-05	0	0	0	0	0	4.43	0.13	0.000902	0.00461	0	0.3	0.34	11.6	1.68	0.019	0.024	0.019	4.25	4.16	31.2	15.4	0.19	0.18	0.00983	20.8	17.1	31	23	0.34	0.42	0.00274	24.6	22	31.2	43.8	28.3333	8.91
0.28	3.1e-05	0	0	0	0	0	4.4	0.015	0	0	0	0.14	0.038	31	1.61	0.076	0.076	0.016	4.74	1.73	67.4	45.7	1.86	0.91	0.089	57.1	34.1	65.9	58.7	4.98	1.03	0.27	58.8	33.6	98.7667	88.9	54.8	25.7333
2.96	9.85e-05	0	0	0	0	0	35.5	5.17	0.079	0.21	6.41e-05	41.5	23.6	44.6	45.8	3.77	0.35	0.037	71.2	62.8	59.4	84.3	17.7	1.5	0.43	91.3	82.6	69.3	87.4	14	1.78	0.16	88.2	73.4	69.1	24.1	49.2	43.6
1.45	0.011	0	0	0	0	0	89.2	6.54	0.1	0.048	0	55.4	22.6	43.6	81.4	4.99	0.65	0.15	87.6	90.7	73.8	99.8	6.55	9.49	4.56	89.6	93.1	86.3	99.9	12.5	12.7	3.46	83.6	89.1	82.2	85.4	59	45.8
2.52	4.86e-05	6.29e-05	0	0	0	0	3.56	0.6	0.011	0.042	0.015	2.11	3.68	2.04	2.72	0.11	0.019	0.016	1.46	2.33	2.95	1.91	0.063	0.041	0	1.71	2.95	2.66	2.43	0.14	0.038	0	1.51	3.5	0.22	0.35	1.08	0.84
3.44	2.84e-06	6.62e-05	0	0	0	0	3.84	1.16	4.86e-05	0.016	6.9e-05	2.37	2.21	4.34	4.88	0.13	0.022	5.93e-05	3.95	5.63	3.57	3.94	0.26	0.059	0.018	2.57	3.06	3.99	3.28	0.12	8.83e-05	0	2.41	2.41	8.33	6.49	2.42	0.72
4.28	0	0	0	0	0.00215	0	12.8	1.99	1.7	0.62	0.051	16.4	14.5	22.6	25.9	12.1	3.54	2.47	50.9	67.3	18.1	41.5	17.2	1.76	2.21	55.5	51	14.2	40.7	18.2	2.31	3.52	50.7	62.5	1.06	4.03	12.5	18.95
0	1.42e-06	0	0	0	0.00233	0	0.019	0.048	0.054	0.032	0.032	3.93e-05	0.11	0.03	0.23	0.61	0.27	0.25	0.036	0.62	0	8.39e-05	0.2	0.051	0.042	0.032	0.12	0.07	0.58	0.26	0.036	0.064	5.89e-05	0.077	0	0	0	2.25e-06
0.81	0	0	0.012	0	0	0	2.87	1	10.6	1.58	0.86	5.08	18.6	3.32	2.47	13.6	16.6	12.5	5.84	15.8	2.32	2.3	25.4	46.9	30.7	3.79	8.06	1.18	1.88	24.6	46.8	36.4	2.29	4.92	0	0	1.71	6.04
5.37	1.16e-06	0	0	0	0.013	0	9.47	3.23	0.06	0.22	0.1	5.76	7.27	11.2	5.3	0.26	0.18	0.095	5.51	7.22	20.2	12.3	2.7	1.66	0.89	14	22.7	21.2	15	0.18	0.17	0.05	17.8	20.2	24.5	19.7	13.3	6.05
0.027	0.00239	0	0	0	0.024	0	0.18	0.052	0	0	0	0.019	0	0.029	0.00855	0.00816	0	0	0	0	0.00995	0.003	0	0	0.00846	0	0	0.046	0.14	0.4	0.14	0.11	0.12	0.27
2.33	7.12e-07	0.01	0	0	0.015	0	9.65	2.92	0.082	0.11	0.028	9.1	11.5	3.46	11.4	0.84	0.35	0.19	9.45	11.5	0.53	2.88	1.84	0.69	0.39	2.69	5.44	0.033	0.75	1.43	0.14	0.14	0.022	0.74	0	0	0.052	0.061
1.08	0	0.021	0	0	0.00932	0	25.1	0.1	0.099	0.24	0.096	0.37	2.34	21	1.59	0.21	0.18	0.055	0.53	1.27	16	2.45	0.83	0.64	0.11	3.1	6.71	15.3	5.92	0.85	0.25	0.18	9.78	15.2	24.7	13.8	9.66	2.99
0.084	0	0.01	7.26e-05	0	0.029	0	1.11	1.01e-05	0	0	0	2.95e-05	0	4.17	8.13e-05	0.048	0.03	0	0.41	0.31	15.4	7.12	0.58	0.055	0	16.8	20.8	44.5	21.6	1.17	0.39	0.074	46.1	47.8	68.3	65.2	48.2	17.4
2.67	1.04e-05	0.026	8.47e-05	0.024	4.32e-05	0	3.85	0.36	0.031	0.056	0.013	1.52	2.6	3.11	1.54	0.022	0.031	0.017	1.72	1.93	2.87	1.58	0.027	0.017	0	1.84	3.22	1.77	1.57	0.022	0.033	0.012	1.28	1.47	0	1.44	0.97	0.6
0.43	1.07e-06	0.029	0	0.024	0.016	0	1.38	0.028	9.08e-05	0.018	7.26e-05	0.087	0.11	0.85	0.42	0.015	2.62e-05	9.59e-05	0.14	1.05	0.58	0.29	0.023	0	0	0.065	0.38	0.51	0.25	0	0	0	0.054	0.094	0	0	0.055	0.02
11.3	0.000429	0	0	0	0	0.095	14.5	24.8	1.62	0.21	0.025	55.4	57.6	4.54	27.9	8.59	7.35	3.76	24.3	31	0.58	3.15	10.8	8.32	5.76	3.7	7.13	2.65	1.23	6.83	2.1	2.26	3.24	3.62	0	0	0.39	0.7
7	1.85e-06	0	0.076	0	0.14	0	18.2	2.31	1.61	0.44	0.072	9.58	11.5	24.1	14.7	1.24	0.22	0.087	18.2	15.8	8.94	19.6	1.25	0.11	0.022	17.5	20.5	4.67	14.1	1.41	0.041	0.11	9.17	12.8	0.23	0.66	2.87	4.06
19.3	0.000844	0	0	0	0	0.26	87.4	49.3	42.1	1.8	0.51	99.3	96.4	69.9	92.2	63.5	43.3	27.7	91.4	93.4	39.6	81.5	85.9	40.5	40.6	85.9	85	54.3	74.9	85.7	68.6	51.1	83	88.7	1.16	1.2	50.4	53.9
14.1	2.29e-05	0.058	0.011	0.037	0.078	0.19	14.1	8.86	0.28	0.31	0.065	14.2	24.7	12	13.9	4.49	1.69	0.92	13.3	28	12.1	15.7	11.8	6.9	5.66	14.3	20.4	10.1	13.7	11.4	9.51	7.11	13.1	24	3.96	3.21	8.81	5.15
12.9	0.00975	0	0	0	0.77	0.88	7.98	22.7	59.3	15.1	7.11	28.9	46.7	0.63	10.9	72.7	54.8	36.7	3.05	12	0.046	0.00144	72.3	53.6	44.9	0	2.13	0.046	0.00144	72.3	53.6	44.9	0	2.13	0	0	1.31	5.87
35.2	0.03	0.03	0.011	0	0.91	1.32	74.5	51.8	24.7	3.96	0.63	79.6	86	61.9	48.1	33.9	30.3	17.3	64.5	74.2	29.6	19	37	35.2	22.2	29.5	34.6	43.7	12.5	23.4	29	17.9	20.8	30.5	0	0	4.85	3.13
0.01	1.15	5.53	0.00821	0	0	0.27	0.014	0.11	1.18	0	0.014	0	0	0.00322	0.00149	1.48	0	0	0	0.042	0	0	1.29	0	0	0	0	0	0.033	0.74	0	0	0	0
9.32	0.46	0.00886	0.049	0.00928	1.18	4.8	20.7	11.4	4.5	0.7	0.66	20.4	21.4	33.5	36.9	13.7	5.32	4.41	51	54.2	24.6	53.7	23.7	10.9	9.62	53.6	54.2	16.6	52.5	30.6	17.9	14.9	53.4	56.7	0.906667	3.62333	37.4333	31.8667
18.4	0.15	0.017	0.023	0	3.06	3.27	3.06	21.7	8.25	0.92	0.17	14.4	17.2	0.65	15.7	6.51	0.065	0.093	1.43	1.51	0.045	1.14	5.12	0.064	0.063	0	0.15	0.22	0.21	2.85	0	0.018	0	0.043	0	0	0	0.14
8.19	0.26	0.13	0.068	0.012	3.26	4.04	7.76	18	53.2	21.1	17.6	24.9	50.3	5.23	16	64.4	58.5	47	16.6	38.9	3.59	9.24	75.8	80.1	63.3	11.1	33.1	3.24	8.14	81.9	84.1	69.5	12.1	32.6	2.08	2.6	15.9	13.3
0.39	19.4	0.15	0.12	0.017	2.14	9.98	7.6e-05	5.73	0.19	1.22	1.12	0	0	0.0068	0.04	0.21	0	0.23	0	0	0	0	0.18	0.38	0.49	0	0	0	0	0.18	0.38	0.49	0	0	0	0	0	0.059
0.69	1.77	5.27	0.17	0.083	1.74	6.61	0.076	0.45	6.61	3.41	2.87	0	0	0.03	6.76e-05	3.39	1.56	1.51	7.66e-05	0	0.011	2.12e-06	1.56	0.8	1.83	0	0	0.044	0	1.08	0.26	1.05	0	0	0	0	0	0.064
18.8	1.83	0.13	0.076	0.076	9.63	5.28	1.22	12.3	1.35	0.046	0.029	2.5	5.97	0.34	3.89	0.96	0.012	0	0.15	0.68	0.14	0.17	0.88	0	0	0.17	0.47	0.02	0.084	0.83	0.022	0.029	0	0	0	0	0	1.74e-05
1.34	1.71	5.78	0.12	0.055	2.9	8.64	0.5	1.39	2.69	2.36	2.25	0.68	1.12	0.04	0.38	1.57	2.4	2.4	0.2	0.27	0	0.041	0.6	1.32	2.31	0	0.035	0	3.7e-05	0.46	1.11	2.08	0	0.018	0	0	0	0.056
1.32	15.7	0	0.42	0	8.69	15.5	0.078	6.73	0	3.33	2.55	0	0	0	0.07	0	1.43	1.69	0	0	0	0.000222	0	0.68	0.93	0	0	0	0.049	0	0.23	0.58	0	0	0	0	0	0.12
30.7	2.13	0.18	0.13	0	13.4	12.7	0.12	11.4	2.35	3.79	2.61	0.017	0.76	0.077	0.94	1.65	1.23	1.92	0	0.023	0.013	0.00215	1.76	3.33	2.77	0	0	0.11	0.051	0.85	1.2	1.06	0	0	0	0	0.038	0.35
0.61	2.25	0.051	0.8	0	18.1	14.1	0.093	12.8	10	3.07	2.27	0	0.087	0.092	2.09	7.08	9.13	7.87	0	0.021	0.0054	0.000626	5.19	5.91	5.81	0	0.026	0.00268	0.00113	5.07	6.34	6.13	0	0.017	0	0.0145	0.0255	0.22
32.2	2.33	0.74	0.34	0.17	26.4	19.8	21.8	44.3	53.1	24.4	18	38.1	66.1	5.26	34.9	37.2	36.2	29.4	12.4	28.9	1.13	5.02	24.3	21.4	29.6	5.23	12.5	0.53	3.62	18.4	15.8	26.6	2.34	5.99	0	0	0.11	0.85
18.8	3.54	0.4	0.28	0.1	18.2	28.7	0.99	16.5	2.21	0.25	0.037	1.57	7.54	0.2	1.68	1.77	0.045	0.027	0.36	0.82	9.27e-05	1.65e-06	1.39	0.16	0.018	0.71	0	0.02	4.47e-06	1.11	0.17	0.12	0	0	0	0	0	0.018
13.9	2.26	0.22	0.15	0.06	29	30.4	1.81	13.9	6.2	7.67	4.27	5.24	8.05	0.056	2.54	5.45	10.7	8.96	0	1.21	3.38e-05	0	3.85	4.38	6.5	0.033	0.25	0.02	0	3.36	3.27	5.16	4.5e-05	0.08	0	0	0.027	0.49
14.1	3.54	0.13	0.8	0.021	37.4	22.1	0.11	7.32	4.57	7.09	6.7	0.19	1.12	0.087	0.86	3.16	9.55	8.95	0	0.39	0.064	0.013	1.65	3.65	5.2	0.00312	0.1	0.012	0.00332	1.31	2.93	5.31	0	0.034	0	0	0.0123333	0.347667
26.7	1.52	5.06	3.24	0	35.4	20.9	1.91	24.4	53	31.7	33.5	2.8	6.03	0.64	5.85	25.9	31.3	35.4	1.01	2	0.21	0.081	6.43	10.1	17.5	0	0.34	0.022	0.00178	3.76	9.79	16.8	0.037	0.17	0	0	0.038	0.89
28.2	0.065	0.18	0.46	0.049	38.9	27.9	31.4	51.6	85.2	33.9	23.1	73.3	89.3	7.71	44.8	88.1	63	50.2	26.3	47.7	2.25	6.9	85.9	63.3	52	7.17	16.7	1.65	2.9	77.4	57.8	50.2	4.53	8.47	0	0.48	3.63	9.94
1.54	5.98e-06	19.4	11.6	5.1	22.3	13.9	1.86	0.034	6.42e-05	0	0.02	0.13	0.056	1.13	0.21	0.036	3.87e-05	0.015	0.41	0.5	0.44	0.36	0.024	0.017	0	0.17	0.3	1.36	0.54	0.081	0.036	0.034	0.84	1.2	0	0	0.032	0.023
10.7	1.62	1.46	0.6	0.24	38.7	38.1	2.58	15.5	55.5	25.7	20.6	17.7	29.5	0.76	8.09	56.8	49.4	37.7	4.87	20.4	0.53	1.33	67.7	74.2	53.1	3.84	25.9	0.1	1	65.2	34.1	55.1	1.32	9.41	0	0.45	1.8	4.39
19.9	5.45	1.87	0.46	0.23	35.9	48.2	10.1	36	85.3	47	41.1	47.2	84.8	3.68	40	92.8	73.3	64.6	34.9	80.6	1.43	15.6	95.1	86.6	74.8	17	71.1	1.57	11.7	92.3	82.4	76.4	10.6	65.2	0	4.11	9.88	28.2
30.9	2.67	0.4	0.23	0.17	63.8	29.9	10.6	45.7	55.3	22.2	15.2	53.8	85.4	2.3	30.4	53	57.2	43.5	11.5	56.4	1.12	4.14	43	42.8	30.7	5.33	27.5	1.53	3.32	38.2	31.5	35.2	6.67	27.7	0.35	0.64	2.72	3.57
15.9	2.47	1.89	0.73	0.038	43.4	52.5	3.33	16.9	87.1	38.2	25.2	10.7	33.4	1.03	6.72	83.3	39.7	31	2.45	9.18	0.19	0.041	79.2	17.7	28.9	0	1.65	2.83	0.039	75	5.61	25	0	0.96	0	0	0.59	5
67.6	6.4	4.36	1.4	0.32	62.2	38.4	28	60.8	91.4	31.1	24.9	52	76.6	8.1	61.8	93.3	62.5	60.6	86.9	91	5.18	66.3	96.9	83.3	70	37.3	78.5	4.55	47.4	97.3	87.3	71.3	32.4	76.5	0	0.55	10.3	16

## Sheet: PCA_input_data
Column1	LS-K	LT_HSC	ST_HSC	MPP2	MPP3_4	MPP5	BM_B_cells	BM_CD4+_T_cells	BM_CD8+_T_cells	BM_Granulocytes	BM_Monocytes	Blood_B_cells	Blood_CD4+_T_cells	Blood_CD8+_T_cells	Blood_Granulocytes	Blood_Macrophages	Blood_Platelets	Blood_RBCs	HSPC_Chimerism	Lin_neg_Chimerism	MPP_Chimerism	PBMC_Chimerism	totalBM_Chimerism	LSK	HSC	MPP	CMP	MEP	GMP	CLP	HSPC	Lin_neg	totalBM	PBMC	LSK_ratio	HSC_ratio1	HSC_ratio2	HSC_ratio3	Design	Model	Run	Group
ER1.592_GFP_primary	0.0840641	0.0286977	0.0208711	0.0645699	0.0905863	0.0668164359736213	NA	NA	NA	NA	NA	0.0826146822233495	0.0689180375389521	0.0515255	0.0949344155373578	0.173926	0.0731937096891079	0.0992826	0.213913	0.106081	0.210308	0.261656	0.208042	0.150506	0.0526853	0.167575	NA	NA	NA	NA	0.170447	0.0845262	0.16577	0.20849	0.790517	0.314398	0.3091	0.276724	CoTx	GFP	primary	retransplant
ER1.594_GFP_primary	0.0100729	0	0	0.00519717	0.0151629	0.00701885983711959	0.12912558936991	0.0846549507072439	0.0825117873981997	0.0137698242606087	0.0198778396913845	0.131804543506215	0.250750107158165	0.195028	0.0122696099442778	0.0263609	0.00632233176168024	0.0100729	0.051255	0.17741	0.0500311	0.49543	0.225874	0.0375331	0	0.0397089	0.0540849573437092	0.0386987194786885	0.0477905873080189	0.028208102752538	0.0406803	0.140807	0.179273	0.393215	0.856383	0	0	0	CoTx	GFP	primary	other
ER1.599_KuO_primary	0	0	0	0	0	0	0.161691542288557	0.0422885572139304	0.201492537313433	0	0	0.26865671641791	0.0646766169154229	0.261194	0	0	0	0	0	0.112056	0	0.607804	0.28014	0	0	0	0	0	0	0.393139040680024	0	0.0680024	0.170006	0.368852	0	0	0	0	CoTx	KuO	primary	other
ER1.604_KuO_primary	0	0	0	0	0.28972	0	0	0	0	0	0	0	0	0	0	0	0.476635514018692	0.233645	0.127533	0.0614619	0.317553	0.395112	0.0983391	0	0	0.317553	0	0	0	0	0.127533	0.0614619	0.0983391	0.395112	1.76667	0	0	0	CoTx	KuO	primary	other
ER1.608_KuO_primary	0	0	0	0	0	0	0.230769230769231	0	0	0	0	0.60989010989011	0.0934065934065934	0.0659341	0	0	0	0	0	0.0726225	0	0.818444	0.108934	0	0	0	0	0	0	0	0	0.0726225	0.108934	0.818444	0	0	0	0	CoTx	KuO	primary	other
ER1.616_KuO_primary	0	0	0	0.0699153	0	0	0.180084745762712	0.0275423728813559	0.0444915254237288	0	0	0.302966101694915	0.0296610169491525	0.029661	0	0.15678	0	0.158898	0	0.0645308	0.116367	0.491159	0.327943	0	0	0.10043	0	0	0	0.136950567366636	0	0.0556932	0.283031	0.423895	0	0	0	0	CoTx	KuO	primary	other
ER1.621_GFP_primary	0.0412074	0	0.00138339	0.016483	0.0300225	0.00971316722836245	0.106697670311557	0.0528337429542745	0.0559242961632989	0.039294176514739	0.080795891035924	0.143195632018131	0.128478711975158	0.104932	NA	0.112584	0.0066961986195529	0.0697582	0.147314	0.121496	0.0966905	0.486427	0.148073	0.042496	0.00216415	0.0501033	0.144014165327737	0.122766173722005	0.0991572941600813	0.0712201200118044	0.0763354	0.062957	0.0767289	0.252058	0.385714	0.0431937	0.0283505	0.0196429	CoTx	GFP	primary	other
ER1.622_KuO_primary	0.057911	0.186008	0.0948867	0.0369004	0.0516605	0.0587393629038331	0.0466149559454778	0.0133293169666391	0.0019579787634611	0.0608479554183297	0.0335868664809097	0.00640108441900746	0.00188267188794337	0.00135552	0.0736501242563446	0.114466	0.115219519542134	0.0445817	0.302676	0.101743	0.22186	0.230805	0.142916	0.129541	0.176996	0.0836242	0.112995281938528	0.0956804543997068	0.0888827813659475	0.0189821813018185	0.114085	0.0383491	0.0538684	0.0869956	1.31339	2.11656	1.55143	1.79454	CoTx	KuO	primary	other
ER1.625_GFP_primary	0	0	0.174194	0.329032	0	0	0	0	0	0	0	0	0	0	0	0.122581	0.374193548387097	0	0.175358	0	0.485084	0.339559	0	0.196575	0.229337	0.278481	0	0	0	0	0.100671	0	0	0.194937	41.2371	0.823529	2.27809	48.11	CoTx	GFP	primary	other
ER1.626_GFP_primary	0.0347316	0.226883	0.101037	0.0559314	0.0545783	0.0708164185836716	0.0617952187640956	0	0	0.0437528191249436	0.0442038791159224	0.0216508795669824	0	0	0.0437528191249436	0.128101	0.0604420387911592	0.052323	0.275847	0.0760209	0.291051	0.211555	0.145526	0.149696	0.258796	0.113329	0.123477672530447	0.0287550744248985	0.0498985115020298	0	0.107409	0.0296008	0.0566644	0.0823748	2.2987	2.28358	2.40945	3.97403	CoTx	GFP	primary	other
ER1.627_GFP_primary	0.0200501	0.0050612	0.00678882	0.0120447	0.0605884	0.0183225052923571	0.129449838187702	0.0725113755261941	0.096844051877266	0.0270092707496898	0.0411222230333114	NA	0.204637808112514	0.169112	0.0294425383847969	0.0793245	0.00788378713774728	0.0198068	0.14518	0.153003	0.143339	0.402025	0.156454	0.121388	0.0185652	0.0889703	0.090684057695054	0.0518398629028419	0.0698338649021755	0.0269910029990003	0.0901128	0.0949683	0.0971105	0.249536	2.06311	0.208668	0.206022	0.315534	CoTx	GFP	primary	other
ER1.627_KuO_primary	0.0727826	0.194945	0.163117	0.127545	0.042359	0.0285513690615493	0.0189562368359466	0.0177860987596536	0	0.0362742803650831	0.0119354083781886	0.00280833138310321	0	0	0.0564006552773227	0.0564007	0.0933770184881816	0.0767611	0.328185	0.0788959	0.309739	0.191135	0.0920452	0.102982	0.232068	0.101075	0.0911823050137497	0.150897775356088	0.0843883293460586	0.0121576406685	0.107095	0.0257456	0.0300365	0.0623718	0.926045	2.29599	2.16694	2.08682	CoTx	KuO	primary	other
ER1.630_GFP_primary	0.115114	0	0.205624	0	0.0509666	0.0931458699472759	NA	NA	NA	NA	NA	0	0	0	0.112478031634446	0.129174	0.155536028119508	0.137961	0.268701	0.140804	0.128288	0.206412	0.255794	0.146679	0.215529	0.0818212	NA	NA	NA	NA	0.171375	0.0898037	0.163143	0.131648	0.748092	2.63415	1.25764	1.09924	CoTx	GFP	primary	noDiffBMMC
ER1.630_KuO_primary	0.090989	0.15374	0.0853414	0.0677711	0.045871	0.0884789156626506	NA	NA	NA	NA	NA	0.00112951807228916	0.00106676706827309	0	0.111696787148594	0.126757	0.133032128514056	0.0941265	0.268674	0.115692	0.205314	0.203794	0.206525	0.15889	0.230157	0.125437	NA	NA	NA	NA	0.164147	0.0706827	0.126177	0.124508	0.937931	1.83483	1.40214	1.35862	CoTx	KuO	primary	retransplant
ER1.637_KuO_primary	0.00821859	0	0.0108053	0.0446947	0.0414204	0.000638496422782862	0.13228336143809	0.0776018729228402	0.104287749054534	0.0143743553641885	0.008758861184329	0.151110820058611	0.134902833941815	0.12508	0.0173540053371752	0.106744	0.00257035739427973	0.0191549	0.049893	0.212375	0.133023	0.365976	0.238733	0.0496969	0.0248182	0.10666	0.0355063785247945	0.0230066840441271	0.0393710183642279	0.0257843939287198	0.0400051	0.170286	0.19142	0.293445	1.63944	0.232685	0.620377	0.818725	CoTx	KuO	primary	other
ER1.641_GFP_primary	0.118045	0.00323989	0.0131004	0.0669108	0.101	0.102408789970418	NA	NA	NA	NA	NA	0.0198619523876602	0	0.00154951	0.129173122975067	0.180307	0.0657839132272151	0.19862	0.207259	0.148802	0.234442	0.22148	0.188018	0.0948998	0.0213767	0.207182	NA	NA	NA	NA	0.18316	0.131499	0.166156	0.195727	0.349642	0.103179	0.116711	0.0787589	CoTx	GFP	primary	retransplant
ER1.641_KuO_primary	0	0	0	0.0430195	0	0	NA	NA	NA	NA	NA	0.272727272727273	0.265422077922078	0.418831	0	0	0	0	0.00656159	0.178621	0.0644008	0.619185	0.131232	0	0	0.0644008	NA	NA	NA	NA	0.00656159	0.178621	0.131232	0.619185	3.5	0	0	0	CoTx	KuO	primary	noDiffBMMC
ER1.653_GFP_primary	0	0	0	0	0	0	0.0418679549114332	0.164251207729469	0.206119162640902	0	0	0.0740740740740741	0.178743961352657	0.334944	0	0	0	0	0	0.0823529	0	0.770588	0.147059	0	0	0	0	0	0	0	0	0.0823529	0.147059	0.770588	0	0	0	0	CoTx	GFP	primary	other
ER1.656_GFP_primary	0	0	0	0	0	0	0.20952380952381	0	0	0	0	0.79047619047619	0	0	0	0	0	0	0	0	0	0.886589	0.113411	0	0	0	0	0	0	0	0	0	0.113411	0.886589	0	0	0	0	CoTx	GFP	primary	other
ER1.657_GFP_primary	0.0873315	0.0118598	0.0247978	0.0706199	0.129919	0.123450134770889	NA	NA	NA	NA	NA	0.00754716981132075	0	0	0.0814016172506739	0.188679	0.143396226415094	0.130997	0.204751	0.126001	0.300502	0.220244	0.148501	0.136588	0.0430683	0.246515	NA	NA	NA	NA	0.167967	0.103364	0.121822	0.180676	0.685185	0.174709	0.25641	0.216049	CoTx	GFP	primary	retransplant
ER1.660_GFP_primary	0	0	0	0.00268577	0	0.0026857654431513	0.0828111011638317	0.103849597135184	0.136974037600716	0.00277529095792301	0.0121754700089526	0.164726947179946	0.141450313339302	0.238138	0.0209489704565801	0.0536258	0.00474485228290063	0.0324082	0.00481373	0.0564369	0.0132793	0.695075	0.230395	0	0	0.0127299	0.0120933827373781	0.00763792593939669	0	0.021640790161624	0.00461458	0.054102	0.220863	0.666318	1.30159	0	0	0	CoTx	GFP	primary	other
ER1.663_KuO_primary	0.0239822	0.00150157	0.00326054	0.0165601	0.0206358	0.00918100304603372	0.0840876914496546	0.0759363336050452	0.108112746149556	0.024067956583294	0.0143721309365481	0.163885194560041	0.135140932686945	0.151015	0.0286155562229182	0.118838	0.00656398815908018	0.0142434	0.107667	0.0920651	0.0929247	0.530949	0.176394	0.0442046	0.0102503	0.0577116	0.129570804812477	0.0656662916849391	0.0864873109996759	0.0427631704387286	0.0668675	0.0571777	0.109551	0.32975	0.493739	0.177613	0.153293	0.11449	CoTx	KuO	primary	other
ER1.665_KuO_primary	0.140296	0.181138	0.167878	0.1578	0.0949451	0.0697501723863576	NA	NA	NA	NA	NA	0.00310295443695964	0.00103431814565321	0	NA	0.12677	NA	0.0572853	0.354543	0.119555	0.278504	0.0976094	0.149788	0.192691	0.249771	0.155277	NA	NA	NA	NA	0.197671	0.0666566	0.0835123	0.0544209	0.950851	1.60855	1.26357	1.23251	CoTx	KuO	primary	retransplant
ER1.667_GFP_primary	0	0	0.105023	0	0	0.0502283105022831	0	0	0	0	0	0	0	0	0.0867579908675799	0.13242	0.406392694063927	0.219178	0.152825	0	0	0.805223	0.0419521	0	0.324074	0	0	0	0	0	0.103299	0	0.0283565	0.544271	2.09091	4.36364	3.13725	4.84848	CoTx	GFP	primary	other
ER1.667_KuO_primary	0	0	0	0	0	0	0.0295566502463054	0	0	0	0	0	0	0	0.206896551724138	0.295567	0.334975369458128	0.133005	0.0523834	0.0330087	0	0.838544	0.0760636	0	0	0	0	0	0	0	0.0523834	0.0330087	0.0760636	0.838544	0.871795	0	0	0	CoTx	KuO	primary	other
ER1.668_KuO_primary	0.00806229	0	0.00226407	0.0292672	0.0210117	0.00179468772433597	0.181953724667293	0.0822795295157104	0.0988458777403501	0.0106300734441438	0.00353415428792313	0.213705892097852	0.159589154564029	0.138605	0.012507592909603	0.0233862	0.00455574576177591	0.00800707	0.0470242	0.151514	0.0958267	0.441934	0.263701	0.0377273	0.00557203	0.0729781	0.0393524724507818	0.0364503727125235	0.0455049238958892	0.0738294173412897	0.0358119	0.115387	0.200825	0.336561	1.11301	0.0763521	0.155592	0.164384	CoTx	KuO	primary	other
ER1.669_GFP_primary	0.0437264	0.03953	0.0459924	0.0281997	0.0609316	0.0220730172052035	0.0750314729332774	0.00604280318925724	0.00369282417121276	0.0409567771716324	0.0666386907259757	0.0214015946286194	0.000923206042803189	0	0.0973562736047	0.301301	0.0614351657574486	0.0847671	0.187758	0.134653	0.159015	0.347917	0.170656	0.0913464	0.0936213	0.0772886	0.178493009023813	0.0540728821454493	0.0775219637230875	0.018899259778992	0.0912589	0.0654474	0.0829468	0.169103	1.00192	1.21132	1.02589	1.02687	CoTx	GFP	primary	other
ER1.669_KuO_primary	0.00252313	0	0.00221729	0.00642251	0.0140301	0.000496979891429008	0.167061701964982	0.0649896781099472	0.100160562734154	0.00367000535209114	0.00332594235033259	0.249254530162856	0.130361648444071	0.210643	0.00504625735912531	0.0359737	0	0.00382292	0.0297695	0.109822	0.0456966	0.594068	0.220644	0.0358156	0.00937035	0.0380367	0.027902825979177	0.0106197322756569	0.0229053049082796	0.0610114030738721	0.0247794	0.091413	0.183659	0.494487	2.60606	0.24635	0.378151	0.681818	CoTx	KuO	primary	other
NA1.23_GFP_primary	0	0	0	0	0	0.00285969615728329	0.0509383378016086	0.121000893655049	0.262734584450402	0	0.0169794459338695	0.0672028596961573	0.174977658623771	0.300268	0	0.00303843	0	0	0.00282415	0.102561	0	0.649359	0.245255	0	0	0	NA	NA	NA	NA	0.00282415	0.102561	0.245255	0.649359	89.6491	0	0	0	ScTx	GFP	primary	other
NA1.34_GFP_primary	0	0	0	0.0132208	0	0	NA	NA	NA	NA	NA	0.285232067510549	0.356680731364276	0.344866	0	0	0	0	0.00849198	0.0621948	0	0.80014	0.129174	0	0	0	NA	NA	NA	NA	0.00849198	0.0621948	0.129174	0.80014	22.6667	0	0	0	ScTx	GFP	primary	noDiffBMMC
NA1.37_GFP_primary	0.0829766	0.159562	0.136039	0.0353389	0.0589161	0.0992497193832339	0.0230401134282507	0.00736316911658083	0.00103116591566996	0.0803987174873924	0.0625144336374915	0.0080237597813069	0.00165953264553135	0.000435023	0.0947383685021778	0.0541362	NA	0.0945772	0.297469	0.143855	0.223218	0.146253	0.189205	0.171564	0.271021	0.124425	NA	NA	NA	NA	0.165814	0.0801873	0.105466	0.0815238	1.07184	2.17818	1.63449	1.6932	ScTx	GFP	primary	other
NA1.38_GFP_primary	0	0	0	0	0	0	0.058016219588272	0.124766063630692	0.202121023081722	0	0.0193387398627573	0.0817217716781036	0.182782283218964	0.331254	0	0	0	0	0	0.226792	0	0.622014	0.151195	0	0	0	NA	NA	NA	NA	0	0.226792	0.151195	0.622014	0	0	0	0	ScTx	GFP	primary	other
NA1.39_GFP_primary	0.0897901	0.00651613	0.0241263	0.0288256	0.0860903	0.0903975393314889	0.0689163891788016	0.0251809883537929	0.0185544124712158	0.0841575137087289	0.0755429650613787	0.0506933055017146	0.0296539270745324	0.024684	0.088464788032404	0.0939317	0.0275002899126949	0.0869738	0.248988	0.132794	0.2224	0.186578	0.20924	0.162207	0.0511043	0.174959	NA	NA	NA	NA	0.195876	0.104467	0.164607	0.146779	0.706642	0.292093	0.260901	0.222632	ScTx	GFP	primary	other
NA1.397_GFP_primary	0	0	0	0	0	0	0.146067415730337	0.123595505617978	0.140449438202247	0	0	0.101123595505618	0.213483146067416	0.275281	0	0	0	0	0	0.241803	0	0.614754	0.143443	0	0	0	0	0	0	0	0	0.241803	0.143443	0.614754	0	0	0	0	ScTx	GFP	primary	other
NA1.40_GFP_primary	0	0	0	0.574713	0	0	0	0	0	0	0	0	0	0	0	0	0.425287356321839	0	0.145506	0	0.621063	0.22432	0.009111	0.218432	0	0.485403	NA	NA	NA	NA	0.113723	0	0.00712087	0.175321	24.2326	0	0	0	ScTx	GFP	primary	other
NA1.400_GFP_primary	0	0	0	0	0	0	0.414383561643836	0.023972602739726	0	0	0	0.488013698630137	0	0	0	0	0.0376712328767123	0.0359589	0	0.141803	0	0.483432	0.374765	0	0	0	0	0	0	0.293426030058276	0	0.100194	0.264799	0.341581	0	0	0	0	ScTx	GFP	primary	other
NA1.404_GFP_primary	0.0417495	0	0	0.0194831	0.0560636	0.0107355864811133	NA	NA	NA	NA	NA	0.271570576540755	0.0834990059642147	0.0898608	0.12882703777336	0.143936	0.105367793240557	0.0489066	0.119342	0.116838	0.120733	0.522911	0.120176	0.0596435	0	0.113532	NA	NA	NA	NA	0.112224	0.10987	0.113009	0.491722	0.361905	0	0	0	ScTx	GFP	primary	noDiffBMMC
NA1.41_GFP_primary	0.0850281	0.13061	0.153206	0.0545426	0.0706132	0.077236247467664	0.00341865357643759	0.00622370266479663	0.000818139317438055	0.0704184198223469	0.0517180925666199	0.000993454885460495	0.00122720897615708	0	0.0718793828892006	0.0642824	0.0905797101449275	0.0672043	0.318283	0.114626	0.254724	0.159753	0.152614	0.165214	0.311171	0.133378	NA	NA	NA	NA	0.166658	0.0600199	0.079911	0.0836488	0.982818	2.33301	1.86713	1.85109	ScTx	GFP	primary	other
NA1.419_GFP_primary	0.125836	0.10158	0.00633591	0.0735024	0.102462	0.0989342153619993	NA	NA	NA	NA	NA	0.0205806688717383	0.00261668504226387	0.000235208	0.129658213891951	0.107902	0.101874310915105	0.128482	0.249877	0.162971	0.232994	0.178478	0.17568	0.141582	0.0709383	0.183478	NA	NA	NA	NA	0.196773	0.128336	0.138344	0.140548	0.561916	0.386631	0.360509	0.281542	ScTx	GFP	primary	noDiffBMMC
NA1.422_GFP_primary	0	0	0	0.0203785	0	0	0.157205240174672	0.151382823871907	0.202328966521106	0	0	0.12372634643377	0.174672489082969	0.154294	0	0	0.0160116448326055	0	0.0189781	0.327855	0	0.43772	0.215447	0	0	0	0	0	0	0.207785158627007	0.0150347	0.259731	0.170681	0.346768	15.0794	0	0	0	ScTx	GFP	primary	other
NA1.428_GFP_primary	0.0766905	0.0994315	0.091085	0.0828596	0.0372566	0.0621749123019233	0.0100278214588121	0.00249183500665296	0.00494738115398573	0.0916898512156768	0.0769323817588001	0.0151203580500786	0.0153622837788799	0.00418532	0.101124954638926	0.107778	NA	0.120842	0.229779	0.171958	0.188604	0.188516	0.221143	0.110037	0.159274	0.0936869	0.0740418389232539	0.0455068229150477	0.103136365049268	0.0112648037052003	0.11414	0.0854185	0.10985	0.0936433	0.930599	1.70007	1.39542	1.347	ScTx	GFP	primary	other
NA1.430_GFP_primary	0	0	0	0.00307843	0.0035182	0	0.32103591497679	0.0459320791595407	0.0894209626191058	0	0.00244319569997557	0.366479354996335	0.0274126557537259	0.12216	0	0.00469094	0.0138284876618617	0	0.0102484	0.167731	0.0150958	0.524466	0.282459	0.0158518	0	0.0120904	0	0	0	0.183236578227702	0.00820803	0.134338	0.226225	0.420051	28.0952	0	0	0	ScTx	GFP	primary	other
NA1.434_GFP_primary	0.0577	0	0	0.0157183	0.0327795	0.00940111420612814	NA	NA	NA	NA	NA	0.116394747313967	0.14424990051731	0.089037	0.103461997612415	0.151711	0.217369677676084	0.0621767	0.175286	0.0724286	0.0897836	0.587759	0.0747426	0.0759115	0	0.082968	NA	NA	NA	NA	0.16198	0.0669304	0.0690687	0.543141	0.306034	0	0	0	ScTx	GFP	primary	noDiffBMMC
NA1.437_GFP_primary	0	0	0	0	0	0	0	0.235576923076923	0.375	0	0	0	0.110576923076923	0.278846	0	0	0	0	0	0.42	0	0.4295	0.1505	0	0	0	0	0	0	0	0	0.42	0.1505	0.4295	0	0	0	0	ScTx	GFP	primary	other
NA1.441_GFP_primary	0	0	0	0.00221042	0.0065243	0	0.222111305215872	0.0577560697351064	0.0930514456843381	0	0.00181824663980891	0.257763200114086	0.191094156654426	0.160077	0	0.00759385	0	0	0.0163742	0.144427	0.0200935	0.607999	0.211105	0.0301821	0	0.0188158	0	0	0	0.033407652285519	0.015333	0.135243	0.197681	0.569337	62.381	0	0	0	ScTx	GFP	primary	other
NA1.445_GFP_primary	0	0	0	0.137267	0.329193	0	NA	NA	NA	NA	NA	0	0	0	0.0366459627329193	0	0.342857142857143	0.154037	0.396001	0.0168609	0.383713	0.188097	0.0153281	0.439231	0	0.215174	NA	NA	NA	NA	0.222065	0.00945506	0.00859551	0.105479	89.6491	0	0	0	ScTx	GFP	primary	noDiffBMMC
NA1.446_GFP_primary	0.115429	0.00171006	0.00188696	0.0312528	0.123832	0.0806380281274877	NA	NA	NA	NA	NA	0.126337824689684	NA	0.075331	0.122357519827815	0.13076	0.0800483533331368	0.110417	0.215072	0.182557	0.180525	0.247079	0.174767	0.141098	0.00347675	0.154426	NA	NA	NA	NA	0.183978	0.156164	0.1495	0.211357	0.621967	0.0225141	0.0188976	0.0153257	ScTx	GFP	primary	retransplant
NA1.46_GFP_primary	0.0713712	0.00288754	0.0302919	0.0226508	0.0602024	NA	0.06129203612144	0.00904398044103025	0.0107601574524306	0.103515438782876	0.104605074980591	0.0495784469960092	0.00629264904180117	0.0095888	0.138111388060311	0.170256	0.0386820850188643	0.11087	0.201045	0.196889	0	0.285174	0.316893	0.0611016	0.0196992	0	0.0703890952766683	0.167662914443731	0.210678472668361	NA	0.0945853	0.0926301	0.149088	0.134165	0.477099	4.36364	0.208269	0.153817	ScTx	GFP	primary	other
NA1.47_GFP_primary	0.0681173	0	0.304636	0	0.025544	NA	0	0	0	0.10406811731315	0.087038789025544	0	0	0	0.0927152317880795	0.10596	0.10406811731315	0.107852	0.299923	0.0801433	0	0.310178	0.309756	0.0900275	0.259279	0	0.0648198163438537	0.0936286236077887	0.126038531779716	NA	0.109834	0.029349	0.113435	0.113589	0.694444	4.36364	2.36066	2	ScTx	GFP	primary	other
NA1.66_GFP_primary	0.075419	0	0.113509	0.0799898	0.0523108	NA	0.0365667851701371	0.0228542407313357	0	0.0937023869984764	0.0883697308278314	0.0281868969019807	0	0	0.102082275266633	0.1516	0.0845606907059421	0.0708481	0.271644	0.209497	0	0.251224	0.267635	0.103131	0.12965	0	0.0606155363392546	0.142699075131995	0.14396189880573	NA	0.114075	0.0879767	0.112391	0.1055	0.824916	4.36364	1.13653	1.03704	ScTx	GFP	primary	other
NA1.72_GFP_primary	0.120515	0.00910036	0.181357	0.0484919	0.0282111	NA	0	0.0117004680187207	0	0.117394695787832	0.101404056162246	0	0	0	0.0826833073322933	0.0885335	0.128315132605304	0.0822933	0.485866	0.0421126	0	0.264601	0.20742	0.122989	0.147825	0	0.0411287768684947	0.138884130584917	0.23306306892147	NA	0.153587	0.0133122	0.0655676	0.0836429	0.667745	4.36364	0.962484	0.802589	ScTx	GFP	primary	other
NA1.75_GFP_primary	0.031679	0.122492	0.270855	0.17265	0.031679	NA	0.0332629355860612	0	0	0.0285110876451954	0.0221752903907075	0.0665258711721225	0	0	0.042766631467793	0.0443506	0.0696937697993664	0.063358	0.445908	0.0948022	0	0.29067	0.168621	0.201159	0.381976	0	0	0.0508548457403013	0.0644161379377149	NA	0.134483	0.0285917	0.0508548	0.0876641	2.96667	4.36364	2.84034	5.63333	ScTx	GFP	primary	other
ER1.622_GFP_primary	0	0	0	0	0	0	0	0	0	0	0	0.30952380952381	0	0	0	0	0	0.690476	0	0	0	1	0	0	0	0	0	0	0	0	0	0	0	1	0	0	0	0	CoTx	GFP	primary	other
NA1.403_GFP_primary	0	0	0	0	0	0	0	0	0	0	0	0	0	0	0.0882352941176471	0	0.770588235294118	0.141176	0	0	0	1	0	0	0	0	0	0	0	0	0	0	0	1	0	0	0	0	ScTx	GFP	primary	other
NA1.420_GFP_primary	0	0	0	0	0	0	0	0	0	0	0	0	0	0	0.129166666666667	0	0.395833333333333	0.475	0	0	0	1	0	0	0	0	0	0	0	0	0	0	0	1	0	0	0	0	ScTx	GFP	primary	other
NA1.447_GFP_primary	0	0	0	0	0	0	0	0	0	0	0	0.338983050847458	0.11864406779661	0.0932203	0.101694915254237	0.228814	0	0.118644	0	0	0	1	0	0	0	0	0	0	0	0	0	0	0	1	0	0	0	0	ScTx	GFP	primary	other
ER1.479_GFP_secondary	0	0	0	0	0	0	0	0.10801393728223	0.202090592334495	0	0	0.111498257839721	0.209059233449477	0.369338	0	0	0	0	0	0.337349	0	0.477108	0.185542	0	0	0	0	0	0	0.288164665523156	0	0.240137	0.132075	0.339623	0	0	0	0	ScTx	GFP	secondary	other
ER1.487_GFP_secondary	0	0	0	0	0	0	0.163090128755365	0.120171673819743	0.163090128755365	0	0	0.128755364806867	0.0643776824034335	0.360515	0	0	0	0	0	0.420976	0	0.341082	0.237943	0	0	0	0	0	0	0.330740491210878	0	0.281742	0.159245	0.228272	0	0	0	0	ScTx	GFP	secondary	other
ER1.682_KuO_secondary	0	0	0	0	0	0	0	0	0	0	0	0	0	0	0	0.202532	0.556962025316456	0.240506	0.138175	0.0625698	0	0.648045	0.15121	0	0	0	0	0.364497041420118	0	0	0.0878107	0.0397633	0.0960947	0.411834	0	0	0	0	CoTx	KuO	secondary	other
ER1.684_KuO_secondary	0.0691645	0.279425	0.156905	0.06126	0.0124496	0.0853687455537112	0.00778594577503755	0.00430795984507154	0.000513793376017706	0.0376650067188364	0.006995494427318	0	0.000869496482491503	0.000553316	0.0375859615840645	0.0300767	0.154138012805312	0.0549364	0.342117	0.00640754	0.307028	0.230256	0.114192	0.073775	0.341507	0.0798238	0.125536561850768	0.128511361894625	0.0630657609297695	0.00761548811227405	0.0889465	0.00166589	0.0296885	0.059864	0.708571	4.27826	3.83946	3.28	CoTx	KuO	secondary	other
ER1.719_KuO_secondary	0.0669816	0.0106293	0.0872279	0.0323941	0.0163658	0.0160283448624937	0.0202463303526236	0.0047241437489455	0.0047241437489455	0.0981947022102244	0.0769360553399696	0.00759237388223384	0	0.00185591	0.1720938079973	0.2767	0.0521343006580057	0.0551713	0.196795	0.0920679	0.0982058	0.368184	0.244747	0.0406535	0.0756995	0.044859	0.0984795005432143	0.097778578831163	0.152800933227194	0.0778023100376996	0.0898932	0.0420553	0.111797	0.168181	0.292191	1.6875	0.842105	0.544081	CoTx	KuO	secondary	other
ER1.761_GFP_secondary	0	0	0	0	0	0	0.198717948717949	0.173076923076923	0.147435897435897	0	0	0.173076923076923	0.102564102564103	0.205128	0	0	0	0	0	0	0	0.633446	0.366554	0	0	0	0	0	0	0	0	0	0.366554	0.633446	0	0	0	0	CoTx	GFP	secondary	other
ER1.768_KuO_secondary	0	0	0	0	0	0	0	0.134328358208955	0.283582089552239	0	0	0	0.216417910447761	0.365672	0	0	0	0	0	0.16679	0	0.697306	0.135903	0	0	0	0	0	0	0	0	0.16679	0.135903	0.697306	0	0	0	0	CoTx	KuO	secondary	other
ER1.785_GFP_secondary	0	0	0	0	0	0	0	0	0	0	0	0	0	0	0.205673758865248	0.382979	0.205673758865248	0.205674	0	0	0	0.933376	0.0666244	0	0	0	0	0	0	0	0	0	0.0666244	0.933376	0	0	0	0	CoTx	GFP	secondary	other
ER1.808_GFP_secondary	0.130875	0.0166305	0	0.0347072	0.0976139	0.143890093998554	0.0108459869848156	0	0	0.123644251626898	0.199566160520607	0	0	0	0.0325379609544469	0.0556761	0.0368763557483731	0.117137	0.284968	0.107761	0.304924	0.115561	0.186786	0.0594623	0	0.132834	0.26079958669475	0.161695743750745	0.0824126693955411	0	0.124141	0.0469439	0.0813695	0.0503418	0.314917	0	0	0	CoTx	GFP	secondary	other
ER1.812_GFP_secondary	0	0	0	0	0	0	0.479452054794521	0	0	0	0	0.52054794520548	0	0	0	0	0	0	0.0451348	0.0861665	0	0.478898	0.389801	0	0	0	0	0	0	0	0.0451348	0.0861665	0.389801	0.478898	89.6491	0	0	0	CoTx	GFP	secondary	other
ER1.818_KuO_secondary	0	0	0	0.063253	0	0	0.0617469879518072	0.140060240963855	0.185240963855422	0	0	0.0331325301204819	0.212349397590361	0.304217	0	0	0	0	0.0131336	0.0712172	0.166173	0.618911	0.130565	0	0	0.166173	0	0	0	0	0.0131336	0.0712172	0.130565	0.618911	9.38967	0	0	0	CoTx	KuO	secondary	other
ER1.821_KuO_secondary	0	0	0	0	0	0	0	0.149532710280374	0.172897196261682	0	0	0	0.313084112149533	0.364486	0	0	0	0	0	0	0	0.882292	0.117708	0	0	0	0	0	0	0	0	0	0.117708	0.882292	0	0	0	0	CoTx	KuO	secondary	other
ER1.835_GFP_secondary	0	0	0	0	0	0	0.167420814479638	0.156862745098039	0.0891402714932127	0	0.00437405731523379	0.184012066365008	0.232277526395173	0.165913	0	0	0	0	0	0.0525248	0	0.782803	0.164672	0	0	0	0	0	0	0	0	0.0525248	0.164672	0.782803	0	0	0	0	CoTx	GFP	secondary	other

## Sheet: c & e (coord)
Column1	Dim.1	Dim.2	Dim.3	Dim.4	Dim.5
LS-K	0.753255	0.487553	0.149195	0.0301739	0.157126
LT_HSC	0.48325	0.248339	0.055988	-0.528924	-0.078479
ST_HSC	0.602905	0.221787	0.0149928	-0.43064	-0.353097
MPP2	0.274608	-0.125087	-0.229746	-0.652153	-0.052162
MPP3_4	0.434099	0.0605972	-0.111529	0.00766225	0.767909
MPP5	0.690175	0.424581	0.109138	-0.0457128	0.283796
BM_B_cells	-0.424892	-0.195923	0.746508	-0.0613744	0.189307
BM_CD4+_T_cells	-0.728365	0.487988	-0.275114	0.0515742	0.123035
BM_CD8+_T_cells	-0.727471	0.465332	-0.315297	0.0566298	0.114134
BM_Granulocytes	0.696421	0.49597	0.231352	0.107001	-0.0982846
BM_Monocytes	0.596773	0.506953	0.241113	0.219142	0.0076984
Blood_B_cells	-0.475229	-0.360631	0.740324	0.0256743	0.00523721
Blood_CD4+_T_cells	-0.776997	0.359171	-0.11539	0.12412	-0.0971497
Blood_CD8+_T_cells	-0.838673	0.398926	-0.195976	0.0719875	-0.0804045
Blood_Granulocytes	0.70926	-0.0258639	-0.113528	0.484119	-0.196644
Blood_Macrophages	0.582744	-0.0953614	-0.0709967	0.481625	-0.334151
Blood_Platelets	0.400342	-0.571887	-0.531107	-0.110979	0.0956849
Blood_RBCs	0.428703	-0.462039	-0.227541	0.318685	0.209825

## Sheet: b & d
Clone	Dim.1	Dim.2	Dim.3	Dim.4	Dim.5	Design	Model	Run	Group	HSPC_Chimerism	MPP_Chimerism	Lin_neg_Chimerism	totalBM_Chimerism	PBMC_Chimerism	Cluster
ER1.592_GFP_primary	1.42506	0.5004	-0.0557855	0.70677	0.795075	CoTx	GFP	primary	retransplant	10.385	10.21	5.15	10.1	12.7029	4
ER1.594_GFP_primary	-2.32159	0.654515	0.206437	0.216744	-0.104564	CoTx	GFP	primary	other	1.745	1.70333	6.04	7.69	16.8671	1
ER1.599_KuO_primary	-2.85165	-0.0874745	0.657208	-0.237406	0.0495793	CoTx	KuO	primary	other	0	0	0.064	0.16	0.347143	1
ER1.604_KuO_primary	1.15573	-2.65726	-2.04837	-0.221493	3.86062	CoTx	KuO	primary	other	0.0415	0.103333	0.02	0.032	0.128571	3
ER1.608_KuO_primary	-2.05895	-1.93174	3.10387	-0.429087	-0.0768477	CoTx	KuO	primary	other	0	0	0.018	0.027	0.202857	2
ER1.616_KuO_primary	-0.892254	-1.9306	1.18707	0.134105	-0.299717	CoTx	KuO	primary	other	0	0.11	0.061	0.31	0.464286	2
ER1.621_GFP_primary	-0.0414775	0.725965	0.788385	1.10073	-0.165283	CoTx	GFP	primary	other	19.4	12.7333	16	19.5	64.0583	4
ER1.622_KuO_primary	2.72576	0.757797	0.317484	-1.09129	-0.381154	CoTx	KuO	primary	other	8.895	6.52	2.99	4.2	6.78286	4
ER1.625_GFP_primary	1.17721	-2.04375	-1.74715	-3.08653	-1.62935	CoTx	GFP	primary	other	0.061455	0.17	0	0	0.119	3
ER1.626_GFP_primary	2.645	0.688265	0.593938	-1.64348	-0.342407	CoTx	GFP	primary	other	1.27	1.34	0.35	0.67	0.974	4
ER1.627_GFP_primary	-1.27866	0.939993	0.310033	0.554735	0.320763	CoTx	GFP	primary	other	12.62	12.46	13.3	13.6	34.9467	1
ER1.627_KuO_primary	2.44855	0.35001	-0.203562	-2.45074	-0.712141	CoTx	KuO	primary	other	2.995	2.82667	0.72	0.84	1.74429	4
ER1.630_GFP_primary	2.70075	0.817979	-0.15168	0.257449	0.124654	CoTx	GFP	primary	noDiffBMMC	1.145	0.546667	0.6	1.09	0.879571	4
ER1.630_KuO_primary	2.53017	0.857421	-0.143758	-0.712531	0.208324	CoTx	KuO	primary	retransplant	14.05	10.7367	6.05	10.8	10.6571	4
ER1.637_KuO_primary	-1.56773	0.0216068	0.192674	0.136255	-0.0271233	CoTx	KuO	primary	other	6.625	17.6633	28.2	31.7	48.5957	1
ER1.641_GFP_primary	2.58205	0.49015	-0.210217	1.27851	1.48952	CoTx	GFP	primary	retransplant	5.655	6.39667	4.06	5.13	6.043	4
ER1.641_KuO_primary	-2.94806	0.773826	0.370947	-0.0698115	-0.625471	CoTx	KuO	primary	noDiffBMMC	0.018	0.176667	0.49	0.36	1.69857	1
ER1.653_GFP_primary	-3.61236	1.46757	-1.32452	0.0477538	-0.0727944	CoTx	GFP	primary	other	0	0	0.056	0.1	0.524	1
ER1.656_GFP_primary	-1.76568	-2.51403	3.74371	-0.522881	0.0183813	CoTx	GFP	primary	other	0	0	0	0.018	0.140714	2
ER1.657_GFP_primary	2.45695	0.501163	-0.349204	0.609715	1.87818	CoTx	GFP	primary	retransplant	1.365	2.00333	0.84	0.99	1.46829	4
ER1.660_GFP_primary	-2.46176	0.43309	-0.280478	0.37147	-0.306796	CoTx	GFP	primary	other	0.0725	0.2	0.85	3.47	10.4686	1
ER1.663_KuO_primary	-1.32016	0.429936	0.117435	0.545718	-0.335656	CoTx	KuO	primary	other	4.175	3.60333	3.57	6.84	20.5886	1
ER1.665_KuO_primary	2.93506	1.43902	-0.0408235	-2.29868	0.498929	CoTx	KuO	primary	retransplant	51.6	40.5333	17.4	21.8	14.206	4
ER1.667_GFP_primary	1.70301	-2.19418	-1.53678	0.381059	-0.666907	CoTx	GFP	primary	other	0.051	0	0	0.014	0.268714	3
ER1.667_KuO_primary	1.75863	-2.55026	-1.45541	2.31072	-1.65969	CoTx	KuO	primary	other	0.0365	0	0.023	0.053	0.584286	3
ER1.668_KuO_primary	-2.25753	-0.0470613	0.731578	-0.174776	0.149981	CoTx	KuO	primary	other	3.085	6.28667	9.94	17.3	28.9929	1
ER1.669_GFP_primary	2.42552	-0.144585	0.340224	1.39259	-0.777236	CoTx	GFP	primary	other	5.215	4.41667	3.74	4.74	9.66343	4
ER1.669_KuO_primary	-2.44287	-0.18429	0.795697	-0.0561415	-0.0374802	CoTx	KuO	primary	other	1.19	1.82667	4.39	8.82	23.7471	1
NA1.23_GFP_primary	-3.35407	1.51958	-1.16573	0.115864	-0.0363261	ScTx	GFP	primary	other	0.019	0	0.69	1.65	4.36868	1
NA1.34_GFP_primary	-3.10647	0.860386	0.472297	0.181086	-0.653231	ScTx	GFP	primary	noDiffBMMC	0.026625	0	0.195	0.405	2.50869	1
NA1.37_GFP_primary	3.68785	1.61962	0.552852	-0.92336	0.0431074	ScTx	GFP	primary	other	53.35	40.0333	25.8	33.9333	26.23	4
NA1.38_GFP_primary	-3.31022	1.37621	-0.954822	0.106683	-0.128917	ScTx	GFP	primary	other	0	0	0.5	0.333333	1.37133	1
NA1.39_GFP_primary	2.60045	1.50828	0.91483	0.956164	0.963359	ScTx	GFP	primary	other	46.25	41.3111	24.6667	38.8667	34.6571	4
NA1.397_GFP_primary	-3.35229	0.796776	-0.269586	-0.059668	-0.0461165	ScTx	GFP	primary	other	0	0	0.059	0.035	0.15	1
NA1.40_GFP_primary	0.659231	-2.6526	-2.3195	-4.3433	-0.492378	ScTx	GFP	primary	other	0.078095	0.333333	0	0.00489	0.120396	3
NA1.400_GFP_primary	-1.80689	-2.40021	3.66926	-0.588992	0.534265	ScTx	GFP	primary	other	0	0	0.14	0.37	0.477286	2
NA1.404_GFP_primary	0.123078	-0.382385	0.377143	1.3323	-0.126257	ScTx	GFP	primary	noDiffBMMC	0.715	0.723333	0.7	0.72	3.13286	3
NA1.41_GFP_primary	3.33863	1.3586	0.299208	-1.15422	-0.0497037	ScTx	GFP	primary	other	28.85	23.0889	10.39	13.8333	14.4804	4
NA1.419_GFP_primary	2.62968	0.894933	-0.0942703	0.135794	1.57459	ScTx	GFP	primary	noDiffBMMC	66.85	62.3333	43.6	47	47.7486	4
NA1.422_GFP_primary	-3.28353	0.742166	-0.316736	-0.23857	0.222169	ScTx	GFP	primary	other	0.02026	0	0.35	0.23	0.467286	1
NA1.428_GFP_primary	3.42386	1.17789	0.336321	-0.11394	-0.498324	ScTx	GFP	primary	other	61.2	50.2333	45.8	58.9	50.21	4
NA1.430_GFP_primary	-2.35339	-1.18964	2.34901	-0.462169	0.366247	ScTx	GFP	primary	other	0.3055	0.45	5	8.42	15.6341	2
NA1.434_GFP_primary	0.162705	-0.219413	-0.386805	1.23136	-0.28324	ScTx	GFP	primary	noDiffBMMC	7.575	3.88	3.13	3.23	25.4	3
NA1.437_GFP_primary	-4.04124	2.35945	-2.42209	0.10998	0.318283	ScTx	GFP	primary	other	0	0	0.12	0.043	0.122714	1
NA1.441_GFP_primary	-2.75075	-0.330149	1.20284	-0.200746	0.0423096	ScTx	GFP	primary	other	0.6655	0.816667	5.87	8.58	24.7111	1
NA1.445_GFP_primary	1.0707	-1.38606	-1.62759	-0.712953	4.22199	ScTx	GFP	primary	noDiffBMMC	2.5835	2.50333	0.11	0.1	1.22714	3
NA1.446_GFP_primary	1.56109	0.749229	0.117608	1.23918	1.61732	ScTx	GFP	primary	retransplant	63.5	53.3	53.9	51.6	72.95	4
NA1.46_GFP_primary	3.00671	0.997295	0.906751	1.91559	-0.370775	ScTx	GFP	primary	other	19.35	0	18.95	30.5	27.4471	4
NA1.47_GFP_primary	3.59811	1.28976	0.45425	0.0234925	-1.8027	ScTx	GFP	primary	other	0.305	0	0.0815	0.315	0.315429	4
NA1.66_GFP_primary	3.00143	0.974191	0.48617	0.625454	-0.727602	ScTx	GFP	primary	other	0.903333	0	0.696667	0.89	0.835429	4
NA1.72_GFP_primary	3.67602	1.74377	0.569407	0.180207	-0.998926	ScTx	GFP	primary	other	2.57667	0	0.223333	1.1	1.40324	4
NA1.75_GFP_primary	2.17089	-0.0691314	0.060405	-2.93988	-1.38969	ScTx	GFP	primary	other	0.396667	0	0.0843333	0.15	0.258571	4
ER1.622_GFP_primary	0.182069	-3.37375	-0.10269	1.11323	0.842134	CoTx	GFP	primary	other	0	0	0	0	0.155286	3
NA1.403_GFP_primary	0.920961	-3.31466	-2.37672	-0.0204745	0.00677515	ScTx	GFP	primary	other	0	0	0	0	0.242857	3
NA1.420_GFP_primary	1.24593	-3.32958	-1.9994	1.2474	0.248346	ScTx	GFP	primary	other	0	0	0	0	0.344714	3
NA1.447_GFP_primary	-0.235092	-1.62887	0.35668	1.67358	-1.50809	ScTx	GFP	primary	other	0	0	0	0	0.175143	3
ER1.479_GFP_secondary	-3.46235	1.27823	-1.2875	0.07701	-0.325455	ScTx	GFP	secondary	other	0	0	0.2	0.11	0.282857	1
ER1.487_GFP_secondary	-3.21059	0.603101	-0.090542	-0.174648	0.104972	ScTx	GFP	secondary	other	0	0	0.23	0.13	0.18635	1
ER1.682_KuO_secondary	0.938731	-3.18923	-1.97936	0.602462	-0.371196	CoTx	KuO	secondary	other	0.0265	0	0.012	0.029	0.124286	3
ER1.684_KuO_secondary	2.81856	0.822945	0.0128273	-2.98084	-0.618138	CoTx	KuO	secondary	other	14.95	13.4167	0.28	4.99	10.0619	4
ER1.719_KuO_secondary	3.35699	0.76508	0.375047	1.94475	-1.93243	CoTx	KuO	secondary	other	2.565	1.28	1.2	3.19	4.79886	4
ER1.761_GFP_secondary	-3.27487	0.525189	0.249927	-0.185015	0.319545	CoTx	GFP	secondary	other	0	0	0	0.062	0.107143	1
ER1.768_KuO_secondary	-3.76303	1.88676	-1.98741	0.133638	-0.171073	CoTx	KuO	secondary	other	0	0	0.027	0.022	0.11288	1
ER1.785_GFP_secondary	2.00623	-2.45996	-1.45985	2.94087	-1.96999	CoTx	GFP	secondary	other	0	0	0	0.015	0.210143	3
ER1.808_GFP_secondary	4.56201	3.41172	1.64681	1.11606	1.87861	CoTx	GFP	secondary	other	1.19	1.27333	0.45	0.78	0.482571	4
ER1.812_GFP_secondary	-1.92547	-2.4839	4.38713	-0.697817	0.521174	CoTx	GFP	secondary	other	0.011	0	0.021	0.095	0.116714	2
ER1.818_KuO_secondary	-3.35433	1.25048	-1.3236	-0.370165	-0.167243	CoTx	KuO	secondary	other	0.011065	0.14	0.06	0.11	0.521429	1
ER1.821_KuO_secondary	-3.76828	1.80745	-1.81931	0.185643	-0.377725	CoTx	KuO	secondary	other	0	0	0	0.028	0.209876	1
ER1.835_GFP_secondary	-3.23777	0.526979	0.277771	-0.0705063	0.046931	CoTx	GFP	secondary	other	0	0	0.37	1.16	5.51429	1

## Sheet: c& e (cos2)
Column1	Dim.1	Dim.2	Dim.3	Dim.4	Dim.5
LS-K	0.567393	0.237708	0.022259	0.000910466	0.0246885
LT_HSC	0.23353	0.0616721	0.00313466	0.27976	0.00615896
ST_HSC	0.363495	0.0491894	0.000224784	0.185451	0.124678
MPP2	0.0754094	0.0156468	0.052783	0.425304	0.00272087
MPP3_4	0.188442	0.00367202	0.0124387	5.871e-05	0.589685
MPP5	0.476342	0.180269	0.011911	0.00208966	0.0805403
BM_B_cells	0.180533	0.0383857	0.557275	0.00376682	0.0358372
BM_CD4+_T_cells	0.530515	0.238132	0.0756875	0.0026599	0.0151377
BM_CD8+_T_cells	0.529214	0.216534	0.099412	0.00320693	0.0130266
BM_Granulocytes	0.485002	0.245986	0.0535238	0.0114492	0.00965987
BM_Monocytes	0.356137	0.257002	0.0581356	0.0480232	5.92654e-05
Blood_B_cells	0.225842	0.130055	0.54808	0.000659171	2.74284e-05
Blood_CD4+_T_cells	0.603724	0.129004	0.0133148	0.0154057	0.00943805
Blood_CD8+_T_cells	0.703373	0.159142	0.0384066	0.00518221	0.00646488
Blood_Granulocytes	0.50305	0.00066894	0.0128887	0.234372	0.0386688
Blood_Macrophages	0.339591	0.0090938	0.00504053	0.231963	0.111657
Blood_Platelets	0.160274	0.327055	0.282074	0.0123162	0.00915559
Blood_RBCs	0.183786	0.21348	0.0517748	0.10156	0.0440266
