# Supplementary material for: A kinetics-based model of haematopoiesis reveals extrinsic regulation of skewed lineage output from stem cells
Source: Nat Cell Biol. 2026 May 25;28(6):1127–40. doi: 10.1038/s41556-026-01958-0 (PMC13278965; doi:10.1038/s41556-026-01958-0)
Supplement: Supplementary file 18 — Statistical source data. [file 41556_2026_1958_MOESM18_ESM.xlsx]

## Sheet: Fig S6A
	GFP	KuO
Engrafted at any time	22	25
Engrafted by 24 wk	15	14
Total number of mice	84
Number of mice post irradiation	73
Number of mice by 24 wks	66
Mice with double engraftment at any time	11
Mice with double engraftment at 24wk	6
Mice with single engraftment at any time	11	14
Mice with single engraftment at24wk	9	8		Engraft	Non engraft
% single engraftment at any time	15.0685	19.1781		49.3151	50.6849	any time
% single engraftment at 24wk	13.6364	12.1212		34.8485	65.1515	24 wks
% double engraftment at any time	15.0685
% double engraftment at 24wk	9.09091
	Non engrafters	Single GFP	Single KuO	Double	Sum
Plot 1 (pie chart any time)	50.6849	15.0685	19.1781	15.0685	100
Plot 2 (pie chart 24 wks)	65.1515	13.6364	12.1212	9.09091	100

## Sheet: Fig S6B
	Blood chimerism (%)						Blood chimerism (%)
GFP clone	Mean 4 wk	Mean 8 wk	Mean 12 wk	Mean 20 wk	Mean 24 wk	KuO clone	Mean 4 wk	Mean 8 wk	Mean 12 wk	Mean 20 wk	Mean 24 wk
ER1.599	1.70504	0.285143	0.0131552	1.29571e-05	0.00728591	ER1.599	2.33329	1.91657	0.927163	0.600143	0.347714
ER1.605	0.29	0.0271565	0.0107199	6.34286e-06	2.91429e-07	ER1.605	0.294571	0.0258849	0.00800139	0.0771429	0.00571429
ER1.608	2.774	3.01715	0.165153	0.0611576	0.0568574	ER1.608	10.0029	4.15671	0.700286	0.325442	0.202858
ER1.622	0.00033306	0.0421485	0.292286	0.0635834	0.155294	ER1.622	0.158617	4.04929	3.54786	4.26286	6.78286
ER1.626	0.0120004	0.239294	0.0727307	0.95	0.974011	ER1.626	0.243429	0.0248709	1.41857e-05	0.0102998	0.00186214
ER1.627	2.28	27.5514	35.2329	39.4614	41.6543	ER1.627	0.491438	1.37087	2.70744	1.92529	1.7443
ER1.630	0.388591	1.20429	1.19571	1.36486	0.879571	ER1.630	0.769	3.73	4.25214	10.6357	10.6571
ER1.632	0.252	0.0371476	8.57143e-07	0		ER1.632	0.912	0.332857	0.144	0.0267463
ER1.641	1.03086	6.24457	10.621	9.70314	6.043	ER1.641	10.8557	6.73429	4.13086	2.14472	1.69858
ER1.667	0.125716	0.102865	0.0844286	0.175571	0.268726	ER1.667	10.5486	0.300009	0.32872	0.187286	0.584429
ER1.669	1.67143e-07	0.0357143	0.0623056	6.401	9.66343	ER1.669	13.06	23.8686	25.4314	32.3714	23.7471

## Sheet: Fig S6C
	Proportion of peripheral blood cell types (%)								Proportion of peripheral blood cell types (%)
GFP clone	PLT 20wk	RBC 20wk	B 20wk	CD4 20wk	CD8 20wk	Grans 20wk	Macs 20wk	KuO clone	PLT 20wk	RBC 20wk	B 20wk	CD4 20wk	CD8 20wk	Grans 20wk	Macs 20wk
ER1.622	6.43939	53.355	23.9177	3.31169	5.88745	0.00541829	7.08333	ER1.622	32.2241	12.4684	1.79023	0.526537	0.379107	20.5981	32.0135
ER1.627	1.11119	2.79169	28.0883	28.8429	23.8357	4.1498	11.1805	ER1.627	32.6779	26.863	0.982794	0.000723172	0	19.7378	19.7378
ER1.630	28.7478	25.4994	0.357317	0.535975	0.1949	20.7893	23.8753	ER1.630	28.4182	20.1072	0.241287	0.227882	0.0670241	23.8606	27.0777
ER1.641	11.0399	33.3325	3.33325	0.0969244	0.260041	21.678	30.2593	ER1.641	0.168208	0	28.2589	27.502	43.3976	0.000378468	0.672832
ER1.667	47.3132	25.5172	0.691091	0.956895	0.00445488	10.1006	15.4166	ER1.667	33.2437	13.1997	1.97996	0.87998	0.831093	20.5329	29.3327
ER1.669	10.8214	14.9311	3.76974	0.162616	0.094613	17.1486	53.072	ER1.669	0.0601576	0.601576	39.2228	20.5137	33.1468	0.79408	5.66083

## Sheet: Fig S6D
Clone	Mouse	Model	Design	P_t0	tHalfReg	tyMax
ER1.599_GFP	ER1.599	GFP	CoTx	1.34233	6.01313	5.50483
ER1.599_KuO	ER1.599	KuO	CoTx	1.26315	10.6726	5.65336
ER1.605_GFP	ER1.605	GFP	CoTx	0.0146421	6.59935	4.41939
ER1.605_KuO	ER1.605	KuO	CoTx	0.0428063	6.1083	4.18087
ER1.608_GFP	ER1.608	GFP	CoTx	1.76847	9.48189	6.6833
ER1.608_KuO	ER1.608	KuO	CoTx	3.86779	11.1208	8.31473
ER1.622_GFP	ER1.622	GFP	CoTx	7.7971	9.82233	14.7754
ER1.622_KuO	ER1.622	KuO	CoTx	8	38.2215	21.241
ER1.627_GFP	ER1.627	GFP	CoTx	4.86522	23.5404	16.7648
ER1.627_KuO	ER1.627	KuO	CoTx	6.75648	14.0473	9.26915
ER1.630_GFP	ER1.630	GFP	CoTx	3.77078	7.21712	8.04223
ER1.630_KuO	ER1.630	KuO	CoTx	8.81143	39.0112	21.6079
ER1.641_GFP	ER1.641	GFP	CoTx	6.30522	42.6056	14.8064
ER1.641_KuO	ER1.641	KuO	CoTx	2.26247	12.4361	7.98647
ER1.667_GFP	ER1.667	GFP	CoTx	14.1844	68.5301	20.3977
ER1.667_KuO	ER1.667	KuO	CoTx	1.21798	7.72664	7.28474
ER1.669_GFP	ER1.669	GFP	CoTx	15.3333	NA	24
ER1.669_KuO	ER1.669	KuO	CoTx	2.29097	13.9883	12.5917
