# Supplementary material for: A kinetics-based model of haematopoiesis reveals extrinsic regulation of skewed lineage output from stem cells
Source: Nat Cell Biol. 2026 May 25;28(6):1127–40. doi: 10.1038/s41556-026-01958-0 (PMC13278965; doi:10.1038/s41556-026-01958-0)
Supplement: Supplementary file 19 — Statistical source data. [file 41556_2026_1958_MOESM19_ESM.xlsx]

## Sheet: a
Gene	Celltype	scaledExpression
Procr	HSCs	4.32924
Mecom	HSCs	4.16161
Tcf15	HSCs	3.82179
Vwf	HSCs	3.05684
Ly6a	HSCs	2.8358
Slamf1	HSCs	2.00787
Kit	HSCs	2.19871
Cd34	HSCs	0.720875
Pf4	HSCs	0.0692336
Gata2	HSCs	0.736082
Car1	HSCs	-0.329444
Klf1	HSCs	-0.410919
Gypa	HSCs	-0.325513
Hba-a1	HSCs	-0.304874
Fcer1a	HSCs	-0.27392
Ccl3	HSCs	-0.375246
Prg2	HSCs	-0.217242
Elane	HSCs	-0.328071
Fcnb	HSCs	-0.26863
Mmp9	HSCs	-0.264136
Il1b	HSCs	-0.270264
Mpo	HSCs	-0.445458
F13a1	HSCs	-0.367184
Ms4a6c	HSCs	-0.374785
Csf1r	HSCs	-0.326077
Irf8	HSCs	-0.462416
Flt3	HSCs	0.0785304
Dntt	HSCs	-0.309568
Vpreb1	HSCs	-0.220888
Rag1	HSCs	-0.305116
Rag2	HSCs	-0.337214
Cd79b	HSCs	-0.428347
Ighm	HSCs	-0.459718
Ms4a1	HSCs	-0.31566
Ighd	HSCs	-0.320508
H2-Eb2	HSCs	-0.241579
Cd3e	HSCs	-0.21866
Ifng	HSCs	-0.243411
Ncr1	HSCs	-0.2169
Procr	MPPs	0.284832
Mecom	MPPs	0.667829
Tcf15	MPPs	0.48079
Vwf	MPPs	0.2128
Ly6a	MPPs	0.0417582
Slamf1	MPPs	-0.0480353
Kit	MPPs	1.11989
Cd34	MPPs	2.66663
Pf4	MPPs	0.180453
Gata2	MPPs	0.163116
Car1	MPPs	-0.319769
Klf1	MPPs	-0.386343
Gypa	MPPs	-0.325445
Hba-a1	MPPs	-0.306395
Fcer1a	MPPs	-0.256119
Ccl3	MPPs	-0.271427
Prg2	MPPs	-0.218218
Elane	MPPs	-0.166819
Fcnb	MPPs	-0.280557
Mmp9	MPPs	-0.302457
Il1b	MPPs	-0.296067
Mpo	MPPs	0.0780883
F13a1	MPPs	-0.319615
Ms4a6c	MPPs	-0.272648
Csf1r	MPPs	-0.282799
Irf8	MPPs	-0.381788
Flt3	MPPs	0.578642
Dntt	MPPs	-0.230108
Vpreb1	MPPs	-0.22089
Rag1	MPPs	-0.30657
Rag2	MPPs	-0.302945
Cd79b	MPPs	-0.429637
Ighm	MPPs	-0.451566
Ms4a1	MPPs	-0.319306
Ighd	MPPs	-0.330447
H2-Eb2	MPPs	-0.262671
Cd3e	MPPs	-0.220398
Ifng	MPPs	-0.231768
Ncr1	MPPs	-0.220011
Procr	Mk primed	-0.0279799
Mecom	Mk primed	0.707401
Tcf15	Mk primed	1.75533
Vwf	Mk primed	2.80228
Ly6a	Mk primed	-0.181286
Slamf1	Mk primed	1.85609
Kit	Mk primed	1.44862
Cd34	Mk primed	0.282003
Pf4	Mk primed	4.33363
Gata2	Mk primed	1.2269
Car1	Mk primed	-0.293434
Klf1	Mk primed	-0.238526
Gypa	Mk primed	-0.325249
Hba-a1	Mk primed	-0.306862
Fcer1a	Mk primed	-0.162488
Ccl3	Mk primed	-0.465471
Prg2	Mk primed	-0.218044
Elane	Mk primed	-0.270495
Fcnb	Mk primed	-0.281331
Mmp9	Mk primed	-0.303567
Il1b	Mk primed	-0.249039
Mpo	Mk primed	-0.361482
F13a1	Mk primed	-0.345093
Ms4a6c	Mk primed	-0.421278
Csf1r	Mk primed	-0.324697
Irf8	Mk primed	-0.446073
Flt3	Mk primed	-0.308179
Dntt	Mk primed	-0.315769
Vpreb1	Mk primed	-0.22079
Rag1	Mk primed	-0.306539
Rag2	Mk primed	-0.336155
Cd79b	Mk primed	-0.436521
Ighm	Mk primed	-0.463171
Ms4a1	Mk primed	-0.320174
Ighd	Mk primed	-0.330538
H2-Eb2	Mk primed	-0.269962
Cd3e	Mk primed	-0.220609
Ifng	Mk primed	-0.243411
Ncr1	Mk primed	-0.221563
Procr	Early Erythroid primed	-0.265172
Mecom	Early Erythroid primed	-0.238049
Tcf15	Early Erythroid primed	-0.256523
Vwf	Early Erythroid primed	-0.155919
Ly6a	Early Erythroid primed	-0.515565
Slamf1	Early Erythroid primed	1.35313
Kit	Early Erythroid primed	2.33658
Cd34	Early Erythroid primed	-0.330598
Pf4	Early Erythroid primed	-0.217464
Gata2	Early Erythroid primed	1.43346
Car1	Early Erythroid primed	2.24299
Klf1	Early Erythroid primed	0.827211
Gypa	Early Erythroid primed	-0.263582
Hba-a1	Early Erythroid primed	-0.307522
Fcer1a	Early Erythroid primed	-0.24679
Ccl3	Early Erythroid primed	-0.50082
Prg2	Early Erythroid primed	-0.216943
Elane	Early Erythroid primed	-0.223572
Fcnb	Early Erythroid primed	-0.277539
Mmp9	Early Erythroid primed	-0.311797
Il1b	Early Erythroid primed	-0.299565
Mpo	Early Erythroid primed	-0.305287
F13a1	Early Erythroid primed	-0.315914
Ms4a6c	Early Erythroid primed	-0.430712
Csf1r	Early Erythroid primed	-0.332083
Irf8	Early Erythroid primed	-0.432714
Flt3	Early Erythroid primed	-0.387975
Dntt	Early Erythroid primed	-0.305591
Vpreb1	Early Erythroid primed	-0.216835
Rag1	Early Erythroid primed	-0.306654
Rag2	Early Erythroid primed	-0.330843
Cd79b	Early Erythroid primed	-0.450375
Ighm	Early Erythroid primed	-0.46206
Ms4a1	Early Erythroid primed	-0.321018
Ighd	Early Erythroid primed	-0.33251
H2-Eb2	Early Erythroid primed	-0.270031
Cd3e	Early Erythroid primed	-0.220195
Ifng	Early Erythroid primed	-0.243411
Ncr1	Early Erythroid primed	-0.220776
Procr	Late Erythroid primed	-0.273844
Mecom	Late Erythroid primed	-0.315614
Tcf15	Late Erythroid primed	-0.171548
Vwf	Late Erythroid primed	-0.118352
Ly6a	Late Erythroid primed	-0.536199
Slamf1	Late Erythroid primed	-0.568538
Kit	Late Erythroid primed	0.347992
Cd34	Late Erythroid primed	-0.604463
Pf4	Late Erythroid primed	-0.256136
Gata2	Late Erythroid primed	-0.376185
Car1	Late Erythroid primed	3.6112
Klf1	Late Erythroid primed	2.13223
Gypa	Late Erythroid primed	-0.0489283
Hba-a1	Late Erythroid primed	-0.29709
Fcer1a	Late Erythroid primed	-0.27735
Ccl3	Late Erythroid primed	-0.488574
Prg2	Late Erythroid primed	-0.218404
Elane	Late Erythroid primed	-0.294289
Fcnb	Late Erythroid primed	-0.275332
Mmp9	Late Erythroid primed	-0.301718
Il1b	Late Erythroid primed	-0.297574
Mpo	Late Erythroid primed	-0.388175
F13a1	Late Erythroid primed	-0.374372
Ms4a6c	Late Erythroid primed	-0.498189
Csf1r	Late Erythroid primed	-0.341201
Irf8	Late Erythroid primed	-0.467212
Flt3	Late Erythroid primed	-0.43094
Dntt	Late Erythroid primed	-0.315992
Vpreb1	Late Erythroid primed	-0.224164
Rag1	Late Erythroid primed	-0.306948
Rag2	Late Erythroid primed	-0.334239
Cd79b	Late Erythroid primed	-0.464304
Ighm	Late Erythroid primed	-0.467054
Ms4a1	Late Erythroid primed	-0.320435
Ighd	Late Erythroid primed	-0.332862
H2-Eb2	Late Erythroid primed	-0.274826
Cd3e	Late Erythroid primed	-0.217801
Ifng	Late Erythroid primed	-0.243411
Ncr1	Late Erythroid primed	-0.219069
Procr	Early Erythrocytes	-0.242612
Mecom	Early Erythrocytes	-0.253882
Tcf15	Early Erythrocytes	-0.305074
Vwf	Early Erythrocytes	0.228188
Ly6a	Early Erythrocytes	-0.499651
Slamf1	Early Erythrocytes	-0.388912
Kit	Early Erythrocytes	-0.70861
Cd34	Early Erythrocytes	-0.524028
Pf4	Early Erythrocytes	-0.166666
Gata2	Early Erythrocytes	-0.449412
Car1	Early Erythrocytes	0.0327749
Klf1	Early Erythrocytes	3.48901
Gypa	Early Erythrocytes	3.68298
Hba-a1	Early Erythrocytes	2.0309
Fcer1a	Early Erythrocytes	-0.279428
Ccl3	Early Erythrocytes	-0.501568
Prg2	Early Erythrocytes	-0.219295
Elane	Early Erythrocytes	-0.387952
Fcnb	Early Erythrocytes	-0.235532
Mmp9	Early Erythrocytes	-0.126241
Il1b	Early Erythrocytes	-0.20235
Mpo	Early Erythrocytes	-0.508877
F13a1	Early Erythrocytes	-0.370771
Ms4a6c	Early Erythrocytes	-0.480238
Csf1r	Early Erythrocytes	-0.305591
Irf8	Early Erythrocytes	-0.458649
Flt3	Early Erythrocytes	-0.416779
Dntt	Early Erythrocytes	-0.318231
Vpreb1	Early Erythrocytes	-0.224127
Rag1	Early Erythrocytes	-0.303252
Rag2	Early Erythrocytes	-0.334232
Cd79b	Early Erythrocytes	-0.44919
Ighm	Early Erythrocytes	-0.448221
Ms4a1	Early Erythrocytes	-0.309621
Ighd	Early Erythrocytes	-0.309804
H2-Eb2	Early Erythrocytes	-0.244119
Cd3e	Early Erythrocytes	-0.217133
Ifng	Early Erythrocytes	-0.243411
Ncr1	Early Erythrocytes	-0.221563
Procr	Late Erythrocytes	-0.276125
Mecom	Late Erythrocytes	-0.340546
Tcf15	Late Erythrocytes	-0.368089
Vwf	Late Erythrocytes	-0.117407
Ly6a	Late Erythrocytes	-0.516
Slamf1	Late Erythrocytes	-0.653319
Kit	Late Erythrocytes	-0.850305
Cd34	Late Erythrocytes	-0.670545
Pf4	Late Erythrocytes	-0.274086
Gata2	Late Erythrocytes	-0.496462
Car1	Late Erythrocytes	-0.323406
Klf1	Late Erythrocytes	0.0684533
Gypa	Late Erythrocytes	2.13955
Hba-a1	Late Erythrocytes	3.75664
Fcer1a	Late Erythrocytes	-0.282367
Ccl3	Late Erythrocytes	-0.417112
Prg2	Late Erythrocytes	-0.219337
Elane	Late Erythrocytes	-0.398332
Fcnb	Late Erythrocytes	-0.24459
Mmp9	Late Erythrocytes	-0.0790482
Il1b	Late Erythrocytes	-0.192295
Mpo	Late Erythrocytes	-0.528154
F13a1	Late Erythrocytes	-0.388903
Ms4a6c	Late Erythrocytes	-0.499609
Csf1r	Late Erythrocytes	-0.317317
Irf8	Late Erythrocytes	-0.48084
Flt3	Late Erythrocytes	-0.434641
Dntt	Late Erythrocytes	-0.31898
Vpreb1	Late Erythrocytes	-0.227068
Rag1	Late Erythrocytes	-0.294112
Rag2	Late Erythrocytes	-0.333455
Cd79b	Late Erythrocytes	-0.447324
Ighm	Late Erythrocytes	-0.449385
Ms4a1	Late Erythrocytes	-0.307764
Ighd	Late Erythrocytes	-0.302347
H2-Eb2	Late Erythrocytes	-0.230828
Cd3e	Late Erythrocytes	-0.218393
Ifng	Late Erythrocytes	-0.243411
Ncr1	Late Erythrocytes	-0.219304
Procr	Eosino/Baso primed	-0.220438
Mecom	Eosino/Baso primed	-0.256367
Tcf15	Eosino/Baso primed	-0.339826
Vwf	Eosino/Baso primed	-0.431291
Ly6a	Eosino/Baso primed	-0.518748
Slamf1	Eosino/Baso primed	-0.634152
Kit	Eosino/Baso primed	0.182851
Cd34	Eosino/Baso primed	0.597049
Pf4	Eosino/Baso primed	-0.236686
Gata2	Eosino/Baso primed	3.52934
Car1	Eosino/Baso primed	-0.316074
Klf1	Eosino/Baso primed	-0.139802
Gypa	Eosino/Baso primed	-0.313478
Hba-a1	Eosino/Baso primed	-0.306529
Fcer1a	Eosino/Baso primed	4.22355
Ccl3	Eosino/Baso primed	3.8079
Prg2	Eosino/Baso primed	-0.215208
Elane	Eosino/Baso primed	-0.212581
Fcnb	Eosino/Baso primed	-0.275251
Mmp9	Eosino/Baso primed	-0.294741
Il1b	Eosino/Baso primed	-0.287296
Mpo	Eosino/Baso primed	0.303174
F13a1	Eosino/Baso primed	-0.329154
Ms4a6c	Eosino/Baso primed	-0.151675
Csf1r	Eosino/Baso primed	-0.321994
Irf8	Eosino/Baso primed	-0.441432
Flt3	Eosino/Baso primed	-0.348861
Dntt	Eosino/Baso primed	-0.314033
Vpreb1	Eosino/Baso primed	-0.21364
Rag1	Eosino/Baso primed	-0.306629
Rag2	Eosino/Baso primed	-0.309023
Cd79b	Eosino/Baso primed	-0.433899
Ighm	Eosino/Baso primed	-0.459809
Ms4a1	Eosino/Baso primed	-0.320339
Ighd	Eosino/Baso primed	-0.331466
H2-Eb2	Eosino/Baso primed	-0.271746
Cd3e	Eosino/Baso primed	-0.219125
Ifng	Eosino/Baso primed	-0.205978
Ncr1	Eosino/Baso primed	-0.208914
Procr	Eosinophils	-0.233541
Mecom	Eosinophils	-0.243077
Tcf15	Eosinophils	-0.357386
Vwf	Eosinophils	-0.408186
Ly6a	Eosinophils	-0.494093
Slamf1	Eosinophils	-0.548527
Kit	Eosinophils	0.466466
Cd34	Eosinophils	0.728792
Pf4	Eosinophils	-0.214755
Gata2	Eosinophils	0.0487554
Car1	Eosinophils	-0.327557
Klf1	Eosinophils	-0.367883
Gypa	Eosinophils	-0.324791
Hba-a1	Eosinophils	-0.307622
Fcer1a	Eosinophils	0.881328
Ccl3	Eosinophils	-0.230729
Prg2	Eosinophils	4.36435
Elane	Eosinophils	0.503838
Fcnb	Eosinophils	-0.283365
Mmp9	Eosinophils	-0.308615
Il1b	Eosinophils	-0.303917
Mpo	Eosinophils	1.62119
F13a1	Eosinophils	-0.343571
Ms4a6c	Eosinophils	-0.153149
Csf1r	Eosinophils	-0.289204
Irf8	Eosinophils	-0.415342
Flt3	Eosinophils	-0.375044
Dntt	Eosinophils	-0.299667
Vpreb1	Eosinophils	-0.223864
Rag1	Eosinophils	-0.306948
Rag2	Eosinophils	-0.317086
Cd79b	Eosinophils	-0.439104
Ighm	Eosinophils	-0.459745
Ms4a1	Eosinophils	-0.321018
Ighd	Eosinophils	-0.333287
H2-Eb2	Eosinophils	-0.25949
Cd3e	Eosinophils	-0.220609
Ifng	Eosinophils	-0.243411
Ncr1	Eosinophils	-0.221563
Procr	Neutrophil primed	-0.253355
Mecom	Neutrophil primed	-0.299311
Tcf15	Neutrophil primed	-0.333005
Vwf	Neutrophil primed	-0.447804
Ly6a	Neutrophil primed	-0.509106
Slamf1	Neutrophil primed	-0.670165
Kit	Neutrophil primed	0.173476
Cd34	Neutrophil primed	-0.0767872
Pf4	Neutrophil primed	-0.232678
Gata2	Neutrophil primed	-0.442631
Car1	Neutrophil primed	-0.320942
Klf1	Neutrophil primed	-0.405204
Gypa	Neutrophil primed	-0.326244
Hba-a1	Neutrophil primed	-0.306739
Fcer1a	Neutrophil primed	-0.274619
Ccl3	Neutrophil primed	-0.362803
Prg2	Neutrophil primed	-0.217004
Elane	Neutrophil primed	3.98873
Fcnb	Neutrophil primed	0.376204
Mmp9	Neutrophil primed	-0.310094
Il1b	Neutrophil primed	-0.301413
Mpo	Neutrophil primed	3.19304
F13a1	Neutrophil primed	-0.215192
Ms4a6c	Neutrophil primed	-0.386048
Csf1r	Neutrophil primed	-0.285627
Irf8	Neutrophil primed	-0.431722
Flt3	Neutrophil primed	-0.365812
Dntt	Neutrophil primed	-0.31386
Vpreb1	Neutrophil primed	-0.221116
Rag1	Neutrophil primed	-0.306773
Rag2	Neutrophil primed	-0.293502
Cd79b	Neutrophil primed	-0.428184
Ighm	Neutrophil primed	-0.453467
Ms4a1	Neutrophil primed	-0.320827
Ighd	Neutrophil primed	-0.33304
H2-Eb2	Neutrophil primed	-0.274414
Cd3e	Neutrophil primed	-0.22053
Ifng	Neutrophil primed	-0.243411
Ncr1	Neutrophil primed	-0.21059
Procr	Early Neutrophils	-0.27472
Mecom	Early Neutrophils	-0.331516
Tcf15	Early Neutrophils	-0.369306
Vwf	Early Neutrophils	-0.476807
Ly6a	Early Neutrophils	-0.507121
Slamf1	Early Neutrophils	-0.702075
Kit	Early Neutrophils	-0.616162
Cd34	Early Neutrophils	-0.694935
Pf4	Early Neutrophils	-0.275534
Gata2	Early Neutrophils	-0.500092
Car1	Early Neutrophils	-0.335248
Klf1	Early Neutrophils	-0.416124
Gypa	Early Neutrophils	-0.323495
Hba-a1	Early Neutrophils	-0.302574
Fcer1a	Early Neutrophils	-0.278845
Ccl3	Early Neutrophils	-0.421536
Prg2	Early Neutrophils	-0.219468
Elane	Early Neutrophils	-0.291854
Fcnb	Early Neutrophils	4.31524
Mmp9	Early Neutrophils	-0.0532098
Il1b	Early Neutrophils	-0.226646
Mpo	Early Neutrophils	-0.514427
F13a1	Early Neutrophils	-0.396643
Ms4a6c	Early Neutrophils	-0.498674
Csf1r	Early Neutrophils	-0.295891
Irf8	Early Neutrophils	-0.493042
Flt3	Early Neutrophils	-0.450182
Dntt	Early Neutrophils	-0.323126
Vpreb1	Early Neutrophils	-0.226564
Rag1	Early Neutrophils	-0.305218
Rag2	Early Neutrophils	-0.333058
Cd79b	Early Neutrophils	-0.456628
Ighm	Early Neutrophils	-0.44416
Ms4a1	Early Neutrophils	-0.313637
Ighd	Early Neutrophils	-0.318492
H2-Eb2	Early Neutrophils	-0.268884
Cd3e	Early Neutrophils	-0.219243
Ifng	Early Neutrophils	-0.237982
Ncr1	Early Neutrophils	-0.219008
Procr	Neutrophils	-0.269806
Mecom	Neutrophils	-0.340741
Tcf15	Neutrophils	-0.364458
Vwf	Neutrophils	-0.468107
Ly6a	Neutrophils	-0.471928
Slamf1	Neutrophils	-0.677233
Kit	Neutrophils	-0.766224
Cd34	Neutrophils	-0.682283
Pf4	Neutrophils	-0.274581
Gata2	Neutrophils	-0.49697
Car1	Neutrophils	-0.335333
Klf1	Neutrophils	-0.419526
Gypa	Neutrophils	-0.325085
Hba-a1	Neutrophils	-0.303508
Fcer1a	Neutrophils	-0.276411
Ccl3	Neutrophils	0.0637935
Prg2	Neutrophils	-0.219498
Elane	Neutrophils	-0.401725
Fcnb	Neutrophils	-0.00628995
Mmp9	Neutrophils	4.34331
Il1b	Neutrophils	4.32812
Mpo	Neutrophils	-0.534928
F13a1	Neutrophils	-0.383888
Ms4a6c	Neutrophils	-0.494404
Csf1r	Neutrophils	-0.0153027
Irf8	Neutrophils	-0.484526
Flt3	Neutrophils	-0.443341
Dntt	Neutrophils	-0.319012
Vpreb1	Neutrophils	-0.224311
Rag1	Neutrophils	-0.303353
Rag2	Neutrophils	-0.333424
Cd79b	Neutrophils	-0.447884
Ighm	Neutrophils	-0.426996
Ms4a1	Neutrophils	-0.306951
Ighd	Neutrophils	-0.301739
H2-Eb2	Neutrophils	-0.251604
Cd3e	Neutrophils	-0.216945
Ifng	Neutrophils	-0.230963
Ncr1	Neutrophils	-0.216117
Procr	Monocyte primed	-0.245363
Mecom	Monocyte primed	-0.320566
Tcf15	Monocyte primed	-0.34268
Vwf	Monocyte primed	-0.441441
Ly6a	Monocyte primed	-0.49115
Slamf1	Monocyte primed	-0.657961
Kit	Monocyte primed	-0.231465
Cd34	Monocyte primed	0.613568
Pf4	Monocyte primed	-0.257825
Gata2	Monocyte primed	-0.458966
Car1	Monocyte primed	-0.32342
Klf1	Monocyte primed	-0.410731
Gypa	Monocyte primed	-0.327843
Hba-a1	Monocyte primed	-0.307494
Fcer1a	Monocyte primed	-0.277191
Ccl3	Monocyte primed	-0.11257
Prg2	Monocyte primed	-0.21849
Elane	Monocyte primed	1.35759
Fcnb	Monocyte primed	-0.221789
Mmp9	Monocyte primed	-0.305162
Il1b	Monocyte primed	-0.298362
Mpo	Monocyte primed	1.90238
F13a1	Monocyte primed	1.98719
Ms4a6c	Monocyte primed	1.23798
Csf1r	Monocyte primed	0.544991
Irf8	Monocyte primed	0.647794
Flt3	Monocyte primed	-0.258852
Dntt	Monocyte primed	-0.314323
Vpreb1	Monocyte primed	-0.222772
Rag1	Monocyte primed	-0.306354
Rag2	Monocyte primed	-0.326183
Cd79b	Monocyte primed	-0.419264
Ighm	Monocyte primed	-0.367595
Ms4a1	Monocyte primed	-0.32077
Ighd	Monocyte primed	-0.331194
H2-Eb2	Monocyte primed	-0.274524
Cd3e	Monocyte primed	-0.21966
Ifng	Monocyte primed	-0.243411
Ncr1	Monocyte primed	-0.219307
Procr	Monocytes	-0.26397
Mecom	Monocytes	-0.341745
Tcf15	Monocytes	-0.35619
Vwf	Monocytes	-0.36178
Ly6a	Monocytes	-0.401825
Slamf1	Monocytes	-0.632922
Kit	Monocytes	-0.859751
Cd34	Monocytes	-0.667393
Pf4	Monocytes	-0.273762
Gata2	Monocytes	-0.494533
Car1	Monocytes	-0.334756
Klf1	Monocytes	-0.416302
Gypa	Monocytes	-0.323132
Hba-a1	Monocytes	-0.299995
Fcer1a	Monocytes	-0.275925
Ccl3	Monocytes	1.37223
Prg2	Monocytes	-0.219482
Elane	Monocytes	-0.372035
Fcnb	Monocytes	-0.151451
Mmp9	Monocytes	-0.101006
Il1b	Monocytes	0.281456
Mpo	Monocytes	-0.527154
F13a1	Monocytes	3.71133
Ms4a6c	Monocytes	3.62464
Csf1r	Monocytes	4.25899
Irf8	Monocytes	-0.0068409
Flt3	Monocytes	-0.160471
Dntt	Monocytes	-0.31986
Vpreb1	Monocytes	-0.225047
Rag1	Monocytes	-0.30166
Rag2	Monocytes	-0.332865
Cd79b	Monocytes	-0.427228
Ighm	Monocytes	-0.326413
Ms4a1	Monocytes	-0.303098
Ighd	Monocytes	-0.299492
H2-Eb2	Monocytes	-0.253857
Cd3e	Monocytes	-0.215608
Ifng	Monocytes	-0.23523
Ncr1	Monocytes	-0.219743
Procr	Dendritic cells	-0.212657
Mecom	Dendritic cells	-0.334288
Tcf15	Dendritic cells	-0.353138
Vwf	Dendritic cells	-0.0546891
Ly6a	Dendritic cells	0.44242
Slamf1	Dendritic cells	-0.649642
Kit	Dendritic cells	-0.367933
Cd34	Dendritic cells	-0.504326
Pf4	Dendritic cells	-0.265917
Gata2	Dendritic cells	-0.487626
Car1	Dendritic cells	-0.331764
Klf1	Dendritic cells	-0.416774
Gypa	Dendritic cells	-0.32501
Hba-a1	Dendritic cells	-0.302639
Fcer1a	Dendritic cells	-0.276697
Ccl3	Dendritic cells	-0.37836
Prg2	Dendritic cells	-0.217269
Elane	Dendritic cells	-0.336048
Fcnb	Dendritic cells	-0.270112
Mmp9	Dendritic cells	-0.229495
Il1b	Dendritic cells	-0.23357
Mpo	Dendritic cells	-0.463434
F13a1	Dendritic cells	-0.218972
Ms4a6c	Dendritic cells	1.38941
Csf1r	Dendritic cells	-0.0138028
Irf8	Dendritic cells	4.00176
Flt3	Dendritic cells	2.51405
Dntt	Dendritic cells	-0.186946
Vpreb1	Dendritic cells	-0.22387
Rag1	Dendritic cells	-0.298551
Rag2	Dendritic cells	-0.332998
Cd79b	Dendritic cells	-0.419418
Ighm	Dendritic cells	-0.201402
Ms4a1	Dendritic cells	-0.310159
Ighd	Dendritic cells	-0.28031
H2-Eb2	Dendritic cells	-0.146415
Cd3e	Dendritic cells	-0.220609
Ifng	Dendritic cells	-0.243411
Ncr1	Dendritic cells	-0.221563
Procr	Lymphoid primed	-0.220864
Mecom	Lymphoid primed	-0.225642
Tcf15	Lymphoid primed	-0.332366
Vwf	Lymphoid primed	-0.465598
Ly6a	Lymphoid primed	-0.287398
Slamf1	Lymphoid primed	-0.668771
Kit	Lymphoid primed	-0.24493
Cd34	Lymphoid primed	2.44755
Pf4	Lymphoid primed	-0.268424
Gata2	Lymphoid primed	-0.455608
Car1	Lymphoid primed	-0.327742
Klf1	Lymphoid primed	-0.411702
Gypa	Lymphoid primed	-0.327087
Hba-a1	Lymphoid primed	-0.307047
Fcer1a	Lymphoid primed	-0.271323
Ccl3	Lymphoid primed	0.251784
Prg2	Lymphoid primed	-0.218463
Elane	Lymphoid primed	-0.269774
Fcnb	Lymphoid primed	-0.281506
Mmp9	Lymphoid primed	-0.304421
Il1b	Lymphoid primed	-0.296226
Mpo	Lymphoid primed	0.0285754
F13a1	Lymphoid primed	0.400835
Ms4a6c	Lymphoid primed	0.635812
Csf1r	Lymphoid primed	0.169401
Irf8	Lymphoid primed	0.773811
Flt3	Lymphoid primed	3.28534
Dntt	Lymphoid primed	1.78638
Vpreb1	Lymphoid primed	-0.213421
Rag1	Lymphoid primed	-0.254151
Rag2	Lymphoid primed	0.0399716
Cd79b	Lymphoid primed	-0.419482
Ighm	Lymphoid primed	-0.315483
Ms4a1	Lymphoid primed	-0.320502
Ighd	Lymphoid primed	-0.318091
H2-Eb2	Lymphoid primed	-0.263325
Cd3e	Lymphoid primed	-0.220609
Ifng	Lymphoid primed	-0.243411
Ncr1	Lymphoid primed	-0.22089
Procr	Pro B cells	-0.27206
Mecom	Pro B cells	-0.34368
Tcf15	Pro B cells	-0.346215
Vwf	Pro B cells	-0.465954
Ly6a	Pro B cells	-0.491979
Slamf1	Pro B cells	-0.582428
Kit	Pro B cells	-0.50555
Cd34	Pro B cells	-0.63341
Pf4	Pro B cells	-0.276141
Gata2	Pro B cells	-0.491629
Car1	Pro B cells	-0.329217
Klf1	Pro B cells	-0.404821
Gypa	Pro B cells	-0.325228
Hba-a1	Pro B cells	-0.305675
Fcer1a	Pro B cells	-0.272147
Ccl3	Pro B cells	-0.474004
Prg2	Pro B cells	-0.218275
Elane	Pro B cells	-0.333374
Fcnb	Pro B cells	-0.268776
Mmp9	Pro B cells	-0.16111
Il1b	Pro B cells	-0.251945
Mpo	Pro B cells	-0.457076
F13a1	Pro B cells	-0.279032
Ms4a6c	Pro B cells	-0.482126
Csf1r	Pro B cells	-0.325072
Irf8	Pro B cells	-0.235142
Flt3	Pro B cells	-0.399599
Dntt	Pro B cells	3.88463
Vpreb1	Pro B cells	4.3639
Rag1	Pro B cells	1.83227
Rag2	Pro B cells	3.69624
Cd79b	Pro B cells	0.490241
Ighm	Pro B cells	0.419088
Ms4a1	Pro B cells	-0.307173
Ighd	Pro B cells	-0.157047
H2-Eb2	Pro B cells	-0.193919
Cd3e	Pro B cells	-0.218468
Ifng	Pro B cells	-0.2252
Ncr1	Pro B cells	-0.221563
Procr	Pre B cells	-0.264216
Mecom	Pre B cells	-0.346045
Tcf15	Pre B cells	-0.342286
Vwf	Pre B cells	-0.488685
Ly6a	Pre B cells	-0.500802
Slamf1	Pre B cells	-0.418552
Kit	Pre B cells	-0.847368
Cd34	Pre B cells	-0.668061
Pf4	Pre B cells	-0.271083
Gata2	Pre B cells	-0.492901
Car1	Pre B cells	-0.335091
Klf1	Pre B cells	-0.421858
Gypa	Pre B cells	-0.320751
Hba-a1	Pre B cells	-0.302956
Fcer1a	Pre B cells	-0.280829
Ccl3	Pre B cells	-0.474265
Prg2	Pre B cells	-0.219314
Elane	Pre B cells	-0.396588
Fcnb	Pre B cells	-0.281726
Mmp9	Pre B cells	-0.136616
Il1b	Pre B cells	-0.177965
Mpo	Pre B cells	-0.52833
F13a1	Pre B cells	-0.382185
Ms4a6c	Pre B cells	-0.492406
Csf1r	Pre B cells	-0.31522
Irf8	Pre B cells	-0.0729327
Flt3	Pre B cells	-0.432972
Dntt	Pre B cells	-0.302008
Vpreb1	Pre B cells	-0.157681
Rag1	Pre B cells	3.86421
Rag2	Pre B cells	2.10626
Cd79b	Pre B cells	2.38638
Ighm	Pre B cells	2.30851
Ms4a1	Pre B cells	0.0920127
Ighd	Pre B cells	0.303179
H2-Eb2	Pre B cells	-0.202611
Cd3e	Pre B cells	-0.215174
Ifng	Pre B cells	-0.194813
Ncr1	Pre B cells	-0.221563
Procr	Immature B cells	-0.264355
Mecom	Immature B cells	-0.346045
Tcf15	Immature B cells	-0.373273
Vwf	Immature B cells	-0.46289
Ly6a	Immature B cells	0.36077
Slamf1	Immature B cells	0.668683
Kit	Immature B cells	-0.869415
Cd34	Immature B cells	-0.680797
Pf4	Immature B cells	-0.274806
Gata2	Immature B cells	-0.496261
Car1	Immature B cells	-0.335207
Klf1	Immature B cells	-0.417961
Gypa	Immature B cells	-0.325795
Hba-a1	Immature B cells	-0.304997
Fcer1a	Immature B cells	-0.281799
Ccl3	Immature B cells	-0.506941
Prg2	Immature B cells	-0.216198
Elane	Immature B cells	-0.399891
Fcnb	Immature B cells	-0.26176
Mmp9	Immature B cells	-0.210002
Il1b	Immature B cells	-0.0901517
Mpo	Immature B cells	-0.533639
F13a1	Immature B cells	-0.38084
Ms4a6c	Immature B cells	-0.451588
Csf1r	Immature B cells	-0.323596
Irf8	Immature B cells	0.542403
Flt3	Immature B cells	-0.423339
Dntt	Immature B cells	-0.312027
Vpreb1	Immature B cells	-0.213712
Rag1	Immature B cells	-0.288228
Rag2	Immature B cells	-0.330311
Cd79b	Immature B cells	2.78675
Ighm	Immature B cells	3.23638
Ms4a1	Immature B cells	3.9599
Ighd	Immature B cells	1.0636
H2-Eb2	Immature B cells	0.306813
Cd3e	Immature B cells	-0.209791
Ifng	Immature B cells	0.109773
Ncr1	Immature B cells	-0.208569
Procr	Mature B cells	-0.2747
Mecom	Mature B cells	-0.333891
Tcf15	Mature B cells	-0.373273
Vwf	Mature B cells	-0.446509
Ly6a	Mature B cells	2.85444
Slamf1	Mature B cells	2.20227
Kit	Mature B cells	-0.864757
Cd34	Mature B cells	-0.688103
Pf4	Mature B cells	-0.274898
Gata2	Mature B cells	-0.501508
Car1	Mature B cells	-0.335629
Klf1	Mature B cells	-0.419369
Gypa	Mature B cells	-0.324701
Hba-a1	Mature B cells	-0.30389
Fcer1a	Mature B cells	-0.280475
Ccl3	Mature B cells	-0.41299
Prg2	Mature B cells	-0.219332
Elane	Mature B cells	-0.401014
Fcnb	Mature B cells	-0.272796
Mmp9	Mature B cells	-0.23082
Il1b	Mature B cells	-0.194066
Mpo	Mature B cells	-0.533867
F13a1	Mature B cells	-0.324656
Ms4a6c	Mature B cells	-0.380542
Csf1r	Mature B cells	-0.262045
Irf8	Mature B cells	0.139709
Flt3	Mature B cells	-0.430895
Dntt	Mature B cells	-0.319004
Vpreb1	Mature B cells	-0.223671
Rag1	Mature B cells	-0.299284
Rag2	Mature B cells	-0.329796
Cd79b	Mature B cells	1.75005
Ighm	Mature B cells	1.02705
Ms4a1	Mature B cells	1.59337
Ighd	Mature B cells	4.13084
H2-Eb2	Mature B cells	4.33011
Cd3e	Mature B cells	-0.214785
Ifng	Mature B cells	-0.221965
Ncr1	Mature B cells	-0.215748
Procr	T & NK cells	-0.258295
Mecom	T & NK cells	-0.325833
Tcf15	T & NK cells	-0.373273
Vwf	T & NK cells	-0.488685
Ly6a	T & NK cells	0.387669
Slamf1	T & NK cells	0.413173
Kit	T & NK cells	-0.542113
Cd34	T & NK cells	-0.630741
Pf4	T & NK cells	-0.271873
Gata2	T & NK cells	-0.496873
Car1	T & NK cells	-0.33293
Klf1	T & NK cells	-0.413053
Gypa	T & NK cells	-0.321177
Hba-a1	T & NK cells	-0.303136
Fcer1a	T & NK cells	-0.280156
Ccl3	T & NK cells	0.898712
Prg2	T & NK cells	-0.218871
Elane	T & NK cells	-0.365737
Fcnb	T & NK cells	-0.253108
Mmp9	T & NK cells	-0.00905269
Il1b	T & NK cells	-0.140867
Mpo	T & NK cells	-0.496164
F13a1	T & NK cells	-0.363363
Ms4a6c	T & NK cells	-0.41977
Csf1r	T & NK cells	-0.295859
Irf8	T & NK cells	-0.394804
Flt3	T & NK cells	-0.388684
Dntt	T & NK cells	-0.232906
Vpreb1	T & NK cells	-0.219471
Rag1	T & NK cells	-0.290135
Rag2	T & NK cells	-0.295139
Cd79b	T & NK cells	-0.416628
Ighm	T & NK cells	-0.334787
Ms4a1	T & NK cells	-0.286831
Ighd	T & NK cells	-0.234438
H2-Eb2	T & NK cells	-0.182113
Cd3e	T & NK cells	4.36434
Ifng	T & NK cells	4.35165
Ncr1	T & NK cells	4.36432

## Sheet: GeneSets
Low-output_Rodriguez_et_al	High-output_Rodriguez_et_al	Multilineage_Rodriguez_et_al	Mk-bias_Rodriguez_et_al	Serial-engraftment_Rodriguez_et_al	Stemscore_Giladi_et_al	RACFP_DIM_Lauridsen_et_al	SuMO_Wilson_et_al	MolO_Wilson_et_al	HSC_vs_MPP4_Cabezas-Wallscheid_et_al	dHSC_vs_aHSC_Cabezas-Wallscheid_et_al	HSC_Pietras_et_al	HSC1 cluster	HSC2 cluster	HSC3 cluster	HSC4 cluster	dHSC_aHSC_single-cell_Cabezas-Wallscheid_et_al
Mpl	Plac8	Plac8	Ifitm3	Ifitm1	1110017F19Rik	Ltb	Ly6a	Procr	Prss41	Bst1	Fzd3	Hlf	Fos	Ppia	Jun	ENSMUSG00000064339
Ifitm3	H2afy	H2afy	Rbms3	Tsc22d1	2410006H16Rik;Snord65	Lst1	Ifitm1	Pdzk1ip1	Sh3gl3	ENSMUSG00000080851	Lhcgr	mt-Co1	Zfp36	Ptma	Egr1	ENSMUSG00000098178
Ifitm1	Cdk6	Mpo	Ifitm1	Mycn	2900062L11Rik;6530401D17Rik	Ypel3	Inhba	Ltb	Ncam2	Ace	Kif21a	Ifitm3	Junb	Tuba1b	Ier2	CYTB
Tgm2	Cd34	Elane	Adgrg1	Vwf	4931406C07Rik	Ly6a	Mllt3	Mllt3	Sh3rf3	Blk	Pabpc4l	Mpl	Jun	Stmn1	Plac8	Serpinb1a
H2-K1	Nkg7	Ybx1	Tsc22d1	Glul	AK046388	Ctsf	Wfdc2	Ifitm1	Ak7	Gpr35	Abcg3	Iigp1	Jund	Hmgb2	Ptma	Actb
Socs2	Ptma	Car1	Tgm2	Procr	AK079675	Ifitm1	Ifitm3	Gimap1	Fam83h	Sh2d2a	Dlg2	mt-Cytb	Dusp1	Cdk6	Apoe	COX2
Mycn	Mpo	Hba-a1	Nupr1	Nupr1	AK197603;Uba7;AK157941;Cdh29;Ube1l;D330022A01Rik;Cdhr4;Ip6k1	Meg3	Gbp6	Gimap6	Dusp26	Il13ra1	Arhgap29	Socs2	Nr4a1	H2afz	H2afz	ENSMUSG000001020
Nupr1	Cd48	Stmn1	S100a6	Pik3r1	Acot1	H2-Aa	Ramp2	Limd2	Pla2g7	Cebpe	Mmrn1	Mllt3	Egr1	Plac8	Ppia	ENSMUSG00000101111
Hacd4	Stmn1	Cdk6	Mpl	Pim1	Aldoc	Eno2	Sult1a1	Trim47	Tgfa	Lcn2	Ctnnal1	mt-Nd4	Ier2	Eif5a	Junb	ATP6
Mllt3	Fam117a	Ctsg	Mllt3	Hlf	B144;Lst1	Procr	Gbp8	Neil2	Bmper	Col8a2	Nckap1	H2-Eb1	H3f3b	H2afy	Hmgb2	B2m
Gda	Slc22a3	Ppia	Sult1a1	Mt1	Basp1	Cd74	Ablim1	Vwf	I830012O16Rik	Tnfrsf19	Itm2a	Mycn	Rgs1	Hdgf	Btg2	ENSMUSG00000100862
B2m	Adgrg3	H2afz	Socs2	Matn4	Bgn	Pim1	Ralgapa1	Pde1b	Pon1	Gp49a	Akap7	Clec2d	Ppp1r15a	Fam117a	H3f3b	COX3
Procr	Ppia	Cd34	Glul	Mllt3	Car2	Dlgap4	Cd74	Neo1	Csdc2	Rnf39	Tbxas1	Hacd4	Btg2	Hnrnpab	Nr4a1	ENSMUSG00000083863
Txnip	Car1	Hnrnpa2b1	Procr	Art4	Cd27	Pbxip1	Cyp27a1	Sqrdl	Gm14252	LOC101055671	Fam110c	Itm2b	Rgs2	Actb	Nkg7	Malat1
Clu	Ctsg	Dut	Trim47	St3gal1	Cd274	Gimap6	Procr	Sult1a1	Gprc5c	Mcemp1	Evi1	Mecom	Klf6	Ran	Stmn1	Mrpl50
Sult1a1	Flt3	Hbb-bs	Lmo2	Mt2	Cd74	B230378P21Rik	St8sia4	Cd82	Cldn4	Pid1	Tek	H2-Aa	Tsc22d1	Snrpd1	H3f3a	COX1
S100a6	Lgals1	Tuba1b	Mycn	Selp	Cd81	BC005764	Gm4951	Ramp2	Gm14207	Wfdc21	Gbp4	Gstm1	Hes1	Mcm6	Pf4	Gm11974
Rpl36a	Muc4	Nkg7	Hacd4	Prtn3	Cish	Sult1a1	Ly6e	Ubl3	Gbp10	Clmp	Slc6a15	Procr	Rhob	Lgals9	Cdk6	Farsa
Tsc22d1	Gpx1	Mcm7	H2-K1	Fut8	Clip3	Stxbp4	Ndnf	Ly6a	Ccr5	Ccr2	Tnip3	S100a6	Mcl1	Slc25a5	Jund	ENSMUSG00000064337
Gng11	Hmgb2	2810417H13Rik	Selp	Adgrg1	Dapp1	Gm14302	Mapk12	Cdkn1c	Slc19a3	Mmp9	Plxdc2	Ly6a	Cdkn1a	Ybx1	Hdgf	ND4
Ccnd2	Ndufa4	Cks1b	S100a9	Hoxb8	Dkkl1	Zfp467	Tgtp2	Fgfr3	2010015L04Rik	Cd2	4930470H14Rik	Tnip3	Ier3	Serbp1	Cks2	Rps21
mt-Co3	Serpinb1a	Ap3s1	Rps14	Ifitm3	Eltd1	Ifit1		Cldn10	Chst7	Ms4a4b	Rapgef4	mt-Co2	Klf2	Cdk4	Itga2b	Cs
Tmem176b	Ccl9	Hnrnph1	Rpl13	Ptk2b	Fchsd2;mKIAA0769	Carns1		Ptpn14	Panx2	Ifitm6	Myom1	Mettl7a1	Cebpb	Rps17	Hist1h2ap	ND1
Lmo2	Oaz1	Hmgb2	Ly6a	Lmo2	Gabarapl1	Gstm1		Mettl7a1	Ccdc152	ENSMUSG00000096982	Lrrc66	H2-K1	Nfkbiz	Dut	Car1	Entpd7
Ly6a	H2afz	Snrpf	Lrrc56	Gclm	Gcnt2	Pdzk1ip1		Smtnl1	4933406I18Rik	Gpr141	Lrch2	Gimap1	Nr4a2	Lmnb1	Vim	Rps28
Mmrn1	Crip1	Sell	Vwf	Sbspon	Gimap1	Sytl1		Ctsf	Actn3	Upb1	9930014A18Rik	Ltb	Eif1	Dynll1	Lgals9	Rps19
Trim47	Mcm7	Tmem14c	Gda	Bex4	Gimap6	Tcp11l2		Gstm1	Stx1a	ENSMUSG00000081953	Trpc6	Ogt	Hist1h1c	Nucks1	Slc25a5	Rpl23
St3gal1	Cpa3	Ptma	Rps13	Ccnd1	Gm6251	Hoxa7		Sox18	Sntg2	Nova1	Ptn	Cbx6	Srsf5	Rrm1	Hn1	Rpl37
Mecom	Vim	Mcm4	mt-Co3	Pgr	Gpr56	A430104N18Rik		Fads3	Glis1	Gm14085	Eya2	Lst1	Fosb	Cd34	Crip1	Lsm2
Pik3r1	Ybx1	Pdss1	Rpl30	Gstm2	H2-K1	Tecpr1			Gfi1	Col1a1	Anpep	mt-Co3	Nfkbia	Pa2g4	Tuba1b	Rps3a1
Adgrg1	Sell	Npm1	Hlf	Oxr1	H2-T10;H2-T22;H2-T9;H2-t9;H2-T23	Ikbke			Gm15034	Atp8b4	Adarb1	Gbp2	Btg1	Eif4a1	Serbp1	Ubap2
Esam	Sh3bgrl3	Myb	Pik3r1	Socs2	Hlf	Mboat4			Sema6d	Hsd11b1	Cldn12	B2m	Socs3	Igfbp4	Plek	Eef1a1
Ryk	H3f3a	Rps24	Rpl5	Gapdh	Hoxb2	Tmem53			Inhba	ENSMUSG00000097383	OTTMUSG00000004461	Igtp	Zfp36l2	Rps8	Dut	ENSMUSG00000083563
Rps21	Dut	Igkc	Txnip	Cdkn1c	Ifitm1	Gm2830			Shd	Lilrb4	Plscr4	Psap	Csrnp1	Serf2	Adgrg3	Rpl37a
Hoxb8	Atpif1	Ndufa4	Rps21	Mpl	Ifitm2	5830416P10Rik			Neo1	Pik3r6	Fstl1	Camk2d	Dnajb1	Hnrnpf	Ier3	Eed
Ccnd1	Ran	Pabpc1	Mecom	Clec1a	Ifitm3	Cln3			Gm9378	Ebf1	1700029J07Rik	Ifitm1	Adrb2	Sh3bgrl3	Hmgb1	Rps18
Uba7	Hnrnpa2b1	Cd48	Hoxb8	Adgrl4	Krt18	Sox4			Cyp26b1	Gypa	Bex4	Itsn1	Ccl4	Ranbp1	Pdcd4	ND2
Rps28	Hdgf	Ms4a3	Rps4x	F11r	Ldhb	Jhdm1d			A3galt2	Wasf1	ENSMUSG00000055181	Rpl17	Klf4	Cdca8	Set	Ddt
Serpina3g	Mcm4	Top2a	Pdzk1ip1	S100a6	Leprel2	BC026585			Gimap3	ENSMUSG00000085872	ENSMUSG00000073019	Nfic	Pim1	Anp32b	Gata1	Rps14
Rpl37a	Elane	Tk1	Gm17541	Gstm1	Lhcgr	H2-Eb1			Klrb1c	Ccr1	Cc2d2a	Esam	Cd69	Snrpf	Atp5k	Rheb
Fkbp1a	Rabgap1l	Ran	St3gal1	Slamf1	Lmo2	Mvp			Fut4	Klra13-ps	Gbp2	Zfp467	Dusp2	Cks1b	2010107E04Rik	Rpl13
Pdzk1ip1	Cmtm7	Chchd2	Def8	Serinc3	Ly6a	Rps27			Efna1	Yap1	Nbea	Cyp2j6	Fgfr1op2	Dctpp1	Cuta	1110038F14Rik
Selp	Rpsa	Gapdh	Rps11	Cd63	Malat1	Tmem176b			D230022J07Rik	Siglech	Arhgef6	Aldoa	Ptgs2	Cdk1	Samd14	Rps20
Eif4a2	Mcm6	Smc2	Ccnd2	Pdlim7	Mecom	Gimap1			Meg3	Tifab	Mboat2	Tgm2	Pnrc1	Cd48	Ewsr1	Isoc1
Tmem176a	Plek	Lgals1	Prss34	Ccnd2	Mllt3	Zbtb4			Exph5	Cd79a	Cish	Gng11	Txnip	Dnmt1	Cox5b	Dnajc10
Bex4	Set	Snrpd1	Fhl1	Sult1a1	Mpl	Rpgrip1			Tenc1	Sparc	Gsta4	Pik3r1	Maff	Hn1	Eif5a	Snx27
Grb10	Atp5g3	Cited4	Rps16	Tgoln1	Msi2;msi2;LOC100504473	Kdm6b			Igf2	Tyrobp	Fam18b	Vwf	mt-Co1	Nkg7	Mcm7	ENSMUSG00000101249
H2-D1	Myc	BC035044	Enpp5	Ptger4	Mycn	Rps16			Zfp37	Lonrf2	Fech	Fam43a	Ier5	Calr	Cox5a	Nop14
Cd74	Fam65a	Atp1b2	Rpl36a	Tspan14	Myct1	Ptges			Sox9	Hba-a2	Cmas	Ifi203	2410006H16Rik	Cox6c	1110001J03Rik	Psat1
Iigp1	Ap3s1	Rrm2	Art4	Marveld1	Myl10	Pde1b			Setbp1	Mpo	Bpgm	Cd74	Plk2	Cks2	Banf1	Rps23
Aldh1a1	Klf1	AI506816	Gng11	Ehd3	Nfe2	Pik3ip1			Gbp9	Irf8	Klhl4	Uba7	Atf3	Rpsa	U2af1	Timm10
Rpl37	Taldo1	Prss57	Rps20	Setd7	Oasl2	Chd3			Slc17a8	Fabp4	Mllt3	Ppp1r9a	Stk17b	Snrpb	Cox6b1	Rpl18a
Myl10	Cks2	Fam117a	Jund	Gda	Osbpl1a	Hk3			Gm23706	Zfp82	Prex2	Adgrg1	Taf7	Fam65a	Eif4a1	Ddx26b
Gstm1	Slc25a5	Cst7	Rpl37	Fnbp4	Pcp4l1	Smpdl3a			Igf1	Klrd1	Marveld2	Gm12185	Spc24	Trim28	Hist1h2bc	Rps7
Vwf	Hn1	Mcm3	Bex4	Aldh1a1	Pde4b	mt-Co1			Nova1	Cybb	Wdr19	Efna1	Klf9	Atp1b3	Tubb5	Gas5
Rps3a1	Bex6	Calr	Cdkn1c	Ltb	Pdzk1ip1	Samhd1			Npas2	Hp	Mageh1	Ryk	Hspa5	Ptbp1	Rps16	Senp1
Cish	Snrpf	Ighm	Lyz2	Hoxb4	Pglyrp2;tagL	Cd37			Zfr2	Gzma	F11r	Mmrn1	Trmt6	Oaz1		Rpl36
Art4	Tmsb10	Cks2	Cd63	Tgm2	Pla2g16	9930104L06Rik			Ccdc136	Hbb-bs	Bex1	Gimap8	Pde4b	Set		Rpsa
Glul	Golm1	Mcm6	Ryk	Neurl1a	Pnrc1	Lax1			Ocln	Spon1	Iigp1	Cd81	Fam110a	Rpl19		Icam2
Cbx6	Tuba1b	Alyref	Rps18	Samsn1	Procr	Gapdh			Ptges	Clec12a	Fam110a	Grb10	Nap1l1	Pfn1		Rplp1
Gstm2	Anp32b	Hdgf	Rps15	Mecom	Ptplad2	Gbp8			Gm13111	Lpxn	Prkcq	Ifi44	Gem	Crip1		ENSMUSG00000100131
H2-Eb1	Cebpa	mt-Nd1	Gm10369	Gng11	Ptpn18	Ctsl			Wnk4	Add2	Nap1l3	Enpp5	Srsf1	Hmgb3		Rnf144a
Scarf1	Fam46a	Atp5g3	Matn4	Amotl2	Ptprcap	Cd82			Gm6939	Ctss	Mtss1l	Tmem140	Bub1b	Mcm3		Snrnp48
Rps4x	Hnrnpab	Tfrc	Gstm2	Kit	Rbp1	Cyp2j9			Disc1	Elane	Stau2	Mamdc2	Rpn1	Hsp90aa1		H3f3b
mt-Nd5	Aqp1	Bub1b	Uba7	Pnpla1	Rbpms;Rbpms2	4930581F22Rik			Plekhg1	Ccl5	Abca5	Pik3ip1	Pim3	Cenpa		Ap2b1
Tspan14	BC035044	Fignl1	Aldh1a1	Nkain3	Rgs1	E430024P14Rik			Sdc4	Igf1	Itga6	Tns2	H2afy	Ndufa4		Sptan1
Fam63a	Sh2d5	Ctse	2410131K14Rik	Itga6	Rtp4	Mib2			Pbld1	Ctsg	Vegfc	H2-DMb1	Nkx2-3	Mcm7		Rps9
Aplp2	Bin1	Btf3	Col16a1	Sat1	Serpina3f;Serpina3g	Upp1			Unc45b	Glcci1	Rex2	Gm19590	Id3	Slc22a3		Arhgap17
Tbxas1	Ffar2	Cdca8	Rpl31	Fam107b	Shisa5	Padi4			Gbp6	Ptpru	Emcn	Slc50a1	Zfp36l1	Gata1		Trappc1
Laptm4a	Dtymk	Rpsa	Msi2	Trim47	Srgn	Neurl3			Maf	Ms4a3	Pctk3	Neo1	Ubc	Sfxn1		Syce2
Cdkn1c	Itga2b	Uhrf1	Rpl39	Jam3	Stxbp4	AC149090.1			Sfrp1	Meg3	P2rx1	Gbp4	Yrdc	Ncapd2		Rpl32
H2-Q4	Rfc2	Slc29a1	Cd74	Camk2n1	Tbxas1	Parp3			Spin4	F13a1	Kdelc2	Limd2	Rpl30	Mcm5		Rpl9
Rpl5	Cst7	Rps27l	Tspan14	Podxl	Tgtp2;Gm12185	Klc4			Chi3l7	Plac8	Cadps2	Meis1	Tra2b	Hint1		Rpl5
Ppic	Itgal	Slc22a3	Cbx6	Gnat2	Tmem176a	Ltbp3			Amigo2	Ly6d	Arhgap12	Gprasp1	Tk1	Nme1		Ifitm1
Fstl1	Anxa2	Fen1	Ptk2b	Eif4a2	Tmem176b	Tbkbp1			Cd74	Cd52	Slamf1	Pygm	mt-Nd4	Gnb2		Ptrh2
Fgd5	Tyrobp	Vim	Clu	Efna1	Tnip3	Parp14			Ifitm7	Vpreb3	Enpp4	Irgm2	Hsp90b1	Actg1		Rps5
Col16a1	Fgf18	Fcgr3	Rpl37a	Cldn12	Txnip	Neat1			1810062G17Rik	Ahnak	Pdcd6	Tcf15	Gars	Snrpd3		Nbr1
D630039A03Rik	Irf2bp2	Birc5	Tmem176b	Enpp5	Ube2l6	Mapk1ip1			F830016B08Rik	Camk2n1	Aldh1a1	Col4a2	Fam171a2	Tubb5		Cwf19l2
Ptk2b	Emilin2	Flt3	Esam	Mcfd2	Wfdc2	Use1			Atp9a	A330023F24Rik	Slc27a6	Trim47	Rpl13	Aqp1		Rps6
Myof	Lgals9	Rabgap1l	Clec1a	Gimap4	Whamm;mKIAA1971	Cbx7			Procr	ENSMUSG00000097138	Pftk1	Hmgn3	Trib1	Txn1		Prpf31
Mylk	Calr	Nop56	Iigp1	Nicn1	Zfand5	2310015A10Rik			Runx1t1	Abcg4	Cysltr2	Traip	Lars2	Mcm2		Rps27
Ctsl	Ramp1	Hnrnpf	Serpina3g	Bhlhe41	Zfp608;mKIAA1281;Znf608;AK155149	Anxa6			Plekhg6	Cd53	Grb10	Sesn1	Slc25a5	Top2a		Opa1
Nedd4	Cd52	Psma1	Slamf1	Vmp1	Zfp831	Acot1			Trib2	Pld4	Tie1	Abcg3	Tcp1	Chchd2		Mpp7
Tcf15	Hmgn5	Cdk4	Exosc4	Calm1		2810008D09Rik			Gm11100	Nrp1	Mras	Art4	Hsp90aa1	Atp5g3		Rps4x
Abcg3	Parvg	Ermap	B2m	Fam63a		Ifitm3			Chst2	Cd209a	Mtap9	Rras	Tpx2	Bub1b		Myh9
F11r	Banf1	Atpif1	Clec4g	Slc24a5		Sema4g			Cpne8	Hdc	Mamdc2	Jam3	Hlf	Parp1		Hsp90ab1
Ltb	Gata1	Cdk1	Apoe	Cdc42		Tle2			Pde1b	Amica1	Rell2	Nedd4		Adgrg3		Rpl41
Mir9-3hg	Myb	Rpl4	Unc45b	Ly6e		Ctss			Sult1a1	Gfi1	Ccdc28a	Tm4sf1		Mcm4		AI987944
Rpl30	Mcm2	Gm10053	Rplp2	Rpl12		H2-T23			Tead3	Atp1b1	Dsel	Obsl1		Cbx3		Zfp318
Hlf	Hnrnpf	Oaz1	Rpl32	Traip		Npr2			Cd28	Dse	Ptger3	Selm		Cks1brt		Rpl14
Gabarapl1	Cox5a	Rhd	Wdpcp	Nxpe5		Gramd1b			Gkn3	Tcf7	Ehbp1	Gbp8		Cbx1		Cd37
Bex1	Lmnb1	Rcc1	Rps6	Col4a2		Limd2			Neil2	ENSMUSG00000097579	Sfrs12ip1	Ctsf		Rpl4		Yif1b
Clec1a	Cd37	Actr3	Sec14l1	Cbfa2t3		Myof			Gm10499	Gprc5c	D14Ertd668e	Apbb1		Ncl		Rps15
H2-Q7	Chchd2	Clec12a	Myct1	Plod2		Inadl			Kazn	Klf2	Lgals8	Smpdl3a		H2afv		Rpl21
H2-Aa	Asrgl1	Ddx39	Rps9	Lpar6		Pnpla7			Gm4951	Evi2a	Pdk3	Gimap6		Flna		Rps8
Rps20	Palm	Chdh	Rpl11	Bmp4		Islr			Clip3	AI607873	Plag1	Pdzk1ip1		Uqcr11		Rps3
Jam3	Mfsd2b	Nolc1	Fam210b	Serpinb10		5830428H23Rik			Glipr1l1	Kcnd3	Prcp	Fstl1		Siva1		Rpl13a
Ndn	Syce2	Set	Rpl26	Hgs		Lsp1			Neb	Sorl1	Pja2	St3gal1		Mbd3		Ptp4a3
Gimap8	Lig1	Dtl	Tmem176a	mt-Nd5		Sema7a			Sox5	Hbb-bt	Ric3	Nkain3		Pcbp1		Rpl8
Casp12	Nrm	Nme1	Zfand5	Rhoq		Rab6b			Rhbdf1	ENSMUSG00000097035	Fam49a	Dlgap4		Atp5k		Rpl38
Cd63	2810417H13Rik	Itgal	Mylk	Ptprn		Cuedc1			Pde6h	ENSMUSG00000097451	Cdkl5	D630039A03Rik		Mdh2		Tmem30a
Vmp1	Ccl3	Aqp1	H2-Aa	Pum1		Chrnb1			Efcab4a	Usp27x	Epcam	mt-Nd5		Cox5a		Tlcd1
Csgalnact1	Satb1	Asf1b	Cyp26b1	Sec14l1		Fau			Mmp28	Ccl6	Treml2	Neat1		Pcna		Rps25
Rhof	Ptbp3	Atp1b3	Fgd5	Psme3		Efcc1			Mapre3	Sema4a	Klf12	Ptrf		Rfc2		Ddx18
Rpl21	Paics	Fgf18	Cbfa2t3	Myof		Atp6v1d			Zfp612	Mpeg1	Acy3	Slc22a17		Rpl18		Skp1a
Gbp8	Rrm1	Satb1	F11r	Junb		Mllt3			Dnajb5	Fcrla	Eng	Npdc1		Calm3		Rplp2
Gbp7	Cdt1	Rrm1	Rps28	Rnf187		Gm16104			Pygm	ENSMUSG00000093760	Ptplad2	Plcl1		H1fx		ENSMUSG00000060143
Gimap6	Pdss1	Adgrg3	H2-Q4	Tm4sf1		Flot1			Myof	Lgals3	Pafah1b2	Rpl36a		Rpl28		Rpl4
Klf9	Ndrg1	Lsm6	Angpt1	Tmem176b		Dkkl1			Mgst2	ENSMUSG00000079357	Sema4b	Rps21		Banf1		Ptges3
Matn4	Snrpd1	Sdhd	Mmrn1	Rpl5		Fam53b			Ryr3	Trpm5	Inadl	Tie1		Fermt3		Tmsb4x
Hsd17b10	Stx3	Sdf2l1	Gabarapl1	Peg12		Shisa5			Traf1	1700022I11Rik	Myh10	Ndn		Ube2c		Rpl6
Enpp5	Hp1bp3	Csgalnact2	Vmp1	Oasl2		Gstm7			3222401L13Rik	Rab44	Fads3	Gata3		Srsf1		Rps11
Gm29123	Nucks1	Topbp1	Npr1	Tnfsf10		Clip3			Sgsm1	ENSMUSG00000099757	Zfp248	Gm4841		Nrm		Serinc3
Clca3a1	Snrpd3	Swi5	Scarf1	Zfp36l2		Dok3			Clec1a	Ap1s2	Jam3	Tbxas1		Tpx2		Rpl23a
Sdpr	E2f8	Dtymk	Rpl3	Sema7a		Pou2f2			Mks1	Pirb	Pkdrej	Cers4		Uhrf1		Rps27a
Sox18	Nme1	Gata1	Rplp1	Gpr4		Abcg3			Osgin1	Mb21d2	Tceal1	Mgst2		Cpa3		Rpl19
Supt6	Ucp2	Cdt1	App	Zfp958		Ndn			Magi2	Ms4a6c	Rbl2	Ldhb		Kpna2		Rpl30
Selm	Pgam1	Tcp1	Myof	Rftn1		Smad7			Aim1	ENSMUSG00000097274	Sorbs1	Magi2		Pmf1		Lmo2
App	Pitpnc1	Srgn	Klf9	Chst2		Rnasel			Card10	Ncf1	Plod2	Mga		Rrm2		ENSMUSG00000086583
Rps14	Hdac7	Gpx1	Tbxas1	Ubxn6		Hid1			Wfdc2	Csf1r	Pgrmc1	Plekhb2		Atp5b		Ubb
Hid1	Hmgb3	Tex30	H2afx	Ampd3		Rplp2			Gas6	Arhgef26	Ddx50	Gprc5b		Hnrnpa3		Rpl35
Oxr1	Clec4d	Klf1	Plxnc1	Cebpd		Pdlim2			Mboat2	Sfrp2	Spire1	Hivep3		Tmsb10		Ppia
Rpl17	Igfbp4	Cpa3	Pbx1	D630039A03Rik		Ubl7			Upp1	Milr1	Enox2	Mylk		Nap1l1		Smarcc1
Tspan4	Cdk4	2010107E04Rik	Asb13	Glud1		Mettl7a1			Cystm1	Itga9	Mmp16	Fcgrt		Atp5a1		Madd
Neo1	Gmfg	Muc4	Bex1	Csgalnact1		Ecscr			Gbp8	Csf2rb2	Zc3h12b	Tspan3		Rps27l		ENSMUSG00000085334
Nisch	Cks1b	Rnaseh2b	Nr1d2	Mgam		Tmub1			Ikzf4	ENSMUSG00000076609	Esam	Stat1		Csrp1		Cab39
Rpl13	Lat2	Fam49b	Ccnd1	Tmem263		4732463B04Rik			Hoxb5	BC035044	Gkap1	Ddx58		Arhgef39		Ptma
Gm9493	Xylt1	Eif5a	Smagp	Clu		Tbc1d10c			Prex2	Sell	Myct1	B4galt4		Cuta		Rpl17
Limd2	Mcm5	Rasa4	Lhx3	Tox		Ramp1			Gm13822	Bmp8a	Psmf1	Pura		Ndufa11		Uba52
Rps9	Prss57	Eef1b2	Rpl22l1	Srgn		Atp6v1g2			Csf2rb2	Cldn5	Pla2g16	Ids		Thoc6		Pan3
Gimap1	Tkt	F630028O10Rik	Rpl17	Msl1		Rnf125			Gm16565	Tulp1	Fam171b	Kazald1		Atpif1		Rpl24
Itga6	Hnf4a	Slpi	Cd38	Smim8		Gm3345			H2-Eb1	Ppargc1a	5730469M10Rik	Trim30a		Mrpl57		ND5
Angpt1	H2afj	Hint1	Col4a2	Gdf3		Rpl18a			Jhdm1d	Mzb1	Tsga14	Gbp5		Rfwd3		Fau
Jam2	Syk	Mad2l1	H2-Eb1	Lpl		Tinagl1			Gm10651	Atp1a3	2010011I20Rik	Ly6e		Gpx1		Ddx5
Obsl1	Mgat5	Tipin	2700081O15Rik	Pfdn2		Rpl28			Vsig2	Anxa2	Slc41a1	Sult1a1		Metrn		Eml4
Hes1	Gm10053	H3f3a	Fam63a	Tgfbr1		Ppcdc			Gm5148	Xdh	Cyp4v3	mt-Atp6		Lig1		Rpl3
Basp1	Etfb	Mars2	Chst2	N4bp2l2		Mrpl23			Pou2f2	Slpi	Parp12	Cish		Fen1		Adgrg1
Tspan3	Samd14	Sh2d5	Itm2b	Trappc4		Trim47			Lurap1	Ablim1	Golph3l	Gda		Ccna2		ENSMUSG00000082536
Rgs18	Siglecf	Pabpc4	Ly6e	Smarca2		9030025P20Rik			Hivep3	Jag1	1110032A03Rik	Rtp4		Cux1		Son
Fhl1	Txn1	Mrpl18	Hoxb6	Dusp2		Itfg3			Gm12258	Cd7	Polr2b	Ctsb		Vcp		Pim1
Cyp26b1	Kmt5a	E2f8	Samt3	Klf9		Eef1a1			Abcg3	Trps1	Fkbp9	Cpne8		Tubb4b		Rps17
Itgb3	Btf3	Kmt5a	Defb40	Dlc1		Gas6			Mllt3	Gimap3	Slc24a5	Bex4		Nup210		Rpl7
Clec2d	Il17ra	Snrpd3	Praf2	Ddx3y		Cox7a2l			Irf6	Slc31a2	Ube1l	Tmem176b		Srsf2		Tubb5
Col4a2	Ewsr1	Sh3bgrl3	Fkbp1a	Mtus2		Aph1c			Xkr6	Satb1	H1f0	Gaa		Serpinb1a		Hnrnpa2b1
Npdc1	Calm3	Eif1ad	S100a8	Erg		Camk1			Rab20	Cpm	Usp54	Acer2		Mthfd1l		Spag9
Gimap4	Tmem14c	Rpn1	Itga6	Esam		Clcf1			Spo11	Eno2	Snx25	Dock2		Dek		ND6
Rplp1	Dntt	Myc	Ltb	Ar		Rpl36			Fam131a	Sfmbt2	Pdxdc1	Bdh2		Hnrnpu		Car2
Zfp467	Hint1	Ybx3	Pofut1	Rpl36a		Acap1			Egln3	Dusp5	Lrrc49	Irgm1		Rangap1		Ftl1
Podxl	4932411E22Rik	Dnmt1	Igtp	Hoxa5		Ergic3			Art4	Ly86	Dpy19l3	Myof		Prmt1		Rpl10a
Rab11a	Rps27l	Erdr1	Jam3	Ube2h		Il18			Mgst1	Bach2	Ppap2b	Padi4		Ckap2l		Rpl26
Gm4951	Ighm	Ccnb2	Meis1	Cnpy3		Rhbdf1			Btc	Exph5	Ccdc46	E2f5		Syce2		Rpl35a
Mettl7a1	Swi5	Serbp1	Rpl34	Sec31a		Rpl35			Hid1	Igsf6	1110020G09Rik	Wls		Ybx3		Serf2
Rgs1	Eif5a	Stx3	Amigo3	4930555A03Rik		Cyp4f13			Tnip3	Gpx3	Tgfb3	Sgms1		Rpl32		Rps12
Tns2	Birc5	Ccdc125	H1f0	Eaf1		Rps14			Rusc2	Pou2f1	Ccdc62	Zbtb20		Itpa		Rpl11
Rbp1	Nap1l1	Npm3	Oxr1	Gfi1		Csf2rb2			Airn	Boc	Tmbim1	Zbtb4		Tacc3		Cul3
Pnmal1	Nek10	Ncaph	Grb10	Zfp143		Hdac11			Coro2b	Ctsh	Krt18	App		Ilf3		Rplp0
Praf2	Pf4	Tra2b	Itgb3	Irak2		2410004N09Rik			Insrr	Hk3	Cbr3	Slc16a2		Rbmxl1		Dnajc19
Ampd2	Slc16a11	Cox5a	Sox18	Angpt1		G430095P16Rik			Ppp1r16b	Zc3h12d	Magee1	Fam49a		Fabp5		Rps24
Itsn1	Ifngr1	Pcbp2	Fut8	Lrrc57		Tcf7l2			Chst15	Cd68	Lrrc9	Pdgfc				Stt3b
Arf3	Top2a	Atp6ap2	Asap3	Mat2b		Pstpip1			Hdac11	Gria3	Itsn1	Marveld1				Wdr76
Marveld1	Dnmt1	Mfsd2b	Cpne8	Obsl1		Tef			Agpat4	ENSMUSG00000070271	Ttc8	Stat3				Arglu1
Smarca2	Brd2	Slc38a5	Gimap5	Ackr1		Mecom			Neu1	Dnhd1	2310057J16Rik	Slc25a36				Rps13
Chst2	Dock8	Snrnp70	Tns2	Lin54		Ccbl1			Elmo3	Relb	Slc35f2	Trp53i11				Rab32
Epb41l4b	Pilra	Syncrip	Evc2	Zg16		Guca1a			Pvrl4	Ctse	EG240327	Emcn				Smim20
Unc45b	Srsf2	Acss1	Fstl1	Zfp324		Il2rg			Erp27	Blnk	Fut10	Irf9				Rps26
Zfand5	Nhp2	Tubb5	H2-D1	Mboat2		Cnrip1			Wdr78	Pglyrp1	Rcor2	Ms4a6c				Sod1
Rpl3	Cenpn	Rfc2	Krtap4-9	Pnp		Psd4			Ctsf	Cyp26b1	Mansc1	Pcmtd2				Hnrnpl
Itm2b	Rasa4	Pcna	Slc24a5	Gimap1		Ifi44			Gm7676	Pou6f1	Rnf113a2	Frmd4b				Ifitm3
Msi2	Ung	Parvg	Mettl7a1	Ptprm		Dennd1c			Ccdc60	2010002M12Rik	Acox1	Gbp7				Rpl18
Syde1	Dctpp1	Srsf1	Npdc1	Drg2		Fgd2			Satb1	Plk2	Wbscr27	Soga1				Rap2b
Mfng	Ube2s	Serpinb1a	Sh3bp5	Rdh10		Hlf			H2-K2	Ror2	Palld	Fam219a				Pet100
Rab11fip3	Gadd45a	Rad54l	Samsn1	Tmem158		Sft2d2			5830444B04Rik	Rfx3	OTTMUSG00000005523	Tapbpl				Emb
Ldhb	Cenpa	Hba-a2	Nsa2	Mtfr1l		Prtn3			Igf2bp2	9930111J21Rik2	Irgm2	Rpl5				Bloc1s6
Gbp2	Actb	Emb	Tcf15	Eif4g2		Rps23			Ifitm1	Smtnl1	Fads1	Gm4951				Cox14
Jak1	Cox6b2	Banf1	Soga1	Map2k1		Arid5a			Gm11696	Gbp9	Cryz	Smarca2				Zfp706
Hoxb3	Ddx39	Ung	Jam2	Polr3b		Ptpre			Igf2r	ENSMUSG00000081974	Tfb1m	Dlg5				Rpl34
Pde3b	Ptbp1	Dmkn	Gimap6	Fam217b		Rps27a			Sqrdl	Ms4a6b	Rhobtb3	Zfand5				Prrc2c
Foxk1	Add3	Cox6c	Plxdc2	Rraga		S1pr4			Gm19967	4632428N05Rik	H2-T22	Cd2ap				Fth1
Soga1	Hnrnpm	C330027C09Rik	Gm12289	Tfpi		Snx20			Tox	Maf	Arl4a	Ptger4				H2-K1
Tinagl1	Gp6	Ncapd2	Mmd2	Grb10		Ldlrap1			Gimap5	Lipo1	OTTMUSG00000009332	Hid1				Rpl27
mt-Nd3	Rbl1	Pgd	C2cd4c	Palld		Ppap2c			Arl10	M1ap	Rai14	Glul				Hspa8
Rpl38	Cpsf2	Naa50	Hid1	Ptprk		Sgpl1			Zbtb4	Fgfr3	Ptpn21	Gm4631				Set
Tmem246	Uhrf1	Tpx2	Csgalnact1	Smc5		Tmem176a			Ghr	Npr2	Trim21	Tmem176a				Arid1b
Meis1	Tmem180	Fam132a	Ehd3	Mtmr4		Fmnl2			Rhbdf2	St8sia4	Rg9mtd1	Trib3				Eef2
Gm4076	Selplg	Hells	Gimap4	Eif2s2		Gbp3			Snn	Acbd4	Zfp637	Mitf				Rps29
Shisa5	Icam4	Dtx4	Marveld1	Gabarapl1		Bcl9l			Mageh1	Fcer1g	Tmem67	Man1a				Lrrc58
Slamf1	Mcm3	Ptbp3	Clca3a1	Git1		Unc93b1			Dnhd1	Cnbd2	Abcg2	Gcnt2				Sec24c
Gm43536	Ezh2	Suv39h1	Gm15469	Rorc		Rgl1			Gm20467	ENSMUSG00000089706	Cyp2j6	Gimap4				Nfia
Rftn1	Hist1h2ap	Bex6	Ppic	Sqrdl		Pvr			Mecom	ENSMUSG00000084760	Vipr2	Ezh1				Msi2
Gas2l3	Sla	Psmd14	Gimap1	Mpp5		Rltpr			Lhcgr	Fam102a	Myof	mt-Nd4l				Rpl7a
Plscr4	Csrp3	Ifngr1	Sord	Hoxb9		Tnfsf12			Rarb	Trib1	Stard4	Ccser1				Rps16
Csf1	Cdk1	Nup107	Neo1	Dr1		P2rx7			Gimap8	ENSMUSG00000097250	Sytl5	H13				Rbm39
A830029E22Rik	Atp5c1	Spcs2	Hmgn3	Tnip2		C1rl			Dock6	ENSMUSG00000067017	Lpin1	Zfp638				Rpl27a
Plxnc1	Btg2	Slc11a2	Npr2	Oxsr1		Itgb7			Nav2	Trp53inp1	Csgalnact1	St5				H2-Q8
Abcg2	Gm31406	Dctpp1	Dusp1	Epb41l4b		Plcb2			Gm15651	Slc4a3	Gng11	Angpt1				Rpl29
Fam3c	Cenpm	Blvrb	Efna1	Klrb1c		Tmem63b			Fam84b	Gpr183	Zdhhc17	Pdgfd				Prps1
Spata13	Actr3	Tmpo	Jazf1	Fscn1		Ebi3			Slc39a13	Nrk	Gata3	Tead2				Rpl28
Tgfbr3	Il12a	Msrb1	Cish	Nbea		Csf2rb			Gstm1	ENSMUSG00000097507	Npr2	Zfhx2				Rpl31
P2rx1	Mlec	E2f1	Prkcdbp	4632427E13Rik		Slfn2			Inadl	Medag	Mpa2l	Ptk2b				Ppp2r2a
Gbp3	Asf1b	Sla	Rpl21	Ctsc		Entpd1			Tnks1bp1	Net1	Etv3	Lcp1				Ywhaz
Tnip3	Ccnb2	Lgals9	Gas2l3	Ints10		Sh3bp1			Zfp831	Tnfaip1	Shroom4	Thra				Fli1
Rbms3	Gins2	Pin1	Fam213a	Enpp4		2410006H16Rik			Adarb1	Cd247	Serpina3f	Aldh1a1				H2-D1
Eng	Snhg4	Bard1	Eif4a2	Ryk		Sgip1			Trim14	5031434O11Rik	Gramd1c	Clip3				Angpt1
Rpl22l1	Pin4	Rab7b	Gns	Hoxb6		Rnf25			Vdr	Syn3	Ift81	Rsrp1				Rpl36a
Serpina3f	H2-Ob	Hspe1	Zfp36l2	Zrsr1		Cyth4			Gda	Psap	Lonp2	Ankrd33b				Rps15a
3632454L22Rik	Psma1	Snhg5	D630039A03Rik	Fbxl12		Dync1h1			Tmcc1	Naip5	Ptgs1	Lyz2				Rpl12
Smagp	Hmgb1	Dhx9	Polb	Cftr		Dcxr			Rgl1	ENSMUSG00000084756	Fnbp1l	Isg15				Rps2
Evc2	Cotl1	Pabpn1	Adgrl4	Gas5		Map3k14			Nabp1	ENSMUSG00000097838	Prkag2	Csf1				Txnip
Hoxb6	Hist1h2ae	Knstrn	Casp12	Ints8		9930111J21Rik2			Crebl2	Ticam2	Rufy2	Jam2				ENSMUSG00000044285
Ptrf	Srsf7	Rad51	Abcg3	Srgap3		Robo4			Fcgrt	Nhsl2	Zfp455	H2-Ab1				Rpl39
Krt18	Alg3	Cenpa	Fos	Bex1		Hyi			Mfap2	Camk2b	Mpl	Scarf1				Cd47
Nfix	Kif22	Prss50	Map1lc3b	Vdr		Gm15473			Ccdc157	Lck	ENSMUSG00000058736	Reck				Pabpc1
Cd81	Nup210	Rpa2	Sbspon	Samhd1		Gltscr2			Nrk	Clcn5	Clstn3	Tom1l1				Gpx1
Pde1b	Cox6a1	Anxa2	Smarca2	Efhd2		Ltbr			Ecscr	Ehd2	Ppp1r13b	Sptbn1				Gigyf2
Ehd3	Dynll1	Ddx39b	Rpl28	Marveld2		Clip1			D630039A03Rik	Klrc2	Igf2bp2	Wdpcp				Cdkn1b
Cited2	Cd53	Plek	Adgra3	Vps54		E2f5			Csad	Zcchc18	Rpl7	Calcrl				Pi4ka
Nckap1	Dnajc6	Nasp	Slc6a15	Gimap3		Fam63a			Atp10d	4930486L24Rik	Ndrg3	Rufy2				Rps10
Lgals3bp	Cyc1	Srsf7	Ptger4	Foxp2		Eva1b			Obscn	Mapk12	Rasgef1b	Rps9				Hnrnpa1
Sptbn1	Srgn	Psmd3	Rps15a	Mfhas1		Trav7n-6			Fam213a	Prkcb	Robo4	Epm2aip1				Actr2
Efna1	Mfap4	Palm	Gcnt2	Sdc4		Il16			Ndn	Btbd3	Sbf2	Slc24a5				Camk2d
mt-Nd2	AI506816	Foxk2	8030423F21Rik	Gprasp1		Prrg2			Fam222b	Clec7a	Il22ra2	Lmo2				Tpt1
Prkcdbp	Ddx39b	Ciapin1	Podxl	Gm17322		Gm20467			Arhgap31	Arhgap26	Tgfbr3	Serpina3g				Gnb2l1
Lpar6	Atp1b3	Sf3b4	Hoxb3	Neat1		Fam21			Znfx1	B4galt6	Ccl27a	4930412C18Rik				Rpl22
Ptprcap	Atp5b	Mcm2	Nt5c3	Cpxm1		Lpin1			Kcnip3	Ccpg1	Aldoc	Epb41l4b				Pdzk1ip1
Phactr2	Runx3	Hspd1	Mef2c	Nudt11		Serpinb6a			Rhoj	B130006D01Rik	Arl15	Jak1				Zfp207
Slc6a15	Tmem147	Gnptab	Srebf2	Thnsl1		Tspyl2			Pqlc3	Ncf2	Tmem40	Peak1				Gm2a
Fos	Hnrnph1	Mlec	Rasgef1b	Haghl		Lfng			4930481A15Rik	Pkib	St6galnac3	Hbp1				Rpl15
Gm13889	Dtl	Tespa1	Obsl1	Slc2a3		Gimap5			Sorbs2	Ets1	Erp27	Gfi1				Cbx3
Rnd3	Man2b1	Ipo5	Shisa5	Coro2a		Zfp773			Sema4b	Fgd4	Slc18a2	Insig1				Rpl10
Ipo11	Mad2l1	Top2b	Rps12-ps3	Slc25a17		Dusp5			Pdzk1ip1	Zfp354c	E2f5	Marcks				37500
Igtp	Tm6sf1	Gart	Rgs1	Exoc3l		Rpl19			Pnck	Mn1	Srr	Abcg2				Pdcd4
Dio1	Cdca5	Il10rb	Bhlhe40	Tmtc2		Tie1			Tbc1d8	2810055G20Rik	Mfng	Phf1				Rbm25
Ctla2b	Tcp1	Cdc45	Laptm4a	Golga2		Itpkb			A230050P20Rik	Shroom1	Dctn4	Gbp6				Tsc22d3
Chchd7	Ndufa1	Nucks1	Ost4	Klhdc2		Hbp1			Dsel	Fscn1	Pomt2	Vmn1r65				Ly6e
Etv4	Exosc8	Hsph1	Tspan3	Mylk		Aim2			Hilpda	Tulp4	Zfp26	Furin				Hnrnph1
Tm2d2	Kcnab2	Hpn	Phyhipl	Clpb		Dnah1			Adrb2	Gm12185	Plekha5	Rnf145				H2afy
Slc50a1	Anp32e	08. Sep	Eid1	Guca1a		Sash3			Stxbp4	Rpgrip1	Adipor2	Txnip				Scmh1
Gimap5	S100a10	Kif15	C1rl	Gm7609		2210404O07Rik			Sat1	Gbp4	Raver2	Abcb1a				Cbx1
Lhcgr	Exosc5	Ect2	Tjp1	Thsd1		Rps3a1			Hs1bp3	ENSMUSG00000092274	Ap3b1	Gns				Srgn
Nt5c3	Zfp422	Ewsr1	Hmga2	Spin1		Cd27			Ypel2	Sh3bp5	Rab12	Eid1				Gmps
Map4k2	F13b	Trip13	Wdr77	Mat2a		Galnt6			Birc3	ENSMUSG00000097045	Mat2b	Arhgef3				Oaz1
Ramp2	Cd47	Rpf2	Fmnl2	Spats2		Gabarapl1			Zfp184	Peli2	Adam22	Trim46				Uba7
Wfdc2	Rpl4	F13a1	Treml2	Arhgef6		Tnfaip8l2			1700094D03Rik	Nacc2	Fads2	Rpl3				Celf2
Gbp6	Tpbpa	Taf2	Mast4	Kdr		Iigp1			Mylk	Zfp287	Tceal5	Tpd52				Ywhab
Sh3bp5	Tipin	Dnajc6	Gimap8	Cacna2d1		Lyl1			Grina	Nbea	Mettl7a1	Socs1				Uqcrh
Fads1	Minos1	Crip1	Rps7	Pkm		Vat1			Nbeal2	Cdc42se2	Stat4	Stxbp4				Eif1
Myl6	Spcs3	Hmgn5	Gabarap	Slc9a1		Lrrn4			Hlf	Ddhd1	Dynlt3	Agpat3				Zbtb20
Sec14l1	Cenpw	Smc3	Gm4707	Cbl		Rabac1			Selm	Pik3r1	Crispld1	Fam174a				Nt5dc1
Vdr	Rec114	Vdac2	Ensa	Phf21a		Tcf25			C1rl	Il4	Dock1	Pim1				Clk1
Prcp	Fen1	Actl6a	Aplp2	Gm1673		Fis1			Samhd1	Zhx2	BC057079	Setd7				Abcc5
Aldh6a1	Tspo2	Cenpw	Spata13	Hacd4		Mamdc2			6720401G13Rik	Exoc6b	Srgap3	Mkl2				Tnfaip8
Cracr2b	Slc45a3	Clec4e	Hoxb9	Gigyf2		Zbtb20			1110008F13Rik	Sdc4	Pon3	Mpdz				Iqgap1
2410006H16Rik	Rasl2-9	Mcm5	Mpdz	Trim6		Ptk2b			Snord14a	Pqlc3	Nedd4	Pde6h				Ndufa3
Ncoa7	Mdh2	Cacybp	Lgals3bp	Grn		Irgm2			Wbscr27	Tmc4	Ccl19	Atp10a				Ddx17
Sft2d2	Pabpc1	Odc1	Rpl35a	Zdhhc9		Oasl2			Gata3	Sqrdl	Fntb	H2-Q4				Mbip
Klf2	Gapdh	Haao	Magee1	Fam46c		Gprasp1			Tcf7l2	D17H6S53E	Khdrbs3	Rab19				Ssr3
Hmga2	Pdcd4	Dntt	Pim1	Uba7		P2rx4			Lima1	Gm973	Ghr	Usp14				Rgs18
Grasp	Rps19	Slc25a5	H2-Q7	Brdt		Ccdc88b			Cry2	Lyz2	Tom1l1	Cracr2b				Rbm15
Rpl36	Abracl	Cbx3	Rab38	Nedd4		Ldhb			Rufy2	Tifa	Vps39	Uba5				Ankle2
Mt1	Actg1	Mgat5	Itsn1	Mbd5		Hoxb6			Pkn1	Tgfbr1	Ccdc122	Siae				Calm2
Fam219a	Mdga1	Slc16a1	Sdc2	Pnrc1		B4galt6			Crebrf	Catsperg1	Il7	Unc45b				Pcbp1
Igf2r	Tespa1	Evl	Oasl2	Smtnl2		Kazald1			Naip5	Slc44a1	Sepp1	Dtx3l				Ptp4a2
Rps7	Hnrnpd	Rpa1	Selm	Tspan13		Pim2			St7	Socs2	Arsk	H2-Q7				Ly6a
Grina	Bcor	Syce2	Sdpr	Def8		Fam109a			Cd151	ENSMUSG00000089829	Trim47	Nfix				Insig1
Hoxb9	Rtn3	Slx4ip	Pgr	Cd302		Odf3b			Dhx57	Alas1	Frmd4b	Gimap1os				Fubp1
Psap	Hnrnpdl	Mms22l	Tmem246	Fn1		Ccl4			Zfp945	ENSMUSG00000100691	Cd99l2	Asb4				Arpc2
Gns	G6pc3	Ffar2	Nfkbia	5031434O11Rik		Slc35c2			Sgms1	Dock10	Timp3	Ms4a6b				Gnb1
Clstn1	Atp5g1	Armc1	Pcdhb18	Tfec		Rap1gap			Nlrc5	Zfp612	Plk2	Slfn2				Fcho2
Eid1	Cd244	Snx14	Katnal2	Mterf4		Arid4a			Eng	S100a6	Ctso	Nt5c3				Notch2
Sike1	Gtpbp1	Hbb-bt	Mtmr14	BC064078		Col4a2			Adcy7	Aff1	Rnf14	Adam22				Wtap
Rdh10	Tap2	Smarca5	Mfng	Sf3b6		St3gal1			St3gal6	Osbpl5	Txnl1	Raver2				Cox6a1
Bmp1	Fmo4	Golm1	Tinagl1	Trim46		Lgals1			Dennd4a	B4galnt4	Txnrd3	Gm5148				Arl6ip1
Smpdl3a	Haao	Mthfd1l	Fads1	Casp12		Ptk7			Adipor1	Kazald1	Slc30a4	Tnfrsf1a				Vmp1
Gm20125	Mns1	Plk4	Serpinb6a	Kcnab1		Sh3bgrl3				Trim5	Ahi1	Mtor				H2afz
Maged1	Rnaseh2b	Psmc6	Rack1	Nt5c3		Armc3				Prnp	Ppic	Pex11a				Ube2b
Gm19461	Snrpb	Fgfr1op	Gbp7	Wdr41		Ddit3				Plag1	Vdr	Efnb2				Pabpc4l
Ly6e	Macrod1	Spdl1	Ttc39b	Dennd2a		Prdx5				Idh1	Serinc1	Tinagl1				Hlf
Myct1	Cox6c	Cebpa	Tpst2	Dync2h1		Psme1				Igf2r	Eepd1	Ampd2				Rpgrip1
Ski	Atp5k	Evi2b	Pex11a	Wbscr27		Laptm5				Phkb	Ctsf	Gbas				Cnot8
Rhoj	Igfals	Tspo2	Vdr	Igfbp4		Pnrc1				Ikzf2	Maged2	Slc30a4				Wwp2
Prkd2	Atp1b2	Pgam1	Tpd52	Fnbp1		Bmyc				Tpm4	Ptpn14	Il27				Tma7
Irgm2	Rpa2	Rnaseh2a	Rybp	Caml		Ahnak				Sirpa	Aida	Rbms3				Clasp2
Zdhhc9	Sh3kbp1	Gins4	Dnajb4	Snx7		Xaf1				Mmp16	Tfpi	Sbspon				Ptprc
Slc48a1	Npc2	Srsf10	Junb	2210408F21Rik		Ankrd13d				Tulp3	Lrp12	Neurl3				Kmt2c
Ormdl3	Cox7c	Rbbp4	Qsox1	Cep131		Zfp618				Efnb2	Naip5	Eif4b				Rsrp1
Slfn2	Ermap	Hnrnpm	Ssbp3	Foxd2		Gm12575				Brwd1	Prdx6	Grina				Jak1
Cltb	Frat2	Cd37	Sepw1	Prr5l		Rpl21				Chst2	Stau1	Ncor2				Lyz2
2610035D17Rik	Irf8	Gatm	Plscr4	Rnmtl1		Uba7				Luc7l2	Cav2	Mfap2				Gstm1
Pnp	Rgs2	Frat2	Bmp4	C2cd2l		B4galnt4				Scpep1	Spg20	Slc6a6				Ogt
Camkk1	Rnaseh2a	Espl1	Ppp1r15a	Amacr		Zfp959				Lzts1	Ifih1	Ak1				Eid1
Stat1	Psmd13	Sphk1	Nckap1	Cdkn1b		Orai1				Hivep3	Snx6	Cldn12				Srsf3
Sepp1	Snrpd2	Rbm3	Ptrf	Ldhd		Ric8				Zfp318	Iqcb1	Eef2kmt				Khsrp
Ecscr	H2afv	Hspa8	Ptpn18	Fzd8		Wash				Lyst	Vsig2	Samhd1				Slc35a1
AW112010	Gnptab	Umps	Sptbn1	Ccdc86		Tsc22d1				Oraov1	Acss3	Ftl1				Alox5ap
Lst1	Twf2	Hnf4a	Rnd2	Plscr4		Gm13822				Iigp1	Etv5	H2-T23				Selk
Gm19590	Fam173a	Pcbp1	Rgp1	Gfpt1		Clec2d				Smurf2	Anxa4	Pqlc3				Cln6
Ak1	Alyref	Cdc123	Itgb1	Mylpf		Aplp2				Notch1	Sox6	Vmp1				ENSMUSG00000084349
Tmem37	Alkbh1	Gm5616	Pdlim7	1110059E24Rik		Rpl5				Dpp4	Phkb	Serinc3				Map1lc3b
Gprasp1	Gm128	Uqcr11	Jun	Fkbp1a		Tbc1d17				Cd82	Car2	Tmbim1				Dtx3l
Exoc6b	2010107E04Rik	Cirh1a	Cyp4v3	Gpr137b-ps		Spi1				Camk2d	Casp12	Casd1				Tagln2
Col4a1	Siglecg	Ivns1abp	Abcg2	Rasal2		Pcmtd2				Ptpn14	Xk	Msi2				Tmem176b
Fads3	Gng12	Ndc1	Tgfbi	Fbxo21		Bdh2				Fcho2	Tnfrsf18	Pde2a				Gimap5
Dnajb4	Fabp5	Cry1	Klhdc10	Treml2		Sesn1				Clcf1	Mettl3	B4galnt4				Itm2b
Lcp2	Pa2g4	Nutf2-ps1	Ctsb	Invs		Tspan4				Elac1	Efhc2	Flcn				Ptpn18
Mtss1l	Hnrnpl	Fam105a	Ddx58	Gimap5		Mpnd				Rit1	Oasl2	Ttc39b				Ccnd2
Adgra3	Smc2	Dbf4	Gucy1a3	Cdkn1a		Snn				Qprt	A2ld1	Cacnb1				Tra2b
Hcfc1r1	E130309D02Rik	Ccz1	Palld	Gm28557		Arhgdib				Ifitm7	Xlr3b	Adcy9				Bcl11a
Gem	Psmb3	Snhg4	Nedd4	Cdcp1		Poli				Nipa1	Aldh1l1	Spag16				Sepw1
Palld	Knstrn	Srm	Irgm2	C1rl		Tns1				Hdac10	Fpgt	Tmem154
Rras	Cd69	Gins2	Tln1	Tspyl1		Iqce				Lsp1	Ccdc112	Wbscr27
Lurap1	Acap2	Il6ra	Rps29	Pou2f2		Gba2				Blzf1	Xrcc5	Nupr1
Plxdc2	AB041806	Nrm	Epb41l4b	Pdpr		Dusp2				Sat1	4152	Slc18a2
Slc24a5	Top2b	Tacc3	Hsd17b10	Dnaja2		Rps15				Rrm2b	Gnat2	Pim2
Ankrd33b	Cep112os1	Tmem258	Phactr1	Senp2		Ftl1				Zscan26	Aplp2	Krt18
Anxa5	Syncrip	Tm6sf1	Cpne3	Eif4b		2410002F23Rik				Znfx1	Me1	Trim34a
Gaa	Atad5	Cycs	Spint2	Sepw1		Art4				Agpat4	Ppt1	Il21r
Ost4	Nop56	Tmem97	4930458D05Rik	Dock2		Gabbr1				Pfkfb2	Crot	Oas3
Mboat2	Rad18	Hmgb3	Ctsl	Itgb3		Itsn1				Zfp937	Prkacb	Tspan9
Pqlc3	Bub1b	Dynll1	Aldh2	Lyplal1		Pkp3				Ugcg	Mak10	Fez1
Myo3b	Snx14	Ube2i	Mink1	L3mbtl3		Gbp7				Tecpr1	Pam	Gm20559
Pkm	Npm1	Snrnp40	P3h3	Numb		Pccb				Alcam	Xlr3c	Il16
Ptger4	Eif4a1	Bcor	Pde1b	Suv420h2		Zfp677				Parp14	Ift122	Mospd2
Cenpt	Rrm2	Emilin2	Por	Il4ra		Ptprcap				Tns1	Trfr2	Arhgap28
Pnrc2	Ube2i	Vrk2	Marcks	Mpdz		Gm5148				Zfp329	Cytsa	Rbm47
Dcaf12l1	Ybx3	Gmnn	S100a4	Rtp4		Arid3b				Pam	Pik3r1	Csgalnact1
Pgr	Mrpl34	Rgcc	Myl10	Rhoj		Slc50a1				Zfp831	Prdm5	Rps4x
Pcolce2	Tubb5	Cd69	Gm10419	Plcg2		Pafah2				Apbb1	Slc25a3	Guca1a
Serpinf1	Eif1ad	Myo15b	Tspan4	Cd38		Vamp2				Cyb561a3	Bbs4	Cdkn1c
Tmem158	Taok3	Nup43	Lhcgr	Insr		Leng8				ENSMUSG00000087390	Tsr2	Uaca
Prr13	B9d2	Hars	Hk2	2310015A10Rik		Vamp1				Rhbdf1	Aasdh	Lurap1
Nsa2	Fbxo5	Paics	Ptgs1	Dctn1		Gbp6				Tenc1	Sgce	AW112010
mt-Nd4l	Steap3	Nrp1	Rpl13a	Cdc23		Mylk				Fam208a	Sult1a1	Mb21d2
Ppp1r15a	Nudt21	Clec4d	Ncor2	Acin1		Rpl27a				Anxa6	Ubl7	9130221H12Rik
Cxxc5	Pold1	Zfp422	Nub1	Mir22hg		Ctsh				Hspa2	Htr2a	Hebp1
Gabarap	Fam49b	Gm13075	Cdc42bpb	Adgrd1		Eid1				Galm	Enpp5	Inpp4b
A830019P07Rik	Itpa	Snrpb2	Capns1	Hook3		Ptplad2				Notch3	Cyp7b1	Fgfr3
Neurl3	Rtn4ip1	Plk1	Socs5	Nfic		Casd1				Dok1	Zfp239	Fam171b
Diaph1	Fignl1	Smc4	Ccdc181	4930556M19Rik		Acer2				Rin2	Hmox2	Nfat5
Pou2f2	Dmkn	Tamm41	Nisch	Phyhd1		Tom1l2				Mturn	Maged1	Gm10030
Nkx2-3	Ckap2l	Anxa3	Crebrf	Gng10		Sidt2				Tmem161b	Mbtps1	Akap7
Mbd6	Capza1	Tfap2b	Kirrel3os	Snapc3		Zfp1				Rab11fip3	Bex2	Cbr3
Cc2d2a	Cenph	Nudcd2	Smo	Dusp4		Naip5				Galnt7	Isg20	Ptprc
Gm12185	Rpl41	Mapk10	Bbx	Nceh1		Hoxa9				Slfn2	Cfl2	Hdac9
Flywch2	Ncl	Nkrf	Ormdl3	Add1		Copg1				Ccl4	Rragb	Pou2f2
Ctnnal1	Armc1	Rhag	Slfn2	Lrch3		Rps7				Glipr2	Pgcp	Lrrc49
Poglut1	Siva1	Dcun1d5	Camk2d	Rbks		Adcy7				Zcchc7	Camkk1	Abhd18
Rpl7	Sec11c	Kcnab2	Efcab14	Ppfia4		Slfn8				Pde8b	Zfp94	Bbx
Smg7	Bri3bp	Spire1	Mt1	Fam184a		Car11				Nav2	Zik1	Bcam
Csad	E2f1	Nek2	Rbp1	Slpi		Gm4841				Uspl1	Taf9b	Ccpg1os
Por	Gm4473	Sf3b6	Pqlc3	2510009E07Rik		Srsf12				Fn3k	Rab27b	Ebi3
Gm4707	Elf1	Frem1	Aldh3a2	Unc5a		Ddx31				Rgl1	Ephx1	Fam21
Trib3	Csgalnact2	Nap1l1	Fam43a	Ift43		Oas1a				Ltb	Aspa	Fchsd1
Dst	Sdhd	Pdhx	Zfp467	Id2		Mcfd2				Zfp560	Hsd17b10	Zbtb26
Hoxa5	Tacc3	Rbl1	Rhof	Sft2d2		Sdsl				Gsta4	Ktelc1	2410017I17Rik
Gimap1os	Caprin1	Elovl5	Klf2	Rnf128		Sqrdl				Fam118b	Zmym4	Fam184a
Lgals8	Arrb2	Xndc1	Nceh1	Rad9a		AI462493				Arid5b	Mtap7d3	Skap2
Rhob	Prdx2	Ckap2l	Cldn12	Utp6		Napsa				Emb	4732418C07Rik	4930568A12Rik
Pcbd1	Cdca8	G3bp1	Stat3	Ctbs		Ptger1				Zmat1	Pter	Fkbp7
Trappc8	Chchd1	Kif22	Gata2	Nfia		Ccnd2				Mfhas1	Mettl11b	Parp14
Fam213a	Ppp1ca	Tbc1d31	Il2rg	Rgs14		Rasgef1a				F830016B08Rik	Syde1	Auts2
Rab2a	Rbbp4	Dnm1	Nfe2	Hspa5		Txndc15				Elmod3	Gorab	Lrp6
Camk2d	Ndufb6	Tbrg4	Zfp36	Ankrd39		Gm16201				Cish	Ryk	Rbm38
H2-T22	Slco3a1	Epha4	Lpin2	Ctnnal1		Tmem37				Ebi3	Cyp51	Large
Tnfrsf1a	Psmc4	Atp5c1	Slc2a3	Orc4		Lbp				Cd2ap	Rab38	Glis2
Irf9	Sipa1l1	Cmtm7	Clec2d	Plppr3		Wdr83				Neil1	Mapk9	Rassf2
Tnfsf12	Sfxn1	Hnrnpab	Adck3	Nsun2		Tmem132a				Apobec1	Tnfsf4	Hdac11
Tapbp	Cyp2a5	Rcc2	Anxa5	Chrnb1		Pold4				Gchfr	C030039L03Rik	Rhof
Tnfsf10	St8sia6	Dnajc8	Bdh2	Foxd2os		Agpat2				Slc31a1	Kbtbd4	Kit
Hmgn3	Med21	Rec114	Ascl4	Sh3bgrl2		Lat2				Arid5a	Nomo1	Psme1
Lyz2	Evl	Bri3bp	Tgfbr3	Cic		Ubl3				1810013L24Rik	Gpr128	Vdr
Gm36888	Fgf3	Ssb	Rftn1	Pyurf		Elmo3				5930430L01Rik	Prkch	Laptm4a
Ywhab	Raly	Wee1	Tfpi	U2af2						Pde7a	Olfr134	Sirpa
Hk2	Ppp1cc	Gm11267	Ldhb	Ccdc92						Marf1	Tcam1	Slfn8
Kiz	Gm17590	Ephx2	Amotl2	Nr4a2						Stat2	Ophn1	C030037D09Rik
Fmnl2	Tex30	Pin4	Erg	Phactr2						Gm2a	Spred2	Ank2
Snhg20	Ube2a	Ppp2ca	Pomgnt2	Alg10b						Ccdc171	Slc16a9	Trim12a
Rell2	Pfn1	Cyc1	Coro2a	Cables2						Cd83	Wbp5	Atp6v1a
B4galt6	Hk3	Ppil3	0610009E02Rik	App						Cd84	Hmgn3	Prdm16
Eepd1	2700094K13Rik	Bora	Stat1	Clca3a1						Arl6ip5	Myo5c	Osbpl9
C1rl	Usp1	Fam65a	Prr13	Sh3gl3						Sgms1	Alg11	Nabp1
Cpne8	Nasp	4930469G21Rik	Rhoj	Aldh6a1						Mgst1	Arhgap5	Insr
Psme1	Ube2c	Platr17	Slc15a2	Pygm						ENSMUSG00000097777	Dtnb	Gm29123
Prnp	Orc1	Gna11	Saraf	Llgl2						Ikbke	Tbc1d19	Krcc1
Tm4sf1	1810065E05Rik	Sigmar1	Gm13546	Ncam2						Zc2hc1a	Kptn	Zfp532
Ntrk3	Srm	Tyms	Aldh7a1	Pcsk4						Traf1	Gimap8	Nefh
Map2k1	Npm3	Naa15	Slc25a4	Pcyt1a						Plxdc2	BC055004	Tm9sf2
Net1	Erdr1	Gapt	Fam187b	Mbnl2						Dmtf1	Exoc6b	Gimap5
Cyp4v3	Fer1l4	Ostc	Tnfsf10	Fez1						Cyba	Trpc4ap	Cd80
Ubqln2	Chdh	Nebl	Raver2	Cnn3						Mroh1	Kif3a	Fam134b
Ctsc	Rab37	Idh3a	Mllt6	Ankrd13a						Spata13	Mtap	Zfp92
Pura	Endod1	Aldh1a7	Fhdc1	Yipf2						Btd	Cpne2	Phf11b
Mef2c	Spns3	Ddx28	Zbtb25	Prkcdbp						Sgsm1	Extl3	Cenpt
Gm17541	Mms22l	Rab44	Ago3	Tiam1						Usb1	D16H22S680E	Pdlim7
2410131K14Rik	Car11	Ccne1	Atp13a4	Acadsb						Ivd	Acadm	Ecscr
Mfn2	Snrpb2	Fasn	mt-Nd5	Gpr45						Tinagl1	Siae	Tcf20
Tgoln1	Hnrnpll	Pmf1	Thra	Bsg						Tbce	4732471D19Rik	Plcg2
Pbx1	Bola1	Hdac2	Ppp1r18	Zfp706						Ptafr	Irak3	Arhgap18
Mansc1	Sdf2l1	Anp32e	Sgms1	Cmss1						Taf8	Stxbp4	Kctd15
Rpl26	Tbc1d2b	Irf8	Hnrnph3	Phf21b						Atg10	Dusp4	H2-T24
Cox7a2l	Erp29	Stx2	A830019P07Rik	Sesn2						Lgr4	Arl3	Rsad2
Bmp4	Rin3	Siva1	Maged1	Jak1						Myadm	Lix1l	Trim26
Wls	Nfya	Ankrd44	Hoxb7	AU040320						ENSMUSG00000101609	Acyp2	Ift46
Rgs3	Cox6b1	Incenp	Pdlim1	Apba3						Islr	Mllt4	Pld3
Abca3	Tdrd3	Hnrnpdl	Mill2	Oxsm						Rbl2	Chic1	Zbp1
Cd38	Serbp1	Hspa14	Gm11724	Apbb2						Xrn1	Crebl2	Gm16104
Insig1	Mrps18c	Eef1e1	Zbtb4	Cebpb						Map3k1	Mynn	Eif3e
Epb41	Spi1	Ppm1g	Ywhab	Gm10125						Akap7	Apoe	Mmp16
Gbp4	Fcho1	Uqcrc1	Grina	Tacstd2						Map4k2	Mtmr11	Ldhd
Acox1	Il10rb	Dnah8	C1ra	1110034G24Rik						2310035C23Rik	Jam2	Lamtor3
Cept1	Mrpl18	Olfr796	Gm9899	Srd5a1						Mpzl1	Zfp521	Cyp27a1
Sdc2	Tra2b	Rgs10	Krt18	Zfp287						Cirbp	Pot1a	H2-D1
Cdk17	Mrps26	Atp7b	Fam171b	Dhx34						Vps45	C330011K17Rik	Jade2
6330562C20Rik	Dek	Ppid	Rps8	Rbm27						Tmem154	Dand5	Spata13
St7	Egln3	Cd244	Cltb	Stxbp6						ENSMUSG00000085334	Tceal8	Hoxb2
Dennd1c	Psme3	Mutyh	Glrx	Lrrc49						Pde2a	Ctnnd1	Ptprcap
Raver2	Atxn7l3	Zeb2	Nkx2-9	Akt1s1						Erlec1	N6amt1	Treml2
Plpp3	Hmha1	Srsf2	Pde9a	Galnt12						Med11	Gfpt1	Chst2
Emcn	Aff3	Rb1	Lima1	Nat8l						Zfp36	Lmo2	Gm16083
Tbl1x	Cdc42se1	Cenpq	Evc	Rgmb						Tax1bp3	8430406I07Rik	Rtkn
Trip6	Clec4e	Sumo2	Nkain3	Bre						Gbp8	BC026585	Dcun1d1
Hs2st1	Luc7l3	Skp2	Smtnl1	Zfp7						5830428H23Rik	Echdc1	Scd2
Psma8	Pgls	Sfpq	Camkk1	Tmlhe						Kif1b	Samd12	2900005J15Rik
Triobp	Ddx28	Fbl	Dhrs11	Rp2						Kat6b	D630039A03Rik	Rnasel
Evx2	Clic1	Metap2	Arhgap28	Card10						Cd1d1	Copz2	Il18
Il27ra	Ccdc125	Tifab	Ube2e2	Tmem2						Ly6a	Tmem140	Plscr2
Mink1	Grb2	Eif4enif1	Gbp8	Slc12a9						Hid1	Fam110b	Ppic
Gata2	Sf3b6	Farsa	Ebi3	Zfyve16						Cd200r1	Ghitm	Hoxa9
Fcho2	Mrvi1	Ggta1	Cnn2	Tsnax						Slc25a44	Tmem218	Gatsl2
Usp46	Ccr2	Ppp1cc	Pcsk4	Stard7						D930015E06Rik	Dnajc16	Itgb3
Tceal8	Lrrc59	Suz12	Slc48a1	Dlg2						Gimap8	Lmbr1	Gabarapl1
Efcab14	Hras	Ptcd3	Mamdc2	C1ra						Ctsl	Decr1	Msantd4
Fam110c	A230087F16Rik	Dctn6	Agpat3	Ssbp2						Rnf167	Parn	Pkn3
Amotl2	Mrpl19	AB041806	Pdxk	Kcnd3						ENSMUSG00000097258	Nmt2	Llgl2
B3gat2	Casp6	Hn1	Cldn10	Col4a1						Phf8	Casd1	Itga6
Gimap3	Tspo	Hsp90aa1	Cdcp1	Tns2						Slfn8	4833408A19Rik	Rps26
Card19	Emid1	Nxpe2	Glipr1l1	AI606181						Prpf39	Plxnc1	Pomk
Ehd4	Rusc1	Gtf3c6	Aig1	Adora2b						ENSMUSG00000073274	N4bp2l2	Dmd
H1f0	Mrps35	Igfals	Pde6h	Tgif1						Smpdl3a	BC020535	Fhl1
H2-T23	Ptrh2	Itga8	Lin54	Panx2						Sp100	F2rl3	Nectin4
Traip	Mrpl51	8030442B05Rik	Gas5	Pdlim1						Ankrd12	Eif4a2	Il2rg
Irf2bpl	Msh6	Ssrp1	Rab7	Dio2						Syne1	Pfkm	Ramp2
Ptpn18	9330159M07Rik	Dazap1	Spr	Pde6h						Trim34a	Tmem135	Sft2d2
Phactr1	Adgrl2	Hnrnpu	Pml	Zfp467						Arhgap17	Spo11	Rin2
Aldh3a2	Gm43549	Col5a1	Map2k1	Fnip1						Ell2	Ranbp17	Pak1
Smo	Ndufb7	Tmed2	Ccdc126	Fzd1						Itsn1	Spa17	Ppp1r18
Bdh2	Bard1	Dram1	Itpkb	Ccl9						Arid4a	Cd81	Eng
Jund	Hist1h4i	Upf3a	Ptprn	Stx2						Hoxb3	Prrg4	Tpst2
Nr1d2	Llph	Chtf18	Rab11a	Max						Creb3	Mink1	Mab21l2
Rps18	Ccnf	Prmt7	Card19	Cpa6						Kdm5b	Epb4.1l4b	1110046J04Rik
Nceh1	Atp8b4	Tshr	Nicn1	Khsrp						Letm2	BC067074	Rab2a
Arhgef6	Panx1	Siglecf	Dusp18	Brip1os						Gm12942	Upp1	Serpinb6a
Tpd52	F830045P16Rik	Ndufs6	Wdr89	Gata3						Nr6a1	Ebpl	Itga3
Aldh1l1	Stom	Gclm	Eya2	Col16a1						Id2	Serpinb6b	Gm13889
Gkap1	Hist1h4a	Adamts17	Kcnv2	Trmt2a						Chmp5	Arrdc4	Serpinf1
Plpp2	Mb21d1	Zbed4	Nos1ap	Unc45b						Isca1	6230427J02Rik	Efcab14
Cers4	Kif11	Ezh2	Zdhhc9	Erlin2						Rbm47	Srxn1	Chil5
Rnasel	Cenpo	Pola2	Gm12185	Arhgap23						Zfp60	Fam135a
Fchsd1	Gins1	Gsr	Mboat2	Jmjd8						Gimap6	Selm
Eid2	Wdr74	Eny2	Hdc	Zbtb3						Dpm2	Ldb2
Rfk	Hes6	Wdr12	Cebpb	Men1						Kdelc2	Rora
Slc18a2	Rasgrp2	Arhgap11a	Neat1	Ccdc51						Utrn	V1ra5
Gbas	Nat9	Pitpnc1	Lysmd2	Chchd10						Pnck	Tcfcp2
Gm4631	Efnb3	Arpc5l	Runx1t1	Atrn						Ptprc	2810051F02Rik
Il2rg	D1Ertd622e	Wbp4	Tmem9	Naca						Zcchc10	Dhx32
Glipr1l1	Oip5	Lpcat2	Faap20	Lst1						R3hdm1	Ttpa
Zbp1	Tamm41	Tcf3	Sft2d2	Bend5						Acsl1	Dyrk3
Fam43a	Letm1	Mb21d1	Fkrp	Ogt						Sult1a1	Smarca2
Aig1	Tk1	Prps1	Fzd8	Lins1						Rbm18	Nrk
Mpdz	Eif4ebp2	Cdc5l	Pnpla8	Slfn8						Rnf216	1810048J11Rik
Pbx3	Tgfb1	Aars	Prkca	Man2c1						Ccnt1	Prdm16
Fam171b	Gm6471	Snhg3	Gbas	Slc35f5						Bgn	Tmod3
Klf6	1110038B12Rik	Slc39a8	Tbl1x	Eid2						ENSMUSG00000079143	Zfp161
Mpzl1	Hypk	Panx1	Kifc3	Ift80						Ric1	Pttg1ip
Rgp1	Chek1	Arap2	Klra4	Hspa12b						Rora	Zfp780b
Nbea	Lamtor2	Suds3	Pbx3	Itm2b						Trip4	Wdr5b
Agpat3	Mis18a	Krtap13-1	Cyp2j6	Ncam1						Kdm6b	Cog6
Ctsb	Topbp1	Tdg	Cadps2	Fam43a						Agtrap	6230409E13Rik
Frmd6	Dnajc9	Rad54b	Kiz	Pepd						Tnip3	Dctn5
Ncoa1	Nup188	1700006J14Rik	Emc1	Acad8						Tbc1d8	V1rd20
Fut10	Crx	Ccdc124	Bbs10	Tcf15						Snx18	Car13
Ensa	Ccdc12	Uchl3	Prcp	Pdgfb						6330416G13Rik	Jak1
Timp3	Tead4	Mbtd1	Sdcbp	Als2cl						Procr	Txnip
H2-Q6	Aspm	2010300C02Rik	Zfp579	Sgms1						Lbp	Atpbd4
Itgb1	Pcnx3	Nudt7	Atp2c1	Agpat4						Trim30a	Xlr3a
Cbfa2t3	Ranbp1	Olr1	Gys1	Sdad1						2310001H17Rik	Rwdd3
Crim1	Ltf	Gid8	Epsti1	Sesn1						Tgtp2	Hlf
Prdx6	Nktr	Nrbf2	Nf2	Xk						Pygl	Irak1bp1
Ms4a13	Fbl	Nars	Slc25a22	Galnt11						Serpinb9	Arhgef5
Dusp3	B4galnt1	Hnrnpd	Pcolce2	Ahctf1						Ndrg2	Rbm43
Pdxk	Rab44	Mrpl3	Lst1	Plekhm1						Irf9	Ifitm1
Gm13177	Sox4	Lmnb1	Itm2a	Rexo2						Lurap1	Fscn1
Rps15	Ciapin1	Abat	Paqr7	Mdh1						Smap2	Fam109b
Ginm1	Cycs	Fam133b	Smim14	Sdhaf4						Ctns	Pbx3
Tpst2	Mthfd1l	Pdcd4	Fam219b	Sepsecs						ENSMUSG00000073867	Hspa4l
Zbtb20	Arhgef39	Dhx15	Nat8f3	Rpap3						Rnf214	Rgs18
Rbm38	C1qbp	Cd47	Gbp2	C130026I21Rik						Ifngr1	Ltb
Chst7	Aqp9	Inip	Fkbp7	Ddx58						Cers4	Ptrf
Sgms1	Gm2a	Uchl5	Timp2	Edar						Bin3	Lyplal1
Tox	Cuta	4930558C23Rik	Padi4	Cyp20a1						Cox7a2l	Sdc2
Cyp2j9	Cypt15	Mthfd1	Wbscr27	Fgf12						Tubb6	Cox7a2l
Rchy1	Hba-a1	Papd4	Tes	Mfng						Xbp1	Gcnt2
Ube2e2	Sh3bgrl	Mdh2	Rplp0	Zfp46						Eya2	Procr
Lrrc56	Scamp3	Hsd11b1	Gspt2	Gm9830						Trim65	Gabarapl1
Pex11a	Ndufb2	Rims4	Traip	Gpr35						Ccser2	Rras2
Cldn12	Kcnn2	Klhl12	Dennd2d	Zfp689						Lima1	Scfd1
Tmem194	Eef1e1	Psme3	Acox1	Kcmf1						Ctsb	Zfp827
Gm11837	Arhgap33	Lig1	Mier1	Cytip						Cd24a	Zfp111
Ppa1	Fam78a	Trpm5	Capg	4930480K23Rik						Cyth4	Obfc2b
Evc	Platr6	Pole2	Timp3	Spcs2						ENSMUSG00000044867	Socs2
Lrrc16a	Cdkl3	Polr2d	Actn3	Stxbp4						Ube2f	Dock7
Maff	Tuba4a	Znhit3	Adgrd1	Acbd5						Ezh1	Gnb5
Nos1ap	A230028O05Rik	Stil	Tas2r124	1700029J07Rik						Cdc26	Pi4ka
Dbnl	Tada2b	Emc10	Trpc6	Sh3yl1						Hoxb5	Zrsr1
Nrap	Fam111a	Gypa	Gm12942	Gcnt2						Cyp4f13	4833442J19Rik
Chil6	Sssca1	Trmt6	Dio1	Pid1						Nsun4	EG625110
Cetn4	Ccz1	Sgms2	Neurl3	Flcn						Gpn1	Grinl1a
Plekho2	Snhg3	Rfx6	Gm6297	Hnrnpc						Mettl7a1	St14
Irak3	1700006J14Rik	Casp6	Mctp1	Usp3						Slc25a36	Tjp2
Gm26870	Cmklr1	Ccnb1	Psap	Rasip1						Oasl2	Acsl3
Sord	Ctcflos	Nudt21	Csrp2	Tjp1						Slc22a18	Serhl
1700021P04Rik	Srpk1	Bid	Cecr2	Fam45a						Lst1	Hey1
Slc2a3	Ms4a3	Metrn	Utrn	Rab11fip2						Trib3	Stox1
Capn5	Stil	Poc1a	Pcbd1	Atp1a1						Inpp4a	Pus3
Tbkbp1	Mrps28	Ssr2	Orai1	Il6st						Il2rg	2310016E02Rik
Pde9a	Smim5	Hnrnpc	Syt11	Hs3st1						Samhd1	Fam184a
Pcmtd1	Rbm3	Taok3	Tmbim4	Mecomos						Tsc22d1	Cln6
Tpst1	Spc24	Dot1l	Zfp952	Rcan1						Epb4.1l4b	Olfr930
Prkd3	Ssrp1	Mrpl55	Tnfsf12	Hmgn3						Cytip	Zkscan5
Srr	Cbx3	Itgbl1	Adad1	Thbd						Ecscr	Arpp19
Med31	Mylk3	2310005E17Rik	Prnp	4930415F15Rik						Araf	Cfdp1
Tm9sf3	Cox7b	Zcwpw1	Trav21-dv12	Pogz						St7	Stx12
Mamdc2	Arl11	Tmem147	Ncoa7	Ndel1						Traf3ip3	Bbs12
Pomgnt2	Slbp	Med21	Ipo11	Dbhos						Gstm1	Ifi44
Pld1	Ndufb8	Fis1	Pkp4	Fchsd1						Rock2	Clec1a
Nrarp	2810408I11Rik	Add2	Tm4sf1	Nrap						ENSMUSG00000041481	Dst
Gm16702	Gse1	Nup93	Mt2	Frmd6						Il16	Mettl4
Rmdn1	Tomm40	Ptpn11	Slc6a6	Nsf						Tspan14	Zmynd11
Polb	Gm5616	Serf2	Nab1	Il1f9						Impact	Acat1
Grid1	Spag5	Itpripl1	Luzp1	Rbm4b						Trim41	Ly6a
Tmem52	Gtf3c6	Mmp19	Armcx6	Rps6ka2						Arglu1	9130008F23Rik
Fam210b	Zfp568	Gpr87	Tmem134	Cx3cr1						Fam107b	Pkhd1l1
Gbp5	Zfp518b	Ppat	Slc35e4							Slfn5	Cabc1
Zfp395	Lsm4	Adam17	Cracr2b							Mcoln2	Vwa5a
Mageh1	Gmnn	Gm15326	Igf1							Gm4951	2810432L12Rik
C1ra	Tdg	Cenpm	Tox							Phyh	Bicd1
Tmem109	Tceb2	Bin1	Robo4							Sepp1	Hdac9
Cpt1a	Ptp4a3	Plaa	Sfrp1							Vamp4	Nt5c3
Gm15688	Ccng2	Pyhin1	Uba52							Foxp1	Zc3h8
Lysmd2	Acss1	Slf1	Hist3h2a							Dtx4	E430025E21Rik
Cyb5a	Ncapd2	Tctn3	Trip6							Nipbl	Reep6
Paqr7	Rpf2	Znrf2	Bmpr2							Il15	Fam114a2
Pygm	Rpl27	Usp1	Camk2n1							Pgpep1	Adamts1
Fbxo11	E2f4	Mns1	Siae							Ip6k1	Gimap6
Glrx	Col15a1	Selplg	Dr1							ENSMUSG00000069540	Tgm2
Fam120aos	Usp11	9230105E05Rik	Clstn1							Vipas39	Phlpp
Ddx17	Rpn2	Fabp5	Atp6v1b2							Rab3il1	Gucy1a3
Dennd2d	Npepps	Lax1	Tnks1bp1							Abhd14b	Il15ra
mt-Atp8	Cdca7	Fcgr2b	Amacr							Klc4	Rbbp7
Prdx4	Trim28	Eif3h	Lamp2							Igf1r	Myd116
Smad5	Svbp	Gprin1	Grn							Pla2g15	Rhof
Gm27002	Tshb	Bcas2	Olfr455							Marcks	Hmg20a
Fcor	Bora	Spcs3	Rnf24							Prrg2	Rabepk
Zmynd11	Acads	Cd44	Fundc2							Ginm1	Bcs1l
Neat1	Thop1	Zfp568	Gm13889							Ppox	Mfhas1
Dlg2	Pdhx	Fam46a	Il18bp							Elk4	1700019E19Rik
Tas1r3	Orc2	Hyou1	Plcg2							Copz1	Zfp763
Med28	Hyal3	Ndufs5	4931413I07Rik							Pan3	Seh1l
Npr1	Ube2m	Thoc6	4933407I08Rik							Ifitm1	Def8
Gata3	Wasf2	Ica1l	Pim2							ENSMUSG00000064339	Tox
Gm16140	Tpte	Sf3b1	Tshz1							Gatsl2	Eif2c1
Rnf24	Umps	Mthfd2	Dcun1d1							Pdzk1ip1	EG626854
Rom1	Cntrl	Phf10	1110002L01Rik							Ndn	Ldhb
Sec31a	Lrp1b	2810004N23Rik	Prss54							Irf7	Dpf2
Nfia	Pkmyt1	Kif11	Pddc1							Pik3cd	2810047C21Rik1
Gm20642	Arid1a	Ndufab1	Csnk1d							C530008M17Rik	Zfp551
Ebi3	Gm12916	Ccl9	Gm20319							Ccnl2	Taf1b
Vps41	Scrn3	Dek	Fscn1							Alkbh5	Gpr56
Marcks	Dctn6	Rcl1	Klf6							Plin3	Gstm5
Fnbp1	Kirrel2	Tpm4	Tcrg-C1							Ddx60	Pdlim1
Wtip	Abcb10	Mapkap1	Nlgn2							Cyp2j9	Pja1
Akap8	4930455G09Rik	Tubgcp4	Zfp2							Zbtb20	Tgtp
Sh3gl1	Usf2	Mapt	Aldh6a1							Anxa1	Rcn2
Faap20	Jph1	Pf4	Chchd7							Paqr7	Vwf
Pitpnm1	Zbed4	Psmg3	Cytip							ENSMUSG00000097296	Eif5a2
Anxa7	Ubn1	Lhx5	Ptk2							ENSMUSG00000092250	Ctsw
Hmgcl	Ltb4r1	Paox	Ak1							Fyco1	Islr
Scml4	Nfyb	Wdr83	Gnai2							Gfpt2	Nudt11
Tmem150a	Litaf	Ank1	Tpbpa							Sp140	Rbms2
Ncor2	Rbmxl1	Exosc5	Kcnk5							Notch2	Fzd6
St3gal6	Clec12a	Orc2	Rfxap							Gimap5	Dtd1
Xpo7	Zmym3	Fastkd3	Mkln1							Wtap	Ube2o
Fjx1	Gm10827	Depdc1b	Cxxc5							Insig1	Pstk
Tmub2	Prg4	Ube2s	Rpl7							Tbc1d20	BC030046
Kcnk5	Atp5e	Ctcflos	Ighv6-5							Nfia	Tmem98
Eef2kmt	Smc3	Cenpi	Ube2g1							Ctsf	Pdgfd
Exosc4	Kdm4a	Wisp1	Irf2bpl							Hlf	Acat2
Golga5	Psma6	Oip5	Cnot6l							Zeb1	Rshl2a
Rpl24	Scin	Zfp277	Shroom4							Mllt3	Bivm
Gm38404	Hnrnpul2	Cdc25a	Rpl24							Iqgap1	Obsl1
Txndc15	Nop9	Anln	Olfr894							C1rl	Capsl
Cd82	Cenpq	Sync	Smpd5							Mecom	Art4
Plekhb2	Gnb2	Cox7c	Cyth4							Cbx6	Pik3c3
Lmcd1	Inpp5b	Trp53	Slc9a8							Dennd1c	Rgnef
Adck3	Gtf2ird1	Piezo1	Ube2l6							Sesn1	C630004H02Rik
Zbtb4	Dbt	Ice2	Pcgf2							Mxd1	Nrap
Gspt2	Rnf144a	Asf1a	Gm12374							Clip3	Fam164a
Foxn3	Has2os	Slc25a21	Dnm3							Map3k5	ENSMUSG00000075240
Mapk12	Stk11	St3gal5	Plscr2							Birc6	5033414D02Rik
Pitpna	Fcrl1	Magohb	Gkn3							Eci2	Gstm4
Akt1	Lsm6	Arhgap19	Cfl2							Crebrf	Dnajb4
Csrp2	Eif4enif1	Ccne2	1500026H17Rik							Shisa5	4930579K19Rik
Enpp4	Deb1	Cuta	Zmynd8							Tsc22d3	Zfp229
Capns1	Tceb1	Ighe	Mansc1							Atp6v1b2	Efnb2
4930407I10Rik	Ltc4s	Ammecr1	Fam212a							Cpq	Tmtc2
Adgre5	Cks1brt	Ube2a	H2-T23							Kmt2d	Smyd3
Trmt2b	Mslnl	Bik	Stk24							Abhd2	Olfr738
Cyp2j6	4930516B21Rik	Dnajc9	Basp1							Fis1	Gpr64
Gstt1	Tmem123	Sltm	Tie1							Nceh1	Slc3a2
Cmtm4	Dhx57	Abcb10	Hoxa3							Pygm	Rhobtb1
Actn3	Gpr65	Slbp	Rpl36							Tmem173	Aadacl1
Clpb	Inpp5d	Gm4858	Tmem130							Tnip1	Zfp711
Wdr89	Rps2	Egln3	Sema7a							H2-T23	AW146020
S100a4	Nolc1	Psmb6	Rell2							D630039A03Rik	LOC100044195
Slc25a4	Rad51	Ranbp1	Pabpc4l							4632427E13Rik	Cyr61
Olfr1465	Xpc	Akap6	Scx							Srxn1	Stx6
Tsc22d3	Cacng3	Ndufc2	1110008L16Rik							Tbxas1	Gltscr2
Mrpl4	Ptpre	Paqr9	Twsg1							Slc39a1	Slc48a1
Gm17677	Msrb1	Pate3	Mef2d							Npc2	Acss2
Pde2a	Med8	Dazap2	Tmem64							Mtm1	Tbrg1
Kazald1	Pif1	2010315B03Rik	Pigp							Zbtb4	Clip3
Mrfap1	Gm32592	Cenpl	Cox7a2l							Baz2b	Tmem176a
Cfl2	1110059G10Rik	Nhej1	Rdh10							Efna1	Zfp317
Ppt2	Bag1	Smn1	2010106C02Rik							Tmem50a	Glul
Rpl11	Lmo4	Gm16194	Col4a1							Tmem176a	Efr3a
Hspbp1	Csk	Nat2	Aprt							Gata3	Ngfrap1
Hbegf	Psmd8	Fer1l4	Clec14a							Btg1	Eid1
Gab1	Gm13814	Hnrnpl	Aip							Hbp1	Zfp512
Rorc	Cnst	Rfc5	Snx17							Rac2	Por
Sema7a	Asf1a	Sim1	Epb41l4aos							Jam2	Cab39l
Cx3cl1	Ypel1	Dcp2	Rhbdd2							Ago4	3110001K24Rik
Bhlhe41	Trak1	Commd5	Cd9							Irf2	Maoa
Olfr920	Psmd7	Syk	Dtx3l							Rabep2	Psmd12
Tecpr1	Csf2rb	Gm16208	Golga5							Lpp	Rarb
Sdc4	Timm17b	Atp5k	Ndn							Eps8l2	Anxa5
Olfr1086	Wfdc17	Ccna2	Fam110c							Tgm2	Paip2
Acot1	Cox10	Cfdp1	Gdf3							Kmt2a	Anapc4
Slc9a8	Aatk	Rangap1	Aldoc							Scaper	Mina
Plk2	Timm13	Pcdh11x	Ecscr							Ldhb	Ccnd1
Pdlim1	Sms	Dhrs13	6330562C20Rik							Dcaf11	Dennd2d
Ift43	Map3k6	Scin	9330175E14Rik							Irf1	Ccdc60
A530010F05Rik	Cwc25	Ube2m	Rin2							Csad	Etfdh
Micall1	Ptpn23	Rasgef1a	5330439B14Rik							Ppp1r16b	BC031353
Pik3cd	Tmem125	Wdr18	Igf1r							Dus2	Zfp462
Nr4a2	Mrpl13	Rnf5	Stx7							AW112010	Rbm22
Rbbp9	Cnot6	Irf2bp2	Pear1							Gba	Hacl1
Kmt2a	Msh3	Il17ra	Pxn							Prr13	Ripk2
Cdc23	Hjurp	Tmem92	Adam1b							Use1	Gcnt1
Rarb	Serf2	Pcmt1	Ttc14							Taf7	Dnajc18
Olfr510	Rnf182	Selo	Cd302							Ephx1	Mtrf1
Agt	Atp13a1	Uhrf1bp1l	Fam45a							Ftl1	ENSMUSG00000072769
Tgfbi	Adm2	Lrrc16a	Ikzf4							9530082P21Rik	Cxx1c
Pggt1b	Cep83	Wdr74	Zfand3							Acot2	Hsbp1
Shank3	Psca	Polr2f	H3f3b							Porcn	Zfp184
1700061E17Rik	Fes	Nsmce4a	Gm3106							Erg	Rnf4
Arl3	Scrib	Uck2	Rmnd5b							Actb	Grik5
Pigp	Polr1e	Dpysl4	Trappc9							E130102H24Rik	Pim2
Kdr	Rmi2	Psmd13	2410006H16Rik							Lyrm5	ENSMUSG00000053218
Slc6a20a	Fcer1g	Ccnf	Ptprcap							Pard3b	Mylk
Dirc2	Fus	Cotl1	Ier2							Otub1	Gm447
Xk	Scap	Shc4	A530032D15Rik							Tcp11l2	Impact
Stat3	Gpbp1l1	Dbr1	Clstn3							Pnpla7	Reps2
Gatsl2	Map1a	Cplx3	Psme1							Amz2	Serpinb6a
Ppp1r9a	Psma2	Olfr608	Elf4							Saraf	Tcea2
Adgrl4	Aldh9a1	Cpsf2	Gm9493							Arhgdib	Ell2
BC089597	Cwc15	Ska1	Rnf185							Fbxo44	Itih5
Eya2	Pola2	Cox5b	Insr							Pnp	Ptk2
Map1lc3b	Lyve1	Atp5g1	Clip3							Vdr	Ccdc91
Cog6	Mfsd9	Spta1	Gm16618							Frmd4b	Lphn2
Dnajc3	Hdac2	Gemin6	Fpgt							Ppm1h	Sord
Plekhm1	Nmral1	Ndufb4	Rbpms2							Myof	Wdr45
Impact	Pcdhgb2	Zbtb45	Maff							Ccrl2	Gfpt2
Zbtb14	Hspa1b	Cox4i1	Rgs18							Mfng	2610018G03Rik
Aldoa	Baz1b	Polr3c	Vamp5							Dph5	Cat
Pafah1b1	Uqcrq	Dnajb6	Rpl8							Crebl2	Isoc1
Gucy1a3	Ass1	Pdf	Ifit1							Pak1	Atp8a1
Gm26624	Ggt7	Tcof1	Klhdc1							Nudt12	2810002D19Rik
Pim1	Tuba8	AI427809	Pdgfb							Tlr4	Pls3
Gramd1c	Pirb	Gm128	Kcnb2							Nadk2	Plekha8
Jsrp1	Cgnl1	Trnp1	Nfix							Tnfaip8	BC016495
Gm16014	Gapt	Sclt1	Znrd1as							Pecam1	Scrn1
Spry1	Il33	Ltv1	Clpb							Tox	Morf4l2
Plin3	Slit3	Aspm	Smad4							Glul	Nelf
Lcn5	Btnl9	Cenpn	Lcp1							Sash3	Hspa12b
Cd164l2	1700052I22Rik	Ttc13	1700037C18Rik							Fam129a	Invs
Atp8a1	Hnrnpu	Fam111a	Fut10							Tmsb15l	Galnt5
Mthfsd	Fbll1	Rrs1	Ccndbp1							Dusp2	Serpinf1
Malat1	Flot1	Ahsa2	Vasp							Enpp5	Btg3
Prkce	Plppr3	Serp1	Itm2c							Gpr171	Pla2g4a
Exoc3	Gm13151	Steap3	Terf2							Slc50a1	Meis1
Ddx20	Map4k1	Slc26a9	Adtrp							Foxo3	Osbpl1a
Rab7	Plcz1	Nek10	Pianp							Smim24	Bco2
Gm43698	Fxn	Lyst	Lpar6							Cdkn1b	Hdac1
Rmnd5b	Plekhf1	Prom1	Pef1							Tmem176b	Morn4
Dzip3	Mthfd1	Npc2	Armc12							Uba7	Mid2
Itgae	Cox4i1	Mrps14	Nkx2-3							Obscn	Oas1c
Gm3411	9330151L19Rik	Tmsb10	Rps19							Ccndbp1	Tceal3
Rhoc	Cnp	Ccdc96	Eya1							Por	Nat5
A930005H10Rik	Mif4gd	Sval1	Aph1b							Anxa5	Pgm2
Il21r	Sec61b	Atad5	Ctsf							Selenbp1	Cyp2j9
Zfp456	Cox5b	Wsb1	1110012L19Rik							Tnfrsf1a	Map4k3
Gm42709	Il1r1	Pop1	Crebl2							Fxyd5	Dusp16
Dhrs11	Jakmip1	Sf1	Pea15a							Ifi44	Wdr47
Sdhaf2	Farsa	Taldo1	Rgmb							Fcgrt	Ttll7
Rybp	Ncaph	Acsl5	Exd2							AA986860	Aig1
Elmo1	Cox7a2	Gtpbp10	Gbp5							9130008F23Rik	Pbx1
Fkbp7	Bik	Pa2g4	Limd2							Mxra8	4933431E20Rik
Numa1	Pgd	Sms	Cited2							Map1lc3b	Mcoln2
Tomm34	Ndufs6	2310061I04Rik	Irf2							Txnip	OTTMUSG00000003456
Fcgrt	Sel1l2	Grm1	BC031181							Runx1t1	As3mt
Dusp1	Pole2	Clec10a	Plxna1							Mdh1	Prpf8
Sgcg	Emb	Vrk1	Cx3cl1							Prkaa2	Enkur
Wfdc1	Hcst	Cpox	Zbtb20							Renbp	C330018D20Rik
Rps10	Ccdc62	Gm27153	Ctdsp2							Eef2	Arhgef12
Pnpla8	Pspc1	Endod1	Hdac11							Dph7	Hdac8
Capg	Alpk3	Dock8	Reep3							Tspan31	1300010F03Rik
Tapbpl	Cmip	Nobox	Smcr8							LOC171588	Rbak
Pttg1ip	Lat	Gm16286	Fam84b							Aldoa	Wfdc2
Lrrn4	F630028O10Rik	Mrps5	Hspa12b							Gpr56	Sesn1
Atp6v1d	Adam17	Xylt1	Rpl13-ps3							Mill2	Srebf2
Pdgfra	Slc38a5	Ube2c	Pld1							Sqstm1	Akr1c13
Terf2ip	Nup107	H2-Ob	Rtp4							B2m	Fgfbp3
Apol9b	Gata5	Sod2	Cdkn1b							Tmem167b	Sgms1
Cpq	Gm5591	Bag1	Glis2							Prom2	Gja1
Prr5l	Rad51c	Ctsa	B4galt4							Spry2	Zmym6
1700034G24Rik	Stmn4	Sox2ot	Prl2a1							Tctex1d2	Kdelc1
Zfp36l2	Mcpt8	Hjurp	Map3k9							Tcn2	Tcf12
Nefh	Zfp523	Lrp8os3	Wbp2							Cyb5a	Etnk1
Gm28040	1700057H21Rik	Gm16272	Vpreb2							Ica1l	Ppa1
Atn1	Gm17705	Slc16a6	Ypel3							Eef1a1	Hoxa5
Tcrg-C4	Gm1604a	Atxn7l1	Igf2r							Lpin1	Cebpz
Vegfc	Ppp2r4	Atp6v0c	Insig1							Nr1d1	Ttc21b
Asap3	Ube2e3	Rbx1	Invs							Pla2g16	Cul1
Frs3	Hspe1	Zfp605	Rorc							Hsd17b10	BC066107
Cyth4	Gm17750	Srpk1	Atp11a							Hgfac	Galm
Padi4	4930453N24Rik	Armcx4	Cd2ap							Art4	Caprin2
Fam181b	Ikzf2	Utp14a	Dlg2							Rps3a1	Trove2
Dtx3l	Wdr31	2700038G22Rik	Maged2							ENSMUSG00000089726	Car8
Morc3	Oog2	Rheb	Rbm18							Gatad1	ENSMUSG00000074066
Dlgap4	Mbd3	Cxcl1	Tmtc2							Txndc17	Afap1l1
Zfp449	Nmnat2	Noa1	1500015O10Rik							Ubl7	Rab11a
Glis2	Aunip	Fbxo5	Calcrl							Rpl7	Rbp1
Rcn3	Xrcc1	Add3	Eva1b							Gstm5	Mds1
Vmn1r31	Ercc6l	Sumo3	Fnbp1							Osgin1	Slc25a20
B930041F14Rik	Psmb5	Lyar	Tmem37							Pcbd1	Ube2cbp
Nlgn2	Baz1a	Gm13814	Diaph1							Prune2	Tm9sf4
Vps37d	Lpcat2	Nubp1	Mtmr10							Npepps	Abcc3
Ifitm7	Cdca2	Plekhf1	Zfp111							Gprasp2	Zfp11
Sec14l2	Zranb3	Ttc17	Upp2							Rbbp9	Gbp5
Fastk	Pmaip1	Ccdc178	Jade3							Osbpl1a	Cdcp1
Otub2	Actl6a	Ube2k	Mbd6							Icam1	4930430F08Rik
Zfand6	Mical1	Sf3a3	Arhgef3							Tmem141	Sepw1
Trove2	Arhgef18	Mtus1	Gm13346							Cln3	Kit
Afap1l1	Mxd4	Psmd10	Nrxn1							Cyp2j6	Elmo3
Ttc14	Bmp10	Sec11c	Chil5							Maged1	Vmn2r34
Tmod3	Fhl5	Gm16170	Adgrg6							Phpt1	Suclg2
Rnf26	Ccdc68	Slc16a11	Ptprm							ENSMUSG00000086179	1110017F19Rik
Nmt2	Ncapd3	Psma7	Nr4a2							Pglyrp2	Acvr1
Acp6	Wdr83	Ankrd10	9530082P21Rik							Acaa2	Tmem59
Trim34a	Hspa12a	Fcho1	Ehd4							Pml	Txndc14
Wfikkn2	Gm29507	Polr2j	Slc37a1							Abhd14a	Tom1l2
Chpf2	Gssos1	Cox17	Akt1							Tceal1	Rnf208
Tmem120b	Rpl28	Klhl34	Bicd1							Tpp1	Pak1
Tmem40	Med25	Arl11	Tmem38b							4930481A15Rik	Cpt1a
Rtcb	D5Ertd605e	Pecr	R3hdm4							Meis3	Sqle
Stard4	Ano5	Mpeg1	Habp4							Chil5	St5
Arhgef12	Rpa1	Platr6	P2rx1							Stambp	Mitd1
Sla2	Ddx21	Galk1	Abcb1a							Gstt1	Fbxo21
Coa7	Ppp6r3	B4galnt1	Srgap3							Matn4	Copb1
Ccl27a	Myeov2	Zfp101	Pkia							Cpne8	Akr1e1
Taf7	Vrk2	Brip1	Ifi44							Dkkl1	Stk39
Gm20089	Ndufs5	Kel	Csad							Snrpn	Rcn3
Abcb9	Rad21l	St3gal3	Slc18a2							Ly9	Klhdc1
Smcr8	Slc29a1	Med30	Foxk1							Cd302	BC066028
Tspan9	Gm28548	Gm26523	Golgb1							Ssh3	Car5b
D330041H03Rik	Ifnlr1	Lsm8	C2cd4b							3110043O21Rik	Tnfsf9
Xpnpep3	Gm44854	Dhrs13os	Gm11131							Hhat	Fbxo25
2700081O15Rik	Seh1l	1700122D07Rik	Tmco4							Slc26a11	Sdpr
Snhg8	Il1rl1	Bzw1	Gm1123								Cyp4f16
Nab2	Tmem217	Gm13485	Tagln								Adam10
Fancd2os	Mif	Pi4k2b	Wt1								Lamc1
Cyp2c44	Vrk1	Fech	Rbfox2								Fam119a
Pcdhb18	Arhgef1	Sdcbp2	Fchsd1								Slc36a4
Mmp16	Dock11	Mrvi1	Eid2								BC023179
Eif1	Alad	Mrgprd	Frmd4b								Hscb
Mmd2	Lsm7	Tmem150cos	Gm11961								Dnajc7
Prp2	Rpl8	Cenph	Prrc2b								Ift52
4931422A03Rik	Paox	Efcc1	St7l								Prpf6
Trmt11	Uqcrc1	Foxe3	Ski								Gnpda2
Cyp4f13	Mob3a	Map2k6	Sdc4								Gpr125
Olfr1532-ps1	Sdhb	Cstf2	Gata3								Ndst2
Gypc	1700003D09Rik	Gpn3	Msmo1								Cyb5
Klhdc10	Nek2	Slc26a1	Arf3								Aldh18a1
Sqrdl	Atxn7l1	Prim2	Nmur1								Arhgap6
Eef2	Rassf1	Ago2	Il16								Nupr1
Eid2b	AI504432	Itpa	1810011H11Rik								3110007F17Rik
Galnt12	1700030M09Rik	C1qbp	Spry1								Gns
Zfp407	Bsn	U2af1	Gm9958								Auh
Zdhhc17	Ppp1r14b	Abca9	Snap29								Akt3
Alcam	Stk16	Aim1l	Panx2								Rsad2
Eif1b	Esco1	Hdhd2	Cfap36								Tbc1d17
Dennd2a	Zdhhc13	Agtr1a	9230114J08Rik								Plcb4
Lama3	3110001I22Rik	Phgdh	Prr5l								Nicn1
Galnt7	Hacd1	Hmha1	Ergic1								Mapre3
Uap1	Adamts13	Chd3os	Zbp1								Ik
Sis	Sumo2	Psenen	Gpx8								Klhl6
Osgin1	Selo	Cisd1	Skap2								Kdm3a
Ppp1r18	Parvb	1700063A18Rik	Armc3								Pccb
Lamp2	Tubd1	Glrx5	Tmem237								Ehd2
0610009E02Rik	Galnt1	Gm11772	Nefh								Ttc23
Serpinb6a	Ceacam18	Kremen1	Mroh7								Lrrc1
Pfkp	Phgdh	A730020E08Rik	Crtc2								Tspan4
Ece1	Edil3	Gm37041	Slc39a6								Maff
Actr3b	Smap1	Gm26839	Cd177								6030445D17Rik
Sema4b	Rcc2	Serpinb5	D330050G23Rik								Ctla2b
Plxna1	Olfr1020	Hgh1	Nfic								Olfr341
Rasl11a	Slc12a9	Naip1	Id2								2700007P21Rik
Pdgfd	Snrnp70	Gtse1	Gprasp2								Cops4
Cxx1a	Pqbp1	Clp1	Gpr157								Tspan6
Ctsh	Gm16336	Jakmip1	Neurl1a								6330577E15Rik
Cpd	Zyx	Ptbp1	Dnajc3								2210023G05Rik
Trim12a	Gm37214	Mis18bp1	Sorbs2								AV320801
Msantd1	Sox2ot	Zan	Terf2ip								B230118H07Rik
Rps13	Ccdc163	Ubc	Rras								Sfxn4
Pla2g4a	Cherp	Gm15581	Rab40c								Bag2
Plch1	Carhsp1	Gdpd5	Aff1								Slc25a4
Ap4b1	Gdpd5	Bzrap1	Krt32								Thumpd2
Smtnl1	H2-M1	Gins1	Lbh								Tmem60
Fscn1	Acsbg2	Slirp	Pitpna								Gulp1
Skp1a	Pop1	Pcnx3	5330417H12Rik								2310045A20Rik
Irf2	Exo1	Csf2rb	Zfp324								Muc13
Calml4	Ndufv1	Muc6	Ltf								Rad9b
Rhbdd2	AK157302	Npepps	Etv6								Batf2
Myadm	Six3	Dlat	Bak1								8430410K20Rik
Rpl6	Jmjd4	Apool	Eml4								Nsfl1c
Vasp	Gxylt1	Alg5	Cdipt								Ube3c
Ebpl	Car6	Srsf6	Zmynd11								Fbxo32
Tnks1bp1	Tomt	Arhgef39	Trip10								Art2b // Art2b
Dock9	Commd5	Gp6	Crim1								Rbpms2
Ift57	Sod1	2610020H08Rik	Crtap								Lin7c
Gm13546	Lrrc8c	Bmx	Gm10735								Tarsl2
Lpp	Tcf3	Bsn	6030498E09Rik								Pkia
Evi5	Marcksl1	Chchd1	Akap10								BC051142
B3gnt8	Lars2	Mis18a	Spink6								Rbbp9
Phf1	Hadhb	Ccdc12	Ampd2								1200014M14Rik
Csde1	Kdm2b	H2-Q6	Teddm1b								Galc
1600025M17Rik	Cyb561d1	Eif2s2	Atp6v1d								Gnl3l
Gm10369	Dynlt1a	Gpr26	Msantd4								Ppm1a
Gm15083	Sf3b4	Pptc7	Fzd1								Cpxm1
Zcchc24	Chil4	Lrpprc	1110037F02Rik								Cct4
Pcsk7	Pi4k2b	Rfc3	Arhgef26								Abi2
Pcf11	Coa3	Phf5a	Ntrk2								Rab13
1700048O20Rik	Ppp1cb	Zfp740	Cdc34b								Zbtb38
Ifit3	Gm20546	Pcdhgb2	Eef2								Zfp27
Pkd1	Hsp90ab1	Shmt2	Klhl7								Fmnl2
Rhoq	Ugdh	Sympk	Tcf25								Clock
Wars	Cep128	4930505N22Rik	Rit1								Map3k12
Dlx4	Hist1h2aa	Scn2b	Serinc3								Gtf2i
Vipr2	Tnfaip1	Gtpbp1	Prdx6								Cdc42bpa
Dag1	Rbfa	Alad	Rhbdf1								Zfp799
Rab20	Gad1os	Il1r1	Fermt1								Ppme1
Adprh	Wnt8b	Anapc5	Ticam1								Ttc39b
Spo11	Ttc39d	Ly86	1700023C21Rik								Nipal2
Insr	4930579C12Rik	Hypk	Il22ra2								Rcor3
Gpr108	C630028M04Rik	Kif14	4922502D21Rik								Rhoj
Fam107a	Kcnj5	Parp1	Uchl1								Nxf2
Tceal5	Blm	Anp32b	Tmem140								Med23
Lamb2	Clec11a	Mical2	Bbs1								Ift172
Unc5a	Metrn	Aunip	Dlg5								S1pr1
Rnf185	Sfpq	Fam64a	Rab11fip3								Ahcyl2
Prpsap2	Trem3	Rin3	Ppp1r11								Slc17a8
Mtmr1	Atp6ap2	Mettl8	Tmem158								Kcnk5
Itga2	Fitm1	P2ry10	Fcor								Chchd7
Rtp4	Hist1h2bc	Gm43920	Chpf2								Myo1d
Mctp1	Cd5l	1700009C05Rik	Pqlc2								Gatad1
Utrn	Abca7	Olfr283	Prkacb								Fkbp7
Vamp4	Cox8a	Dock11	Ifi203								Mpdz
9430076C15Rik	1700027F09Rik	Wdr24	Rcn1								Zfp560
Gm12301	Snrnp25	Sh2d4b	Abi2								EG638904
Gcnt2	Gm15672	Efcab11	Tmem94								Adamts6
Lypd5	Lyar	Gm10857	Tnfaip8								Ift20
Gm17396	Mis18bp1	Eed	Ankrd13d								Slc16a12
Isg20	Coro1a	Frg1	Pdlim5								Smu1
Maged2	Ccdc124	Dsn1	Inppl1								Plscr2
Il4	Olfr1324	Cab39	Ddit4								Arhgef9
Gpr180	A730098A19Rik	Gm17521	Gm16675								Rps6ka6
S100a11	Eno4	Prc1	Gm16519								Eid2
Smim7	Cp	Trim65	Tlr8								Vps45
Arid1b	Tbrg4	Avpr1a	Gm19301								OTTMUSG00000022410
1700007B14Rik	Mars2	Drg1	Wdr44								Gimap5
Oasl2	Rps19bp1	Krtap19-5	Syf2								Lama4
Ift88	Olfr570	Sema5a	Srxn1								Olfr1444
Bhlhe40	Polr2i	Ubn1									Phldb2
Ankrd55	Zfp119a	E2f4									Nsdhl
Ankrd63	Galnt10	Ppp1r14b									Stx4a
Ptov1	C4a	Wbscr25									Gtpbp8
Foxred2	Pgm3	BC055324									Ahcyl1
Gm16262	Tmem205	Tekt4									Tmem176b
Uqcrh	Mtpn	Psmb4									Eif2c3
Arhgap28	Gm16091	Olfr389									Gprc5b
4930413E15Rik	Fam189b	Gtf2e2									Dhx58
Lamp1	Sipa1l2	Cxcr4									Net1
6030442E23Rik	Wdr48	Fbxw4									Ddx19a
4931406P16Rik	Dohh	Olfr1388									Prps1
Adm	Cenpp	Fsbp									Slc12a2
Akap10	Gm13872	Bclaf1									Dync2li1
Ifit1	Dock10	Mrpl36									Nfia
Gm44992	Zfp217	Ak6									Slc16a2
Adgrg2	Csrp1	Aga									Zscan18
Gm12216	Abcb4	Med8									Ei24
Igsf11	Sapcd1	Nt5c2									Mmp23
Hspa5	Hpgd	Klkb1									5730455O13Rik
Neto2	Fam78b	Clnkos									Zc3h7b
Phf11d	Calca	Tmem119									Itgb6
Fbxo16	Olfr283	Cldn16									Adss
Gm26600	Cxcr4	Nr1i2									5830443L24Rik
Cd302	Fam221a	Arl6ip6									Rnf139
Prrg2	Lamtor4	Eif3j1									2810408M09Rik
Slc12a2	Fam105a	Tceb1									Ascc1
Def8	Mtif2	Agpat5									EG331392
Tnpo2	Hnrnpc	Atp5a1									Batf
Eva1b	Fndc3b	Dmpk									EG666280
Sacm1l	BC028528	Hk3									2310005E10Rik
Trim5	Zmynd19	Ppp1r37									Zfp667
Abcb1a	Prps2	Cnn3									Gm973
Cdc42bpb	Gpr3	Il12a									Pex3
Fam107b	Tbx21	4930579D09Rik									AB041803
Car2	Tnfaip8l2	Pamr1									Irf6
Apoe	Shfm1	1700030A11Rik									Selp
Gm4841	B020004C17Rik	Spata2									D10Wsu102e
Stau2	Srpk2	Acsm3									Zfp788
Scrn1	Olfr1508	S1pr3									3222402P14Rik
Hmgb4	Itgav	Olfr121									Gpr177
Mill2	9530051G07Rik	Ska3									Zfp410
Gpt2	Med9	Efr3b									Prkcdbp
Selenbp1	Atp5h	Nt5dc2									4930506M07Rik
4933406M09Rik	Taf1c	Tmbim6									Fn3k
Bcas1os2	Ticrr	Naa40									4930455F23Rik
Nbeal2	Ikzf1	Dlx6									Zfp286
Nab1	Gm12462	Rgs9bp									Fbxo16
Nfkbiz	Olfr297	1700039M15Rik									Vezf1
Ubb	Pcna	Ints7									Sirt2
Tpp1	Dph7	Gm21750									Gnai1
Klf4	Gm37459	Myocd									Pkp4
9130008F23Rik	Slc1a5	Farsb									Nsg1
Olfr493	Casp3	Pcx									Acp6
Qrich2	Iqgap1	Cldn34b2									Ctnna1
Vpreb2	Phip	Cd53									1600012F09Rik
Abca5	Atxn2l	Mettl17									Zfp37
Chpf	Acvr1b	Nol6									Zc3h14
Tnks2	Idh3g	Mphosph9									F2r
Abhd5	Gng10	Rrp1b									Stxbp1
Dbndd2	Mettl6	Acot10									Tbl1x
Agpat4	Tfap2b	Suclg1									Armcx1
Ppp1r11	Ubxn1	Psmb5									Camk2d
Ccdc74a	Tspan18	Wdr46									Lat
4930428O21Rik	Tyk2	Gm35507									Ncrna00153
Srpr	Dhrs9	Gm26773									Epb4.1
Nsg1	Gm20757	Msantd2									Apool
Reep3	F8	Gars									Galnt6
Gm13112	Dbf4	Ncf1									Chst14
Rin1	Cndp2	Alyref2									Tmem38a
Insm1	Dtx4	Ccsap									Vmn2r37
Morf4l2	BC030867	Gadd45a									Ppp2r2b
Rplp2	Psmb6	Ptges2									Pcyt1b
Gm10030	Gm15324	Zranb3									Pygm
Gm26774	4930578C19Rik	Bdp1									Olfr632
Grik5	Isyna1	DHRSX									Msmp
Sfxn5	Olfr744	Cfap20									Eef2
Abca15	Rnps1	Unc5c									Tjp1
Xbp1	Atox1	Entpd6									4931406C07Rik
Ifnab	Ltbp2	Slco3a1									Fap
Rps15a	Inip	Sars2									Atad1
Olfr308	Gm21847	Olfr828									Tdrkh
Tmem8	Csf3	Mrps35									2400003C14Rik
Cdh1	Uck1	Cdca2									Pcmtd2
Crispld1	4932414J04Rik	Rad21									Slc14a1
Zfp616	Ppm1g	Gas2l2									Ddx58
Rnd2	Serpinb1b	Gpc4									Xrcc4
Tlcd2	Gm12295	Polr3k									Clic4
Fam134b	Unc5c	Ccng2									Ctsl
Ctnnd1	Rbmx	Inhbb									Phlda2
Tmem55b	Foxk2	Papss2									Bdh2
Erg	Sae1	Bccip									Paip1
Ifi44l	Gm7538	Gm45229									Capn3
Stk3	Mal	Wdsub1									Gpx8
Rgmb	Mapre2	Arl6ip4									9130011E15Rik
Timp2	Trim59	Arhgap44									Phc1
Asb13	Olfr190	Olfr1085									Abl1
Prrc2b	Sap30	Psmb2									Thtpa
Exoc3l	Spink11	Mettl18									1810020D17Rik

## Sheet: b
Column1	Mice	Celltypes_Louvain	Low.output.Rodriguez.et.al.ModuleScore	Multilineage.Rodriguez.et.al.ModuleScore	Serial.engraftment.Rodriguez.et.al.ModuleScore	Mk.bias.Rodriguez.et.al.ModuleScore
AGACACTTCAAGTAAG-1_2_1	M51	HSCs	0.511253	0.523664	0.455252	0.468364
AGCCAGCAGGGAACAA-1_2_1	M51	HSCs	0.404865	0.588524	0.523894	0.436544
AGGATAAAGGATGGCT-1_2_1	M51	HSCs	0.497659	0.346032	0.499845	0.317755
ATAGACCTCGAGATAA-1_2_1	M51	HSCs	0.54673	0.448681	0.485122	0.567465
ATAGAGACAGAACCGA-1_2_1	M51	HSCs	0.463553	0.593512	0.379656	0.436242
CAAAGAATCCATAGAC-1_2_1	M51	HSCs	0.388653	0.547661	0.353065	0.449513
CAACCAAAGTTCCGTA-1_2_1	M51	HSCs	0.45035	0.566128	0.415322	0.448224
CAAGAGGTCCTCACTG-1_2_1	M51	HSCs	0.288221	0.71091	0.318392	0.3556
CCGGTAGGTTTAGACC-1_2_1	M51	HSCs	0.475104	0.596736	0.40302	0.488622
CGTGCTTCAACTACGT-1_2_1	M51	HSCs	0.365073	0.684555	0.413474	0.422007
CTACCTGAGGCCACCT-1_2_1	M51	HSCs	0.353721	0.637875	0.412549	0.408194
CTCCTTTCAGTCAGTT-1_2_1	M51	HSCs	0.321441	0.788986	0.349624	0.413862
CTGAATGTCGTCAACA-1_2_1	M51	HSCs	0.383684	0.582214	0.352485	0.455313
GAAGGACGTAGAGACC-1_2_1	M51	HSCs	0.693244	0.363612	0.629613	0.692129
GACTTCCGTAGGGAGG-1_2_1	M51	HSCs	0.344091	0.451964	0.303684	0.374613
GATAGCTTCGTTAGAC-1_2_1	M51	HSCs	0.513187	0.46439	0.483933	0.539356
GATGATCTCTGCATGA-1_2_1	M51	HSCs	0.427673	0.668297	0.395029	0.419051
GCGTTTCGTCGTCATA-1_2_1	M51	HSCs	0.309449	0.647554	0.2918	0.313845
GGAACCCGTGTACAGG-1_2_1	M51	HSCs	0.384568	0.54355	0.349808	0.411933
GGTAACTTCCTTCGAC-1_2_1	M51	HSCs	0.285453	0.732656	0.23277	0.352979
GTCTGTCGTATTCCGA-1_2_1	M51	HSCs	0.383558	0.640449	0.412676	0.3832
GTTACCCAGCGACAGT-1_2_1	M51	HSCs	0.315403	0.794747	0.266874	0.309007
TAACGACTCCTTATGT-1_2_1	M51	HSCs	0.655129	0.4109	0.642813	0.658606
TAATCTCAGGAGATAG-1_2_1	M51	HSCs	0.432991	0.539818	0.534191	0.492269
TCATTCAGTACCAGAG-1_2_1	M51	HSCs	0.606701	0.463988	0.511593	0.597002
TGATGCATCATAGACC-1_2_1	M51	HSCs	0.343784	0.887141	0.429793	0.361876
AAACCCATCATTTACC-1_3_1	M61	HSCs	0.249885	0.739529	0.332114	0.319771
AAACCCATCTGAGGTT-1_3_1	M61	HSCs	0.25266	0.460409	0.135311	0.313719
AACCCAAAGTGCCCGT-1_3_1	M61	HSCs	0.320028	0.604991	0.335212	0.351326
AACCTGATCTGGGAGA-1_3_1	M61	HSCs	0.597372	0.437881	0.51311	0.609195
AAGAACAGTTTGTTCT-1_3_1	M61	HSCs	0.330385	0.569312	0.330377	0.43602
AAGATAGTCTAGGCCG-1_3_1	M61	HSCs	0.34902	0.585596	0.3802	0.36792
AAGGTAACACATTCTT-1_3_1	M61	HSCs	0.449465	0.69137	0.356946	0.420379
AATCGTGTCGGTCTGG-1_3_1	M61	HSCs	0.369108	0.470884	0.357096	0.399547
AATGGCTGTAGGTACG-1_3_1	M61	HSCs	0.504686	0.504551	0.46127	0.54945
ACATCCCTCAGTGCGC-1_3_1	M61	HSCs	0.366545	0.581059	0.305546	0.339419
ACATGCAAGGTCCGAA-1_3_1	M61	HSCs	0.352717	0.553336	0.233427	0.402999
ACCGTTCTCACAAGAA-1_3_1	M61	HSCs	0.499128	0.387038	0.36406	0.555444
ACGGTTAAGGCCACTC-1_3_1	M61	HSCs	0.402205	0.550667	0.414439	0.440699
ACGTCCTAGCCTCACG-1_3_1	M61	HSCs	0.450389	0.538124	0.403419	0.466054
ACTATGGGTAATTAGG-1_3_1	M61	HSCs	0.363442	0.528935	0.329457	0.406785
ACTATTCTCGTTATCT-1_3_1	M61	HSCs	0.464302	0.464965	0.385123	0.478073
ACTTCCGTCTCAAAGC-1_3_1	M61	HSCs	0.234261	0.650853	0.245737	0.302865
AGACACTCAAATAGCA-1_3_1	M61	HSCs	0.720662	0.265734	0.719151	0.654251
AGACCATAGTCCCAGC-1_3_1	M61	HSCs	0.339823	0.727148	0.315451	0.304198
AGAGAATTCCCTTTGG-1_3_1	M61	HSCs	0.318988	0.613744	0.32085	0.354229
AGAGCAGAGTCAGAGC-1_3_1	M61	HSCs	0.779946	0.35314	0.701696	0.740671
AGATGCTGTTGGACTT-1_3_1	M61	HSCs	0.403303	0.258079	0.461856	0.313623
AGCATCAAGGAAAGAC-1_3_1	M61	HSCs	0.310171	0.621634	0.285118	0.328585
AGCATCATCGCTACGG-1_3_1	M61	HSCs	0.306241	0.510089	0.218934	0.30438
AGCGATTCATCTCAAG-1_3_1	M61	HSCs	0.383101	0.489158	0.297545	0.406251
AGCTCAAAGCGGACAT-1_3_1	M61	HSCs	0.722589	0.265458	0.636559	0.708702
AGGGAGTTCAAGTGTC-1_3_1	M61	HSCs	0.341081	0.560907	0.265545	0.359977
AGTAGCTTCCATCCGT-1_3_1	M61	HSCs	0.277688	0.703326	0.378282	0.329847
AGTGACTAGGGACAGG-1_3_1	M61	HSCs	0.56805	0.295614	0.499914	0.576617
AGTGATCAGTCAGGGT-1_3_1	M61	HSCs	0.42908	0.464338	0.370451	0.482789
ATACTTCAGTGATTCC-1_3_1	M61	HSCs	0.310534	0.631117	0.44996	0.367845
ATATCCTAGACGTCCC-1_3_1	M61	HSCs	0.310646	0.78273	0.253263	0.299619
ATATCCTCACATCCCT-1_3_1	M61	HSCs	0.713791	0.320897	0.635314	0.626673
ATCCGTCCACTCCGAG-1_3_1	M61	HSCs	0.454381	0.611337	0.456744	0.477059
ATCGTAGGTACCATAC-1_3_1	M61	HSCs	0.24266	0.708172	0.235175	0.257977
ATCGTCCCAGTCAGCC-1_3_1	M61	HSCs	0.487171	0.498205	0.525927	0.471944
ATCTCTAGTGTTACAC-1_3_1	M61	HSCs	0.21645	0.615871	0.17015	0.21261
ATGAGGGAGGTAAGTT-1_3_1	M61	HSCs	0.297609	0.797662	0.256574	0.30409
ATGCGATCATGACGAG-1_3_1	M61	HSCs	0.24074	0.493345	0.113676	0.248381
ATGTCCCGTAGGCAGT-1_3_1	M61	HSCs	0.560927	0.418587	0.411407	0.556985
ATTCACTTCTAGCAAC-1_3_1	M61	HSCs	0.48709	0.263124	0.430825	0.499796
ATTCAGGAGGGTCACA-1_3_1	M61	HSCs	0.620482	0.352521	0.555021	0.65405
CAACCAAAGCCTCTTC-1_3_1	M61	HSCs	0.369565	0.49316	0.410994	0.434272
CAAGCTACACGGCCAT-1_3_1	M61	HSCs	0.47794	0.560141	0.57111	0.497885
CAAGCTATCTGAATCG-1_3_1	M61	HSCs	0.599033	0.322475	0.701432	0.699235
CACACAATCAGACCCG-1_3_1	M61	HSCs	0.298314	0.553674	0.382126	0.333146
CACTGTCTCTCCATAT-1_3_1	M61	HSCs	0.522363	0.531761	0.435649	0.517342
CAGGTATCAACCAGAG-1_3_1	M61	HSCs	0.100043	0.529233	0.0957828	0.122551
CAGTTCCAGTCTGCGC-1_3_1	M61	HSCs	0.570849	0.378811	0.556045	0.560715
CATAGACAGCGGTAAC-1_3_1	M61	HSCs	0.488988	0.568934	0.431597	0.498644
CATCCCAAGCTCTATG-1_3_1	M61	HSCs	0.325671	0.630967	0.249916	0.354525
CATTCCGGTAGCTTTG-1_3_1	M61	HSCs	0.536146	0.460997	0.465004	0.555851
CCACCATTCCAGTTCC-1_3_1	M61	HSCs	0.422637	0.542306	0.323808	0.435151
CCATCACAGTAGGCCA-1_3_1	M61	HSCs	0.472221	0.534036	0.422121	0.510011
CCTCAACGTGTTACAC-1_3_1	M61	HSCs	0.443693	0.485006	0.504624	0.493959
CCTCCTCTCGCAGTGC-1_3_1	M61	HSCs	0.605892	0.494895	0.55472	0.588083
CGCCAGAGTGTGAGCA-1_3_1	M61	HSCs	0.30545	0.644995	0.266706	0.30393
CGGCAGTTCTTCGACC-1_3_1	M61	HSCs	0.528339	0.283105	0.612774	0.582278
CGTAGTAAGCAGCAGT-1_3_1	M61	HSCs	0.590573	0.386183	0.513839	0.656359
CGTGAATAGCACTCGC-1_3_1	M61	HSCs	0.529266	0.437016	0.442232	0.540733
CGTGCTTAGGAAAGAC-1_3_1	M61	HSCs	0.3193	0.750236	0.186104	0.329968
CGTTAGATCCGTCAAA-1_3_1	M61	HSCs	0.434221	0.359192	0.420168	0.462883
CTAACCCCAGAGAATT-1_3_1	M61	HSCs	0.391329	0.538583	0.382762	0.426411
CTAACCCGTAAGTTAG-1_3_1	M61	HSCs	0.499112	0.415437	0.447346	0.471011
CTACTATGTGGGATTG-1_3_1	M61	HSCs	0.327673	0.503243	0.285859	0.403424
CTATCCGTCCCGAACG-1_3_1	M61	HSCs	0.430688	0.480978	0.468203	0.450169
CTATCTATCGTCTCAC-1_3_1	M61	HSCs	0.31434	0.591936	0.279661	0.368621
CTCAACCGTCATCCGG-1_3_1	M61	HSCs	0.3488	0.535817	0.358195	0.362488
CTCACTGAGAGAGAAC-1_3_1	M61	HSCs	0.438658	0.563159	0.345351	0.432226
CTCATGCTCCATTTCA-1_3_1	M61	HSCs	0.557436	0.355136	0.494077	0.568681
CTCCATGCAACTACGT-1_3_1	M61	HSCs	0.412169	0.647547	0.378473	0.415945
CTCTCGAGTGAGAACC-1_3_1	M61	HSCs	0.563632	0.362155	0.458326	0.573176
CTGAGGCAGCCTTGAT-1_3_1	M61	HSCs	0.484209	0.537834	0.343866	0.519611
CTGCCATAGAGGCGGA-1_3_1	M61	HSCs	0.390984	0.334555	0.404132	0.46117
CTTAGGAAGCGACTGA-1_3_1	M61	HSCs	0.355409	0.593723	0.419919	0.372402
CTTCGGTGTCCTGGGT-1_3_1	M61	HSCs	0.305369	0.264926	0.311428	0.412286
CTTTCGGGTATTCCTT-1_3_1	M61	HSCs	0.674847	0.377932	0.490328	0.600058
GAACACTAGCCTCAAT-1_3_1	M61	HSCs	0.410435	0.634667	0.31257	0.357466
GAAGAATCATGGATCT-1_3_1	M61	HSCs	0.173075	0.578633	0.213058	0.222012
GACAGCCAGCTCCATA-1_3_1	M61	HSCs	0.349197	0.637288	0.377624	0.403022
GACCTTCGTTACGCCG-1_3_1	M61	HSCs	0.50979	0.531544	0.553536	0.550297
GACTCTCGTGCGACAA-1_3_1	M61	HSCs	0.155692	0.663243	0.231666	0.117604
GAGAAATAGATGATTG-1_3_1	M61	HSCs	0.456992	0.508637	0.365198	0.460183
GAGAAATAGTAAGAGG-1_3_1	M61	HSCs	0.325903	0.722279	0.274534	0.30754
GAGACCCCATACCGTA-1_3_1	M61	HSCs	0.51948	0.359488	0.525014	0.586639
GAGGGTATCATGAGGG-1_3_1	M61	HSCs	0.585801	0.43371	0.541775	0.605267
GAGTCATAGAAGAACG-1_3_1	M61	HSCs	0.497662	0.497153	0.484827	0.538253
GAGTTTGCAGGCATGA-1_3_1	M61	HSCs	0.372434	0.564267	0.329583	0.470314
GATAGCTGTCAGGCAA-1_3_1	M61	HSCs	0.479676	0.440951	0.401167	0.515252
GATGATCGTGTGAATA-1_3_1	M61	HSCs	0.333662	0.621891	0.397012	0.370314
GATTCTTTCTTCGATT-1_3_1	M61	HSCs	0.29166	0.392102	0.398821	0.257027
GATTGGTCACTTCAGA-1_3_1	M61	HSCs	0.307036	0.842686	0.2588	0.300529
GCACGTGCAGGTTCCG-1_3_1	M61	HSCs	0.293319	0.56574	0.33534	0.321402
GCAGCTGGTCCTATAG-1_3_1	M61	HSCs	0.368175	0.593495	0.370224	0.402284
GCAGTTACATTCATCT-1_3_1	M61	HSCs	0.346377	0.671681	0.269469	0.384518
GGAAGTGAGCTCCGAC-1_3_1	M61	HSCs	0.369323	0.461087	0.259039	0.472483
GGATCTAGTATGGTTC-1_3_1	M61	HSCs	0.524783	0.447381	0.401271	0.559337
GGCTTGGTCCACGTGG-1_3_1	M61	HSCs	0.513961	0.346182	0.466647	0.566172
GGGACAACAGTTAGGG-1_3_1	M61	HSCs	0.165905	0.682502	0.120738	0.20395
GGGAGATAGACGGAAA-1_3_1	M61	HSCs	0.362516	0.599677	0.34292	0.408227
GGTAATCTCAACTGGT-1_3_1	M61	HSCs	0.434064	0.641976	0.428723	0.482688
GGTTCTCAGGTGCTTT-1_3_1	M61	HSCs	0.38417	0.611098	0.299906	0.429443
GTAACACAGAGCAAGA-1_3_1	M61	HSCs	0.440949	0.587754	0.255011	0.414217
GTAATCGTCGCGATCG-1_3_1	M61	HSCs	0.524274	0.154469	0.799076	0.462561
GTAGAAACAATGGCCC-1_3_1	M61	HSCs	0.275517	0.920093	0.332826	0.273691
GTGACGCGTGGTCAAG-1_3_1	M61	HSCs	0.310006	0.40089	0.345045	0.36343
GTGATGTCATATCTGG-1_3_1	M61	HSCs	0.470957	0.546317	0.538359	0.457884
GTTGTAGAGCTTGTTG-1_3_1	M61	HSCs	0.320849	0.494309	0.263221	0.390617
GTTGTCCGTCAAAGCG-1_3_1	M61	HSCs	0.483042	0.421673	0.400447	0.522337
TAGTGCATCCTAGCGG-1_3_1	M61	HSCs	0.571417	0.300904	0.456892	0.628357
TATCTTGTCGCTCTCA-1_3_1	M61	HSCs	0.518705	0.411779	0.45235	0.532949
TATGTTCTCGAGCCAC-1_3_1	M61	HSCs	0.516195	0.293448	0.393706	0.521817
TATTGGGAGTGGCCTC-1_3_1	M61	HSCs	0.350903	0.607577	0.382419	0.386123
TATTGGGCAGAGGCAT-1_3_1	M61	HSCs	0.456681	0.595481	0.428066	0.508349
TCAAGACCAGCGAGTA-1_3_1	M61	HSCs	0.509557	0.410526	0.50825	0.509348
TCACACCCAGGAACCA-1_3_1	M61	HSCs	0.279013	0.493845	0.281093	0.294584
TCACTCGAGAGGGTCT-1_3_1	M61	HSCs	0.507507	0.48587	0.348227	0.503945
TCATCCGAGTGCACAG-1_3_1	M61	HSCs	0.341755	0.540198	0.308824	0.444748
TCATTCAAGAGCATTA-1_3_1	M61	HSCs	0.464327	0.448913	0.466472	0.5
TCCACGTGTGAGACCA-1_3_1	M61	HSCs	0.37809	0.703205	0.233095	0.405189
TCCCATGCAGGTCCGT-1_3_1	M61	HSCs	0.427303	0.768156	0.256972	0.423842
TCGCTCAGTCACCTTC-1_3_1	M61	HSCs	0.430243	0.541556	0.437401	0.46383
TCGGGTGTCCTTACCG-1_3_1	M61	HSCs	0.521128	0.476526	0.441806	0.549601
TCTATCAAGTAGCATA-1_3_1	M61	HSCs	0.439557	0.506789	0.326527	0.423994
TCTATCAGTCAAGCCC-1_3_1	M61	HSCs	0.255062	0.929015	0.294573	0.274476
TCTCAGCAGGACAAGA-1_3_1	M61	HSCs	0.302904	0.64461	0.312226	0.332709
TGACTCCCAATCGCGC-1_3_1	M61	HSCs	0.411392	0.434693	0.462993	0.437747
TGCTCCATCTGACAGT-1_3_1	M61	HSCs	0.396027	0.568427	0.316627	0.454532
TGCTTGCAGGATATGT-1_3_1	M61	HSCs	0.426606	0.538153	0.377124	0.451577
TGGATGTAGCAGTCTT-1_3_1	M61	HSCs	0.335093	0.565383	0.380985	0.407933
TGGGTTAGTATCTCGA-1_3_1	M61	HSCs	0.603969	0.42786	0.490979	0.608916
TGTACAGCATGATAGA-1_3_1	M61	HSCs	0.463257	0.565635	0.496124	0.483913
TGTAGACGTTTCGCTC-1_3_1	M61	HSCs	0.389597	0.581897	0.352779	0.445531
TGTCCCAAGAAACTGT-1_3_1	M61	HSCs	0.538259	0.406004	0.436105	0.496784
TGTGATGGTGTTGCCG-1_3_1	M61	HSCs	0.30964	0.583068	0.288507	0.38088
TTACGCCGTATCCTTT-1_3_1	M61	HSCs	0.303708	0.631582	0.263476	0.359417
TTCCTAACATCGGAGA-1_3_1	M61	HSCs	0.578273	0.392899	0.531427	0.577763
TTCGCTGTCATTGTGG-1_3_1	M61	HSCs	0.4055	0.634819	0.491058	0.396987
TTCGGTCGTACTCCCT-1_3_1	M61	HSCs	0.626374	0.260967	0.755332	0.519942
TTGCATTTCAAGGTGG-1_3_1	M61	HSCs	0.265267	0.606022	0.235282	0.38274
TTGGTTTGTAGTTAGA-1_3_1	M61	HSCs	0.562987	0.40779	0.318229	0.564087
TTGTGGAAGTGCGCTC-1_3_1	M61	HSCs	0.613917	0.437901	0.571881	0.650773
TTTATGCAGTATCTGC-1_3_1	M61	HSCs	0.552997	0.37621	0.468329	0.589504
TTTCACATCACTTGGA-1_3_1	M61	HSCs	0.291514	0.660215	0.30969	0.294016
TTTCATGTCTTGGTCC-1_3_1	M61	HSCs	0.322805	0.530707	0.426586	0.382585
TTTCGATTCTGCATGA-1_3_1	M61	HSCs	0.319512	0.553138	0.435213	0.377
TTTGTTGCAAACAGGC-1_3_1	M61	HSCs	0.281856	0.560949	0.235758	0.30036
AGAGAGCTCGGTGTAT-1_4_1	M73	HSCs	0.269695	0.60021	0.22027	0.281188
AGCCAGCAGTCCTACA-1_4_1	M73	HSCs	0.323018	0.649095	0.374411	0.361937
AGGGCTCCAGACGGAT-1_4_1	M73	HSCs	0.535548	0.368994	0.386191	0.544675
AGGTCTAAGGAGGCAG-1_4_1	M73	HSCs	0.372251	0.604488	0.273325	0.397002
AGTACCATCGTTCCTG-1_4_1	M73	HSCs	0.274962	0.523812	0.311842	0.308633
AGTCATGGTTCGCGTG-1_4_1	M73	HSCs	0.418474	0.452148	0.515831	0.475299
ATCGCCTCACACCGCA-1_4_1	M73	HSCs	0.337865	0.604028	0.252645	0.294768
CATGCAACACCGTGCA-1_4_1	M73	HSCs	0.353769	0.575661	0.407301	0.382684
CATGCTCAGCATAGGC-1_4_1	M73	HSCs	0.173835	0.237997	0.421641	0.101322
CCGTTCATCGCTAATG-1_4_1	M73	HSCs	0.426808	0.435779	0.349215	0.460477
CCTATCGGTTGCAAGG-1_4_1	M73	HSCs	0.385032	0.548573	0.236522	0.388127
CTCCACAAGGAGTATT-1_4_1	M73	HSCs	0.303118	0.619643	0.278885	0.390104
CTGAGGCTCGGTTGTA-1_4_1	M73	HSCs	0.190363	0.654147	0.184313	0.228948
GACACGCGTACGATCT-1_4_1	M73	HSCs	0.284848	0.642939	0.276712	0.330785
GACGCTGTCCCTCGAT-1_4_1	M73	HSCs	0.397496	0.679203	0.387935	0.394418
GATAGAAAGGTGCCAA-1_4_1	M73	HSCs	0.469128	0.401285	0.40861	0.471129
GGAGGTAGTTCGTTCC-1_4_1	M73	HSCs	0.306299	0.558855	0.307524	0.392297
GGGCCATAGCGCTGAA-1_4_1	M73	HSCs	0.307742	0.543103	0.316467	0.322698
GGGCGTTAGACTAAGT-1_4_1	M73	HSCs	0.489156	0.492827	0.319135	0.447872
GGTAATCTCTCCTGCA-1_4_1	M73	HSCs	0.356899	0.676804	0.335792	0.390504
TACCGGGAGGAGTACC-1_4_1	M73	HSCs	0.385391	0.507555	0.39746	0.514351
TAGACCACAGGTCAGA-1_4_1	M73	HSCs	0.451082	0.492204	0.411824	0.467053
TCAAGCAGTGTATTCG-1_4_1	M73	HSCs	0.600308	0.298241	0.469761	0.644109
TCCTCTTTCCGGACTG-1_4_1	M73	HSCs	0.401876	0.599183	0.258854	0.381365
TGTGTGACATCGCTGG-1_4_1	M73	HSCs	0.368873	0.494685	0.47767	0.402943
TTCTAACGTTGTCAGT-1_4_1	M73	HSCs	0.411502	0.485779	0.381492	0.407796
AAACGAACATGGAGAC-1_3_2	M61	HSCs	0.372307	0.662238	0.2742	0.450576
AAAGGTAAGAGGGTCT-1_3_2	M61	HSCs	0.434196	0.545243	0.408955	0.490335
AAAGTCCCAAGGGTCA-1_3_2	M61	HSCs	0.584382	0.406457	0.545641	0.622904
AAAGTCCGTCTTCATT-1_3_2	M61	HSCs	0.643137	0.362256	0.510592	0.661192
AAAGTGACAGAGATTA-1_3_2	M61	HSCs	0.498804	0.443389	0.379015	0.545802
AACGGGAAGCAGTACG-1_3_2	M61	HSCs	0.53928	0.375371	0.445774	0.553685
AAGCGTTAGCCTGTCG-1_3_2	M61	HSCs	0.396319	0.543179	0.479501	0.483233
AAGTTCGCATGGACAG-1_3_2	M61	HSCs	0.432945	0.587131	0.50532	0.478446
ACCGTTCGTCGGCTAC-1_3_2	M61	HSCs	0.623697	0.32749	0.60022	0.702916
ACGCACGGTGATGTAA-1_3_2	M61	HSCs	0.708649	0.275197	0.642222	0.759873
ACGGTTATCTCGTTTA-1_3_2	M61	HSCs	0.48503	0.571307	0.361825	0.45978
ACGTACAAGCGTGAAC-1_3_2	M61	HSCs	0.256569	0.547698	0.268146	0.332427
ACGTACATCCAAATGC-1_3_2	M61	HSCs	0.790616	0.346393	0.639623	0.75591
ACTATGGTCTGGTTGA-1_3_2	M61	HSCs	0.29782	0.437741	0.232975	0.401527
AGAACCTAGAAGTCTA-1_3_2	M61	HSCs	0.610535	0.372009	0.67854	0.630673
AGACAAAGTGAAAGTT-1_3_2	M61	HSCs	0.247489	0.628665	0.317128	0.329131
AGAGAATTCCTATTTG-1_3_2	M61	HSCs	0.392594	0.627901	0.320483	0.422243
AGATAGAAGGAACGAA-1_3_2	M61	HSCs	0.389779	0.616737	0.381765	0.429827
AGCGCCAGTCAAGCCC-1_3_2	M61	HSCs	0.416916	0.587403	0.486724	0.483153
AGGAATAAGTATTCCG-1_3_2	M61	HSCs	0.615059	0.462257	0.513891	0.607191
AGGATAATCTTGCAAG-1_3_2	M61	HSCs	0.427175	0.55801	0.285031	0.462032
AGGCATTGTAGAATAC-1_3_2	M61	HSCs	0.4813	0.447568	0.505572	0.525044
AGGCTGCTCTTACCAT-1_3_2	M61	HSCs	0.279851	0.538516	0.292545	0.363783
ATACTTCAGAATCTAG-1_3_2	M61	HSCs	0.372468	0.728592	0.327215	0.428398
ATCACTTTCGCTTTAT-1_3_2	M61	HSCs	0.609785	0.314988	0.64155	0.659976
ATCCATTAGAGCAACC-1_3_2	M61	HSCs	0.337815	0.642655	0.284017	0.396622
ATGCCTCAGGTATAGT-1_3_2	M61	HSCs	0.438856	0.503126	0.358158	0.495141
ATGGATCGTACCTGTA-1_3_2	M61	HSCs	0.528092	0.430997	0.41844	0.482997
ATGGGAGCAGCTCGGT-1_3_2	M61	HSCs	0.298454	0.69521	0.251136	0.310378
ATTCCTATCCGGACGT-1_3_2	M61	HSCs	0.327004	0.541456	0.354639	0.391192
CAAAGAACACTTGGGC-1_3_2	M61	HSCs	0.600516	0.356679	0.648183	0.647911
CAACCTCTCCGTTTCG-1_3_2	M61	HSCs	0.460931	0.519574	0.418955	0.531498
CAAGCTATCTCGGTCT-1_3_2	M61	HSCs	0.365995	0.580394	0.385023	0.416869
CAATACGAGACATAAC-1_3_2	M61	HSCs	0.577582	0.350056	0.579078	0.637912
CAATACGGTCATCTAG-1_3_2	M61	HSCs	0.612439	0.288985	0.517177	0.64488
CACCAAACAGTTGCGC-1_3_2	M61	HSCs	0.469201	0.390907	0.441387	0.533215
CAGATACCATGTTCGA-1_3_2	M61	HSCs	0.251086	0.603899	0.204982	0.311986
CAGATCATCTGCACCT-1_3_2	M61	HSCs	0.476203	0.519017	0.526591	0.462262
CAGCCAGTCTGTGTGA-1_3_2	M61	HSCs	0.493641	0.363932	0.316907	0.530122
CAGTTCCTCGTGGAAG-1_3_2	M61	HSCs	0.264428	0.466183	0.405318	0.370311
CATACCCTCAGTGTCA-1_3_2	M61	HSCs	0.407921	0.550233	0.490204	0.464204
CATAGACGTGTTTACG-1_3_2	M61	HSCs	0.308615	0.642957	0.332139	0.403814
CATTCCGGTCTGTTAG-1_3_2	M61	HSCs	0.405158	0.527074	0.402763	0.434423
CCAATGATCTCCGCAT-1_3_2	M61	HSCs	0.363027	0.676672	0.259332	0.413506
CCACCATAGCGAATGC-1_3_2	M61	HSCs	0.559259	0.436628	0.507511	0.623111
CCACGTTGTCTGCGCA-1_3_2	M61	HSCs	0.480951	0.448173	0.32209	0.528709
CCGAACGAGGACCCAA-1_3_2	M61	HSCs	0.583553	0.367582	0.596747	0.639918
CCTAACCAGTCTGGAG-1_3_2	M61	HSCs	0.524037	0.401065	0.446702	0.614301
CCTAACCCATTATGCG-1_3_2	M61	HSCs	0.64855	0.449581	0.577174	0.697083
CCTTCAGTCTTAGTTC-1_3_2	M61	HSCs	0.385806	0.555607	0.389476	0.443868
CGAATTGGTTCCACAA-1_3_2	M61	HSCs	0.509746	0.444336	0.443907	0.557331
CGAGGCTCAAATACAG-1_3_2	M61	HSCs	0.445296	0.484145	0.456661	0.443953
CGATGCGGTGGACTGA-1_3_2	M61	HSCs	0.437928	0.611452	0.43412	0.517546
CGCAGGTCAGAGGTTG-1_3_2	M61	HSCs	0.2842	0.57132	0.399637	0.398948
CGGGACTAGCCGATTT-1_3_2	M61	HSCs	0.605728	0.355463	0.657749	0.6554
CGGGCATTCCGAGAAG-1_3_2	M61	HSCs	0.5726	0.368337	0.474455	0.622498
CGGGCATTCTCATTGT-1_3_2	M61	HSCs	0.551192	0.454728	0.488121	0.588142
CGGGTGTAGCAACTCT-1_3_2	M61	HSCs	0.200154	0.529965	0.230599	0.341255
CGTAGTAAGAATTGCA-1_3_2	M61	HSCs	0.33158	0.792174	0.346979	0.35753
CGTAGTACAGGCTTGC-1_3_2	M61	HSCs	0.793383	0.314937	0.600645	0.779927
CGTCCATGTGTGTCGC-1_3_2	M61	HSCs	0.631663	0.303676	0.479021	0.656331
CGTTGGGGTGAATTAG-1_3_2	M61	HSCs	0.421924	0.585059	0.323238	0.426732
CTACAGATCTGCCTGT-1_3_2	M61	HSCs	0.429778	0.60322	0.342709	0.453487
CTATAGGAGCGGCTCT-1_3_2	M61	HSCs	0.672823	0.377039	0.480444	0.697074
CTCCGATAGGAGGTTC-1_3_2	M61	HSCs	0.502583	0.428916	0.412407	0.534873
CTGATCCAGTCTGCGC-1_3_2	M61	HSCs	0.517203	0.449104	0.398247	0.514627
CTGCAGGAGGATGCGT-1_3_2	M61	HSCs	0.679818	0.421722	0.649276	0.690432
CTGCGAGCAGTATGAA-1_3_2	M61	HSCs	0.389533	0.567792	0.338297	0.463927
CTTCCTTAGCGCCATC-1_3_2	M61	HSCs	0.339423	0.556455	0.340156	0.39426
CTTTCGGGTTAAGTCC-1_3_2	M61	HSCs	0.767515	0.310947	0.725759	0.781827
GAAACCTCACTCTCGT-1_3_2	M61	HSCs	0.459212	0.454605	0.402744	0.534908
GAAGCCCGTCCTGTTC-1_3_2	M61	HSCs	0.423092	0.430185	0.445895	0.485574
GACATCATCGCAAGAG-1_3_2	M61	HSCs	0.440301	0.488274	0.429464	0.506758
GACCAATAGTTGGAAT-1_3_2	M61	HSCs	0.378229	0.714245	0.348863	0.40235
GAGACTTGTCTTGCTC-1_3_2	M61	HSCs	0.524923	0.288295	0.668956	0.583143
GAGTCTAGTTAGTTCG-1_3_2	M61	HSCs	0.355637	0.579849	0.234185	0.444827
GAGTGTTAGGTTGGTG-1_3_2	M61	HSCs	0.389152	0.583632	0.281175	0.397307
GATCACATCACTGCTC-1_3_2	M61	HSCs	0.383067	0.568959	0.299492	0.457038
GATGAGGCACATTGTG-1_3_2	M61	HSCs	0.37205	0.578677	0.383731	0.430007
GCACGGTTCGGACGTC-1_3_2	M61	HSCs	0.381985	0.71319	0.216378	0.396322
GCACTAATCCCAGGAC-1_3_2	M61	HSCs	0.383968	0.620219	0.48615	0.500931
GCAGGCTTCATTCTTG-1_3_2	M61	HSCs	0.751928	0.339748	0.755448	0.695056
GCATCGGGTCCGGACT-1_3_2	M61	HSCs	0.557514	0.625964	0.45098	0.569227
GCATCTCAGCATGCAG-1_3_2	M61	HSCs	0.39839	0.521135	0.440968	0.517278
GCGATCGAGAAATTCG-1_3_2	M61	HSCs	0.568257	0.341774	0.556545	0.613
GCGGAAACATGACAGG-1_3_2	M61	HSCs	0.662449	0.366392	0.70303	0.781705
GCTGCAGAGCATCGAG-1_3_2	M61	HSCs	0.685491	0.308509	0.604072	0.715917
GCTGGGTAGGTAGACC-1_3_2	M61	HSCs	0.297635	0.734097	0.284642	0.314796
GGAGGATAGTATGCAA-1_3_2	M61	HSCs	0.427611	0.654983	0.380242	0.488707
GGATGTTAGCTGGTGA-1_3_2	M61	HSCs	0.357623	0.510753	0.443011	0.453314
GGCACGTAGGAGGGTG-1_3_2	M61	HSCs	0.598309	0.38598	0.526923	0.598085
GGGACAACATTGAAGA-1_3_2	M61	HSCs	0.496837	0.492094	0.448609	0.546333
GGGTCACCACTTGAGT-1_3_2	M61	HSCs	0.356486	0.54962	0.472584	0.509997
GGTAACTTCACCTTAT-1_3_2	M61	HSCs	0.398319	0.531485	0.323046	0.490053
GGTGATTGTATCCCAA-1_3_2	M61	HSCs	0.338939	0.736883	0.29606	0.353853
GGTGTCGCAGAGAGGG-1_3_2	M61	HSCs	0.74677	0.347482	0.694689	0.739744
GTAATGCGTATAGGGC-1_3_2	M61	HSCs	0.389396	0.669863	0.365145	0.458703
GTAGGAGAGCCAACCC-1_3_2	M61	HSCs	0.494345	0.514148	0.486212	0.540152
GTATTGGCAGACGATG-1_3_2	M61	HSCs	0.387359	0.455388	0.327768	0.457186
GTCACGGAGCGAACTG-1_3_2	M61	HSCs	0.34385	0.544313	0.363734	0.418432
GTCACGGAGTAGTCCT-1_3_2	M61	HSCs	0.323038	0.688277	0.268998	0.422371
GTCAGCGAGTCTCCTC-1_3_2	M61	HSCs	0.37177	0.717201	0.36082	0.415412
GTCAGCGCACCTCTGT-1_3_2	M61	HSCs	0.537338	0.500102	0.414531	0.581296
GTCTACCTCAACACCA-1_3_2	M61	HSCs	0.389767	0.480691	0.525272	0.483445
GTCTAGACAAGTTTGC-1_3_2	M61	HSCs	0.34771	0.584672	0.200411	0.408903
GTGTCCTAGTGTAGTA-1_3_2	M61	HSCs	0.325969	0.669799	0.333679	0.3812
GTTACCCAGACCAGCA-1_3_2	M61	HSCs	0.461487	0.517333	0.382236	0.551365
GTTACGACAACCCGCA-1_3_2	M61	HSCs	0.513522	0.720046	0.342385	0.530846
GTTAGACCAACCAGAG-1_3_2	M61	HSCs	0.573101	0.216467	0.469489	0.637642
GTTGCGGGTGGCTACC-1_3_2	M61	HSCs	0.861936	0.258696	0.815522	0.879887
GTTGTCCTCTCTGAGA-1_3_2	M61	HSCs	0.670532	0.352639	0.474464	0.670021
GTTGTGACAATGGCAG-1_3_2	M61	HSCs	0.163073	0.548803	0.231683	0.301751
GTTTACTGTTCGAGCC-1_3_2	M61	HSCs	0.627302	0.372453	0.64635	0.702004
TAACCAGTCAGCATTG-1_3_2	M61	HSCs	0.247824	0.746825	0.291937	0.277318
TAACGACAGAAACTGT-1_3_2	M61	HSCs	0.542544	0.503133	0.468411	0.590727
TAACGACCACTTGGCG-1_3_2	M61	HSCs	0.676004	0.252996	0.630979	0.691516
TACTTCACAGCCATTA-1_3_2	M61	HSCs	0.39171	0.593427	0.324563	0.410609
TACTTGTCATATACCG-1_3_2	M61	HSCs	0.439475	0.616723	0.351094	0.455701
TATATCCAGCTGCCTG-1_3_2	M61	HSCs	0.591521	0.356823	0.483969	0.592376
TATCAGGCAGCTGTGC-1_3_2	M61	HSCs	0.605519	0.446637	0.645276	0.605648
TATGTTCTCTCCCATG-1_3_2	M61	HSCs	0.583	0.409642	0.649004	0.63224
TATTGCTCAAAGGGCT-1_3_2	M61	HSCs	0.575747	0.374092	0.509596	0.58452
TCAAGACAGTGACCTT-1_3_2	M61	HSCs	0.574258	0.449014	0.508346	0.656467
TCACAAGGTCACTGAT-1_3_2	M61	HSCs	0.6249	0.22735	0.494845	0.734949
TCACGGGTCGGTTGTA-1_3_2	M61	HSCs	0.362733	0.605635	0.266006	0.391822
TCACTCGTCAGCGCAC-1_3_2	M61	HSCs	0.496202	0.408805	0.521119	0.572005
TCATACTGTCGACTTA-1_3_2	M61	HSCs	0.391447	0.72247	0.351495	0.40421
TCATGTTAGAAACACT-1_3_2	M61	HSCs	0.36139	0.701219	0.36118	0.376253
TCATTACAGAGCAACC-1_3_2	M61	HSCs	0.4023	0.375057	0.406268	0.456404
TCCCATGAGGAGAGTA-1_3_2	M61	HSCs	0.451658	0.578814	0.460026	0.463633
TCCGGGAGTCCTGAAT-1_3_2	M61	HSCs	0.38297	0.595045	0.361014	0.485763
TCCGTGTCAATTGCTG-1_3_2	M61	HSCs	0.250499	0.611483	0.246396	0.364969
TCCTTCTGTACCGTCG-1_3_2	M61	HSCs	0.548819	0.719031	0.432497	0.57104
TCGAAGTAGTCCCTAA-1_3_2	M61	HSCs	0.138237	0.712241	0.20758	0.205724
TCGAAGTCAGTGACCC-1_3_2	M61	HSCs	0.736454	0.281607	0.645	0.702314
TCGACCTGTATCAAGA-1_3_2	M61	HSCs	0.507281	0.626524	0.450057	0.548981
TCGACGGGTCCAATCA-1_3_2	M61	HSCs	0.627709	0.331353	0.529917	0.668619
TCGGGTGGTAATACCC-1_3_2	M61	HSCs	0.413692	0.529498	0.396045	0.496394
TCTCAGCGTTACGATC-1_3_2	M61	HSCs	0.424201	0.528558	0.494839	0.475899
TCTCTGGGTACGGCAA-1_3_2	M61	HSCs	0.631127	0.389231	0.617548	0.644666
TCTGGCTAGCCTCTGG-1_3_2	M61	HSCs	0.607239	0.268136	0.648165	0.683506
TCTGTCGGTAGCACGA-1_3_2	M61	HSCs	0.294841	0.369383	0.282728	0.360823
TCTTAGTCAGCTTCGG-1_3_2	M61	HSCs	0.422548	0.574338	0.476675	0.501817
TGAACGTCAAAGAACT-1_3_2	M61	HSCs	0.401623	0.414125	0.366929	0.464624
TGACGCGAGTTACGAA-1_3_2	M61	HSCs	0.419194	0.654458	0.578529	0.471149
TGATTTCGTACCCGCA-1_3_2	M61	HSCs	0.229031	0.665044	0.308182	0.324526
TGCGGCATCGCATTGA-1_3_2	M61	HSCs	0.356279	0.275307	0.367976	0.467126
TGCTTGCCACCTTCCA-1_3_2	M61	HSCs	0.658121	0.333129	0.524493	0.700365
TGGATCAAGCACCCAC-1_3_2	M61	HSCs	0.391589	0.551512	0.412042	0.488498
TGGGTTACACCAGGTC-1_3_2	M61	HSCs	0.634353	0.442248	0.544584	0.683429
TGTGGCGTCCTGTAAG-1_3_2	M61	HSCs	0.110612	0.649963	0.200144	0.18135
TGTTCATAGAGGGCGA-1_3_2	M61	HSCs	0.471544	0.490052	0.430335	0.559161
TTACCGCCAGAGAATT-1_3_2	M61	HSCs	0.485057	0.534356	0.422692	0.45594
TTACGCCCAGTTGCGC-1_3_2	M61	HSCs	0.339973	0.63175	0.45196	0.432121
TTAGGGTAGTAAGAGG-1_3_2	M61	HSCs	0.551216	0.285107	0.459372	0.659421
TTATTGCTCCTAGAGT-1_3_2	M61	HSCs	0.495082	0.507248	0.564489	0.582075
TTCACCGCACAAAGCG-1_3_2	M61	HSCs	0.594221	0.423175	0.649224	0.602309
TTCCACGGTGCATGAG-1_3_2	M61	HSCs	0.532043	0.463262	0.476117	0.500498
TTCGATTTCGAGTGAG-1_3_2	M61	HSCs	0.40399	0.658124	0.364336	0.404263
TTCTTCCGTAGGACTG-1_3_2	M61	HSCs	0.518441	0.476198	0.437365	0.514386
TTGGGTAAGTAGACCG-1_3_2	M61	HSCs	0.470625	0.49805	0.412134	0.515076
TTTATGCCACCCTGTT-1_3_2	M61	HSCs	0.614694	0.440751	0.520601	0.642566
AACAGGGGTGGCTCTG-1_4_2	M73	HSCs	0.502009	0.557058	0.53548	0.533752
ACCCTTGTCCAGCAAT-1_4_2	M73	HSCs	0.435036	0.578913	0.379016	0.447101
ACCGTTCTCTCGCAGG-1_4_2	M73	HSCs	0.40224	0.595888	0.300751	0.414078
AGACCATAGAGTCGAC-1_4_2	M73	HSCs	0.398631	0.744567	0.391688	0.434778
AGGCATTAGTAATCCC-1_4_2	M73	HSCs	0.355055	0.625657	0.324022	0.429147
ATCGTGACATCTTTCA-1_4_2	M73	HSCs	0.613143	0.383773	0.611892	0.639233
ATCTCTATCGAGTCTA-1_4_2	M73	HSCs	0.448244	0.636513	0.417028	0.451286
CAACAGTGTAGAGCTG-1_4_2	M73	HSCs	0.370292	0.718136	0.260247	0.404859
CACTGAATCTCCAATT-1_4_2	M73	HSCs	0.454459	0.580735	0.503245	0.501594
CATAGACAGCATATGA-1_4_2	M73	HSCs	0.537542	0.502768	0.549965	0.599706
CCATAAGTCGATTCCC-1_4_2	M73	HSCs	0.416145	0.546119	0.44031	0.504171
CCTCCAACAGATACTC-1_4_2	M73	HSCs	0.326399	0.674715	0.234436	0.340888
CGCCAGAGTTGTGCCG-1_4_2	M73	HSCs	0.35898	0.62002	0.347797	0.390617
CGCGTGAGTACGACTT-1_4_2	M73	HSCs	0.186003	0.687843	0.022663	0.20041
CGGGTGTGTTCGCGTG-1_4_2	M73	HSCs	0.519527	0.470398	0.401143	0.568627
CTCCAACGTTACAGCT-1_4_2	M73	HSCs	0.498069	0.490404	0.472981	0.504352
GAGTTGTAGTCGGCCT-1_4_2	M73	HSCs	0.607137	0.299956	0.582291	0.619843
GGCAGTCCAAGTGGCA-1_4_2	M73	HSCs	0.616914	0.361641	0.486852	0.653958
GTAATGCGTATGTCCA-1_4_2	M73	HSCs	0.522494	0.451874	0.501731	0.529007
GTAGAAAAGATGGGCT-1_4_2	M73	HSCs	0.52161	0.563838	0.465854	0.576636
GTATTTCTCGATGCAT-1_4_2	M73	HSCs	0.416239	0.491183	0.502582	0.484072
GTGCTGGCACTGTCGG-1_4_2	M73	HSCs	0.447487	0.451419	0.368279	0.529589
GTTAGACTCCGGACGT-1_4_2	M73	HSCs	0.392311	0.553282	0.448214	0.468743
TACACCCCATGCACTA-1_4_2	M73	HSCs	0.338478	0.812897	0.237302	0.361883
TACAGGTCACTCGATA-1_4_2	M73	HSCs	0.165403	0.675026	0.326528	0.159476
TACGCTCTCTTTCCAA-1_4_2	M73	HSCs	0.325679	0.101235	0.584643	0.319455
TACGGTACACGGTGAA-1_4_2	M73	HSCs	0.528958	0.444252	0.46254	0.503206
TGCAGATCAATAGGGC-1_4_2	M73	HSCs	0.377008	0.635836	0.316148	0.404491
TGGCGTGGTAGATCGG-1_4_2	M73	HSCs	0.545142	0.507898	0.461966	0.561371
TGGGATTAGCGCAATG-1_4_2	M73	HSCs	0.607881	0.400145	0.513583	0.615608
TGTTACTTCGCTGTTC-1_4_2	M73	HSCs	0.6153	0.540036	0.553915	0.590474
TTCACGCGTCATCCGG-1_4_2	M73	HSCs	0.367541	0.523862	0.353225	0.417262
TTGAACGTCGTAGTGT-1_4_2	M73	HSCs	0.43705	0.518192	0.287954	0.467413
TTTAGTCAGTTTCGGT-1_4_2	M73	HSCs	0.336202	0.669599	0.32395	0.379843
TTTCACATCACGTCCT-1_4_2	M73	HSCs	0.696488	0.39195	0.610576	0.669291
AAAGGGCGTGGCAACA_2_1	M32	HSCs	0.339763	0.643809	0.464146	0.359309
AAATGGATCCTGTAAG_2_1	M32	HSCs	0.605395	0.393139	0.533262	0.55671
AACGTCACAGGCACTC_2_1	M32	HSCs	0.502267	0.535564	0.410589	0.51178
AAGCGTTGTCATGGCC_2_1	M32	HSCs	0.546364	0.585533	0.366947	0.566848
AAGCGTTTCATCACCC_2_1	M32	HSCs	0.501229	0.533891	0.402906	0.472674
AATCGTGCATAACGGG_2_1	M32	HSCs	0.344548	0.754048	0.293987	0.33055
AATTTCCTCGCTTTAT_2_1	M32	HSCs	0.242424	0.907817	0.193311	0.18193
AATTTCCTCGGTCTAA_2_1	M32	HSCs	0.640678	0.395113	0.526593	0.624762
ACACCAAGTATGGTAA_2_1	M32	HSCs	0.469734	0.473642	0.42872	0.450127
ACACCAAGTGGCTCTG_2_1	M32	HSCs	0.440544	0.543472	0.379117	0.443295
ACCAAACAGAAACCCG_2_1	M32	HSCs	0.453634	0.559411	0.320429	0.485663
ACCCTCAGTTGGGATG_2_1	M32	HSCs	0.443638	0.555765	0.356176	0.468365
ACCTGTCTCCGAGATT_2_1	M32	HSCs	0.258802	0.696712	0.253708	0.301194
ACGGGTCAGAAGCGAA_2_1	M32	HSCs	0.72392	0.261372	0.794641	0.699388
ACTATGGTCTGCCTGT_2_1	M32	HSCs	0.394032	0.621343	0.258476	0.41028
ACTTATCTCAGACCCG_2_1	M32	HSCs	0.601716	0.382042	0.732498	0.650351
AGAAGCGCACACTTAG_2_1	M32	HSCs	0.27243	0.551366	0.198006	0.34636
AGACACTAGCCATGCC_2_1	M32	HSCs	0.484804	0.475148	0.429723	0.520923
AGACCCGAGTCCGCGT_2_1	M32	HSCs	0.604174	0.381779	0.571881	0.623811
AGACTCAGTAGGTACG_2_1	M32	HSCs	0.484093	0.376198	0.314886	0.469124
AGGCATTAGGGAGGGT_2_1	M32	HSCs	0.382845	0.555405	0.286763	0.356475
AGGCCACAGAGGATGA_2_1	M32	HSCs	0.569195	0.314616	0.486998	0.586459
AGGGAGTAGAAGTCAT_2_1	M32	HSCs	0.542183	0.473837	0.444694	0.573593
AGGGTTTAGTCTGTAC_2_1	M32	HSCs	0.488493	0.532561	0.476435	0.529168
AGTCATGTCCCATTTA_2_1	M32	HSCs	0.412616	0.710316	0.374616	0.400808
AGTGACTCATGGAATA_2_1	M32	HSCs	0.213591	0.544138	0.276089	0.273481
AGTGCCGCATTAGGCT_2_1	M32	HSCs	0.415683	0.64457	0.274277	0.427784
ATAGACCAGACATAAC_2_1	M32	HSCs	0.62634	0.296011	0.615264	0.670663
ATAGAGATCTGCTTAT_2_1	M32	HSCs	0.547396	0.507809	0.481034	0.541892
ATCGATGCAGAGAAAG_2_1	M32	HSCs	0.703769	0.32858	0.644616	0.709251
ATCGCCTTCGGTCACG_2_1	M32	HSCs	0.328072	0.690441	0.347882	0.346152
ATCGTCCCAGACCGCT_2_1	M32	HSCs	0.503563	0.367662	0.527938	0.569853
ATCGTGATCAGTAGGG_2_1	M32	HSCs	0.26209	1	0.169703	0.27861
ATGTCTTAGAGTCCGA_2_1	M32	HSCs	0	0.432727	0	0
ATGTCTTAGGATGAGA_2_1	M32	HSCs	0.628147	0.393509	0.71532	0.625414
CACATGAGTCGATTCA_2_1	M32	HSCs	0.471093	0.54993	0.472239	0.496326
CATACAGAGAGATGCC_2_1	M32	HSCs	0.284063	0.376154	0.296161	0.312436
CATCGTCAGGGAGTGG_2_1	M32	HSCs	0.26978	0.832833	0.184348	0.267373
CCCTGATGTCCAGTTA_2_1	M32	HSCs	0.24152	0.735	0.299647	0.298979
CCCTTAGGTTCCATTT_2_1	M32	HSCs	0.409041	0.636771	0.329908	0.4217
CCGCAAGCAGTTGCGC_2_1	M32	HSCs	0.397669	0.576712	0.303369	0.420027
CCTCCTCCATGATAGA_2_1	M32	HSCs	0.394102	0.608273	0.332365	0.397212
CCTCCTCCATTCTCCG_2_1	M32	HSCs	0.456547	0.456	0.507124	0.442959
CCTCTCCTCCTGGGTG_2_1	M32	HSCs	0.550045	0.268793	0.562758	0.595586
CGATCGGAGATCGGTG_2_1	M32	HSCs	0.51506	0.453502	0.331307	0.555551
CGCAGGTAGTCCTACA_2_1	M32	HSCs	0.436243	0.349313	0.367854	0.449244
CTAACTTGTGCCCGTA_2_1	M32	HSCs	0.403772	0.721598	0.329315	0.451018
CTACCCAGTAAGCGGT_2_1	M32	HSCs	0.515913	0.678356	0.492986	0.530767
CTACCTGAGGACTATA_2_1	M32	HSCs	0.331914	0.738661	0.225533	0.356483
CTCAGTCAGACCATGG_2_1	M32	HSCs	0.36767	0.567844	0.27173	0.341718
CTGAGCGCACTTCAAG_2_1	M32	HSCs	0.230822	0.535293	0.215448	0.29856
CTGCTCAGTCACCGCA_2_1	M32	HSCs	0.518489	0.58948	0.413885	0.527135
CTGGTCTCAGTAACGG_2_1	M32	HSCs	0.338942	0.651861	0.329367	0.401056
CTTCCTTCATGACACT_2_1	M32	HSCs	0.554595	0.43386	0.60144	0.601602
CTTCTCTCAATAGGAT_2_1	M32	HSCs	0.566069	0.492629	0.603341	0.588615
GAACACTAGATCCCAT_2_1	M32	HSCs	0.681167	0.319238	0.607671	0.632502
GAACACTCAGGCGTTC_2_1	M32	HSCs	0.294738	0.538775	0.330376	0.380488
GAAGCCCCAAGCGCAA_2_1	M32	HSCs	0.48188	0.404818	0.419599	0.542809
GACTCAAAGTGATGGC_2_1	M32	HSCs	0.563235	0.45546	0.529115	0.542386
GACTCAAGTGAGATAT_2_1	M32	HSCs	0.466328	0.606345	0.369996	0.517207
GACTGATAGCGACCCT_2_1	M32	HSCs	0.783043	0.337995	0.715421	0.768414
GAGATGGGTGTCCATA_2_1	M32	HSCs	0.524458	0.462184	0.546515	0.564134
GAGCTGCCACAAGGTG_2_1	M32	HSCs	0.404942	0.523375	0.263558	0.41487
GAGGGATTCTGTGTGA_2_1	M32	HSCs	0.749192	0.319128	0.626128	0.699567
GAGTTACTCGATCCCT_2_1	M32	HSCs	0.5675	0.520101	0.462633	0.545059
GATCATGCAGTTGAAA_2_1	M32	HSCs	0.332331	0.680449	0.347204	0.374379
GATGACTTCAACGAGG_2_1	M32	HSCs	0.575143	0.420592	0.510749	0.604974
GATGAGGGTTGCCATA_2_1	M32	HSCs	0.472439	0.619832	0.387618	0.524646
GATTGGTTCCAGCTCT_2_1	M32	HSCs	0.244528	0.516896	0.285556	0.2937
GCAACATTCAAGGTGG_2_1	M32	HSCs	0.308702	0.71474	0.241287	0.33114
GCAACCGCAGACGCTC_2_1	M32	HSCs	0.376835	0.213338	0.455961	0.428053
GCAGCTGAGTTGGCTT_2_1	M32	HSCs	0.376356	0.553817	0.391907	0.364326
GCCATGGAGTATGCAA_2_1	M32	HSCs	0.27198	0.553886	0.370836	0.326035
GCCGATGTCAAGTGGG_2_1	M32	HSCs	0.368194	0.556119	0.331286	0.405362
GCTACAATCGCGCTGA_2_1	M32	HSCs	0.409177	0.647544	0.373756	0.399939
GCTGCAGTCAATCTTC_2_1	M32	HSCs	0.314584	0.83444	0.299781	0.347947
GGAACCCAGATGAAGG_2_1	M32	HSCs	0.361884	0.680106	0.272723	0.358029
GGAAGTGCACCAAAGG_2_1	M32	HSCs	0.148583	0.314352	0.247835	0.191696
GGAGCAAAGGAGGGTG_2_1	M32	HSCs	0.712725	0.359689	0.705991	0.738778
GGAGGTATCAAGCTTG_2_1	M32	HSCs	0.783507	0.322503	0.727089	0.716402
GGGCTACTCTATCGGA_2_1	M32	HSCs	0.445224	0.502908	0.508465	0.523824
GGGTTTAAGTCTAGCT_2_1	M32	HSCs	0.418252	0.673033	0.407766	0.395577
GGTAACTAGTTTGAGA_2_1	M32	HSCs	0.745063	0.34501	0.668934	0.746707
GGTGGCTGTACCTGTA_2_1	M32	HSCs	0.656738	0.440342	0.52168	0.684215
GGTTAACCATGCCGAC_2_1	M32	HSCs	0.801289	0.357028	0.751218	0.84059
GTAATCGCACGGAAGT_2_1	M32	HSCs	0.339157	0.744431	0.310628	0.346272
GTATTGGAGATTGAGT_2_1	M32	HSCs	0.381664	0.790878	0.31513	0.446241
GTCTTTACAAATTGGA_2_1	M32	HSCs	0.494989	0.492036	0.397221	0.454912
GTGAGGATCTTCCGTG_2_1	M32	HSCs	0.601483	0.489365	0.565834	0.650454
GTGCACGCAAGAAACT_2_1	M32	HSCs	0.298226	0.531742	0.312662	0.345793
GTGCGTGAGGGAACAA_2_1	M32	HSCs	0.556231	0.364386	0.430523	0.527091
GTGGAGATCCGTATAG_2_1	M32	HSCs	0.386717	0.656607	0.284678	0.38485
GTGTCCTTCCCTAGGG_2_1	M32	HSCs	0.572324	0.42913	0.633008	0.555701
GTTCGCTTCGCGTAGC_2_1	M32	HSCs	0.417323	0.632354	0.283656	0.436579
GTTGCTCAGAGTGTTA_2_1	M32	HSCs	0.436117	0.361424	0.495357	0.449772
TAACACGCAACTTGCA_2_1	M32	HSCs	0.655932	0.357265	0.646224	0.663322
TACAGGTGTTTGCAGT_2_1	M32	HSCs	0.74054	0.389998	0.606398	0.71294
TACATTCGTAACAGGC_2_1	M32	HSCs	0.231771	0.565254	0.233429	0.315006
TACCTCGAGAGTAACT_2_1	M32	HSCs	0.261853	0.759127	0.255751	0.250436
TACGGGCGTGGCTCTG_2_1	M32	HSCs	0.715565	0.251591	0.602515	0.711423
TACTGCCTCGCTTTAT_2_1	M32	HSCs	0.595471	0.506329	0.515564	0.56595
TACTTGTAGGTCTGGA_2_1	M32	HSCs	0.380558	0.326961	0.39234	0.422204
TAGACCAGTATCTCTT_2_1	M32	HSCs	0.41645	0.747104	0.267908	0.442246
TATATCCTCCGACAGC_2_1	M32	HSCs	0.518613	0.342315	0.419998	0.505386
TATCTGTGTATACGGG_2_1	M32	HSCs	0.55683	0.396499	0.578831	0.592326
TCAAGCACATGTAACC_2_1	M32	HSCs	0.672152	0.234156	0.527445	0.743656
TCAATCTTCGCCGAAC_2_1	M32	HSCs	0.382878	0.784219	0.338435	0.361511
TCAATTCAGACTCGAG_2_1	M32	HSCs	0.551336	0.484408	0.403789	0.582953
TCACGGGGTGTCATCA_2_1	M32	HSCs	0.395935	0.473617	0.418495	0.381412
TCATATCGTGATACAA_2_1	M32	HSCs	0.30319	0.911883	0.271561	0.308097
TCATGGAAGTCATGAA_2_1	M32	HSCs	0.458773	0.565182	0.347853	0.44642
TCATGGATCTTGGAAC_2_1	M32	HSCs	0.688851	0.334448	0.703764	0.670313
TCATTGTGTAGCTTGT_2_1	M32	HSCs	0.328818	0.862413	0.145091	0.316814
TCCGTGTTCGAGTACT_2_1	M32	HSCs	0.606594	0.307566	0.50922	0.561906
TCCTCCCGTTCTAAGC_2_1	M32	HSCs	0.502975	0.481939	0.493426	0.557938
TCGGGACGTAAGATCA_2_1	M32	HSCs	0.291065	0.665275	0.38679	0.312887
TCTCACGAGTGCCCGT_2_1	M32	HSCs	0.60124	0.357928	0.583224	0.617195
TCTCAGCAGTCAGCCC_2_1	M32	HSCs	0.325843	0.650232	0.322465	0.345831
TCTTTGAAGAGTGTGC_2_1	M32	HSCs	0.283126	0.504169	0.323701	0.395563
TGACTCCCACTGTCGG_2_1	M32	HSCs	0.634039	0.307509	0.508717	0.672026
TGACTCCGTATCGATC_2_1	M32	HSCs	0.502599	0.516963	0.452845	0.541083
TGAGCATGTCAAGCGA_2_1	M32	HSCs	0.489835	0.557873	0.422131	0.513112
TGATGGTAGCTCAGAG_2_1	M32	HSCs	0.557292	0.441882	0.544101	0.553527
TGCATGACACGACTAT_2_1	M32	HSCs	0.541065	0.562677	0.559237	0.509771
TGGAACTTCAGCTTCC_2_1	M32	HSCs	0.524224	0.618819	0.538426	0.536137
TGGATGTCACGAGAAC_2_1	M32	HSCs	0.328188	0.713996	0.236087	0.408563
TGTAAGCAGTTTCTTC_2_1	M32	HSCs	0.134968	0.538713	0.290054	0.238993
TGTAAGCCAACAGCTT_2_1	M32	HSCs	0.675818	0.300576	0.594475	0.668055
TGTGCGGGTCCTGAAT_2_1	M32	HSCs	0.427024	0.618125	0.317715	0.378138
TTCACGCAGCAAGCCA_2_1	M32	HSCs	0.51886	0.373384	0.625243	0.592256
TTCATTGGTGACCTGC_2_1	M32	HSCs	0.468845	0.370886	0.455924	0.548796
TTCCACGTCTGCATAG_2_1	M32	HSCs	0.684148	0.235537	0.495224	0.712766
TTGGGATGTACGTGTT_2_1	M32	HSCs	0.787875	0.43284	0.62694	0.732563
TTGTTTGCATCCGAAT_2_1	M32	HSCs	0.60637	0.44494	0.530164	0.573221
TTTAGTCGTAAGCAAT_2_1	M32	HSCs	0.603744	0.467328	0.47435	0.598009
TTTCGATAGAAGGCTC_2_1	M32	HSCs	0.447938	0.49805	0.33743	0.453151
TTTGGAGCACCAGCGT_2_1	M32	HSCs	0.530789	0.432468	0.461112	0.504604
AGTAGTCTCGTTGTTT_4_1	M96	HSCs	0.655699	0.308607	0.735179	0.725734
CCTCAGTTCCTATTTG_4_1	M96	HSCs	0.831757	0.238787	0.66819	0.838012
TCATGAGGTCGACTGC_4_1	M96	HSCs	0.724316	0.190411	0.640392	0.668257
AAAGAACAGGCATTTC_2_2	M32	HSCs	0.522227	0.477616	0.648436	0.482727
AAAGAACGTCGGCACT_2_2	M32	HSCs	0.334727	0.613162	0.281817	0.294482
AAAGGTATCCTAGCTC_2_2	M32	HSCs	0.403192	0.66252	0.269117	0.352223
AACAAAGTCTTGGTCC_2_2	M32	HSCs	0.20173	0.704416	0.371462	0.25259
AACCATGCAGCTCATA_2_2	M32	HSCs	0.327454	0.642677	0.355603	0.374161
AACCTGATCGTTGTAG_2_2	M32	HSCs	0.252917	0.805147	0.359001	0.269047
AAGACAAAGCGCTGCT_2_2	M32	HSCs	0.362075	0.716642	0.265328	0.316509
AAGATAGTCCACTAGA_2_2	M32	HSCs	0.328223	0.73407	0.275271	0.365299
AAGCATCAGCGTCAAG_2_2	M32	HSCs	0.350518	0.601483	0.544223	0.409626
AAGCCATCACAAGCCC_2_2	M32	HSCs	0.259798	0.753511	0.229722	0.253823
AAGCCATTCGTTCATT_2_2	M32	HSCs	0.344205	0.783294	0.360498	0.348976
AAGCGTTTCTTGAGCA_2_2	M32	HSCs	0.281644	0.577532	0.285055	0.294731
AATGAAGAGACGTCGA_2_2	M32	HSCs	0.350587	0.610331	0.438924	0.344459
AATGAAGGTATATGGA_2_2	M32	HSCs	0.322275	0.710408	0.349491	0.301652
AATGAAGTCACCATAG_2_2	M32	HSCs	0.256479	0.731112	0.294992	0.234917
AATGCCATCACGGAGA_2_2	M32	HSCs	0.241743	0.559911	0.337888	0.195818
AATGGCTGTCAAACGG_2_2	M32	HSCs	0.31794	0.563389	0.2248	0.342892
AATTCCTCACCGTCGA_2_2	M32	HSCs	0.418737	0.511184	0.370378	0.411329
ACACCAAAGCGATTCT_2_2	M32	HSCs	0.335443	0.65216	0.341569	0.357039
ACACCAAGTGTGTCGC_2_2	M32	HSCs	0.561066	0.406863	0.372273	0.482697
ACATCGATCGCTGACG_2_2	M32	HSCs	0.205072	0.726035	0.269722	0.228567
ACCACAAAGCCTCGTG_2_2	M32	HSCs	0.457325	0.442875	0.413984	0.398946
ACCCAAAAGCTTTGTG_2_2	M32	HSCs	0.485753	0.407841	0.474331	0.457234
ACCGTTCGTGATTCTG_2_2	M32	HSCs	0.414246	0.516258	0.414295	0.369176
ACCTACCGTGTATACC_2_2	M32	HSCs	0.430415	0.456574	0.430725	0.422942
ACGGGTCTCATCCCGT_2_2	M32	HSCs	0.331712	0.609442	0.439732	0.346151
ACTATCTCATGCCGCA_2_2	M32	HSCs	0.465999	0.479717	0.489045	0.521389
ACTGATGCAGGTCCCA_2_2	M32	HSCs	0.209636	0.686601	0.317088	0.24069
ACTGTCCTCCTGGCTT_2_2	M32	HSCs	0.246121	0.547048	0.327097	0.312619
ACTTCGCGTTCAGCTA_2_2	M32	HSCs	0.377299	0.649997	0.360418	0.358933
ACTTTGTCATCTCAAG_2_2	M32	HSCs	0.395836	0.470814	0.409368	0.408059
AGAGCAGCATGCACTA_2_2	M32	HSCs	0.338576	0.625289	0.395111	0.352392
AGATAGAGTTTCGTGA_2_2	M32	HSCs	0.225678	0.744704	0.306651	0.226833
AGATGCTTCTTCGATT_2_2	M32	HSCs	0.552682	0.398451	0.368138	0.500582
AGCCAGCTCGTGCTCT_2_2	M32	HSCs	0.173659	0.751556	0.301559	0.189036
AGCGATTAGCACACAG_2_2	M32	HSCs	0.359448	0.623105	0.334793	0.344147
AGCGCCAAGTAGGATT_2_2	M32	HSCs	0.428564	0.493061	0.468535	0.372057
AGCTTCCAGTTACGAA_2_2	M32	HSCs	0.390129	0.565567	0.486487	0.421309
AGCTTCCTCACGGAGA_2_2	M32	HSCs	0.312802	0.501802	0.277514	0.294797
AGGCATTAGTTTCTTC_2_2	M32	HSCs	0.293488	0.742821	0.265481	0.275437
AGGCATTGTGTATACC_2_2	M32	HSCs	0.324507	0.513038	0.373762	0.298238
AGGCCACAGCCACTCG_2_2	M32	HSCs	0.336972	0.520578	0.463333	0.324513
AGGGAGTGTTACAGCT_2_2	M32	HSCs	0.468851	0.4647	0.443331	0.488079
AGGGCTCTCGTTAGAC_2_2	M32	HSCs	0.2538	0.644605	0.358137	0.284444
AGGTGTTTCGGCCCAA_2_2	M32	HSCs	0.533426	0.438471	0.525421	0.490685
AGGTTACTCCGCTTAC_2_2	M32	HSCs	0.177661	0.604066	0.228059	0.140198
AGTAACCCAAGATCCT_2_2	M32	HSCs	0.223891	0.79331	0.327503	0.238906
AGTAGCTCACTCGATA_2_2	M32	HSCs	0.313671	0.563674	0.374796	0.331168
AGTAGTCTCATCACCC_2_2	M32	HSCs	0.222313	0.78673	0.324008	0.234933
AGTGACTAGGTTGCCC_2_2	M32	HSCs	0.472452	0.44453	0.433992	0.52384
AGTGTTGGTTCTCCTG_2_2	M32	HSCs	0.491072	0.388638	0.471046	0.395116
ATACCGAAGCAATAGT_2_2	M32	HSCs	0.235485	0.531517	0.34234	0.334982
ATACTTCAGTGTAGTA_2_2	M32	HSCs	0.174274	0.918028	0.170197	0.177023
ATAGGCTGTTGGGAAC_2_2	M32	HSCs	0.514747	0.400983	0.39644	0.589612
ATCACGATCCTCACTG_2_2	M32	HSCs	0.489214	0.490487	0.449117	0.465794
ATCCTATAGCACTCCG_2_2	M32	HSCs	0.274128	0.586707	0.427505	0.273904
ATCGCCTAGCCATTGT_2_2	M32	HSCs	0.174113	0.908006	0.213465	0.19769
ATCGGATAGCTAGCCC_2_2	M32	HSCs	0.613996	0.341197	0.489403	0.541774
ATCGGCGAGTCAGAGC_2_2	M32	HSCs	0.238774	0.745193	0.199331	0.225289
ATCGTGAGTTACTCAG_2_2	M32	HSCs	0.197632	0.570779	0.294639	0.235704
ATCTCTAGTCTAGGTT_2_2	M32	HSCs	0.135921	0.819201	0.277081	0.208064
ATGATCGTCCAAGAGG_2_2	M32	HSCs	0.215032	0.71231	0.0848956	0.224505
ATGCCTCAGATAGGGA_2_2	M32	HSCs	0.289665	0.689945	0.409623	0.308977
ATGCCTCCAGCGGATA_2_2	M32	HSCs	0.252847	0.59188	0.206151	0.333471
ATGGGTTTCTCCAAGA_2_2	M32	HSCs	0.37519	0.534918	0.469404	0.392578
ATTACTCGTCAAGCCC_2_2	M32	HSCs	0.256132	0.63648	0.291094	0.302438
ATTCCTAAGATGCGAC_2_2	M32	HSCs	0.235004	0.671718	0.0323012	0.174213
ATTCTTGTCTGTAACG_2_2	M32	HSCs	0.600155	0.471929	0.611678	0.5805
ATTTCTGTCTATACTC_2_2	M32	HSCs	0.52015	0.434319	0.464871	0.47545
CAACCTCGTTGGGACA_2_2	M32	HSCs	0.186473	0.703481	0.234141	0.195837
CAATCGATCTCCACTG_2_2	M32	HSCs	0.106808	0.772345	0.114097	0.180974
CAATTTCCAATCCTTT_2_2	M32	HSCs	0.486749	0.450242	0.461026	0.498778
CACCAAACACGTAACT_2_2	M32	HSCs	0.376218	0.558148	0.550619	0.397807
CACCGTTGTCCTCAGG_2_2	M32	HSCs	0.484955	0.487209	0.460063	0.498927
CACGAATGTCCATACA_2_2	M32	HSCs	0.23206	0.725322	0.24719	0.228552
CACTAAGGTGTTAACC_2_2	M32	HSCs	0.291979	0.616733	0.337201	0.26637
CACTGAATCAACTGGT_2_2	M32	HSCs	0.508585	0.393207	0.454629	0.4983
CACTGTCCAATACAGA_2_2	M32	HSCs	0.342809	0.590654	0.2539	0.345131
CAGGCCAGTCGCTTGG_2_2	M32	HSCs	0.345044	0.593843	0.438886	0.418028
CAGTTCCTCCAACCGG_2_2	M32	HSCs	0.228748	0.571366	0.318553	0.258652
CATAAGCAGGTCGTAG_2_2	M32	HSCs	0.314724	0.60154	0.173291	0.338547
CATAAGCTCCCTCGAT_2_2	M32	HSCs	0.22347	0.719158	0.266097	0.192376
CATGGATGTAACGATA_2_2	M32	HSCs	0.208276	0.798015	0.249308	0.211485
CATGGTACACACTGGC_2_2	M32	HSCs	0.236091	0.743375	0.193517	0.281664
CATTCTAGTATCACCA_2_2	M32	HSCs	0.480424	0.52532	0.566045	0.461194
CATTCTAGTCTGTGTA_2_2	M32	HSCs	0.305494	0.66894	0.385302	0.334858
CCACTTGAGGTTGGAC_2_2	M32	HSCs	0.35524	0.553111	0.391454	0.364678
CCATAAGTCCATAAGC_2_2	M32	HSCs	0.437265	0.517999	0.494757	0.385735
CCATCACGTGCGTGCT_2_2	M32	HSCs	0.546805	0.346001	0.481103	0.514419
CCCGAAGTCACACCCT_2_2	M32	HSCs	0.42594	0.499172	0.357717	0.460815
CCCGGAAGTGACTCGC_2_2	M32	HSCs	0.404334	0.524234	0.323548	0.379492
CCCTGATGTACCACGC_2_2	M32	HSCs	0.363683	0.552585	0.318413	0.38303
CCGGTAGAGGCTATCT_2_2	M32	HSCs	0.428864	0.6154	0.367675	0.402924
CCGTGAGGTGTCTTAG_2_2	M32	HSCs	0.399442	0.430429	0.453438	0.445177
CCTACGTTCGAATGCT_2_2	M32	HSCs	0.449396	0.554903	0.496088	0.445066
CCTACGTTCGGCTGGT_2_2	M32	HSCs	0.0982763	0.845928	0.172427	0.099324
CCTCACATCAGGTGTT_2_2	M32	HSCs	0.382872	0.592954	0.393758	0.354774
CGAGGCTAGGCGCTCT_2_2	M32	HSCs	0.578814	0.437524	0.59051	0.583395
CGATCGGAGTCGTTAC_2_2	M32	HSCs	0.168867	0.707014	0.146455	0.237862
CGATCGGCACAAGCCC_2_2	M32	HSCs	0.272719	0.686125	0.257627	0.0660243
CGCCATTCACTTCAAG_2_2	M32	HSCs	0.342912	0.547693	0.460427	0.371535
CGGAACCCAGAATCGG_2_2	M32	HSCs	0.286396	0.61425	0.309977	0.278675
CGGACACCACTTCATT_2_2	M32	HSCs	0.228177	0.664879	0.331711	0.278107
CGTCCATAGATTGATG_2_2	M32	HSCs	0.343965	0.529771	0.175533	0.333404
CGTCCATGTGCGTTTA_2_2	M32	HSCs	0.534799	0.412639	0.62783	0.487364
CTATAGGAGCGCCGTT_2_2	M32	HSCs	0.182491	0.689792	0.332891	0.173151
CTCAGAACAATACCTG_2_2	M32	HSCs	0.384213	0.500953	0.393974	0.340697
CTCCTTTCATAACAGA_2_2	M32	HSCs	0.394704	0.47927	0.269267	0.403679
CTCTCAGAGAGGCTGT_2_2	M32	HSCs	0.289119	0.739367	0.330154	0.317754
CTCTGGTTCCACGTCT_2_2	M32	HSCs	0.301283	0.757165	0.14636	0.259926
CTGAGGCTCCATCGTC_2_2	M32	HSCs	0.293638	0.593022	0.268216	0.319139
CTGCCATTCATGTCTT_2_2	M32	HSCs	0.208404	0.761583	0.159574	0.245249
CTGTGAAGTAGCGTCC_2_2	M32	HSCs	0.323573	0.554189	0.271835	0.293989
CTGTGGGCAACGAGGT_2_2	M32	HSCs	0.194094	0.837044	0.336965	0.199741
CTTACCGAGGTTCCGC_2_2	M32	HSCs	0.332004	0.73699	0.307278	0.303426
CTTCAATCAGATTTCG_2_2	M32	HSCs	0.283205	0.48932	0.308082	0.243709
CTTCTAAAGTAAGACT_2_2	M32	HSCs	0.186398	0.799501	0.152971	0.238484
GAACGTTAGCCTGAAG_2_2	M32	HSCs	0.447993	0.447271	0.388844	0.505053
GAAGGACCATAGATGA_2_2	M32	HSCs	0.327411	0.580882	0.263198	0.299462
GACCGTGGTTCAGGTT_2_2	M32	HSCs	0.424003	0.581594	0.336561	0.386511
GACTTCCCAGTAACGG_2_2	M32	HSCs	0.266903	0.636271	0.327112	0.243153
GAGAAATGTAGTAAGT_2_2	M32	HSCs	0.32106	0.609004	0.272987	0.349468
GAGAAATGTGCTTCAA_2_2	M32	HSCs	0.240675	0.702139	0.235017	0.230724
GAGATGGAGTCACAGG_2_2	M32	HSCs	0.269642	0.783326	0.30241	0.300211
GAGCCTGCACGGGTAA_2_2	M32	HSCs	0.280413	0.842731	0.188876	0.264518
GAGCTGCTCACGACTA_2_2	M32	HSCs	0.489067	0.506848	0.328208	0.48516
GAGGCAAGTAAGATTG_2_2	M32	HSCs	0.223508	0.808972	0.181041	0.220471
GAGGGATGTAGAAACT_2_2	M32	HSCs	0.410929	0.525718	0.528907	0.411032
GAGGGTAAGTTGGCGA_2_2	M32	HSCs	0.253149	0.586692	0.23426	0.259997
GAGTCATGTACTTGTG_2_2	M32	HSCs	0.392852	0.490824	0.408417	0.467594
GAGTGAGTCGCCGATG_2_2	M32	HSCs	0.265301	0.684829	0.211304	0.209565
GAGTGTTTCGACCTAA_2_2	M32	HSCs	0.525202	0.512349	0.469035	0.530534
GATCGTAGTCCTGAAT_2_2	M32	HSCs	0.196762	0.608648	0.273026	0.207872
GATGACTTCACAGTGT_2_2	M32	HSCs	0.293723	0.666977	0.267847	0.302773
GATGAGGTCCGGCTTT_2_2	M32	HSCs	0.334603	0.626573	0.364407	0.364469
GCACTAAAGAAGCTGC_2_2	M32	HSCs	0.423245	0.393724	0.354981	0.382609
GCAGCTGTCTTAGTTC_2_2	M32	HSCs	0.423591	0.554706	0.327714	0.408154
GCATCTCCATACGCAT_2_2	M32	HSCs	0.194647	0.786436	0.111968	0.227848
GCCATTCTCAGGAGAC_2_2	M32	HSCs	0.186473	0.866059	0.249546	0.18187
GCCGTGACAATTCTTC_2_2	M32	HSCs	0.363218	0.436497	0.426553	0.387857
GCGAGAAAGTGTTCCA_2_2	M32	HSCs	0.355012	0.626302	0.436328	0.406448
GCTGAATAGGATTCAA_2_2	M32	HSCs	0.347178	0.788577	0.271716	0.330085
GCTTCACAGCTGCCTG_2_2	M32	HSCs	0.290652	0.782789	0.30263	0.303776
GCTTTCGTCGCTTTAT_2_2	M32	HSCs	0.341251	0.380596	0.514603	0.279948
GGAGGATTCCGCAACG_2_2	M32	HSCs	0.200047	0.843053	0.277051	0.160809
GGGAAGTCAACAGTGG_2_2	M32	HSCs	0.356381	0.581841	0.430855	0.358593
GGGTGTCGTTCAACGT_2_2	M32	HSCs	0.188278	0.822031	0.16795	0.19051
GGGTTATAGCTGGAGT_2_2	M32	HSCs	0.465507	0.508606	0.36583	0.442859
GGTAACTCAACCAGAG_2_2	M32	HSCs	0.459474	0.529406	0.413967	0.39515
GGTAGAGCACCCAATA_2_2	M32	HSCs	0.328802	0.5379	0.259192	0.346504
GGTGATTCAGTATACC_2_2	M32	HSCs	0.177545	0.817714	0.286713	0.160048
GTAACACGTTCGGTAT_2_2	M32	HSCs	0.43262	0.4705	0.46143	0.459535
GTAAGTCAGAACTTCC_2_2	M32	HSCs	0.299807	0.645344	0.325409	0.342613
GTAATCGGTATACCTG_2_2	M32	HSCs	0.483211	0.4329	0.43256	0.580662
GTAATGCGTCTATGAC_2_2	M32	HSCs	0.187744	0.556983	0.549385	0.149636
GTACAACCACAATCTG_2_2	M32	HSCs	0.200659	0.958794	0.116523	0.163876
GTACAACCACGCGTCA_2_2	M32	HSCs	0.30508	0.629269	0.458902	0.266682
GTAGAAACACGTCTCT_2_2	M32	HSCs	0.478964	0.320521	0.492953	0.532617
GTCAAACAGAATTGCA_2_2	M32	HSCs	0.315716	0.606209	0.384828	0.336536
GTCAGCGGTAAGCAAT_2_2	M32	HSCs	0.381375	0.561144	0.368292	0.398328
GTCCTCATCCCAGGAC_2_2	M32	HSCs	0.275894	0.524513	0.302898	0.301902
GTCGTAATCCCTTTGG_2_2	M32	HSCs	0.150767	0.543951	0.382836	0.14458
GTGAGGAAGCCGATAG_2_2	M32	HSCs	0.21416	0.680472	0.16618	0.229871
GTGAGTTAGGTCACTT_2_2	M32	HSCs	0.349114	0.588546	0.395299	0.332065
GTGCGTGGTCGAACGA_2_2	M32	HSCs	0.42016	0.50269	0.421015	0.47973
GTGGCGTAGAATGTTG_2_2	M32	HSCs	0.230691	0.674508	0.289697	0.244751
GTGGTTACAGAGGGTT_2_2	M32	HSCs	0.254649	0.623285	0.354845	0.156511
GTGTAACAGGTATTGA_2_2	M32	HSCs	0.268961	0.614167	0.270029	0.27075
GTGTGATAGCCTCTGG_2_2	M32	HSCs	0.297852	0.436047	0.436852	0.203083
GTTCTATAGGCTAAAT_2_2	M32	HSCs	0.311941	0.598845	0.391474	0.35168
GTTGTAGCATATGGCT_2_2	M32	HSCs	0.302448	0.745832	0.224703	0.251165
TAAGTCGAGAGTTGAT_2_2	M32	HSCs	0.324977	0.740697	0.286024	0.336406
TAAGTCGGTCGCATTA_2_2	M32	HSCs	0.212775	0.577633	0.213454	0.232751
TACAGGTAGCTGCCAC_2_2	M32	HSCs	0.221481	0.90437	0.208441	0.220462
TACGCTCCATCGATGT_2_2	M32	HSCs	0.290885	0.554666	0.132025	0.285057
TACGTCCAGAGGGTAA_2_2	M32	HSCs	0.222115	0.653593	0.243517	0.274082
TACTGCCGTAGATCGG_2_2	M32	HSCs	0.613544	0.438791	0.604965	0.583812
TAGACTGGTTACCCTC_2_2	M32	HSCs	0.431004	0.528723	0.348556	0.428153
TAGAGTCAGCTGAAAT_2_2	M32	HSCs	0.269611	0.681062	0.2064	0.31821
TAGCACAGTGTTCAGT_2_2	M32	HSCs	0.285988	0.835951	0.230511	0.248602
TAGGAGGCATCATGAC_2_2	M32	HSCs	0.302944	0.712738	0.30181	0.28329
TAGGAGGGTCTAGGCC_2_2	M32	HSCs	0.457658	0.594529	0.550728	0.448457
TAGTGCATCATTCCTA_2_2	M32	HSCs	0.398476	0.529005	0.407131	0.407698
TATCGCCCATTGTAGC_2_2	M32	HSCs	0.354415	0.599287	0.316782	0.335888
TATCGCCGTCGTCATA_2_2	M32	HSCs	0.267684	0.693715	0.338811	0.288732
TATCTTGTCTTACTGT_2_2	M32	HSCs	0.277022	0.791435	0.285638	0.26144
TATTGGGGTTCGGCTG_2_2	M32	HSCs	0.263586	0.802852	0.248817	0.231282
TCAATCTAGGGTTTCT_2_2	M32	HSCs	0.284088	0.727931	0.253939	0.283187
TCAATCTGTTCCCAAA_2_2	M32	HSCs	0.38778	0.618009	0.44388	0.364911
TCACATTCATGTCGTA_2_2	M32	HSCs	0.233173	0.873233	0.305159	0.201347
TCACGCTTCGTTACCC_2_2	M32	HSCs	0.348396	0.597807	0.2436	0.348979
TCACGGGTCAGGACAG_2_2	M32	HSCs	0.413087	0.406545	0.47995	0.414947
TCAGCCTCAGCACCCA_2_2	M32	HSCs	0.0781179	0.621567	0.326151	0.0491675
TCAGCCTGTCTAGGCC_2_2	M32	HSCs	0.272172	0.607183	0.327683	0.289721
TCAGTGACATGACAGG_2_2	M32	HSCs	0.26011	0.606682	0.264486	0.275787
TCATATCCACTGTTCC_2_2	M32	HSCs	0.191403	0.625311	0.242135	0.221061
TCATGCCGTATTCCGA_2_2	M32	HSCs	0.245157	0.63501	0.336948	0.312867
TCATTGTCATCTCCCA_2_2	M32	HSCs	0.497883	0.491546	0.576817	0.476982
TCCGTGTCAAACTAAG_2_2	M32	HSCs	0.188451	0.578768	0.136313	0.180557
TCGAACAAGAACAAGG_2_2	M32	HSCs	0.195107	0.760755	0.0906723	0.201139
TCGTCCAGTCAGTCTA_2_2	M32	HSCs	0.200911	0.626732	0.270551	0.211338
TCGTGGGTCTCACTCG_2_2	M32	HSCs	0.380612	0.412694	0.234092	0.414516
TCTAACTCAGCTATAC_2_2	M32	HSCs	0.171457	0.598343	0.409651	0.19399
TCTACCGGTGGCTGCT_2_2	M32	HSCs	0.38727	0.564291	0.512395	0.441383
TCTATCACAATTCTCT_2_2	M32	HSCs	0.320223	0.671464	0.441556	0.353578
TCTGGCTCACCCAAGC_2_2	M32	HSCs	0.445688	0.460749	0.487813	0.429076
TCTTAGTGTTCTCCAC_2_2	M32	HSCs	0.241509	0.850488	0.247283	0.245837
TCTTGCGCACCAAAGG_2_2	M32	HSCs	0.22284	0.611967	0.208731	0.26831
TGAGGGAAGTAAGAGG_2_2	M32	HSCs	0.272603	0.693507	0.26174	0.277936
TGATCAGTCGGAATTC_2_2	M32	HSCs	0.280852	0.716609	0.27588	0.301076
TGATGGTCAGGTATGG_2_2	M32	HSCs	0.268369	0.660824	0.26283	0.268185
TGATTCTAGCTGTCCG_2_2	M32	HSCs	0.184265	0.427993	0.166195	0.143313
TGCGGGTCAAGTTGGG_2_2	M32	HSCs	0.20237	0.909371	0.18473	0.179348
TGCGGGTTCACTTCTA_2_2	M32	HSCs	0.190915	0.670479	0.254383	0.21733
TGCTTCGGTAGCTGTT_2_2	M32	HSCs	0.440036	0.529439	0.406676	0.485721
TGGATGTGTGAGACCA_2_2	M32	HSCs	0.410544	0.623527	0.332614	0.425474
TGTCCACAGAATAACC_2_2	M32	HSCs	0.282195	0.580177	0.162736	0.284053
TGTCCACTCTTTGCGC_2_2	M32	HSCs	0.262787	0.629801	0.282818	0.257658
TGTCCTGTCGCCAGTG_2_2	M32	HSCs	0.246448	0.560027	0.225847	0.204001
TGTGATGGTAGTCTGT_2_2	M32	HSCs	0.188756	0.760557	0.120518	0.18729
TGTGGCGTCAGCGCGT_2_2	M32	HSCs	0.175906	0.735914	0.302039	0.213057
TGTTTGTTCTATACTC_2_2	M32	HSCs	0.231745	0.626541	0.276506	0.232508
TTACCATCAACTAGAA_2_2	M32	HSCs	0.369323	0.696376	0.360785	0.356572
TTACGCCTCGCTAGCG_2_2	M32	HSCs	0.331393	0.552925	0.28981	0.317103
TTATTGCGTTGGGAAC_2_2	M32	HSCs	0.53516	0.474846	0.516257	0.51075
TTCAATCGTATACCCA_2_2	M32	HSCs	0.158251	0.798476	0.157215	0.183882
TTCCGGTAGTGCTCAT_2_2	M32	HSCs	0.316948	0.702096	0.254872	0.289495
TTCGGTCTCTACGGTA_2_2	M32	HSCs	0.215312	0.633294	0.197149	0.283537
TTCTAACGTTGTTTGG_2_2	M32	HSCs	0.305362	0.610531	0.356258	0.319785
TTCTAACTCCGAGAAG_2_2	M32	HSCs	0.535329	0.496704	0.626971	0.519026
TTCTTGATCACCTTGC_2_2	M32	HSCs	0.321039	0.541304	0.421502	0.298678
TTGATGGTCAGCAATC_2_2	M32	HSCs	0.270363	0.661877	0.299052	0.271856
TTGCTGCGTTCGGTCG_2_2	M32	HSCs	0.624337	0.464454	0.67644	0.616934
TTGGGATAGACGCCAA_2_2	M32	HSCs	0.546803	0.430792	0.423093	0.50496
TTGGGTACAGAAGTTA_2_2	M32	HSCs	0.203384	0.549059	0.315361	0.12605
TTGTGGATCTGCACCT_2_2	M32	HSCs	0.501675	0.499003	0.549238	0.505529
TTGTTCAAGGACAGTC_2_2	M32	HSCs	0.413615	0.587191	0.431688	0.48257
TTGTTCATCCGTATAG_2_2	M32	HSCs	0.310019	0.503153	0.241851	0.381606
TTGTTGTTCGTCGCTT_2_2	M32	HSCs	0.292144	0.80692	0.204386	0.272676
TTTACCAGTTGAGTCT_2_2	M32	HSCs	0.189275	0.555401	0.355109	0.234292
TTTACGTAGGTAGGCT_2_2	M32	HSCs	0.511097	0.415859	0.453022	0.497681
TTTAGTCGTAACACGG_2_2	M32	HSCs	0.167307	0.769078	0.0615791	0.211933
TTTGGTTAGCATGATA_2_2	M32	HSCs	0.268071	0.548104	0.399178	0.343858
AAACGAAGTTTCGTAG_4_2	M96	HSCs	0.541358	0.389696	0.247595	0.504079
AAACGAATCCGCATAA_4_2	M96	HSCs	0.819375	0.331275	0.740582	0.805696
AAACGCTAGGATTTCC_4_2	M96	HSCs	0.60127	0.657263	0.482477	0.549213
AAAGGATCAGCCTATA_4_2	M96	HSCs	0.819198	0.449124	0.666456	0.78536
AAAGGATGTACTCCGG_4_2	M96	HSCs	0.556421	0.405353	0.453387	0.609414
AAAGGGCAGTCATGAA_4_2	M96	HSCs	0.515301	0.336902	0.443017	0.520273
AAAGTCCAGGCACCAA_4_2	M96	HSCs	0.647865	0.494659	0.486506	0.657102
AAAGTCCTCAGTAGGG_4_2	M96	HSCs	0.768583	0.214119	0.744945	0.800761
AAAGTGAAGAGCAGAA_4_2	M96	HSCs	0.682268	0.343159	0.661429	0.74358
AACAACCAGCCAACCC_4_2	M96	HSCs	0.632955	0.741142	0.589771	0.560824
AACAACCTCACCTGGG_4_2	M96	HSCs	0.737462	0.372721	0.658281	0.724089
AACAACCTCTACAGGT_4_2	M96	HSCs	0.647629	0.446157	0.54674	0.659367
AACAGGGAGCGCCTCA_4_2	M96	HSCs	0.384184	0.50162	0.412821	0.440294
AACCTGAAGAAGCTCG_4_2	M96	HSCs	0.704321	0.484356	0.631538	0.670239
AACGTCATCAAAGGAT_4_2	M96	HSCs	0.540107	0.455503	0.404257	0.500756
AACTTCTAGAACTCCT_4_2	M96	HSCs	0.635695	0.221385	0.739007	0.570843
AACTTCTAGCTTCTAG_4_2	M96	HSCs	0.555159	0.59187	0.551219	0.510906
AAGAACAAGACAAGCC_4_2	M96	HSCs	0.660011	0.369447	0.674711	0.697175
AAGAACAAGATACTGA_4_2	M96	HSCs	0.483664	0.335137	0.543995	0.531428
AAGAACACAAGTGGCA_4_2	M96	HSCs	0.768959	0.322655	0.70276	0.733544
AAGATAGGTCATAGTC_4_2	M96	HSCs	0.412945	0.527466	0.471845	0.42196
AAGCATCGTGATACCT_4_2	M96	HSCs	0.613006	0.401017	0.530658	0.604782
AAGCCATTCGAGAAAT_4_2	M96	HSCs	0.568947	0.475111	0.536859	0.55224
AAGCGAGAGGCGCTTC_4_2	M96	HSCs	0.517223	0.394479	0.5701	0.601594
AAGCGAGCAATAGTCC_4_2	M96	HSCs	0.505242	0.536739	0.517527	0.538177
AAGCGAGGTGGCGTAA_4_2	M96	HSCs	0.413047	0.334303	0.395082	0.379222
AAGCGTTGTTTGATCG_4_2	M96	HSCs	0.767874	0.437913	0.668933	0.672988
AAGGAATGTTCTCGTC_4_2	M96	HSCs	0.566888	0.454966	0.515731	0.524939
AAGGTAAAGGTACAAT_4_2	M96	HSCs	0.647039	0.347787	0.702356	0.615296
AAGGTAAGTGATACAA_4_2	M96	HSCs	0.510045	0.119454	0.52445	0.510825
AAGTACCTCTGCGGAC_4_2	M96	HSCs	0.811389	0.327889	0.698874	0.7601
AAGTCGTCAACCAACT_4_2	M96	HSCs	0.71096	0.380362	0.601867	0.640864
AAGTTCGAGCCTCTGG_4_2	M96	HSCs	0.630155	0.417076	0.587817	0.685712
AAGTTCGAGCTACTAC_4_2	M96	HSCs	0.435191	0.628925	0.431776	0.427526
AATCACGCATGATGCT_4_2	M96	HSCs	0.577731	0.379749	0.487911	0.613922
AATCGACTCTTCTCAA_4_2	M96	HSCs	0.662341	0.332285	0.655714	0.590738
AATGGAAAGGTCGTCC_4_2	M96	HSCs	0.680131	0.395368	0.51834	0.709794
AATGGAATCTTGGTCC_4_2	M96	HSCs	0.755126	0.365028	0.606502	0.722625
AATGGCTTCTGTTCAT_4_2	M96	HSCs	0.63062	0.381485	0.621743	0.621612
ACAAAGAGTTAACCTG_4_2	M96	HSCs	0.589605	0.525317	0.598655	0.551262
ACACCAAAGGTGAGCT_4_2	M96	HSCs	0.584938	0.480077	0.566786	0.616629
ACACCAAGTTCTAACG_4_2	M96	HSCs	0.883454	0.281686	0.687007	0.780194
ACACTGACAGGAGGTT_4_2	M96	HSCs	0.610835	0.469846	0.557432	0.537998
ACACTGAGTGCTCCGA_4_2	M96	HSCs	0.552029	0.530695	0.452367	0.516403
ACACTGATCTCTCAAT_4_2	M96	HSCs	0.68919	0.391834	0.609998	0.649482
ACAGAAACATGCCATA_4_2	M96	HSCs	0.63495	0.422774	0.57062	0.624467
ACAGAAAGTACTGAGG_4_2	M96	HSCs	0.682148	0.382173	0.676326	0.667176
ACAGCCGAGATTTGCC_4_2	M96	HSCs	0.503198	0.378645	0.54458	0.513025
ACAGCCGCACAAATGA_4_2	M96	HSCs	0.754717	0.28111	0.62465	0.763424
ACAGCCGCAGGGTCTC_4_2	M96	HSCs	0.751504	0.490711	0.65171	0.671136
ACAGGGACAGCAGGAT_4_2	M96	HSCs	0.577152	0.437098	0.613659	0.558159
ACATCGAAGGGTTAAT_4_2	M96	HSCs	0.633703	0.40778	0.590224	0.644203
ACATCGAAGGTCACCC_4_2	M96	HSCs	0.644777	0.29764	0.47476	0.629021
ACATGCAGTAGGCTGA_4_2	M96	HSCs	0.482029	0.367754	0.466786	0.483637
ACATTTCGTGCCTTCT_4_2	M96	HSCs	0.762053	0.357185	0.674275	0.76607
ACCAACATCTGCTTAT_4_2	M96	HSCs	0.415524	0.513305	0.397967	0.487767
ACCACAATCCTGGGAC_4_2	M96	HSCs	0.647393	0.302007	0.631081	0.657538
ACCATTTAGTATTCCG_4_2	M96	HSCs	0.595729	0.624463	0.542899	0.561072
ACCCTCAGTGAGCGAT_4_2	M96	HSCs	0.637482	0.449705	0.509057	0.561688
ACCGTTCCACAGTCCG_4_2	M96	HSCs	0.742488	0.323148	0.552893	0.727914
ACCTGAACACACGTGC_4_2	M96	HSCs	0.637401	0.338135	0.561433	0.676816
ACCTGAAGTGATCATC_4_2	M96	HSCs	0.642895	0.393131	0.52005	0.651313
ACGATGTTCAAGGCTT_4_2	M96	HSCs	0.444799	0.553469	0.41668	0.425575
ACGCACGTCTGCATAG_4_2	M96	HSCs	0.762111	0.263521	0.76868	0.798163
ACGGGTCGTACCTAAC_4_2	M96	HSCs	0.649893	0.343226	0.648172	0.662335
ACGGTCGGTGGTCCCA_4_2	M96	HSCs	0.57616	0.564162	0.422799	0.516166
ACGTTCCCACCCGTAG_4_2	M96	HSCs	0.735424	0.361665	0.684485	0.690911
ACGTTCCCACGCGTGT_4_2	M96	HSCs	0.574271	0.495882	0.61025	0.568425
ACTACGAAGGTTTACC_4_2	M96	HSCs	0.563123	0.407626	0.547112	0.632167
ACTATCTGTATGATCC_4_2	M96	HSCs	0.614971	0.16662	0.453626	0.575327
ACTATCTGTCTCAAGT_4_2	M96	HSCs	0.789132	0.39627	0.663852	0.753205
ACTCTCGCACTTGAAC_4_2	M96	HSCs	0.77758	0.256047	0.655514	0.759618
ACTCTCGGTAAGTCAA_4_2	M96	HSCs	0.633857	0.399453	0.588167	0.616945
ACTGATGGTTGTTGCA_4_2	M96	HSCs	0.539351	0.49846	0.475159	0.513662
ACTGTCCTCCATGCAA_4_2	M96	HSCs	0.736047	0.400807	0.631776	0.723651
ACTTAGGAGCAACAGC_4_2	M96	HSCs	0.798389	0.203596	0.669631	0.728875
ACTTAGGAGGCATTTC_4_2	M96	HSCs	0.508564	0.674702	0.410351	0.467767
ACTTAGGGTAGCTAAA_4_2	M96	HSCs	0.59898	0.208813	0.627897	0.541011
ACTTCCGAGCCGAACA_4_2	M96	HSCs	0.453735	0.591426	0.398904	0.424697
ACTTCGCCAAGTGTCT_4_2	M96	HSCs	0.746613	0.315094	0.624496	0.713138
ACTTTCAAGCTAGATA_4_2	M96	HSCs	0.59806	0.372178	0.524704	0.601058
AGAACCTAGCGTTCCG_4_2	M96	HSCs	0.649324	0.391557	0.707141	0.691053
AGAACCTCAAGGTTGG_4_2	M96	HSCs	0.474082	0.687399	0.44242	0.484151
AGAACCTCACCTGAAT_4_2	M96	HSCs	0.754409	0.387109	0.713708	0.708624
AGAACCTCATTACGGT_4_2	M96	HSCs	0.644786	0.345548	0.565655	0.634716
AGAACCTGTATGCGTT_4_2	M96	HSCs	0.614706	0.494228	0.513799	0.557506
AGACAAAAGTGATTCC_4_2	M96	HSCs	0.423281	0.662265	0.303889	0.419266
AGACACTCAAACAGGC_4_2	M96	HSCs	0.486935	0.467125	0.500253	0.513242
AGACACTGTCGGCTAC_4_2	M96	HSCs	0.645504	0.0683056	0.562501	0.522122
AGACCCGCACCTCAGG_4_2	M96	HSCs	0.608511	0.525363	0.599087	0.568208
AGACTCATCGAACACT_4_2	M96	HSCs	0.657384	0.385701	0.444859	0.616719
AGAGCAGAGCGTTACT_4_2	M96	HSCs	0.696495	0.266749	0.672742	0.62761
AGATGAAAGATGCTGG_4_2	M96	HSCs	0.35247	0.511153	0.329163	0.338875
AGATGAACAACCGGAA_4_2	M96	HSCs	0.786421	0.355467	0.802479	0.760032
AGATGAAGTAGCGAGT_4_2	M96	HSCs	0.706145	0.326118	0.466881	0.69848
AGCCACGTCAAGATAG_4_2	M96	HSCs	0.488323	0.782045	0.417311	0.378709
AGCCAGCAGCTCTTCC_4_2	M96	HSCs	0.747346	0.41985	0.659853	0.764678
AGCCAGCTCGTAGGAG_4_2	M96	HSCs	0.435811	0.36391	0.62708	0.435031
AGCGCCACAGTAACCT_4_2	M96	HSCs	0.429191	0.479334	0.336862	0.455578
AGCGCCATCGGTGCAC_4_2	M96	HSCs	0.462596	0.635225	0.25253	0.406148
AGCTTCCTCCACCTCA_4_2	M96	HSCs	0.655347	0.445589	0.532861	0.629918
AGGAGGTCAAGAGCTG_4_2	M96	HSCs	0.399961	0.687501	0.309902	0.34275
AGGAGGTGTTGCGAAG_4_2	M96	HSCs	0.640656	0.380481	0.533474	0.648497
AGGAGGTTCGCCCAGA_4_2	M96	HSCs	0.51974	0.721864	0.462204	0.481042
AGGATAATCGTTTACT_4_2	M96	HSCs	0.657933	0.437537	0.50724	0.644228
AGGCATTAGTCTGGTT_4_2	M96	HSCs	0.703644	0.478681	0.51649	0.604285
AGGCTGCGTCATGCAT_4_2	M96	HSCs	0.709852	0.32645	0.51192	0.662254
AGGCTGCGTTTACGTG_4_2	M96	HSCs	0.768642	0.352239	0.64378	0.728047
AGGGAGTCAAATCAAG_4_2	M96	HSCs	0.679295	0.390993	0.626804	0.650816
AGGGAGTCACATTCTT_4_2	M96	HSCs	0.713652	0.517951	0.615219	0.662886
AGGGCCTAGGGACAGG_4_2	M96	HSCs	0.687564	0.479309	0.513728	0.623619
AGGGCTCAGTCATGAA_4_2	M96	HSCs	0.472695	0.271552	0.584874	0.413799
AGGGTCCCATCAGCAT_4_2	M96	HSCs	0.653099	0.357429	0.587528	0.613721
AGGGTCCGTTATAGAG_4_2	M96	HSCs	0.750609	0.424902	0.669286	0.740078
AGGGTGATCATCACTT_4_2	M96	HSCs	0.784806	0.320309	0.608971	0.664909
AGGTCATCATGTCTAG_4_2	M96	HSCs	0.624627	0.53902	0.521665	0.605904
AGGTCATGTGAGAGGG_4_2	M96	HSCs	0.821669	0.23311	0.629929	0.772146
AGGTCATTCCGTAGGC_4_2	M96	HSCs	0.521027	0.685924	0.461044	0.479145
AGGTCATTCGTGCGAC_4_2	M96	HSCs	0.646124	0.403549	0.576593	0.613418
AGGTGTTAGTCAGCCC_4_2	M96	HSCs	0.666016	0.294626	0.516557	0.639296
AGTACTGCAACTGCCG_4_2	M96	HSCs	0.462221	0.569206	0.449735	0.534873
AGTAGCTTCCGAGAAG_4_2	M96	HSCs	0.552728	0.642179	0.588719	0.538679
AGTCACACACGTCTCT_4_2	M96	HSCs	0.611971	0.592249	0.538314	0.569208
AGTCACAGTTCTTAGG_4_2	M96	HSCs	0.690562	0.36873	0.585342	0.700359
AGTCACATCAGCTGAT_4_2	M96	HSCs	0.700295	0.374164	0.592982	0.648378
AGTCATGCAACCGACC_4_2	M96	HSCs	0.513694	0.757298	0.48122	0.395958
AGTCTCCAGGCTAAAT_4_2	M96	HSCs	0.701934	0.326322	0.648791	0.665146
AGTCTCCTCGCCGAAC_4_2	M96	HSCs	0.451187	0.410422	0.483564	0.432038
AGTGACTCAGTTTCAG_4_2	M96	HSCs	0.613979	0.478683	0.756964	0.647763
AGTGCCGCACTTTATC_4_2	M96	HSCs	0.626431	0.230201	0.663896	0.610438
AGTGCCGGTGGCTGAA_4_2	M96	HSCs	0.53606	0.398118	0.429073	0.535592
AGTGCCGTCTGGAGAG_4_2	M96	HSCs	0.762477	0.376549	0.722424	0.742975
AGTGTTGTCCCATGGG_4_2	M96	HSCs	0.815227	0.361408	0.768638	0.767859
AGTGTTGTCCTATTTG_4_2	M96	HSCs	0.679197	0.386546	0.672464	0.689829
ATACCGACAAGCAATA_4_2	M96	HSCs	0.477199	0.461976	0.358401	0.488641
ATACTTCGTGTTAAAG_4_2	M96	HSCs	0.522706	0.509833	0.49467	0.529345
ATACTTCTCACTCGAA_4_2	M96	HSCs	0.46978	0.548515	0.438141	0.479913
ATAGGCTAGAGAGTGA_4_2	M96	HSCs	0.62817	0.398784	0.519518	0.603376
ATAGGCTCAAAGGAGA_4_2	M96	HSCs	0.465597	0.656183	0.418587	0.46185
ATCACGAAGTTTGCTG_4_2	M96	HSCs	0.531539	0.462401	0.401106	0.43526
ATCACTTCATCGCTAA_4_2	M96	HSCs	0.554106	0.359092	0.515004	0.543721
ATCAGGTTCATTTACC_4_2	M96	HSCs	0.350538	0.660041	0.341188	0.360672
ATCATTCAGGCGAAGG_4_2	M96	HSCs	0.596475	0.422607	0.706469	0.633149
ATCATTCCACCGTCTT_4_2	M96	HSCs	0.65051	0.339767	0.679821	0.611375
ATCCACCCACCAGGTC_4_2	M96	HSCs	0.667104	0.467683	0.67694	0.601317
ATCCACCTCACGTAGT_4_2	M96	HSCs	0.480767	0.715658	0.429348	0.465962
ATCCATTTCAGTGCGC_4_2	M96	HSCs	0.506798	0.58696	0.404001	0.518404
ATCCCTGTCCGAGTGC_4_2	M96	HSCs	0.459477	0.00992576	0.529031	0.472863
ATCCCTGTCGCATGAT_4_2	M96	HSCs	0.497989	0.609772	0.478407	0.451484
ATCCGTCCAACTGATC_4_2	M96	HSCs	0.632036	0.27862	0.532035	0.659379
ATCCGTCGTCCACTTC_4_2	M96	HSCs	0.718868	0.363058	0.786768	0.727578
ATCCTATGTGTGTTTG_4_2	M96	HSCs	0.72286	0.39509	0.464216	0.698456
ATCCTATTCACGACTA_4_2	M96	HSCs	0.518445	0.499125	0.471335	0.543622
ATCCTATTCCGAAGGA_4_2	M96	HSCs	0.632746	0.365561	0.587003	0.636694
ATCGCCTCACTGGAAG_4_2	M96	HSCs	0.820295	0.234933	0.655194	0.869666
ATCGGATCAGTGTGGA_4_2	M96	HSCs	0.546634	0.402024	0.395016	0.490406
ATCGGATTCAGAGCAG_4_2	M96	HSCs	0.708506	0.325752	0.656872	0.65054
ATCGGCGCATGACACT_4_2	M96	HSCs	0.525813	0.439129	0.532998	0.528792
ATCGTAGGTTTGAAAG_4_2	M96	HSCs	0.654343	0.446139	0.545673	0.642378
ATCGTCCGTCACCCTT_4_2	M96	HSCs	0.483239	0.74071	0.441957	0.477899
ATCTCTAAGCGTCTCG_4_2	M96	HSCs	0.543707	0.333466	0.436626	0.517639
ATCTTCATCTACTGCC_4_2	M96	HSCs	0.745495	0.358966	0.574504	0.781357
ATGAAAGAGTGCAACG_4_2	M96	HSCs	0.578333	0.482901	0.470028	0.585117
ATGAAAGCAAGAATGT_4_2	M96	HSCs	0.680256	0.449276	0.613499	0.619056
ATGAAAGTCCCATAGA_4_2	M96	HSCs	0.706031	0.330339	0.555805	0.625562
ATGAAAGTCGTTCTCG_4_2	M96	HSCs	0.834178	0.319672	0.56681	0.808543
ATGACCATCTACAGGT_4_2	M96	HSCs	0.760004	0.338861	0.522188	0.790522
ATGAGGGTCGCCACTT_4_2	M96	HSCs	0.536299	0.562132	0.460674	0.540154
ATGAGTCGTCCCGGTA_4_2	M96	HSCs	0.640035	0.373449	0.559678	0.648032
ATGAGTCGTCTGATAC_4_2	M96	HSCs	0.587221	0.429399	0.538083	0.519281
ATGCATGTCCTCCACA_4_2	M96	HSCs	0.510603	0.687683	0.437696	0.498863
ATGCCTCCAAGTCCCG_4_2	M96	HSCs	0.795683	0.28926	0.679685	0.739468
ATGGATCAGAAGTCTA_4_2	M96	HSCs	0.616405	0.435895	0.484279	0.637422
ATGGGAGCATTGCCGG_4_2	M96	HSCs	0.758786	0.332529	0.710253	0.746864
ATGGGTTCATAGATGA_4_2	M96	HSCs	0.673922	0.284721	0.671199	0.631362
ATGGGTTGTAATTAGG_4_2	M96	HSCs	0.472551	0.472848	0.449476	0.457071
ATGTCTTCACCAAATC_4_2	M96	HSCs	0.766928	0.161044	0.748373	0.755746
ATTACCTCAGGTACGA_4_2	M96	HSCs	0.746725	0.370951	0.526714	0.680063
ATTCATCTCTCCGATC_4_2	M96	HSCs	0.609546	0.501941	0.53345	0.567693
ATTCCCGAGCAGCACA_4_2	M96	HSCs	0.705941	0.455215	0.639565	0.714984
ATTCCTAAGCACAAAT_4_2	M96	HSCs	0.666656	0.315357	0.689143	0.664447
ATTCTACTCCCAATAG_4_2	M96	HSCs	0.575056	0.460679	0.560081	0.585913
ATTGGGTGTCTACAAC_4_2	M96	HSCs	0.819433	0.287927	0.765603	0.778363
ATTGTTCAGTCTACCA_4_2	M96	HSCs	0.712952	0.321454	0.702966	0.687288
ATTTCTGGTGGGACAT_4_2	M96	HSCs	0.546792	0.385127	0.535569	0.426705
CAAAGAAGTTATAGAG_4_2	M96	HSCs	0.712443	0.562008	0.514059	0.641722
CAAAGAAGTTGTCATG_4_2	M96	HSCs	0.593669	0.521015	0.479727	0.594051
CAAGACTGTACGGGAT_4_2	M96	HSCs	0.690734	0.342692	0.586048	0.637225
CAAGAGGTCGGTCTAA_4_2	M96	HSCs	0.473388	0.189456	0.525355	0.429647
CAAGCTAAGGCTCACC_4_2	M96	HSCs	0.682983	0.409847	0.682208	0.692041
CAAGCTAGTTCGAACT_4_2	M96	HSCs	0.657287	0.442932	0.511445	0.606357
CAATACGGTAAGTTGA_4_2	M96	HSCs	0.668215	0.304865	0.543059	0.650172
CAATCGATCCGTGCGA_4_2	M96	HSCs	0.685325	0.308117	0.621049	0.636312
CAATGACGTCGACTTA_4_2	M96	HSCs	0.547844	0.359284	0.485081	0.454473
CACACAACAGGAATAT_4_2	M96	HSCs	0.715287	0.346829	0.666333	0.696904
CACAGGCTCAGAACCT_4_2	M96	HSCs	0.678937	0.332215	0.577789	0.624982
CACAGGCTCAGAGTGG_4_2	M96	HSCs	0.630464	0.340552	0.526752	0.639927
CACCAAATCGAATCCA_4_2	M96	HSCs	0.673964	0.274825	0.533322	0.671634
CACGGGTAGGAACGAA_4_2	M96	HSCs	0.733689	0.298779	0.74612	0.716728
CACGTGGCACACGGAA_4_2	M96	HSCs	0.430851	0.462533	0.440622	0.436104
CACGTGGCAGTGTGCC_4_2	M96	HSCs	0.663671	0.363867	0.553634	0.627368
CACGTTCAGAACGTGC_4_2	M96	HSCs	0.777272	0.386614	0.799565	0.762493
CACGTTCGTGTCTCCT_4_2	M96	HSCs	0.412647	0.298721	0.518696	0.368527
CACTGAAAGGTGATCG_4_2	M96	HSCs	0.644214	0.303883	0.554192	0.605765
CACTGTCCAGGAACCA_4_2	M96	HSCs	0.76716	0.267642	0.827484	0.797158
CAGCACGCAAAGGATT_4_2	M96	HSCs	0.558806	0.356468	0.501283	0.585517
CAGCACGCACAATGCT_4_2	M96	HSCs	0.534873	0.3078	0.641771	0.521315
CAGCACGCACGACCTG_4_2	M96	HSCs	0.765946	0.377514	0.74633	0.73094
CAGCACGGTACAGGTG_4_2	M96	HSCs	0.582527	0.380822	0.464666	0.639306
CAGCAGCTCGCACTCT_4_2	M96	HSCs	0.687043	0.437914	0.564243	0.624953
CAGCGTGTCCTGATAG_4_2	M96	HSCs	0.703388	0.336587	0.551054	0.60886
CAGGCCATCATGCCAA_4_2	M96	HSCs	0.53833	0.468294	0.537764	0.571343
CAGTGCGCAAGTATAG_4_2	M96	HSCs	0.640157	0.502416	0.563407	0.587286
CAGTGCGGTTCGGCGT_4_2	M96	HSCs	0.655246	0.422402	0.600298	0.675942
CAGTTAGCACTTGGGC_4_2	M96	HSCs	0.550525	0.488585	0.392213	0.493452
CAGTTAGCATGGGAAC_4_2	M96	HSCs	0.660213	0.447427	0.558241	0.678386
CAGTTAGTCGCCGTGA_4_2	M96	HSCs	0.626311	0.421083	0.480875	0.554528
CAGTTCCAGCCTGAGA_4_2	M96	HSCs	0.445419	0.271036	0.395482	0.445696
CAGTTCCCAATCTCTT_4_2	M96	HSCs	0.627421	0.430137	0.594513	0.595299
CATAAGCTCATGGATC_4_2	M96	HSCs	0.475019	0.511656	0.43386	0.499903
CATAAGCTCCGGACGT_4_2	M96	HSCs	0.403868	0.680507	0.235395	0.383189
CATACAGAGAGTTCGG_4_2	M96	HSCs	0.720278	0.437718	0.742246	0.660276
CATACAGTCACCGCTT_4_2	M96	HSCs	0.495539	0.296954	0.451913	0.509972
CATACCCAGTTCTCTT_4_2	M96	HSCs	0.753047	0.284943	0.58748	0.74053
CATAGACTCCATCTAT_4_2	M96	HSCs	0.502371	0.510151	0.557663	0.488298
CATCAAGCACTGGCGT_4_2	M96	HSCs	0.437861	0.478254	0.314469	0.458207
CATCAAGGTGATAGAT_4_2	M96	HSCs	0.747013	0.355601	0.616265	0.730898
CATCCCAAGAATAACC_4_2	M96	HSCs	0.81282	0.370272	0.664551	0.81059
CATCCCACAGAGGGTT_4_2	M96	HSCs	0.589653	0.509484	0.582963	0.546526
CATCGCTTCTTGGCTC_4_2	M96	HSCs	0.850064	0.291116	0.752973	0.812949
CATCGGGCAAGCTGTT_4_2	M96	HSCs	0.389345	0.672568	0.228945	0.424498
CATCGGGGTACAATAG_4_2	M96	HSCs	0.591255	0.387928	0.480109	0.556254
CATCGGGGTTCGATTG_4_2	M96	HSCs	0.568795	0.428628	0.434622	0.579601
CATGAGTAGTACCATC_4_2	M96	HSCs	0.526709	0.462327	0.383754	0.530841
CATGCAAGTGTTCCTC_4_2	M96	HSCs	0.607708	0.479224	0.531001	0.575148
CATGCAAGTTGTGTTG_4_2	M96	HSCs	0.514641	0.652936	0.452036	0.482052
CATGCGGTCAGACCTA_4_2	M96	HSCs	0.754562	0.34449	0.57743	0.744835
CATGCTCAGCTTCTAG_4_2	M96	HSCs	0.490739	0.565365	0.335726	0.446091
CATGGATAGAAACACT_4_2	M96	HSCs	0.527604	0.466563	0.476793	0.475797
CATGGATCATCAGTGT_4_2	M96	HSCs	0.496972	0.672976	0.477716	0.442938
CATGGTACACTTACAG_4_2	M96	HSCs	0.572044	0.370657	0.519686	0.577874
CATTCCGAGAGATCGC_4_2	M96	HSCs	0.575857	0.431464	0.484075	0.625751
CATTCCGGTGGGACAT_4_2	M96	HSCs	0.657325	0.335399	0.625526	0.648038
CATTCTATCGTGTTCC_4_2	M96	HSCs	0.60049	0.440793	0.504199	0.608489
CATTGTTTCAAACGAA_4_2	M96	HSCs	0.505509	0.395067	0.565881	0.550984
CATTTCACAGGTGTTT_4_2	M96	HSCs	0.54584	0.174542	0.683834	0.647836
CCAAGCGGTCGTCGGT_4_2	M96	HSCs	0.467182	0.671186	0.507859	0.458179
CCAAGCGGTTCTCCCA_4_2	M96	HSCs	0.59431	0.380867	0.524151	0.581767
CCAATGAAGAATTCAG_4_2	M96	HSCs	0.566847	0.251253	0.635561	0.61293
CCAATGAAGATGCTTC_4_2	M96	HSCs	0.762194	0.238007	0.718905	0.706797
CCACACTAGGTTATAG_4_2	M96	HSCs	0.845266	0.302718	0.707134	0.842815
CCACGAGGTTAGGCCC_4_2	M96	HSCs	0.413762	0.7729	0.358847	0.367504
CCACGTTCAACATACC_4_2	M96	HSCs	0.648924	0.41537	0.570366	0.703845
CCCAACTAGACTCATC_4_2	M96	HSCs	0.592656	0.390492	0.492649	0.570951
CCCAACTTCAGGAACG_4_2	M96	HSCs	0.671416	0.421906	0.508988	0.672307
CCCATTGCATTGAGGG_4_2	M96	HSCs	0.726177	0.333668	0.649577	0.722468
CCCGAAGAGGCCCGTT_4_2	M96	HSCs	0.592058	0.0743614	0.658626	0.658801
CCCGGAATCGTTGCCT_4_2	M96	HSCs	0.692995	0.304106	0.591006	0.637155
CCCTAACCAAAGGCTG_4_2	M96	HSCs	0.304894	0.513943	0.269248	0.316896
CCCTCAACAACGGGTA_4_2	M96	HSCs	0.645471	0.297261	0.510961	0.635823
CCCTCAAGTATACAGA_4_2	M96	HSCs	0.715649	0.354489	0.726239	0.711875
CCCTCTCCAGGCTCTG_4_2	M96	HSCs	0.79447	0.32448	0.829136	0.722285
CCCTTAGAGTCACGCC_4_2	M96	HSCs	0.672126	0.392373	0.59711	0.655008
CCGCAAGGTTGAGTCT_4_2	M96	HSCs	0.556348	0.387648	0.539667	0.609085
CCGCAAGTCTTGAACG_4_2	M96	HSCs	0.724509	0.349405	0.583547	0.688366
CCGGACAAGCTACTAC_4_2	M96	HSCs	0.823095	0.25594	0.774786	0.850607
CCGGGTAAGTTCCAGT_4_2	M96	HSCs	0.719731	0.421959	0.607888	0.677623
CCGGGTATCCGAAATC_4_2	M96	HSCs	0.588358	0.445694	0.510521	0.605548
CCGGTAGTCGGAGCAA_4_2	M96	HSCs	0.714087	0.424612	0.679973	0.714216
CCGGTAGTCGGTCACG_4_2	M96	HSCs	0.463993	0.520939	0.380002	0.476399
CCGGTAGTCTTACTGT_4_2	M96	HSCs	0.586787	0.59471	0.543296	0.513681
CCGGTGAGTCGCATGC_4_2	M96	HSCs	0.58508	0.453795	0.501359	0.614239
CCGTAGGCAAATACGA_4_2	M96	HSCs	0.643131	0.482461	0.533554	0.621102
CCTAAGAGTGACGTCC_4_2	M96	HSCs	0.775385	0.391338	0.593909	0.685656
CCTACGTGTTGTCAGT_4_2	M96	HSCs	0.394528	0	0.397016	0.406701
CCTCAACCAGTCAGAG_4_2	M96	HSCs	0.504183	0.490455	0.342727	0.467435
CCTCACACACTTGTCC_4_2	M96	HSCs	0.438835	0.553425	0.423318	0.483411
CCTCTAGCACAGAGAC_4_2	M96	HSCs	0.610034	0.324198	0.70255	0.633301
CCTCTCCTCCCTCGAT_4_2	M96	HSCs	0.793901	0.324645	0.598844	0.777961
CCTCTCCTCCGCCTAT_4_2	M96	HSCs	0.50051	0.577304	0.458608	0.5066
CCTTCAGAGGATTTGA_4_2	M96	HSCs	0.653722	0.318966	0.564646	0.673416
CCTTCAGTCCTTACCG_4_2	M96	HSCs	0.84544	0.32147	0.698865	0.763386
CCTTTGGAGGTTGGTG_4_2	M96	HSCs	0.809924	0.164409	0.741142	0.81444
CCTTTGGCAGTAACAA_4_2	M96	HSCs	0.684825	0.4	0.587179	0.609505
CCTTTGGCATAGCTGT_4_2	M96	HSCs	0.731172	0.175385	0.721902	0.688607
CCTTTGGGTACAGTCT_4_2	M96	HSCs	0.591576	0.38986	0.560408	0.617643
CGAAGTTAGAGCTGAC_4_2	M96	HSCs	0.798843	0.134087	0.759075	0.671128
CGAAGTTAGGGTATAT_4_2	M96	HSCs	0.545665	0.39156	0.478113	0.584011
CGAAGTTCAAGACAAT_4_2	M96	HSCs	0.540899	0.4374	0.396425	0.537224
CGACAGCCAGTAGAGC_4_2	M96	HSCs	0.686108	0.513083	0.53426	0.60188
CGAGAAGCAAACTCTG_4_2	M96	HSCs	0.320178	0.478516	0.333087	0.37523
CGAGAAGGTCAACGCC_4_2	M96	HSCs	0.547494	0.566381	0.469131	0.463179
CGAGGCTTCCACACAA_4_2	M96	HSCs	0.695122	0.31327	0.613559	0.65072
CGAGGCTTCCATCGTC_4_2	M96	HSCs	0.670783	0.306457	0.588581	0.66014
CGAGTGCGTTGCCATA_4_2	M96	HSCs	0.502216	0.586859	0.509866	0.464263
CGAGTTACAACCTATG_4_2	M96	HSCs	0.530723	0.327275	0.507167	0.521409
CGAGTTAGTCTGTAAC_4_2	M96	HSCs	0.684581	0.31855	0.623583	0.693264
CGATCGGGTCCCTAAA_4_2	M96	HSCs	0.699543	0.571761	0.560105	0.644283
CGATGCGTCTGAGTCA_4_2	M96	HSCs	0.529842	0.522299	0.412363	0.517551
CGCAGGTAGTAACAGT_4_2	M96	HSCs	0.735213	0.370786	0.61515	0.697832
CGCAGGTAGTTGAAAC_4_2	M96	HSCs	0.77433	0.423699	0.700449	0.709781
CGCATGGAGTTACTCG_4_2	M96	HSCs	0.619051	0.465115	0.649177	0.600231
CGCATGGTCTAACGCA_4_2	M96	HSCs	0.783357	0.278687	0.740457	0.782983
CGCCAGACAGGACTAG_4_2	M96	HSCs	0.50239	0.374187	0.369075	0.520507
CGCCAGAGTATAGCTC_4_2	M96	HSCs	0.515981	0.0920249	0.569662	0.544271
CGCCATTAGTTCTACG_4_2	M96	HSCs	0.735695	0.399987	0.57524	0.70759
CGCGTGACAAGGAGTC_4_2	M96	HSCs	0.426843	0.438546	0.417116	0.481818
CGCGTGACAATTGCTG_4_2	M96	HSCs	0.496573	0.726565	0.40348	0.457398
CGGAACCGTGGACAGT_4_2	M96	HSCs	0.578686	0.437542	0.517556	0.532286
CGGAATTAGTCGAAAT_4_2	M96	HSCs	0.712048	0.34564	0.686908	0.770964
CGGAATTTCAAGAGGC_4_2	M96	HSCs	0.765919	0.353439	0.703694	0.755798
CGGAATTTCAAGCGTT_4_2	M96	HSCs	0.456342	0.556784	0.361188	0.436392
CGGACACCACTAACCA_4_2	M96	HSCs	0.740775	0.468372	0.703362	0.671871
CGGACACTCAGCCCAG_4_2	M96	HSCs	0.570945	0.373332	0.492347	0.536114
CGGCAGTTCGCTGTTC_4_2	M96	HSCs	0.552588	0.277591	0.514697	0.505908
CGGCAGTTCTCCCATG_4_2	M96	HSCs	0.525321	0.438504	0.430146	0.567706
CGGGACTAGTCCTGCG_4_2	M96	HSCs	0.833843	0.290007	0.811518	0.768409
CGGGACTCAGAGGACT_4_2	M96	HSCs	0.555025	0.391751	0.407263	0.477821
CGGGCATTCTAGCATG_4_2	M96	HSCs	0.750221	0.4776	0.66184	0.716824
CGGGTCAAGGTAGTAT_4_2	M96	HSCs	0.528413	0.284486	0.444738	0.568172
CGGGTCATCACTCACC_4_2	M96	HSCs	0.547232	0.363824	0.351115	0.530686
CGGGTGTAGAGTCAAT_4_2	M96	HSCs	0.78569	0.264691	0.751176	0.748763
CGGTCAGGTTCGTACA_4_2	M96	HSCs	0.693769	0.226255	0.688025	0.733337
CGTAAGTCATCTCAAG_4_2	M96	HSCs	0.653465	0.33933	0.67004	0.625397
CGTCCATCAGTCGAGA_4_2	M96	HSCs	0.599891	0.456988	0.565773	0.586326
CGTGAATAGGCTGTAG_4_2	M96	HSCs	0.635616	0.411582	0.714049	0.584025
CGTGATAAGTAACGTA_4_2	M96	HSCs	0.550455	0.453077	0.613813	0.563616
CGTTAGATCCACTTCG_4_2	M96	HSCs	0.457861	0.161023	0.440369	0.479135
CGTTCTGAGCCGTCGT_4_2	M96	HSCs	0.862955	0.246735	0.761813	0.839643
CTAACCCGTAAGTCAA_4_2	M96	HSCs	0.475377	0.219271	0.499157	0.404525
CTAACTTGTATTTCGG_4_2	M96	HSCs	0.570829	0.496014	0.553119	0.51568
CTAAGTGGTCCGATCG_4_2	M96	HSCs	0.659519	0.397642	0.601403	0.615649
CTACAGATCGTTGTGA_4_2	M96	HSCs	0.363901	0.632256	0.427494	0.427191
CTACCCATCCGCCTAT_4_2	M96	HSCs	0.664141	0.404473	0.488924	0.653473
CTACCTGTCACTTATC_4_2	M96	HSCs	0.528118	0.537486	0.49907	0.536724
CTACGGGGTAGTCGGA_4_2	M96	HSCs	0.431453	0.511626	0.366127	0.461194
CTAGGTAAGAGCCTGA_4_2	M96	HSCs	0.657755	0.313169	0.577662	0.625237
CTAGGTAGTTCGGTTA_4_2	M96	HSCs	0.66274	0.326059	0.605023	0.636895
CTATAGGGTATTGGCT_4_2	M96	HSCs	0.70319	0.243378	0.672081	0.660994
CTATCTAAGTTACGTC_4_2	M96	HSCs	0.570622	0.454308	0.469862	0.571013
CTATCTATCCCTATTA_4_2	M96	HSCs	0.598559	0.326913	0.773662	0.619117
CTCAACCGTTACGATC_4_2	M96	HSCs	0.704366	0.161155	0.543512	0.508807
CTCACTGCAGTTTCAG_4_2	M96	HSCs	0.360638	0.554193	0.325407	0.407329
CTCAGAACACACGGAA_4_2	M96	HSCs	0.635244	0.400682	0.596205	0.682401
CTCAGGGGTTCCGCAG_4_2	M96	HSCs	0.708624	0.294368	0.593732	0.665545
CTCAGGGTCGGATAAA_4_2	M96	HSCs	0.563377	0.630912	0.551138	0.51159
CTCAGTCTCCTACAAG_4_2	M96	HSCs	0.708622	0.450357	0.607025	0.719442
CTCATCGGTGGTCCCA_4_2	M96	HSCs	0.576596	0.453713	0.628174	0.547545
CTCATTATCTACTCAT_4_2	M96	HSCs	0.52821	0.423198	0.514488	0.554105
CTCCAACCACTCATAG_4_2	M96	HSCs	0.848627	0.266832	0.77872	0.83524
CTCCAACCATACCATG_4_2	M96	HSCs	0.567133	0.541161	0.400823	0.460778
CTCCACAAGATAACGT_4_2	M96	HSCs	0.482428	0.371656	0.382415	0.434191
CTCCCTCGTCCAATCA_4_2	M96	HSCs	0.734348	0.329419	0.679801	0.660255
CTCCTCCCAGTCGTTA_4_2	M96	HSCs	0.431191	0.673004	0.392822	0.464251
CTCCTCCCATCATTGG_4_2	M96	HSCs	0.828932	0.244784	0.802558	0.790144
CTCCTCCGTCCCACGA_4_2	M96	HSCs	0.486678	0.35995	0.416274	0.457739
CTCCTTTGTGGTATGG_4_2	M96	HSCs	0.423125	0.391037	0.323862	0.417722
CTCCTTTTCTCGCGTT_4_2	M96	HSCs	0.733514	0.342105	0.570753	0.678505
CTCGAGGCAAGAGCTG_4_2	M96	HSCs	0.738369	0.367343	0.782513	0.701958
CTCTCGAGTAACATCC_4_2	M96	HSCs	0.526444	0.558921	0.425685	0.496488
CTGAGCGAGAGGCGGA_4_2	M96	HSCs	0.608278	0.426393	0.526226	0.605801
CTGAGCGAGCTAGATA_4_2	M96	HSCs	0.572237	0.410293	0.433814	0.548363
CTGATCCCAAGGATGC_4_2	M96	HSCs	0.489924	0.470696	0.473422	0.461123
CTGATCCGTCTGTAGT_4_2	M96	HSCs	0.688652	0.367841	0.548997	0.671307
CTGCAGGGTGTCTTCC_4_2	M96	HSCs	0.78123	0.331394	0.667678	0.758694
CTGCGAGCACCTTCCA_4_2	M96	HSCs	0.619226	0.49005	0.58798	0.677657
CTGCTCAGTGTTCCTC_4_2	M96	HSCs	0.519876	0.464642	0.502102	0.50633
CTGGACGAGTCTCCTC_4_2	M96	HSCs	0.512119	0.473352	0.539673	0.479886
CTGGCAGAGACCAACG_4_2	M96	HSCs	0.477719	0.559099	0.463562	0.48366
CTGGTCTAGCAATTCC_4_2	M96	HSCs	0.64773	0.431306	0.593293	0.629316
CTGTACCTCCGCCTAT_4_2	M96	HSCs	0.407237	0.247851	0.410661	0.428823
CTGTAGACAAACCACT_4_2	M96	HSCs	0.688191	0.307949	0.679019	0.641617
CTGTCGTTCAAGCCAT_4_2	M96	HSCs	0.807236	0.321226	0.657204	0.818708
CTGTGAAAGAGGGTAA_4_2	M96	HSCs	0.543267	0.52953	0.45147	0.539006
CTGTGAAAGATTACCC_4_2	M96	HSCs	0.590955	0.612966	0.532629	0.630885
CTGTGAAAGGTAACTA_4_2	M96	HSCs	0.660914	0.398616	0.602573	0.621772
CTTTCAAAGGTGAGAA_4_2	M96	HSCs	0.711971	0.341397	0.62142	0.666993
CTTTCAATCGGCCTTT_4_2	M96	HSCs	0.744762	0.325156	0.798073	0.691935
CTTTCGGCACCTCTGT_4_2	M96	HSCs	0.732879	0.303125	0.578457	0.664266
GAAACCTCACTACTTT_4_2	M96	HSCs	0.597541	0.542265	0.605435	0.527196
GAAACCTCATAGAGGC_4_2	M96	HSCs	0.616831	0.491683	0.587026	0.624142
GAACTGTTCATCCTAT_4_2	M96	HSCs	0.652971	0.259319	0.697163	0.557687
GAAGAATGTGACCGAA_4_2	M96	HSCs	0.456604	0.55804	0.461718	0.493462
GAAGCGAAGTCGTTAC_4_2	M96	HSCs	0.568382	0.443206	0.525394	0.587992
GAAGGACGTTTGAAAG_4_2	M96	HSCs	0.711306	0.406711	0.624557	0.660296
GAAGGGTGTCACTCAA_4_2	M96	HSCs	0.466953	0.609504	0.39954	0.434029
GAAGTAAAGGGTACGT_4_2	M96	HSCs	0.470499	0.600933	0.397509	0.427734
GAAGTAATCTAGTCAG_4_2	M96	HSCs	0.720889	0.323946	0.773789	0.698269
GAATAGAAGGAGGGTG_4_2	M96	HSCs	0.572686	0.337736	0.569955	0.648424
GAATCACCAAGGTACG_4_2	M96	HSCs	0.48848	0.434826	0.450578	0.565889
GAATCACGTATGCTTG_4_2	M96	HSCs	0.585308	0.671922	0.495136	0.567367
GAATCACTCTGCTTTA_4_2	M96	HSCs	0.513615	0.376869	0.398768	0.533576
GAATCGTCAAACACGG_4_2	M96	HSCs	0.614703	0.484143	0.492645	0.576705
GAATCGTGTTCGGTTA_4_2	M96	HSCs	0.619925	0.332995	0.628649	0.649811
GACACGCGTGTGGTCC_4_2	M96	HSCs	0.478555	0.696353	0.403756	0.442879
GACACGCTCCTGTAAG_4_2	M96	HSCs	0.636594	0.42022	0.633525	0.639255
GACACGCTCGGTTGTA_4_2	M96	HSCs	0.829459	0.244868	0.805589	0.823827
GACATCACAACCACAT_4_2	M96	HSCs	0.760574	0.370705	0.750475	0.731758
GACATCAGTTGGGTAG_4_2	M96	HSCs	0.422696	0.120753	0.475288	0.343553
GACCAATAGTCGAGGT_4_2	M96	HSCs	0.714895	0.286049	0.67862	0.708909
GACCAATCATGACGTT_4_2	M96	HSCs	0.750747	0.397088	0.721489	0.736771
GACCAATGTCGACGCT_4_2	M96	HSCs	0.531362	0.316577	0.524573	0.50842
GACCCTTGTGCTCTCT_4_2	M96	HSCs	0.536523	0.278923	0.674097	0.473859
GACCCTTGTTCAAAGA_4_2	M96	HSCs	0.510128	0.47994	0.457864	0.534994
GACCGTGGTTGGGCCT_4_2	M96	HSCs	0.744895	0.326658	0.644075	0.743261
GACCGTGTCATCGCCT_4_2	M96	HSCs	0.574372	0.446529	0.411505	0.558998
GACCTTCGTTCCGTTC_4_2	M96	HSCs	0.669757	0.503853	0.585916	0.644215
GACCTTCTCAGGACAG_4_2	M96	HSCs	0.464946	0.3239	0.561677	0.393453
GACCTTCTCTCCAAGA_4_2	M96	HSCs	0.796024	0.314168	0.603883	0.772899
GACGCTGGTGTGTCCG_4_2	M96	HSCs	0.691604	0.320476	0.556139	0.670794
GACGTTATCCGACATA_4_2	M96	HSCs	0.544966	0.563608	0.447842	0.538322
GACTATGTCATAGACC_4_2	M96	HSCs	0.511426	0.679953	0.436668	0.434925
GACTCTCAGGTACATA_4_2	M96	HSCs	0.442887	0.45346	0.366946	0.482034
GACTGATCATCGCTAA_4_2	M96	HSCs	0.500467	0.604502	0.447204	0.502283
GAGAAATGTCCACATA_4_2	M96	HSCs	0.79784	0.342196	0.657531	0.79205
GAGCCTGAGCCATGCC_4_2	M96	HSCs	0.642905	0.269547	0.593559	0.675241
GAGCCTGGTAACAGTA_4_2	M96	HSCs	0.62522	0.520972	0.589634	0.570693
GAGCCTGGTCACTAGT_4_2	M96	HSCs	0.466893	0.265431	0.432108	0.416465
GAGCTGCTCTAGAACC_4_2	M96	HSCs	0.342702	0.0815416	0.387196	0.351988
GAGGCAAGTACTCCCT_4_2	M96	HSCs	0.737086	0.392037	0.680009	0.749725
GAGGCCTAGAGAACCC_4_2	M96	HSCs	0.615573	0.397057	0.590208	0.589475
GAGTGAGCAGTCTGGC_4_2	M96	HSCs	0.64207	0.41006	0.434854	0.603397
GAGTGTTGTACCAATC_4_2	M96	HSCs	0.487885	0.33421	0.409051	0.50996
GAGTTACGTGGACCTC_4_2	M96	HSCs	0.479598	0.665724	0.49229	0.476979
GATAGAAGTCTTGAGT_4_2	M96	HSCs	0.685825	0.416326	0.685292	0.758891
GATAGAATCTGTTCAT_4_2	M96	HSCs	0.539106	0.606788	0.51508	0.542198
GATAGCTGTCGCTGCA_4_2	M96	HSCs	0.514792	0.560326	0.460021	0.533408
GATAGCTTCCCGTGAG_4_2	M96	HSCs	0.633647	0.43704	0.6417	0.614191
GATCACACAGAGTAAT_4_2	M96	HSCs	0.646911	0.375176	0.579884	0.701227
GATCAGTTCATGGGAG_4_2	M96	HSCs	0.546014	0.485267	0.577404	0.506929
GATCGTATCGTTCTAT_4_2	M96	HSCs	0.502396	0.536471	0.535684	0.537545
GATGAGGCAGCGACCT_4_2	M96	HSCs	0.546631	0.542795	0.367647	0.504587
GATGATCCAGCTCGGT_4_2	M96	HSCs	0.793022	0.315319	0.850233	0.752364
GATGATCTCGAGCCTG_4_2	M96	HSCs	0.367528	0.711924	0.340987	0.344951
GATGGAGAGCAATTCC_4_2	M96	HSCs	0.602974	0.393785	0.358652	0.613698
GATGGAGTCGCAATTG_4_2	M96	HSCs	0.75608	0.316038	0.583808	0.762969
GATGTTGCATTACGGT_4_2	M96	HSCs	0.806252	0.542574	0.670982	0.770673
GATTCGACACAAGGTG_4_2	M96	HSCs	0.554349	0.471761	0.48793	0.596893
GATTCTTCAGCGGTCT_4_2	M96	HSCs	0.712061	0.413206	0.710989	0.710074
GATTGGTAGGGTACGT_4_2	M96	HSCs	0.490037	0.436304	0.457663	0.538884
GATTGGTGTATGGTAA_4_2	M96	HSCs	0.74633	0.347072	0.689144	0.709522
GATTTCTAGCGTATGG_4_2	M96	HSCs	0.642254	0.404667	0.707852	0.639446
GATTTCTAGTTGGCGA_4_2	M96	HSCs	0.709318	0.320283	0.625535	0.69796
GATTTCTTCAGGTGTT_4_2	M96	HSCs	0.725118	0.357672	0.570496	0.719298
GCAACATCAGTTCTAG_4_2	M96	HSCs	0.579455	0.437608	0.518565	0.552588
GCACATAGTGTGTTTG_4_2	M96	HSCs	0.63904	0.325297	0.604454	0.642595
GCACATATCGCTTAAG_4_2	M96	HSCs	0.59525	0.588749	0.519653	0.546985
GCACGGTCATAAGCGG_4_2	M96	HSCs	0.470083	0.589198	0.463031	0.442709
GCACGTGCAACGACAG_4_2	M96	HSCs	0.519207	0.691208	0.426215	0.486411
GCACGTGCACAACGAG_4_2	M96	HSCs	0.553787	0.415712	0.601603	0.568635
GCACGTGTCCACTTTA_4_2	M96	HSCs	0.486685	0.561767	0.394331	0.426587
GCACTAAAGCCTATTG_4_2	M96	HSCs	0.725113	0.353838	0.576229	0.702241
GCACTAACAAATCAGA_4_2	M96	HSCs	0.797666	0.257281	0.731127	0.750358
GCACTAATCCGAAGGA_4_2	M96	HSCs	0.500086	0.52195	0.528251	0.473663
GCAGTTAGTGTGTCCG_4_2	M96	HSCs	0.610942	0.478487	0.602449	0.608776
GCATCTCAGCATTTGC_4_2	M96	HSCs	0.664473	0.412403	0.564341	0.681049
GCATCTCTCGTAGCTA_4_2	M96	HSCs	0.693224	0.486154	0.63945	0.626912
GCATGATAGGCAATGC_4_2	M96	HSCs	0.534506	0.469261	0.382872	0.547533
GCATTAGCAGAACGCA_4_2	M96	HSCs	0.660455	0.405442	0.509217	0.644903
GCCAGCAAGACCTCCG_4_2	M96	HSCs	0.8385	0.276071	0.740974	0.761901
GCCAGCACAAGAAATC_4_2	M96	HSCs	0.492389	0.472711	0.469071	0.433169
GCCAGCAGTTTGAAAG_4_2	M96	HSCs	0.804263	0.286055	0.68521	0.88415
GCCAGTGAGATGTTAG_4_2	M96	HSCs	0.591916	0.458362	0.486872	0.554658
GCCAGTGCATATAGCC_4_2	M96	HSCs	0.681684	0.350861	0.665347	0.684006
GCCAGTGGTAACCCGC_4_2	M96	HSCs	0.675939	0.366556	0.607784	0.658514
GCCATTCCACGGGCTT_4_2	M96	HSCs	0.682983	0.423267	0.673509	0.687084
GCCCGAAGTGCAATAA_4_2	M96	HSCs	0.667796	0.502079	0.513493	0.607455
GCCCGAAGTTACAGCT_4_2	M96	HSCs	0.675116	0.282297	0.557283	0.671089
GCGATCGCAACTAGAA_4_2	M96	HSCs	0.636608	0.286208	0.531755	0.678896
GCGATCGTCGATACTG_4_2	M96	HSCs	0.400985	0.648509	0.301778	0.392628
GCGATCGTCGCAAGAG_4_2	M96	HSCs	0.741852	0.27378	0.692499	0.720094
GCGGAAACAATAACGA_4_2	M96	HSCs	0.729323	0.427361	0.551206	0.646814
GCGGAAAGTGACCTGC_4_2	M96	HSCs	0.494006	0.525794	0.51864	0.405842
GCGGATCCACTAGGTT_4_2	M96	HSCs	0.679727	0.440756	0.664414	0.65864
GCGGATCTCCATCCGT_4_2	M96	HSCs	0.469155	0.557246	0.452225	0.417503
GCGTTTCTCATTTGGG_4_2	M96	HSCs	0.699851	0.34258	0.573452	0.705416
GCTCAAAGTTTACTGG_4_2	M96	HSCs	0.764031	0.279544	0.71251	0.721721
GCTGCAGAGGTAGTAT_4_2	M96	HSCs	0.793281	0.314346	0.711737	0.77202
GCTTTCGCAAACTAAG_4_2	M96	HSCs	0.645336	0.467471	0.611921	0.611846
GCTTTCGTCACGTAGT_4_2	M96	HSCs	0.485956	0.630924	0.473364	0.464634
GGAACCCAGCAGGCAT_4_2	M96	HSCs	0.670071	0.370926	0.663347	0.661903
GGAGCAACAGCCTATA_4_2	M96	HSCs	0.742988	0.379864	0.770446	0.695794
GGAGGTAGTACAAAGT_4_2	M96	HSCs	0.436761	0.660911	0.418523	0.4172
GGAGGTATCTCGACCT_4_2	M96	HSCs	0.454579	0.573692	0.372119	0.442801
GGATCTATCCATTGCC_4_2	M96	HSCs	0.893102	0.294362	0.722263	0.85163
GGATCTATCGTTAGAC_4_2	M96	HSCs	0.520587	0.223971	0.719672	0.455512
GGCACGTTCCTGGGAC_4_2	M96	HSCs	0.720443	0.381787	0.529523	0.661127
GGCTTTCAGTCCCGGT_4_2	M96	HSCs	0.620708	0.405451	0.58091	0.599922
GGCTTTCCATATGAAG_4_2	M96	HSCs	0.486873	0.557937	0.571132	0.467261
GGGACAAAGACGGTTG_4_2	M96	HSCs	0.635089	0.426205	0.593932	0.675972
GGGACCTTCATTGGTG_4_2	M96	HSCs	0.663649	0.353436	0.615043	0.607168
GGGACTCGTGATTGGG_4_2	M96	HSCs	0.632627	0.356426	0.607714	0.641561
GGGACTCTCAGTCATG_4_2	M96	HSCs	0.664422	0.267858	0.576453	0.717202
GGGAGATAGACTCATC_4_2	M96	HSCs	0.465548	0.444455	0.571044	0.459893
GGGAGATGTAGTCGTT_4_2	M96	HSCs	0.624109	0.321095	0.611783	0.524542
GGGAGATGTTCTATCT_4_2	M96	HSCs	0.657461	0.418152	0.458599	0.654885
GGGAGTACATCTATCT_4_2	M96	HSCs	0.557973	0.55775	0.515239	0.56879
GGGAGTATCAGACAAA_4_2	M96	HSCs	0.711092	0.419157	0.58261	0.660035
GGGAGTATCCTATTGT_4_2	M96	HSCs	0.268862	0.601514	0.250888	0.139277
GGGATCCCAGCACGAA_4_2	M96	HSCs	0.321298	0.26201	0.40616	0.300655
GGGCTCACAGCAGTGA_4_2	M96	HSCs	0.628335	0.402799	0.563012	0.6166
GGGCTCACATTCTCCG_4_2	M96	HSCs	0.423029	0.312406	0.612472	0.47001
GGGCTCATCTCTGCTG_4_2	M96	HSCs	0.829639	0.323212	0.853695	0.777281
GGGTATTGTTTCTATC_4_2	M96	HSCs	0.626621	0.435597	0.558176	0.550004
GGGTCTGCAGACGGAT_4_2	M96	HSCs	0.635252	0.326103	0.576386	0.615057
GGTAACTGTGTGGTCC_4_2	M96	HSCs	0.634647	0.298567	0.601136	0.722287
GGTAATCTCGTGCACG_4_2	M96	HSCs	0.517058	0.597445	0.440559	0.479679
GGTAGAGGTCCAGTTA_4_2	M96	HSCs	0.691542	0.367255	0.632434	0.642086
GGTCACGCATGGCCAC_4_2	M96	HSCs	0.56432	0.736029	0.490361	0.540803
GGTCTGGCAAGACCGA_4_2	M96	HSCs	0.472554	0.19464	0.537035	0.480793
GGTGAAGGTATCATGC_4_2	M96	HSCs	0.487172	0.712344	0.365496	0.463495
GGTGATTTCCCTCTTT_4_2	M96	HSCs	0.682809	0.334433	0.651972	0.690477
GGTGTCGAGAAACCAT_4_2	M96	HSCs	0.664439	0.4837	0.572356	0.648186
GGTGTCGCAGTTGTCA_4_2	M96	HSCs	0.798072	0.353667	0.568398	0.692052
GGTGTTAAGCTCTTCC_4_2	M96	HSCs	0.570725	0.513973	0.466177	0.538082
GGTGTTAAGTGTCATC_4_2	M96	HSCs	0.508562	0.32071	0.479004	0.541488
GGTTCTCAGCAAGTCG_4_2	M96	HSCs	0.606724	0.488374	0.515468	0.544503
GGTTCTCGTAGTGTGG_4_2	M96	HSCs	0.549513	0.411719	0.540453	0.520631
GTAACACAGCTCGGCT_4_2	M96	HSCs	0.769296	0.334328	0.588108	0.689471
GTAACACAGGATACGC_4_2	M96	HSCs	0.440096	0.479576	0.521603	0.461166
GTAAGTCTCATGAAAG_4_2	M96	HSCs	0.592539	0.385086	0.431656	0.547498
GTAAGTCTCGCGAAGA_4_2	M96	HSCs	0.465362	0.60679	0.371461	0.451326
GTAATGCCATAGAGGC_4_2	M96	HSCs	0.625649	0.355603	0.594193	0.624407
GTACAACAGCAACTTC_4_2	M96	HSCs	0.748103	0.326512	0.74524	0.737509
GTAGAGGAGCTTTCCC_4_2	M96	HSCs	0.638324	0.29248	0.747434	0.634373
GTAGAGGAGTCTTGGT_4_2	M96	HSCs	0.692453	0.394449	0.558585	0.677479
GTAGAGGGTAGGAGGG_4_2	M96	HSCs	0.687683	0.33649	0.519051	0.665208
GTAGCTACAGCAGGAT_4_2	M96	HSCs	0.763507	0.316155	0.760265	0.704497
GTAGGAGAGCTTGTGT_4_2	M96	HSCs	0.42339	0.76222	0.339876	0.386828
GTAGGAGTCACGTAGT_4_2	M96	HSCs	0.586926	0.448659	0.564981	0.559762
GTAGGTTGTTGGGTTT_4_2	M96	HSCs	0.730378	0.410628	0.69757	0.701694
GTAGGTTTCTCCTACG_4_2	M96	HSCs	0.674544	0.412197	0.523725	0.655867
GTAGTACAGCGAGTCA_4_2	M96	HSCs	0.625494	0.519899	0.566752	0.65932
GTAGTACTCGTAGCTA_4_2	M96	HSCs	0.67514	0.319338	0.629278	0.630886
GTATTGGGTGTCCCTT_4_2	M96	HSCs	0.320143	0.350171	0.319542	0.365654
GTCAAACAGCGATGGT_4_2	M96	HSCs	0.791928	0.355739	0.753861	0.778049
GTCAAACAGGCTCTAT_4_2	M96	HSCs	0.64402	0.405472	0.546354	0.632642
GTCATCCAGCAATAAC_4_2	M96	HSCs	0.514049	0.609848	0.423006	0.460531
GTCATCCTCAAGATAG_4_2	M96	HSCs	0.666793	0.407441	0.618289	0.661325
GTCATTTGTAAGATTG_4_2	M96	HSCs	0.724671	0.303526	0.491931	0.670357
GTCCACTGTACCTTCC_4_2	M96	HSCs	0.620666	0.317683	0.585089	0.56607
GTCCACTTCAGCGTCG_4_2	M96	HSCs	0.393208	0.580175	0.321166	0.384208
GTCCTCACAATGAACA_4_2	M96	HSCs	0.70893	0.463812	0.669324	0.668368
GTCGAATCACAAATGA_4_2	M96	HSCs	0.52135	0.482749	0.514327	0.527962
GTCGCGAGTATCGGTT_4_2	M96	HSCs	0.81965	0.246691	0.757667	0.805588
GTCGCGATCGAACCTA_4_2	M96	HSCs	0.737537	0.405673	0.639509	0.782229
GTCTACCCATCTCGTC_4_2	M96	HSCs	0.560207	0.423224	0.504809	0.568473
GTCTAGACACAAGCAG_4_2	M96	HSCs	0.358091	0.848126	0.328252	0.315576
GTCTAGACATTGCTTT_4_2	M96	HSCs	0.64141	0.311446	0.490947	0.643029
GTCTCACAGACGGAAA_4_2	M96	HSCs	0.521452	0.444589	0.487471	0.563154
GTCTCACAGGGTTTCT_4_2	M96	HSCs	0.762045	0.34103	0.637106	0.747022
GTCTCACGTCGAAACG_4_2	M96	HSCs	0.584914	0.420536	0.460964	0.554166
GTCTCACGTCGCATTA_4_2	M96	HSCs	0.452262	0.470183	0.402491	0.431516
GTGACGCAGGTATCTC_4_2	M96	HSCs	0.66036	0.313826	0.373979	0.623053
GTGAGCCTCGGTTCAA_4_2	M96	HSCs	0.608962	0.4913	0.548491	0.581886
GTGAGCCTCTTACGGA_4_2	M96	HSCs	0.671153	0.393568	0.67096	0.631815
GTGCACGGTAGAGCTG_4_2	M96	HSCs	0.68878	0.407847	0.670501	0.644601
GTGCAGCAGACAACTA_4_2	M96	HSCs	0.521045	0.547562	0.44801	0.498814
GTGCGTGTCGGTAGAG_4_2	M96	HSCs	0.587954	0.21684	0.68043	0.575003
GTGCTGGAGATGCCGA_4_2	M96	HSCs	0.517204	0.443459	0.260861	0.47977
GTGCTGGGTATACGGG_4_2	M96	HSCs	0.567688	0.336257	0.567398	0.543559
GTGCTGGTCCGTCAAA_4_2	M96	HSCs	0.717771	0.101483	0.542547	0.794817
GTGCTTCCAAGTTCCA_4_2	M96	HSCs	0.819443	0.239533	0.729482	0.899888
GTGGAAGGTTGAATCC_4_2	M96	HSCs	0.560497	0.389159	0.548271	0.562961
GTGGCGTGTTGCCATA_4_2	M96	HSCs	0.529519	0.446492	0.707312	0.445852
GTGGTTACACGACCTG_4_2	M96	HSCs	0.723821	0.355308	0.654197	0.686058
GTGTAACCAAAGCTCT_4_2	M96	HSCs	0.621456	0.373956	0.531547	0.645277
GTGTCCTCAGACCCGT_4_2	M96	HSCs	0.575071	0.471407	0.474416	0.539828
GTGTGGCCAGAGGTTG_4_2	M96	HSCs	0.565725	0.490755	0.493327	0.595336
GTGTTCCCAGCTACAT_4_2	M96	HSCs	0.54145	0.467545	0.415968	0.5728
GTGTTCCCAGTGTATC_4_2	M96	HSCs	0.560592	0.601604	0.534006	0.57185
GTGTTCCTCCTTTGAT_4_2	M96	HSCs	0.651396	0.421629	0.538563	0.568739
GTTAGACAGTAGCAAT_4_2	M96	HSCs	0.60796	0.42398	0.565049	0.629737
GTTAGACGTTTCGTGA_4_2	M96	HSCs	0.699558	0.192916	0.639264	0.629332
GTTAGACTCTCCACTG_4_2	M96	HSCs	0.635719	0.412534	0.499344	0.685977
GTTAGTGAGCTACTAC_4_2	M96	HSCs	0.449138	0.439505	0.461565	0.461428
GTTAGTGTCACTTCTA_4_2	M96	HSCs	0.649435	0.383612	0.508768	0.647551
GTTATGGAGAAGAGCA_4_2	M96	HSCs	0.716131	0.372168	0.582182	0.7489
GTTCCGTAGTAGTGCG_4_2	M96	HSCs	0.783474	0.372935	0.722267	0.749028
GTTCCGTGTCATCACA_4_2	M96	HSCs	0.61569	0.430732	0.431892	0.613431
GTTCTATCACGCGGTT_4_2	M96	HSCs	0.699266	0.495768	0.602428	0.725209
GTTGAACCAGAGAATT_4_2	M96	HSCs	0.654888	0.343917	0.713201	0.675411
GTTGCGGGTTACCCTC_4_2	M96	HSCs	0.612979	0.401463	0.613329	0.591009
GTTGTCCCATAATCCG_4_2	M96	HSCs	0.541161	0.458425	0.54985	0.535941
GTTGTCCTCTGTCGTC_4_2	M96	HSCs	0.479197	0.742971	0.472982	0.466399
GTTGTGAGTGCAACAG_4_2	M96	HSCs	0.41145	0.681796	0.308049	0.38403
GTTGTGATCCCACAGG_4_2	M96	HSCs	0.687956	0.466469	0.604732	0.677366
GTTTACTCATGGACAG_4_2	M96	HSCs	0.549919	0.655013	0.439601	0.496001
GTTTGGAAGCCGCTTG_4_2	M96	HSCs	0.627147	0.428136	0.423259	0.587176
GTTTGGAAGTATGAAC_4_2	M96	HSCs	0.752648	0.144094	0.82388	0.706148
GTTTGGAGTTGGCCTG_4_2	M96	HSCs	0.688967	0.478358	0.647521	0.698636
TAACACGGTCTTCATT_4_2	M96	HSCs	0.539427	0.486192	0.505848	0.505086
TAAGCGTAGTAAACTG_4_2	M96	HSCs	0.415398	0.448757	0.470684	0.380331
TAAGCGTAGTACCGGA_4_2	M96	HSCs	0.724156	0.369533	0.701159	0.670631
TAAGTCGCAGCGTAGA_4_2	M96	HSCs	0.516903	0.17379	0.611006	0.491866
TAATCTCAGGACGCAT_4_2	M96	HSCs	0.885862	0.310971	0.811357	0.830289
TAATTCCCAGTCAGAG_4_2	M96	HSCs	0.778895	0.366475	0.707043	0.761081
TAATTCCGTACATACC_4_2	M96	HSCs	0.582923	0.502005	0.431938	0.558529
TAATTCCGTCTTACAG_4_2	M96	HSCs	0.50135	0.447593	0.622916	0.587329
TACAACGTCACCCTTG_4_2	M96	HSCs	0.660838	0.332878	0.565707	0.605722
TACATTCAGAATACAC_4_2	M96	HSCs	0.552464	0.342705	0.547407	0.553229
TACATTCCATGAGAAT_4_2	M96	HSCs	0.591225	0.518207	0.618197	0.564844
TACCCACAGAGTTGTA_4_2	M96	HSCs	0.658441	0.470338	0.605993	0.631653
TACCCACCAAGTTCGT_4_2	M96	HSCs	0.63162	0.415706	0.586791	0.631823
TACCCGTCAAGTTCGT_4_2	M96	HSCs	0.604254	0.336294	0.65894	0.694471
TACCCGTCACCAGACC_4_2	M96	HSCs	0.811137	0.242196	0.617781	0.763713
TACCCGTCACGGCCAT_4_2	M96	HSCs	0.704722	0.28479	0.593616	0.683512
TACCGAAGTAGACAAT_4_2	M96	HSCs	0.607585	0.345441	0.46165	0.601186
TACCGAAGTAGCTGTT_4_2	M96	HSCs	0.670019	0.371765	0.552195	0.639758
TACCTGCCATGGATCT_4_2	M96	HSCs	0.514404	0.519832	0.508538	0.553566
TACCTGCGTGATGTAA_4_2	M96	HSCs	0.41975	0.723203	0.328176	0.402541
TACCTGCTCATCGCTC_4_2	M96	HSCs	0.675288	0.382113	0.695741	0.719075
TACGGGCTCGCATGAT_4_2	M96	HSCs	0.594845	0.429988	0.469136	0.537973
TACGGGCTCGGCTATA_4_2	M96	HSCs	0.575366	0.50091	0.451038	0.579377
TACGGTAAGAAGAACG_4_2	M96	HSCs	0.519934	0.545794	0.496827	0.473011
TACGGTACAGATTTCG_4_2	M96	HSCs	0.617223	0.340419	0.486715	0.613483
TACGTCCTCGGAAGGT_4_2	M96	HSCs	0.603	0.471815	0.467067	0.622773
TACTGCCTCATGCAGT_4_2	M96	HSCs	0.692498	0.455103	0.586841	0.691196
TACTTCAGTGGAGGTT_4_2	M96	HSCs	0.533334	0.428594	0.427024	0.454964
TAGGGTTGTCCTGGTG_4_2	M96	HSCs	0.403043	0.639831	0.341368	0.391481
TAGGTACTCGTCACCT_4_2	M96	HSCs	0.537844	0.508309	0.418016	0.485476
TAGGTTGAGAGCAGAA_4_2	M96	HSCs	0.636426	0.383755	0.591615	0.587315
TATATCCCAAATTGCC_4_2	M96	HSCs	0.658879	0.226314	0.707105	0.65718
TATATCCCAAGGTCTT_4_2	M96	HSCs	0.71932	0.378321	0.636728	0.716781
TATATCCTCAAGTCGT_4_2	M96	HSCs	0.381173	0.488145	0.430854	0.385781
TATCAGGTCATGCCCT_4_2	M96	HSCs	0.656845	0.345962	0.704809	0.644749
TATCCTACACTGCACG_4_2	M96	HSCs	0.424758	0.690006	0.385268	0.438471
TATCCTAGTCCTGGTG_4_2	M96	HSCs	0.676019	0.392353	0.636063	0.656838
TATCTTGGTGTAGCAG_4_2	M96	HSCs	0.644004	0.38031	0.607177	0.67217
TATGTTCCAGTCTCTC_4_2	M96	HSCs	0.619588	0.54408	0.41108	0.605762
TATTCCAAGTCACGCC_4_2	M96	HSCs	0.470688	0.742247	0.337246	0.432651
TATTCCACACGACTAT_4_2	M96	HSCs	0.660876	0.308738	0.709507	0.666392
TCAAGCAAGATGTTGA_4_2	M96	HSCs	0.640248	0.342478	0.606313	0.620686
TCAAGCAGTTGAAGTA_4_2	M96	HSCs	0.55462	0.364941	0.553833	0.487185
TCAATTCTCTTGGATG_4_2	M96	HSCs	0.761528	0.274056	0.71269	0.756214
TCACGGGAGACCGTTT_4_2	M96	HSCs	0.58667	0.422863	0.66448	0.644682
TCACGGGTCAACTACG_4_2	M96	HSCs	0.55269	0.615347	0.47421	0.533186
TCACGGGTCCACATAG_4_2	M96	HSCs	0.473125	0.411364	0.437266	0.493371
TCACTATGTTCGTTCC_4_2	M96	HSCs	0.474993	0.356898	0.440459	0.46246
TCACTCGCAGTCAGCC_4_2	M96	HSCs	0.500012	0.664378	0.3719	0.446552
TCAGGTATCTGAATCG_4_2	M96	HSCs	0.883777	0.255739	0.659446	0.706667
TCAGTGAAGCTAATGA_4_2	M96	HSCs	0.67328	0.337712	0.665314	0.688668
TCAGTTTTCTACCAGA_4_2	M96	HSCs	0.622653	0.548489	0.446521	0.619049
TCAGTTTTCTCTAAGG_4_2	M96	HSCs	0.749887	0.313342	0.741137	0.850355
TCATATCGTTATTCTC_4_2	M96	HSCs	0.583004	0.449213	0.647897	0.57021
TCATCCGCATGTTACG_4_2	M96	HSCs	0.715903	0.353034	0.609555	0.721368
TCATGAGCACCGTGCA_4_2	M96	HSCs	0.38465	0.574686	0.348916	0.418122
TCATTACGTTTGTTGG_4_2	M96	HSCs	0.748246	0.297105	0.667545	0.703161
TCATTCAAGACTGTTC_4_2	M96	HSCs	0.497215	0.647878	0.480125	0.475899
TCATTCAGTAAGTTGA_4_2	M96	HSCs	0.62718	0.438198	0.502506	0.554018
TCATTCAGTAGAGTTA_4_2	M96	HSCs	0.484168	0.46817	0.484712	0.528787
TCATTGTCAAATCCCA_4_2	M96	HSCs	0.594723	0.572113	0.521628	0.541939
TCATTTGGTCGTCAGC_4_2	M96	HSCs	0.610388	0.353133	0.484992	0.567438
TCATTTGTCTGTCCGT_4_2	M96	HSCs	0.555011	0.407578	0.674752	0.599926
TCCACCATCGCCTATC_4_2	M96	HSCs	0.658146	0.364623	0.611395	0.693942
TCCACGTCAAAGGCTG_4_2	M96	HSCs	0.551293	0.533213	0.42741	0.552021
TCCACGTTCATACGGT_4_2	M96	HSCs	0.600541	0.485896	0.554716	0.601217
TCCAGAAAGTATAGAC_4_2	M96	HSCs	0.710639	0.393582	0.645454	0.669377
TCCATCGCATGACACT_4_2	M96	HSCs	0.825753	0.274081	0.846722	0.810704
TCCCAGTAGTGCTAGG_4_2	M96	HSCs	0.806365	0.287321	0.665895	0.829017
TCCCAGTTCGTGTGGC_4_2	M96	HSCs	0.582173	0.366547	0.498888	0.584821
TCCCATGGTGCTTCAA_4_2	M96	HSCs	0.659315	0.372871	0.532016	0.629162
TCCGATCGTCAGACTT_4_2	M96	HSCs	0.630443	0.30493	0.595379	0.59915
TCCGGGATCCGGACGT_4_2	M96	HSCs	0.610005	0.417542	0.530364	0.665515
TCCGTGTCATTGGCAT_4_2	M96	HSCs	0.569995	0.484248	0.580927	0.543336
TCCTCCCTCATCGCTC_4_2	M96	HSCs	0.788658	0.326208	0.777487	0.733998
TCCTCGACACTTGAGT_4_2	M96	HSCs	0.69435	0.378768	0.613399	0.68365
TCCTCGAGTCATGGCC_4_2	M96	HSCs	0.582962	0.673103	0.446855	0.501852
TCCTCTTTCTGTAAGC_4_2	M96	HSCs	0.392231	0.104516	0.511549	0.373464
TCCTTCTGTTGTATGC_4_2	M96	HSCs	0.618744	0.301308	0.693398	0.559886
TCCTTTCCAGTCTCTC_4_2	M96	HSCs	0.577411	0.371868	0.531186	0.590139
TCGAAGTCAGGAATCG_4_2	M96	HSCs	0.623216	0.269806	0.588862	0.672719
TCGACGGTCCACAGCG_4_2	M96	HSCs	0.843296	0.310533	0.699772	0.841888
TCGATTTGTAACAGGC_4_2	M96	HSCs	0.825994	0.183783	0.771819	0.794827
TCGCTCAAGATTCGAA_4_2	M96	HSCs	0.424068	0.0335384	0.560549	0.463186
TCGCTCAGTCCGAAGA_4_2	M96	HSCs	0.756295	0.485362	0.612978	0.669199
TCGCTTGAGGTAACTA_4_2	M96	HSCs	0.690055	0.477918	0.62843	0.679163
TCGCTTGGTACCACGC_4_2	M96	HSCs	0.721878	0.439822	0.610553	0.678185
TCGGATACACAAGCCC_4_2	M96	HSCs	0.432269	0.0767494	0.590484	0.385626
TCGGATACACCAAATC_4_2	M96	HSCs	0.628037	0.431732	0.495569	0.627458
TCGGGACGTGACACGA_4_2	M96	HSCs	0.421609	0.375024	0.353834	0.388603
TCGGGACTCGGAAACG_4_2	M96	HSCs	0.665583	0.315503	0.523831	0.618354
TCGGGCAAGGATTTAG_4_2	M96	HSCs	0.47223	0.461762	0.355615	0.450216
TCGGTCTAGTGGTTCT_4_2	M96	HSCs	0.768647	0.340758	0.699487	0.686519
TCGTCCACAGTCGTTA_4_2	M96	HSCs	0.625749	0.329169	0.520295	0.66184
TCGTCCAGTCTGTCCT_4_2	M96	HSCs	0.435294	0.650543	0.408871	0.407317
TCGTGCTAGTTCCGTA_4_2	M96	HSCs	0.556847	0.457966	0.559595	0.511529
TCGTGGGGTTGACTAC_4_2	M96	HSCs	0.365654	0.520083	0.350762	0.410784
TCTACATTCGAGCCAC_4_2	M96	HSCs	0.701284	0.402762	0.616763	0.664353
TCTACCGTCCATCACC_4_2	M96	HSCs	0.684403	0.380949	0.549522	0.67596
TCTATCACACTTGTCC_4_2	M96	HSCs	0.694714	0.386007	0.661725	0.638114
TCTATCATCGTGGGAA_4_2	M96	HSCs	0.654797	0.454336	0.55498	0.623881
TCTCACGAGCTCTATG_4_2	M96	HSCs	0.472413	0.334598	0.495196	0.524916
TCTCTGGCAGACCAAG_4_2	M96	HSCs	0.617899	0.346235	0.605576	0.683943
TCTGCCACAACAGCTT_4_2	M96	HSCs	0.810273	0.264227	0.708089	0.786269
TCTTCCTTCCACGGGT_4_2	M96	HSCs	0.692097	0.268426	0.61807	0.688851
TCTTTGATCACACCCT_4_2	M96	HSCs	0.64539	0.370563	0.487123	0.65939
TGAACGTAGCGCTGAA_4_2	M96	HSCs	0.645313	0.400204	0.433096	0.643259
TGAATCGGTGTATCCA_4_2	M96	HSCs	0.69045	0.352357	0.608923	0.68026
TGAATCGTCTGGGATT_4_2	M96	HSCs	0.737685	0.333054	0.671501	0.699905
TGAATGCCATGAATCC_4_2	M96	HSCs	0.403597	0.271656	0.414044	0.392251
TGAATGCCATTGTACG_4_2	M96	HSCs	0.542673	0.487229	0.49168	0.530591
TGAATGCGTGCTATTG_4_2	M96	HSCs	0.426343	0.64384	0.362395	0.433537
TGACCCTCACCAGTAT_4_2	M96	HSCs	0.631962	0.491333	0.662683	0.632749
TGACCCTGTGTTGATC_4_2	M96	HSCs	0.473257	0.468107	0.426874	0.504552
TGACTCCGTAACAGGC_4_2	M96	HSCs	0.622047	0.432165	0.570728	0.625118
TGACTCCTCCACACCT_4_2	M96	HSCs	0.551418	0.434818	0.558519	0.60137
TGAGACTGTATCCCTC_4_2	M96	HSCs	0.713607	0.328058	0.57556	0.645313
TGAGACTGTCTTCATT_4_2	M96	HSCs	0.777079	0.294775	0.686027	0.721479
TGAGACTGTTAATGAG_4_2	M96	HSCs	0.649959	0.40604	0.643325	0.684068
TGAGCGCGTTGTCAGT_4_2	M96	HSCs	0.645789	0.226557	0.546472	0.622778
TGAGGAGAGTTTGAGA_4_2	M96	HSCs	0.652227	0.496338	0.56982	0.615543
TGAGGAGGTGAGGAAA_4_2	M96	HSCs	0.801713	0.300448	0.543249	0.757072
TGAGGTTCATTCATCT_4_2	M96	HSCs	0.846225	0.391308	0.782016	0.785652
TGATTTCTCTCGGTAA_4_2	M96	HSCs	0.650445	0.474108	0.685396	0.667074
TGCAGATAGCTCGGCT_4_2	M96	HSCs	0.584091	0.624055	0.47264	0.569372
TGCAGGCAGTACCCTA_4_2	M96	HSCs	0.83451	0.268651	0.637779	0.74264
TGCAGTAGTCGTATTG_4_2	M96	HSCs	0.725526	0.291632	0.623882	0.713291
TGCAGTATCTTGCGCT_4_2	M96	HSCs	0.455884	0.699267	0.412397	0.443029
TGCATCCGTGCCTTCT_4_2	M96	HSCs	0.715942	0.287272	0.751397	0.736293
TGCATCCTCACGGTCG_4_2	M96	HSCs	0.379906	0.782399	0.252414	0.340678
TGCATGACAAGCACCC_4_2	M96	HSCs	0.694816	0.291781	0.59415	0.685399
TGCCGAGGTGACACAG_4_2	M96	HSCs	0.598189	0.486753	0.560706	0.617907
TGCGACGAGACTCCGC_4_2	M96	HSCs	0.486059	0.570365	0.387426	0.517834
TGCGACGTCCAAGCCG_4_2	M96	HSCs	0.695312	0.336103	0.673346	0.678837
TGCGGCAAGTCACGCC_4_2	M96	HSCs	0.57221	0.537014	0.488151	0.510932
TGCTCGTAGTGTTGTC_4_2	M96	HSCs	0.733248	0.361395	0.580959	0.682462
TGCTCGTTCGACGAGA_4_2	M96	HSCs	0.733404	0.407245	0.638872	0.708579
TGCTTCGAGGTAAGGA_4_2	M96	HSCs	0.618525	0.399685	0.687655	0.56817
TGCTTCGCAATCGTCA_4_2	M96	HSCs	0.529038	0.595067	0.3768	0.513332
TGCTTCGTCTCGGTCT_4_2	M96	HSCs	0.742538	0.332316	0.698636	0.728346
TGCTTGCCAAATCCCA_4_2	M96	HSCs	0.688619	0.282765	0.507124	0.701195
TGCTTGCTCTGCGAGC_4_2	M96	HSCs	0.429346	0.703397	0.319968	0.413855
TGGAGGATCGGTTCAA_4_2	M96	HSCs	0.780731	0.334247	0.717368	0.67956
TGGAGGATCTCGTGGG_4_2	M96	HSCs	0.571325	0.652277	0.531628	0.559409
TGGATGTCAGCGGTCT_4_2	M96	HSCs	0.754347	0.244336	0.763582	0.792665
TGGCGTGGTCATCCCT_4_2	M96	HSCs	0.365322	0.715905	0.309375	0.342076
TGGCGTGGTGTTCGTA_4_2	M96	HSCs	0.754158	0.389862	0.65259	0.714389
TGGGAAGCAGGCACTC_4_2	M96	HSCs	0.645402	0.423744	0.518171	0.622348
TGGGAGAGTGCAACGA_4_2	M96	HSCs	0.472525	0.536477	0.395562	0.439811
TGGGCTGCATTGCCGG_4_2	M96	HSCs	0.486885	0.511089	0.399725	0.519876
TGGTACAAGACATATG_4_2	M96	HSCs	0.562966	0.454768	0.549309	0.591447
TGTCCACGTTAGGCCC_4_2	M96	HSCs	0.59487	0.441838	0.537045	0.610639
TGTCCACTCGGTCATA_4_2	M96	HSCs	0.587524	0.234423	0.471737	0.465888
TGTCCCAGTGCGAGTA_4_2	M96	HSCs	0.758753	0.349398	0.541952	0.684599
TGTCCTGTCTAGTTCT_4_2	M96	HSCs	0.705683	0.452732	0.58545	0.671877
TGTGATGCACCAGCGT_4_2	M96	HSCs	0.646528	0.322336	0.707803	0.647671
TGTGGCGAGCACCAGA_4_2	M96	HSCs	0.540887	0.437636	0.554238	0.601671
TGTGTGACATCTCATT_4_2	M96	HSCs	0.794308	0.269467	0.726066	0.756578
TGTTCATCACGTAGTT_4_2	M96	HSCs	0.534389	0.51617	0.483451	0.553237
TGTTCATGTATGGAGC_4_2	M96	HSCs	0.749358	0.31498	0.69916	0.749855
TGTTCCGAGTACCATC_4_2	M96	HSCs	0.748165	0.361501	0.658399	0.69272
TGTTCCGCATTGTCGA_4_2	M96	HSCs	0.53946	0.385563	0.439313	0.466745
TGTTCCGTCTTGAACG_4_2	M96	HSCs	0.48906	0.633308	0.439699	0.475955
TGTTCTACACGGATCC_4_2	M96	HSCs	0.471653	0.588568	0.393283	0.480019
TGTTGAGGTCTCCTGT_4_2	M96	HSCs	0.683658	0.38906	0.628722	0.624449
TGTTGGACACGACCTG_4_2	M96	HSCs	0.776162	0.248765	0.535852	0.715649
TTACAGGAGGAGATAG_4_2	M96	HSCs	0.69869	0.317207	0.693927	0.610317
TTACAGGCAGTCCCGA_4_2	M96	HSCs	0.545925	0.384503	0.473653	0.523093
TTACCATAGTCCTGCG_4_2	M96	HSCs	0.566563	0.227691	0.368591	0.574443
TTACCATTCTCGGCTT_4_2	M96	HSCs	0.752897	0.220364	0.705655	0.726134
TTACCGCGTTACCCTC_4_2	M96	HSCs	0.675949	0.462786	0.551155	0.601951
TTACGCCAGACTCTAC_4_2	M96	HSCs	0.875704	0.22715	0.708944	0.852463
TTACGCCCATTGCCGG_4_2	M96	HSCs	0.821544	0.382058	0.741294	0.773634
TTACGCCGTGGATCGA_4_2	M96	HSCs	0.428326	0.568007	0.397179	0.43923
TTACGCCTCCTGTTGC_4_2	M96	HSCs	0.578196	0.61501	0.496718	0.579885
TTACGCCTCTACTATC_4_2	M96	HSCs	0.731241	0.461308	0.647273	0.711304
TTACGTTCAGGCTCTG_4_2	M96	HSCs	0.529176	0.474204	0.613232	0.582262
TTACGTTTCTCCTACG_4_2	M96	HSCs	0.895507	0.231807	0.711004	0.861577
TTACTGTAGCGCCTCA_4_2	M96	HSCs	0.530769	0.418879	0.563634	0.470595
TTAGGCATCATGAGAA_4_2	M96	HSCs	0.383837	0.655852	0.425989	0.40713
TTAGGGTGTACAAGTA_4_2	M96	HSCs	0.617883	0.510721	0.584285	0.622712
TTAGGGTTCAAGCTTG_4_2	M96	HSCs	0.593402	0.635612	0.495533	0.56009
TTAGGGTTCACGGGAA_4_2	M96	HSCs	0.47147	0.45645	0.487417	0.499831
TTAGGGTTCCCAATAG_4_2	M96	HSCs	0.542056	0.568906	0.369046	0.512068
TTATTGCTCCCGAGGT_4_2	M96	HSCs	0.642307	0.444335	0.497529	0.643041
TTCAATCAGTACAACA_4_2	M96	HSCs	0.486245	0.546104	0.46859	0.543369
TTCAATCCATGATCTG_4_2	M96	HSCs	0.533753	0.41988	0.478435	0.473347
TTCACGCTCCGTCCTA_4_2	M96	HSCs	0.8168	0.342369	0.646317	0.756983
TTCATGTAGCGCTTCG_4_2	M96	HSCs	0.630629	0.120819	0.599706	0.650652
TTCATGTTCAGGAAAT_4_2	M96	HSCs	0.47215	0.748369	0.363806	0.477145
TTCCGGTAGCGACTGA_4_2	M96	HSCs	0.514943	0.553973	0.477995	0.464042
TTCCGTGCACAAGGTG_4_2	M96	HSCs	0.799341	0.37765	0.622992	0.733727
TTCCTAAAGCGACATG_4_2	M96	HSCs	0.555449	0.389551	0.574894	0.571629
TTCCTAACAAATCAGA_4_2	M96	HSCs	0.836985	0.390056	0.65325	0.822446
TTCCTCTCATGACTTG_4_2	M96	HSCs	0.369425	0.528215	0.506588	0.380437
TTCCTCTGTGACCGAA_4_2	M96	HSCs	0.593182	0.428071	0.460255	0.519725
TTCCTTCTCGACATTG_4_2	M96	HSCs	0.709532	0.339557	0.643494	0.732614
TTCGATTCACAGTGTT_4_2	M96	HSCs	0.5552	0.446684	0.515702	0.590384
TTCGGTCAGCATATGA_4_2	M96	HSCs	0.537883	0.563232	0.499044	0.537289
TTCGGTCGTTTCACTT_4_2	M96	HSCs	0.632271	0.526947	0.545577	0.591893
TTCGGTCTCGTCGGGT_4_2	M96	HSCs	0.64623	0.332944	0.545505	0.666819
TTCTAACCACGAGGTA_4_2	M96	HSCs	0.454285	0.42605	0.458555	0.498462
TTCTAGTCATGCCGGT_4_2	M96	HSCs	0.791635	0.370161	0.642246	0.742499
TTCTAGTGTTTACCTT_4_2	M96	HSCs	0.681361	0.294746	0.598059	0.693298
TTCTCTCAGTCAGGGT_4_2	M96	HSCs	0.680376	0.387947	0.740564	0.672573
TTCTCTCCACAAGCAG_4_2	M96	HSCs	0.394434	0.207111	0.493318	0.422611
TTCTGTAAGCTAGAAT_4_2	M96	HSCs	0.653944	0.27687	0.728766	0.617744
TTCTTCCTCTGAATCG_4_2	M96	HSCs	0.809777	0.229381	0.62237	0.757439
TTCTTGATCTACTCAT_4_2	M96	HSCs	0.388896	0.661312	0.263393	0.35806
TTGATGGGTTAAACCC_4_2	M96	HSCs	0.512622	0.518751	0.351103	0.531858
TTGCATTGTCCGTACG_4_2	M96	HSCs	0.576034	0.513468	0.547721	0.564696
TTGCATTGTGATTCAC_4_2	M96	HSCs	0.444276	0.60029	0.445021	0.448595
TTGCATTTCAAGCCCG_4_2	M96	HSCs	0.853782	0.31037	0.675549	0.772577
TTGCCTGAGGGCAAGG_4_2	M96	HSCs	0.516699	0.463837	0.453722	0.560184
TTGCCTGCAATCGCAT_4_2	M96	HSCs	0.654784	0.191662	0.747875	0.603206
TTGGATGCATTGAAGA_4_2	M96	HSCs	0.487947	0.325873	0.555847	0.554903
TTGGGATGTACCAATC_4_2	M96	HSCs	0.577783	0.49354	0.556661	0.630986
TTGGGCGTCCTAACAG_4_2	M96	HSCs	0.727039	0.326677	0.702711	0.842736
TTGGTTTCATGGGAAC_4_2	M96	HSCs	0.892893	0.339866	0.766854	0.807166
TTGTTCAGTGCGGATA_4_2	M96	HSCs	0.544171	0.456092	0.515232	0.567253
TTGTTGTAGACTGAGC_4_2	M96	HSCs	0.536606	0.469112	0.500046	0.469022
TTGTTTGAGCGTTCCG_4_2	M96	HSCs	0.691537	0.323529	0.583953	0.686212
TTGTTTGCATATGCGT_4_2	M96	HSCs	0.805241	0.308754	0.76933	0.784822
TTGTTTGGTAAGTTAG_4_2	M96	HSCs	0.822827	0.341003	0.616637	0.712254
TTTACCAGTCTGTCAA_4_2	M96	HSCs	0.406317	0.450064	0.409085	0.318117
TTTACCAGTTCGAACT_4_2	M96	HSCs	0.608075	0.474629	0.53775	0.563868
TTTACTGCACCCGTAG_4_2	M96	HSCs	0.646652	0.40419	0.599716	0.574728
TTTAGTCAGTCTCTGA_4_2	M96	HSCs	0.47023	0.637653	0.52179	0.449747
TTTCACATCCTACCAC_4_2	M96	HSCs	0.816112	0.228247	0.688874	0.734772
TTTCAGTTCGGCACTG_4_2	M96	HSCs	0.83505	0.232258	0.806566	0.788143
TTTCGATCAACGGTAG_4_2	M96	HSCs	0.695333	0.361437	0.637631	0.722663
TTTGATCCAGATTTCG_4_2	M96	HSCs	0.724657	0.306266	0.621077	0.721376
TTTGATCGTGGTCTCG_4_2	M96	HSCs	0.637096	0.430673	0.541529	0.598053
TTTGGAGAGACATACA_4_2	M96	HSCs	0.611449	0.443604	0.427901	0.598937
TTTGGAGAGTATTGCC_4_2	M96	HSCs	0.778566	0.377734	0.55537	0.746018
