# Supplementary material for: A kinetics-based model of haematopoiesis reveals extrinsic regulation of skewed lineage output from stem cells
Source: Nat Cell Biol. 2026 May 25;28(6):1127–40. doi: 10.1038/s41556-026-01958-0 (PMC13278965; doi:10.1038/s41556-026-01958-0)
Supplement: Supplementary file 20 — Statistical source data. [file 41556_2026_1958_MOESM20_ESM.xlsx]

## Sheet: RadarPlots
Mouse	HSCs	MkP	PreMegE	CFU.E.ProEry	GMP	CLP
1.2	0.0870024	0.191242	0.200995	0.196859	0.20295	0.120952
1.4	0.203612	0.182035	0.169461	0.154376	0.166714	0.123801
1.5	0.28345	0.122017	0.112971	0.106221	0.0993312	0.27601
1.6	0.170281	0.169771	0.169345	0.170209	0.170189	0.150206
2.3	0	0	0	0	0	1
3.1	0	0	0	0	0	1
3.2	0.00913816	0.187378	0.234733	0.235479	0.235811	0.0974613
3.5	0.0496619	0.15692	0.242782	0.243433	0.279071	0.0281319
5.1	0	0.0823943	0.123938	0.122052	0.104965	0.566651
5.2	0	0	0	0	0	1
6.1	0.177802	0.211597	0.209299	0.201477	0.185314	0.0145116
6.4	0.131747	0.256031	0.180814	0.164772	0.17125	0.0953862
6.5	0	0	0.0442408	0.0887797	0.0575254	0.809454
7.3	0.00531917	0.13475	0.223765	0.179787	0.198186	0.258193
7.4	0.226972	0.227898	0.195004	0.199638	0.142323	0.00816456
7.6	0.0438177	0.205536	0.234382	0.238269	0.244509	0.0334871
8.6	0	0	0	0	0	1
9.1	0	0	0	0	0	1
9.2	0	0	0	0	0	1
9.3	0.00446141	0.195221	0.270788	0.279677	0.225302	0.0245502
9.5	0.00819709	0.154606	0.262436	0.264877	0.26649	0.043395
9.6	0.54703	0.315312	0.0543094	0.0472901	0.035204	0.000855375

## Sheet: Mean transition (arrows)
Mouse	value
1.2	156.022
1.4	136.197
1.5	146.64
1.6	147.052
2.3	300
3.1	300
3.2	167.63
3.5	157.784
5.1	236.972
5.2	300
6.1	122.906
6.4	136.434
6.5	277.932
7.3	192.321
7.4	109.616
7.6	152.075
8.6	300
9.1	300
9.2	300
9.3	155.987
9.5	165.422
9.6	42.6536
