# Supplementary material for: A kinetics-based model of haematopoiesis reveals extrinsic regulation of skewed lineage output from stem cells
Source: Nat Cell Biol. 2026 May 25;28(6):1127–40. doi: 10.1038/s41556-026-01958-0 (PMC13278965; doi:10.1038/s41556-026-01958-0)
Supplement: Supplementary file 21 — Statistical source data. [file 41556_2026_1958_MOESM21_ESM.xlsx]

## Sheet: Sheet1
Clone	Population	Donor	Parameter	Manuscript	Group	Condition	Value
ER1.472_GFP	RBCs	NA1.446_GFP	P_t0	1	1	primary	4.31354809511194
ER1.472_GFP	RBCs	NA1.446_GFP	P_t0	1	1	secondary	1.10717222331851e-15
ER1.472_GFP	Platelets	NA1.446_GFP	P_t0	1	2	primary	3.23905539961597
ER1.472_GFP	Platelets	NA1.446_GFP	P_t0	1	2	secondary	9.10866236902889e-16
ER1.472_GFP	CD4+ T cells	NA1.446_GFP	P_t0	1	3	primary	NA
ER1.472_GFP	CD4+ T cells	NA1.446_GFP	P_t0	1	3	secondary	0.435818589251375
ER1.472_GFP	CD8+ T cells	NA1.446_GFP	P_t0	1	4	primary	8
ER1.472_GFP	CD8+ T cells	NA1.446_GFP	P_t0	1	4	secondary	8
ER1.472_GFP	B cells	NA1.446_GFP	P_t0	1	5	primary	4.00180246060908
ER1.472_GFP	B cells	NA1.446_GFP	P_t0	1	5	secondary	NA
ER1.472_GFP	Granulocytes	NA1.446_GFP	P_t0	1	6	primary	4.45879515237797
ER1.472_GFP	Granulocytes	NA1.446_GFP	P_t0	1	6	secondary	NA
ER1.472_GFP	Macrophages	NA1.446_GFP	P_t0	1	7	primary	4
ER1.472_GFP	Macrophages	NA1.446_GFP	P_t0	1	7	secondary	9.93132873963844e-16
ER1.479_GFP	RBCs	NA1.446_GFP	P_t0	1	8	primary	4.31354809511194
ER1.479_GFP	RBCs	NA1.446_GFP	P_t0	1	8	secondary	0.0846652398747676
ER1.479_GFP	Platelets	NA1.446_GFP	P_t0	1	9	primary	3.23905539961597
ER1.479_GFP	Platelets	NA1.446_GFP	P_t0	1	9	secondary	9.87028247994482e-16
ER1.479_GFP	CD4+ T cells	NA1.446_GFP	P_t0	1	10	primary	NA
ER1.479_GFP	CD4+ T cells	NA1.446_GFP	P_t0	1	10	secondary	2.42422362154445
ER1.479_GFP	CD8+ T cells	NA1.446_GFP	P_t0	1	11	primary	8
ER1.479_GFP	CD8+ T cells	NA1.446_GFP	P_t0	1	11	secondary	8
ER1.479_GFP	B cells	NA1.446_GFP	P_t0	1	12	primary	4.00180246060908
ER1.479_GFP	B cells	NA1.446_GFP	P_t0	1	12	secondary	0.0505564675224377
ER1.479_GFP	Granulocytes	NA1.446_GFP	P_t0	1	13	primary	4.45879515237797
ER1.479_GFP	Granulocytes	NA1.446_GFP	P_t0	1	13	secondary	1.06339589848157e-15
ER1.479_GFP	Macrophages	NA1.446_GFP	P_t0	1	14	primary	4
ER1.479_GFP	Macrophages	NA1.446_GFP	P_t0	1	14	secondary	1.05507935963041e-15
ER1.480_GFP	RBCs	NA1.446_GFP	P_t0	1	15	primary	4.31354809511194
ER1.480_GFP	RBCs	NA1.446_GFP	P_t0	1	15	secondary	1.04284751197578e-15
ER1.480_GFP	Platelets	NA1.446_GFP	P_t0	1	16	primary	3.23905539961597
ER1.480_GFP	Platelets	NA1.446_GFP	P_t0	1	16	secondary	NA
ER1.480_GFP	CD4+ T cells	NA1.446_GFP	P_t0	1	17	primary	NA
ER1.480_GFP	CD4+ T cells	NA1.446_GFP	P_t0	1	17	secondary	NA
ER1.480_GFP	CD8+ T cells	NA1.446_GFP	P_t0	1	18	primary	8
ER1.480_GFP	CD8+ T cells	NA1.446_GFP	P_t0	1	18	secondary	NA
ER1.480_GFP	B cells	NA1.446_GFP	P_t0	1	19	primary	4.00180246060908
ER1.480_GFP	B cells	NA1.446_GFP	P_t0	1	19	secondary	NA
ER1.480_GFP	Granulocytes	NA1.446_GFP	P_t0	1	20	primary	4.45879515237797
ER1.480_GFP	Granulocytes	NA1.446_GFP	P_t0	1	20	secondary	NA
ER1.480_GFP	Macrophages	NA1.446_GFP	P_t0	1	21	primary	4
ER1.480_GFP	Macrophages	NA1.446_GFP	P_t0	1	21	secondary	NA
ER1.483_GFP	RBCs	NA1.446_GFP	P_t0	1	22	primary	4.31354809511194
ER1.483_GFP	RBCs	NA1.446_GFP	P_t0	1	22	secondary	1.09584692432349e-15
ER1.483_GFP	Platelets	NA1.446_GFP	P_t0	1	23	primary	3.23905539961597
ER1.483_GFP	Platelets	NA1.446_GFP	P_t0	1	23	secondary	9.30612143869355e-16
ER1.483_GFP	CD4+ T cells	NA1.446_GFP	P_t0	1	24	primary	NA
ER1.483_GFP	CD4+ T cells	NA1.446_GFP	P_t0	1	24	secondary	0.209455176586188
ER1.483_GFP	CD8+ T cells	NA1.446_GFP	P_t0	1	25	primary	8
ER1.483_GFP	CD8+ T cells	NA1.446_GFP	P_t0	1	25	secondary	NA
ER1.483_GFP	B cells	NA1.446_GFP	P_t0	1	26	primary	4.00180246060908
ER1.483_GFP	B cells	NA1.446_GFP	P_t0	1	26	secondary	NA
ER1.483_GFP	Granulocytes	NA1.446_GFP	P_t0	1	27	primary	4.45879515237797
ER1.483_GFP	Granulocytes	NA1.446_GFP	P_t0	1	27	secondary	1.07298793786585e-15
ER1.483_GFP	Macrophages	NA1.446_GFP	P_t0	1	28	primary	4
ER1.483_GFP	Macrophages	NA1.446_GFP	P_t0	1	28	secondary	1.02017525105824e-15
ER1.486_GFP	RBCs	NA1.446_GFP	P_t0	1	29	primary	4.31354809511194
ER1.486_GFP	RBCs	NA1.446_GFP	P_t0	1	29	secondary	NA
ER1.486_GFP	Platelets	NA1.446_GFP	P_t0	1	30	primary	3.23905539961597
ER1.486_GFP	Platelets	NA1.446_GFP	P_t0	1	30	secondary	8
ER1.486_GFP	CD4+ T cells	NA1.446_GFP	P_t0	1	31	primary	NA
ER1.486_GFP	CD4+ T cells	NA1.446_GFP	P_t0	1	31	secondary	NA
ER1.486_GFP	CD8+ T cells	NA1.446_GFP	P_t0	1	32	primary	8
ER1.486_GFP	CD8+ T cells	NA1.446_GFP	P_t0	1	32	secondary	NA
ER1.486_GFP	B cells	NA1.446_GFP	P_t0	1	33	primary	4.00180246060908
ER1.486_GFP	B cells	NA1.446_GFP	P_t0	1	33	secondary	NA
ER1.486_GFP	Granulocytes	NA1.446_GFP	P_t0	1	34	primary	4.45879515237797
ER1.486_GFP	Granulocytes	NA1.446_GFP	P_t0	1	34	secondary	NA
ER1.486_GFP	Macrophages	NA1.446_GFP	P_t0	1	35	primary	4
ER1.486_GFP	Macrophages	NA1.446_GFP	P_t0	1	35	secondary	NA
ER1.487_GFP	RBCs	NA1.446_GFP	P_t0	1	36	primary	4.31354809511194
ER1.487_GFP	RBCs	NA1.446_GFP	P_t0	1	36	secondary	3.02580729332484
ER1.487_GFP	Platelets	NA1.446_GFP	P_t0	1	37	primary	3.23905539961597
ER1.487_GFP	Platelets	NA1.446_GFP	P_t0	1	37	secondary	0.0325372378931479
ER1.487_GFP	CD4+ T cells	NA1.446_GFP	P_t0	1	38	primary	NA
ER1.487_GFP	CD4+ T cells	NA1.446_GFP	P_t0	1	38	secondary	8
ER1.487_GFP	CD8+ T cells	NA1.446_GFP	P_t0	1	39	primary	8
ER1.487_GFP	CD8+ T cells	NA1.446_GFP	P_t0	1	39	secondary	8
ER1.487_GFP	B cells	NA1.446_GFP	P_t0	1	40	primary	4.00180246060908
ER1.487_GFP	B cells	NA1.446_GFP	P_t0	1	40	secondary	8
ER1.487_GFP	Granulocytes	NA1.446_GFP	P_t0	1	41	primary	4.45879515237797
ER1.487_GFP	Granulocytes	NA1.446_GFP	P_t0	1	41	secondary	0.131602541876903
ER1.487_GFP	Macrophages	NA1.446_GFP	P_t0	1	42	primary	4
ER1.487_GFP	Macrophages	NA1.446_GFP	P_t0	1	42	secondary	1.31843458711788e-15
ER1.494_GFP	RBCs	NA1.446_GFP	P_t0	1	43	primary	4.31354809511194
ER1.494_GFP	RBCs	NA1.446_GFP	P_t0	1	43	secondary	9.28926598218691e-16
ER1.494_GFP	Platelets	NA1.446_GFP	P_t0	1	44	primary	3.23905539961597
ER1.494_GFP	Platelets	NA1.446_GFP	P_t0	1	44	secondary	1.04763585604934e-15
ER1.494_GFP	CD4+ T cells	NA1.446_GFP	P_t0	1	45	primary	NA
ER1.494_GFP	CD4+ T cells	NA1.446_GFP	P_t0	1	45	secondary	NA
ER1.494_GFP	CD8+ T cells	NA1.446_GFP	P_t0	1	46	primary	8
ER1.494_GFP	CD8+ T cells	NA1.446_GFP	P_t0	1	46	secondary	NA
ER1.494_GFP	B cells	NA1.446_GFP	P_t0	1	47	primary	4.00180246060908
ER1.494_GFP	B cells	NA1.446_GFP	P_t0	1	47	secondary	NA
ER1.494_GFP	Granulocytes	NA1.446_GFP	P_t0	1	48	primary	4.45879515237797
ER1.494_GFP	Granulocytes	NA1.446_GFP	P_t0	1	48	secondary	NA
ER1.494_GFP	Macrophages	NA1.446_GFP	P_t0	1	49	primary	4
ER1.494_GFP	Macrophages	NA1.446_GFP	P_t0	1	49	secondary	NA
ER1.507_GFP	RBCs	NA1.446_GFP	P_t0	1	50	primary	4.31354809511194
ER1.507_GFP	RBCs	NA1.446_GFP	P_t0	1	50	secondary	1.08721552170036e-15
ER1.507_GFP	Platelets	NA1.446_GFP	P_t0	1	51	primary	3.23905539961597
ER1.507_GFP	Platelets	NA1.446_GFP	P_t0	1	51	secondary	1.01836035326606e-15
ER1.507_GFP	CD4+ T cells	NA1.446_GFP	P_t0	1	52	primary	NA
ER1.507_GFP	CD4+ T cells	NA1.446_GFP	P_t0	1	52	secondary	NA
ER1.507_GFP	CD8+ T cells	NA1.446_GFP	P_t0	1	53	primary	8
ER1.507_GFP	CD8+ T cells	NA1.446_GFP	P_t0	1	53	secondary	NA
ER1.507_GFP	B cells	NA1.446_GFP	P_t0	1	54	primary	4.00180246060908
ER1.507_GFP	B cells	NA1.446_GFP	P_t0	1	54	secondary	NA
ER1.507_GFP	Granulocytes	NA1.446_GFP	P_t0	1	55	primary	4.45879515237797
ER1.507_GFP	Granulocytes	NA1.446_GFP	P_t0	1	55	secondary	9.90286353205031e-16
ER1.507_GFP	Macrophages	NA1.446_GFP	P_t0	1	56	primary	4
ER1.507_GFP	Macrophages	NA1.446_GFP	P_t0	1	56	secondary	1.08885024084331e-15
ER1.512_GFP	RBCs	NA1.446_GFP	P_t0	1	57	primary	4.31354809511194
ER1.512_GFP	RBCs	NA1.446_GFP	P_t0	1	57	secondary	NA
ER1.512_GFP	Platelets	NA1.446_GFP	P_t0	1	58	primary	3.23905539961597
ER1.512_GFP	Platelets	NA1.446_GFP	P_t0	1	58	secondary	NA
ER1.512_GFP	CD4+ T cells	NA1.446_GFP	P_t0	1	59	primary	NA
ER1.512_GFP	CD4+ T cells	NA1.446_GFP	P_t0	1	59	secondary	NA
ER1.512_GFP	CD8+ T cells	NA1.446_GFP	P_t0	1	60	primary	8
ER1.512_GFP	CD8+ T cells	NA1.446_GFP	P_t0	1	60	secondary	NA
ER1.512_GFP	B cells	NA1.446_GFP	P_t0	1	61	primary	4.00180246060908
ER1.512_GFP	B cells	NA1.446_GFP	P_t0	1	61	secondary	NA
ER1.512_GFP	Granulocytes	NA1.446_GFP	P_t0	1	62	primary	4.45879515237797
ER1.512_GFP	Granulocytes	NA1.446_GFP	P_t0	1	62	secondary	8.96284211145043e-16
ER1.512_GFP	Macrophages	NA1.446_GFP	P_t0	1	63	primary	4
ER1.512_GFP	Macrophages	NA1.446_GFP	P_t0	1	63	secondary	1.0285278994824e-15
ER1.520_GFP	RBCs	NA1.446_GFP	P_t0	1	64	primary	4.31354809511194
ER1.520_GFP	RBCs	NA1.446_GFP	P_t0	1	64	secondary	1.02207200485561e-15
ER1.520_GFP	Platelets	NA1.446_GFP	P_t0	1	65	primary	3.23905539961597
ER1.520_GFP	Platelets	NA1.446_GFP	P_t0	1	65	secondary	NA
ER1.520_GFP	CD4+ T cells	NA1.446_GFP	P_t0	1	66	primary	NA
ER1.520_GFP	CD4+ T cells	NA1.446_GFP	P_t0	1	66	secondary	NA
ER1.520_GFP	CD8+ T cells	NA1.446_GFP	P_t0	1	67	primary	8
ER1.520_GFP	CD8+ T cells	NA1.446_GFP	P_t0	1	67	secondary	NA
ER1.520_GFP	B cells	NA1.446_GFP	P_t0	1	68	primary	4.00180246060908
ER1.520_GFP	B cells	NA1.446_GFP	P_t0	1	68	secondary	NA
ER1.520_GFP	Granulocytes	NA1.446_GFP	P_t0	1	69	primary	4.45879515237797
ER1.520_GFP	Granulocytes	NA1.446_GFP	P_t0	1	69	secondary	NA
ER1.520_GFP	Macrophages	NA1.446_GFP	P_t0	1	70	primary	4
ER1.520_GFP	Macrophages	NA1.446_GFP	P_t0	1	70	secondary	8.96113292173953e-16
ER1.521_GFP	RBCs	NA1.446_GFP	P_t0	1	71	primary	4.31354809511194
ER1.521_GFP	RBCs	NA1.446_GFP	P_t0	1	71	secondary	1.02551161982431e-15
ER1.521_GFP	Platelets	NA1.446_GFP	P_t0	1	72	primary	3.23905539961597
ER1.521_GFP	Platelets	NA1.446_GFP	P_t0	1	72	secondary	NA
ER1.521_GFP	CD4+ T cells	NA1.446_GFP	P_t0	1	73	primary	NA
ER1.521_GFP	CD4+ T cells	NA1.446_GFP	P_t0	1	73	secondary	NA
ER1.521_GFP	CD8+ T cells	NA1.446_GFP	P_t0	1	74	primary	8
ER1.521_GFP	CD8+ T cells	NA1.446_GFP	P_t0	1	74	secondary	NA
ER1.521_GFP	B cells	NA1.446_GFP	P_t0	1	75	primary	4.00180246060908
ER1.521_GFP	B cells	NA1.446_GFP	P_t0	1	75	secondary	NA
ER1.521_GFP	Granulocytes	NA1.446_GFP	P_t0	1	76	primary	4.45879515237797
ER1.521_GFP	Granulocytes	NA1.446_GFP	P_t0	1	76	secondary	NA
ER1.521_GFP	Macrophages	NA1.446_GFP	P_t0	1	77	primary	4
ER1.521_GFP	Macrophages	NA1.446_GFP	P_t0	1	77	secondary	NA
ER1.538_GFP	RBCs	NA1.446_GFP	P_t0	1	78	primary	4.31354809511194
ER1.538_GFP	RBCs	NA1.446_GFP	P_t0	1	78	secondary	1.04289852164651e-15
ER1.538_GFP	Platelets	NA1.446_GFP	P_t0	1	79	primary	3.23905539961597
ER1.538_GFP	Platelets	NA1.446_GFP	P_t0	1	79	secondary	NA
ER1.538_GFP	CD4+ T cells	NA1.446_GFP	P_t0	1	80	primary	NA
ER1.538_GFP	CD4+ T cells	NA1.446_GFP	P_t0	1	80	secondary	NA
ER1.538_GFP	CD8+ T cells	NA1.446_GFP	P_t0	1	81	primary	8
ER1.538_GFP	CD8+ T cells	NA1.446_GFP	P_t0	1	81	secondary	NA
ER1.538_GFP	B cells	NA1.446_GFP	P_t0	1	82	primary	4.00180246060908
ER1.538_GFP	B cells	NA1.446_GFP	P_t0	1	82	secondary	NA
ER1.538_GFP	Granulocytes	NA1.446_GFP	P_t0	1	83	primary	4.45879515237797
ER1.538_GFP	Granulocytes	NA1.446_GFP	P_t0	1	83	secondary	1.03782167325524e-15
ER1.538_GFP	Macrophages	NA1.446_GFP	P_t0	1	84	primary	4
ER1.538_GFP	Macrophages	NA1.446_GFP	P_t0	1	84	secondary	9.14849639749416e-16
ER1.563_GFP	RBCs	NA1.446_GFP	P_t0	1	85	primary	4.31354809511194
ER1.563_GFP	RBCs	NA1.446_GFP	P_t0	1	85	secondary	1.05168692855893e-15
ER1.563_GFP	Platelets	NA1.446_GFP	P_t0	1	86	primary	3.23905539961597
ER1.563_GFP	Platelets	NA1.446_GFP	P_t0	1	86	secondary	NA
ER1.563_GFP	CD4+ T cells	NA1.446_GFP	P_t0	1	87	primary	NA
ER1.563_GFP	CD4+ T cells	NA1.446_GFP	P_t0	1	87	secondary	NA
ER1.563_GFP	CD8+ T cells	NA1.446_GFP	P_t0	1	88	primary	8
ER1.563_GFP	CD8+ T cells	NA1.446_GFP	P_t0	1	88	secondary	NA
ER1.563_GFP	B cells	NA1.446_GFP	P_t0	1	89	primary	4.00180246060908
ER1.563_GFP	B cells	NA1.446_GFP	P_t0	1	89	secondary	NA
ER1.563_GFP	Granulocytes	NA1.446_GFP	P_t0	1	90	primary	4.45879515237797
ER1.563_GFP	Granulocytes	NA1.446_GFP	P_t0	1	90	secondary	1.04816331582596e-15
ER1.563_GFP	Macrophages	NA1.446_GFP	P_t0	1	91	primary	4
ER1.563_GFP	Macrophages	NA1.446_GFP	P_t0	1	91	secondary	1.10484710387401e-15
ER1.573_GFP	RBCs	NA1.446_GFP	P_t0	1	92	primary	4.31354809511194
ER1.573_GFP	RBCs	NA1.446_GFP	P_t0	1	92	secondary	1.03154334410205e-15
ER1.573_GFP	Platelets	NA1.446_GFP	P_t0	1	93	primary	3.23905539961597
ER1.573_GFP	Platelets	NA1.446_GFP	P_t0	1	93	secondary	NA
ER1.573_GFP	CD4+ T cells	NA1.446_GFP	P_t0	1	94	primary	NA
ER1.573_GFP	CD4+ T cells	NA1.446_GFP	P_t0	1	94	secondary	NA
ER1.573_GFP	CD8+ T cells	NA1.446_GFP	P_t0	1	95	primary	8
ER1.573_GFP	CD8+ T cells	NA1.446_GFP	P_t0	1	95	secondary	NA
ER1.573_GFP	B cells	NA1.446_GFP	P_t0	1	96	primary	4.00180246060908
ER1.573_GFP	B cells	NA1.446_GFP	P_t0	1	96	secondary	NA
ER1.573_GFP	Granulocytes	NA1.446_GFP	P_t0	1	97	primary	4.45879515237797
ER1.573_GFP	Granulocytes	NA1.446_GFP	P_t0	1	97	secondary	NA
ER1.573_GFP	Macrophages	NA1.446_GFP	P_t0	1	98	primary	4
ER1.573_GFP	Macrophages	NA1.446_GFP	P_t0	1	98	secondary	1.05793800679786e-15
ER1.579_GFP	RBCs	NA1.446_GFP	P_t0	1	99	primary	4.31354809511194
ER1.579_GFP	RBCs	NA1.446_GFP	P_t0	1	99	secondary	9.74248361328582e-16
ER1.579_GFP	Platelets	NA1.446_GFP	P_t0	1	100	primary	3.23905539961597
ER1.579_GFP	Platelets	NA1.446_GFP	P_t0	1	100	secondary	NA
ER1.579_GFP	CD4+ T cells	NA1.446_GFP	P_t0	1	101	primary	NA
ER1.579_GFP	CD4+ T cells	NA1.446_GFP	P_t0	1	101	secondary	NA
ER1.579_GFP	CD8+ T cells	NA1.446_GFP	P_t0	1	102	primary	8
ER1.579_GFP	CD8+ T cells	NA1.446_GFP	P_t0	1	102	secondary	NA
ER1.579_GFP	B cells	NA1.446_GFP	P_t0	1	103	primary	4.00180246060908
ER1.579_GFP	B cells	NA1.446_GFP	P_t0	1	103	secondary	NA
ER1.579_GFP	Granulocytes	NA1.446_GFP	P_t0	1	104	primary	4.45879515237797
ER1.579_GFP	Granulocytes	NA1.446_GFP	P_t0	1	104	secondary	NA
ER1.579_GFP	Macrophages	NA1.446_GFP	P_t0	1	105	primary	4
ER1.579_GFP	Macrophages	NA1.446_GFP	P_t0	1	105	secondary	NA
ER1.681_KuO	RBCs	ER1.630_KuO	P_t0	3	106	primary	6.23106167038419
ER1.681_KuO	RBCs	ER1.630_KuO	P_t0	3	106	secondary	NA
ER1.681_KuO	Platelets	ER1.630_KuO	P_t0	3	107	primary	4
ER1.681_KuO	Platelets	ER1.630_KuO	P_t0	3	107	secondary	4.00427871905716
ER1.681_KuO	CD4+ T cells	ER1.630_KuO	P_t0	3	108	primary	10.9397017757601
ER1.681_KuO	CD4+ T cells	ER1.630_KuO	P_t0	3	108	secondary	NA
ER1.681_KuO	CD8+ T cells	ER1.630_KuO	P_t0	3	109	primary	16
ER1.681_KuO	CD8+ T cells	ER1.630_KuO	P_t0	3	109	secondary	NA
ER1.681_KuO	B cells	ER1.630_KuO	P_t0	3	110	primary	11.0814549889231
ER1.681_KuO	B cells	ER1.630_KuO	P_t0	3	110	secondary	NA
ER1.681_KuO	Granulocytes	ER1.630_KuO	P_t0	3	111	primary	6.17804331332017
ER1.681_KuO	Granulocytes	ER1.630_KuO	P_t0	3	111	secondary	NA
ER1.681_KuO	Macrophages	ER1.630_KuO	P_t0	3	112	primary	7.24974174674308
ER1.681_KuO	Macrophages	ER1.630_KuO	P_t0	3	112	secondary	NA
ER1.682_KuO	RBCs	ER1.630_KuO	P_t0	3	113	primary	6.23106167038419
ER1.682_KuO	RBCs	ER1.630_KuO	P_t0	3	113	secondary	4.04191798705593
ER1.682_KuO	Platelets	ER1.630_KuO	P_t0	3	114	primary	4
ER1.682_KuO	Platelets	ER1.630_KuO	P_t0	3	114	secondary	0.285588601175549
ER1.682_KuO	CD4+ T cells	ER1.630_KuO	P_t0	3	115	primary	10.9397017757601
ER1.682_KuO	CD4+ T cells	ER1.630_KuO	P_t0	3	115	secondary	NA
ER1.682_KuO	CD8+ T cells	ER1.630_KuO	P_t0	3	116	primary	16
ER1.682_KuO	CD8+ T cells	ER1.630_KuO	P_t0	3	116	secondary	NA
ER1.682_KuO	B cells	ER1.630_KuO	P_t0	3	117	primary	11.0814549889231
ER1.682_KuO	B cells	ER1.630_KuO	P_t0	3	117	secondary	NA
ER1.682_KuO	Granulocytes	ER1.630_KuO	P_t0	3	118	primary	6.17804331332017
ER1.682_KuO	Granulocytes	ER1.630_KuO	P_t0	3	118	secondary	2.24458488515211
ER1.682_KuO	Macrophages	ER1.630_KuO	P_t0	3	119	primary	7.24974174674308
ER1.682_KuO	Macrophages	ER1.630_KuO	P_t0	3	119	secondary	0.475898839212987
ER1.684_GFP	RBCs	ER1.592_GFP	P_t0	2	120	primary	4.05613167676892
ER1.684_GFP	RBCs	ER1.592_GFP	P_t0	2	120	secondary	0.0775120835284391
ER1.684_GFP	Platelets	ER1.592_GFP	P_t0	2	121	primary	0.52930339938916
ER1.684_GFP	Platelets	ER1.592_GFP	P_t0	2	121	secondary	2.77072149046261e-14
ER1.684_GFP	CD4+ T cells	ER1.592_GFP	P_t0	2	122	primary	8
ER1.684_GFP	CD4+ T cells	ER1.592_GFP	P_t0	2	122	secondary	NA
ER1.684_GFP	CD8+ T cells	ER1.592_GFP	P_t0	2	123	primary	9.97135476042034
ER1.684_GFP	CD8+ T cells	ER1.592_GFP	P_t0	2	123	secondary	NA
ER1.684_GFP	B cells	ER1.592_GFP	P_t0	2	124	primary	7.59281597167123
ER1.684_GFP	B cells	ER1.592_GFP	P_t0	2	124	secondary	NA
ER1.684_GFP	Granulocytes	ER1.592_GFP	P_t0	2	125	primary	4.4560120153443
ER1.684_GFP	Granulocytes	ER1.592_GFP	P_t0	2	125	secondary	NA
ER1.684_GFP	Macrophages	ER1.592_GFP	P_t0	2	126	primary	4
ER1.684_GFP	Macrophages	ER1.592_GFP	P_t0	2	126	secondary	0.0125616686881223
ER1.684_KuO	RBCs	ER1.630_KuO	P_t0	3	127	primary	6.23106167038419
ER1.684_KuO	RBCs	ER1.630_KuO	P_t0	3	127	secondary	4
ER1.684_KuO	Platelets	ER1.630_KuO	P_t0	3	128	primary	4
ER1.684_KuO	Platelets	ER1.630_KuO	P_t0	3	128	secondary	1.13366847157568
ER1.684_KuO	CD4+ T cells	ER1.630_KuO	P_t0	3	129	primary	10.9397017757601
ER1.684_KuO	CD4+ T cells	ER1.630_KuO	P_t0	3	129	secondary	4.04158638191038
ER1.684_KuO	CD8+ T cells	ER1.630_KuO	P_t0	3	130	primary	16
ER1.684_KuO	CD8+ T cells	ER1.630_KuO	P_t0	3	130	secondary	8
ER1.684_KuO	B cells	ER1.630_KuO	P_t0	3	131	primary	11.0814549889231
ER1.684_KuO	B cells	ER1.630_KuO	P_t0	3	131	secondary	4
ER1.684_KuO	Granulocytes	ER1.630_KuO	P_t0	3	132	primary	6.17804331332017
ER1.684_KuO	Granulocytes	ER1.630_KuO	P_t0	3	132	secondary	1.76390356304539
ER1.684_KuO	Macrophages	ER1.630_KuO	P_t0	3	133	primary	7.24974174674308
ER1.684_KuO	Macrophages	ER1.630_KuO	P_t0	3	133	secondary	1.7349493084603
ER1.690_KuO	RBCs	ER1.630_KuO	P_t0	3	134	primary	6.23106167038419
ER1.690_KuO	RBCs	ER1.630_KuO	P_t0	3	134	secondary	8
ER1.690_KuO	Platelets	ER1.630_KuO	P_t0	3	135	primary	4
ER1.690_KuO	Platelets	ER1.630_KuO	P_t0	3	135	secondary	0.526192917628804
ER1.690_KuO	CD4+ T cells	ER1.630_KuO	P_t0	3	136	primary	10.9397017757601
ER1.690_KuO	CD4+ T cells	ER1.630_KuO	P_t0	3	136	secondary	NA
ER1.690_KuO	CD8+ T cells	ER1.630_KuO	P_t0	3	137	primary	16
ER1.690_KuO	CD8+ T cells	ER1.630_KuO	P_t0	3	137	secondary	NA
ER1.690_KuO	B cells	ER1.630_KuO	P_t0	3	138	primary	11.0814549889231
ER1.690_KuO	B cells	ER1.630_KuO	P_t0	3	138	secondary	NA
ER1.690_KuO	Granulocytes	ER1.630_KuO	P_t0	3	139	primary	6.17804331332017
ER1.690_KuO	Granulocytes	ER1.630_KuO	P_t0	3	139	secondary	NA
ER1.690_KuO	Macrophages	ER1.630_KuO	P_t0	3	140	primary	7.24974174674308
ER1.690_KuO	Macrophages	ER1.630_KuO	P_t0	3	140	secondary	NA
ER1.715_KuO	RBCs	ER1.630_KuO	P_t0	3	141	primary	6.23106167038419
ER1.715_KuO	RBCs	ER1.630_KuO	P_t0	3	141	secondary	0.0772635869080399
ER1.715_KuO	Platelets	ER1.630_KuO	P_t0	3	142	primary	4
ER1.715_KuO	Platelets	ER1.630_KuO	P_t0	3	142	secondary	NA
ER1.715_KuO	CD4+ T cells	ER1.630_KuO	P_t0	3	143	primary	10.9397017757601
ER1.715_KuO	CD4+ T cells	ER1.630_KuO	P_t0	3	143	secondary	NA
ER1.715_KuO	CD8+ T cells	ER1.630_KuO	P_t0	3	144	primary	16
ER1.715_KuO	CD8+ T cells	ER1.630_KuO	P_t0	3	144	secondary	NA
ER1.715_KuO	B cells	ER1.630_KuO	P_t0	3	145	primary	11.0814549889231
ER1.715_KuO	B cells	ER1.630_KuO	P_t0	3	145	secondary	NA
ER1.715_KuO	Granulocytes	ER1.630_KuO	P_t0	3	146	primary	6.17804331332017
ER1.715_KuO	Granulocytes	ER1.630_KuO	P_t0	3	146	secondary	NA
ER1.715_KuO	Macrophages	ER1.630_KuO	P_t0	3	147	primary	7.24974174674308
ER1.715_KuO	Macrophages	ER1.630_KuO	P_t0	3	147	secondary	0.0125616771749779
ER1.719_KuO	RBCs	ER1.630_KuO	P_t0	3	148	primary	6.23106167038419
ER1.719_KuO	RBCs	ER1.630_KuO	P_t0	3	148	secondary	4.17566361965944
ER1.719_KuO	Platelets	ER1.630_KuO	P_t0	3	149	primary	4
ER1.719_KuO	Platelets	ER1.630_KuO	P_t0	3	149	secondary	0.527223309149518
ER1.719_KuO	CD4+ T cells	ER1.630_KuO	P_t0	3	150	primary	10.9397017757601
ER1.719_KuO	CD4+ T cells	ER1.630_KuO	P_t0	3	150	secondary	4.04064196016961
ER1.719_KuO	CD8+ T cells	ER1.630_KuO	P_t0	3	151	primary	16
ER1.719_KuO	CD8+ T cells	ER1.630_KuO	P_t0	3	151	secondary	4
ER1.719_KuO	B cells	ER1.630_KuO	P_t0	3	152	primary	11.0814549889231
ER1.719_KuO	B cells	ER1.630_KuO	P_t0	3	152	secondary	4
ER1.719_KuO	Granulocytes	ER1.630_KuO	P_t0	3	153	primary	6.17804331332017
ER1.719_KuO	Granulocytes	ER1.630_KuO	P_t0	3	153	secondary	4.18814192766007
ER1.719_KuO	Macrophages	ER1.630_KuO	P_t0	3	154	primary	7.24974174674308
ER1.719_KuO	Macrophages	ER1.630_KuO	P_t0	3	154	secondary	4
ER1.724_GFP	RBCs	ER1.592_GFP	P_t0	2	155	primary	4.05613167676892
ER1.724_GFP	RBCs	ER1.592_GFP	P_t0	2	155	secondary	0.0720838972174025
ER1.724_GFP	Platelets	ER1.592_GFP	P_t0	2	156	primary	0.52930339938916
ER1.724_GFP	Platelets	ER1.592_GFP	P_t0	2	156	secondary	NA
ER1.724_GFP	CD4+ T cells	ER1.592_GFP	P_t0	2	157	primary	8
ER1.724_GFP	CD4+ T cells	ER1.592_GFP	P_t0	2	157	secondary	4.04123551212417
ER1.724_GFP	CD8+ T cells	ER1.592_GFP	P_t0	2	158	primary	9.97135476042034
ER1.724_GFP	CD8+ T cells	ER1.592_GFP	P_t0	2	158	secondary	3.07172253936166
ER1.724_GFP	B cells	ER1.592_GFP	P_t0	2	159	primary	7.59281597167123
ER1.724_GFP	B cells	ER1.592_GFP	P_t0	2	159	secondary	NA
ER1.724_GFP	Granulocytes	ER1.592_GFP	P_t0	2	160	primary	4.4560120153443
ER1.724_GFP	Granulocytes	ER1.592_GFP	P_t0	2	160	secondary	NA
ER1.724_GFP	Macrophages	ER1.592_GFP	P_t0	2	161	primary	4
ER1.724_GFP	Macrophages	ER1.592_GFP	P_t0	2	161	secondary	0.0125616773156405
ER1.734_GFP	RBCs	ER1.641_GFP	P_t0	5	162	primary	6.73363514427413
ER1.734_GFP	RBCs	ER1.641_GFP	P_t0	5	162	secondary	3.13969345449928
ER1.734_GFP	Platelets	ER1.641_GFP	P_t0	5	163	primary	0.867221058264728
ER1.734_GFP	Platelets	ER1.641_GFP	P_t0	5	163	secondary	0.0207891350486509
ER1.734_GFP	CD4+ T cells	ER1.641_GFP	P_t0	5	164	primary	4
ER1.734_GFP	CD4+ T cells	ER1.641_GFP	P_t0	5	164	secondary	0.0128810151103384
ER1.734_GFP	CD8+ T cells	ER1.641_GFP	P_t0	5	165	primary	20
ER1.734_GFP	CD8+ T cells	ER1.641_GFP	P_t0	5	165	secondary	0.0763845668859891
ER1.734_GFP	B cells	ER1.641_GFP	P_t0	5	166	primary	4.6515131807926
ER1.734_GFP	B cells	ER1.641_GFP	P_t0	5	166	secondary	NA
ER1.734_GFP	Granulocytes	ER1.641_GFP	P_t0	5	167	primary	3.88418448026368
ER1.734_GFP	Granulocytes	ER1.641_GFP	P_t0	5	167	secondary	0.012963783753382
ER1.734_GFP	Macrophages	ER1.641_GFP	P_t0	5	168	primary	4
ER1.734_GFP	Macrophages	ER1.641_GFP	P_t0	5	168	secondary	0.0380345428541421
ER1.749_GFP	RBCs	ER1.641_GFP	P_t0	5	169	primary	6.73363514427413
ER1.749_GFP	RBCs	ER1.641_GFP	P_t0	5	169	secondary	1.01745133736734e-15
ER1.749_GFP	Platelets	ER1.641_GFP	P_t0	5	170	primary	0.867221058264728
ER1.749_GFP	Platelets	ER1.641_GFP	P_t0	5	170	secondary	0.0780341163648699
ER1.749_GFP	CD4+ T cells	ER1.641_GFP	P_t0	5	171	primary	4
ER1.749_GFP	CD4+ T cells	ER1.641_GFP	P_t0	5	171	secondary	NA
ER1.749_GFP	CD8+ T cells	ER1.641_GFP	P_t0	5	172	primary	20
ER1.749_GFP	CD8+ T cells	ER1.641_GFP	P_t0	5	172	secondary	NA
ER1.749_GFP	B cells	ER1.641_GFP	P_t0	5	173	primary	4.6515131807926
ER1.749_GFP	B cells	ER1.641_GFP	P_t0	5	173	secondary	NA
ER1.749_GFP	Granulocytes	ER1.641_GFP	P_t0	5	174	primary	3.88418448026368
ER1.749_GFP	Granulocytes	ER1.641_GFP	P_t0	5	174	secondary	0.0125616793346212
ER1.749_GFP	Macrophages	ER1.641_GFP	P_t0	5	175	primary	4
ER1.749_GFP	Macrophages	ER1.641_GFP	P_t0	5	175	secondary	0.0125616729540325
ER1.755_GFP	RBCs	ER1.641_GFP	P_t0	5	176	primary	6.73363514427413
ER1.755_GFP	RBCs	ER1.641_GFP	P_t0	5	176	secondary	NA
ER1.755_GFP	Platelets	ER1.641_GFP	P_t0	5	177	primary	0.867221058264728
ER1.755_GFP	Platelets	ER1.641_GFP	P_t0	5	177	secondary	0.0179308436909985
ER1.755_GFP	CD4+ T cells	ER1.641_GFP	P_t0	5	178	primary	4
ER1.755_GFP	CD4+ T cells	ER1.641_GFP	P_t0	5	178	secondary	NA
ER1.755_GFP	CD8+ T cells	ER1.641_GFP	P_t0	5	179	primary	20
ER1.755_GFP	CD8+ T cells	ER1.641_GFP	P_t0	5	179	secondary	NA
ER1.755_GFP	B cells	ER1.641_GFP	P_t0	5	180	primary	4.6515131807926
ER1.755_GFP	B cells	ER1.641_GFP	P_t0	5	180	secondary	NA
ER1.755_GFP	Granulocytes	ER1.641_GFP	P_t0	5	181	primary	3.88418448026368
ER1.755_GFP	Granulocytes	ER1.641_GFP	P_t0	5	181	secondary	0.012561675055841
ER1.755_GFP	Macrophages	ER1.641_GFP	P_t0	5	182	primary	4
ER1.755_GFP	Macrophages	ER1.641_GFP	P_t0	5	182	secondary	0.012561673038097
ER1.761_GFP	RBCs	ER1.641_GFP	P_t0	5	183	primary	6.73363514427413
ER1.761_GFP	RBCs	ER1.641_GFP	P_t0	5	183	secondary	1.09805847010276e-15
ER1.761_GFP	Platelets	ER1.641_GFP	P_t0	5	184	primary	0.867221058264728
ER1.761_GFP	Platelets	ER1.641_GFP	P_t0	5	184	secondary	0.0249800311163805
ER1.761_GFP	CD4+ T cells	ER1.641_GFP	P_t0	5	185	primary	4
ER1.761_GFP	CD4+ T cells	ER1.641_GFP	P_t0	5	185	secondary	3.9995932783876
ER1.761_GFP	CD8+ T cells	ER1.641_GFP	P_t0	5	186	primary	20
ER1.761_GFP	CD8+ T cells	ER1.641_GFP	P_t0	5	186	secondary	3.9791760773603
ER1.761_GFP	B cells	ER1.641_GFP	P_t0	5	187	primary	4.6515131807926
ER1.761_GFP	B cells	ER1.641_GFP	P_t0	5	187	secondary	1.2608017142857
ER1.761_GFP	Granulocytes	ER1.641_GFP	P_t0	5	188	primary	3.88418448026368
ER1.761_GFP	Granulocytes	ER1.641_GFP	P_t0	5	188	secondary	0.0125616821485888
ER1.761_GFP	Macrophages	ER1.641_GFP	P_t0	5	189	primary	4
ER1.761_GFP	Macrophages	ER1.641_GFP	P_t0	5	189	secondary	0.0133158006269382
ER1.768_KuO	RBCs	ER1.665_KuO	P_t0	4	190	primary	16
ER1.768_KuO	RBCs	ER1.665_KuO	P_t0	4	190	secondary	3.68321162702456
ER1.768_KuO	Platelets	ER1.665_KuO	P_t0	4	191	primary	NA
ER1.768_KuO	Platelets	ER1.665_KuO	P_t0	4	191	secondary	0.0238517981036734
ER1.768_KuO	CD4+ T cells	ER1.665_KuO	P_t0	4	192	primary	20
ER1.768_KuO	CD4+ T cells	ER1.665_KuO	P_t0	4	192	secondary	1.75099120832566
ER1.768_KuO	CD8+ T cells	ER1.665_KuO	P_t0	4	193	primary	NA
ER1.768_KuO	CD8+ T cells	ER1.665_KuO	P_t0	4	193	secondary	3.33424183927733
ER1.768_KuO	B cells	ER1.665_KuO	P_t0	4	194	primary	16
ER1.768_KuO	B cells	ER1.665_KuO	P_t0	4	194	secondary	20
ER1.768_KuO	Granulocytes	ER1.665_KuO	P_t0	4	195	primary	NA
ER1.768_KuO	Granulocytes	ER1.665_KuO	P_t0	4	195	secondary	0.0187559233706824
ER1.768_KuO	Macrophages	ER1.665_KuO	P_t0	4	196	primary	12
ER1.768_KuO	Macrophages	ER1.665_KuO	P_t0	4	196	secondary	0.0462289178914997
ER1.770_GFP	RBCs	ER1.641_GFP	P_t0	5	197	primary	6.73363514427413
ER1.770_GFP	RBCs	ER1.641_GFP	P_t0	5	197	secondary	4
ER1.770_GFP	Platelets	ER1.641_GFP	P_t0	5	198	primary	0.867221058264728
ER1.770_GFP	Platelets	ER1.641_GFP	P_t0	5	198	secondary	4.01274700690141
ER1.770_GFP	CD4+ T cells	ER1.641_GFP	P_t0	5	199	primary	4
ER1.770_GFP	CD4+ T cells	ER1.641_GFP	P_t0	5	199	secondary	NA
ER1.770_GFP	CD8+ T cells	ER1.641_GFP	P_t0	5	200	primary	20
ER1.770_GFP	CD8+ T cells	ER1.641_GFP	P_t0	5	200	secondary	NA
ER1.770_GFP	B cells	ER1.641_GFP	P_t0	5	201	primary	4.6515131807926
ER1.770_GFP	B cells	ER1.641_GFP	P_t0	5	201	secondary	NA
ER1.770_GFP	Granulocytes	ER1.641_GFP	P_t0	5	202	primary	3.88418448026368
ER1.770_GFP	Granulocytes	ER1.641_GFP	P_t0	5	202	secondary	4.03565760086568
ER1.770_GFP	Macrophages	ER1.641_GFP	P_t0	5	203	primary	4
ER1.770_GFP	Macrophages	ER1.641_GFP	P_t0	5	203	secondary	NA
ER1.778_GFP	RBCs	ER1.641_GFP	P_t0	5	204	primary	6.73363514427413
ER1.778_GFP	RBCs	ER1.641_GFP	P_t0	5	204	secondary	0.766099117617407
ER1.778_GFP	Platelets	ER1.641_GFP	P_t0	5	205	primary	0.867221058264728
ER1.778_GFP	Platelets	ER1.641_GFP	P_t0	5	205	secondary	0.119743347370993
ER1.778_GFP	CD4+ T cells	ER1.641_GFP	P_t0	5	206	primary	4
ER1.778_GFP	CD4+ T cells	ER1.641_GFP	P_t0	5	206	secondary	0.0333079174822644
ER1.778_GFP	CD8+ T cells	ER1.641_GFP	P_t0	5	207	primary	20
ER1.778_GFP	CD8+ T cells	ER1.641_GFP	P_t0	5	207	secondary	4
ER1.778_GFP	B cells	ER1.641_GFP	P_t0	5	208	primary	4.6515131807926
ER1.778_GFP	B cells	ER1.641_GFP	P_t0	5	208	secondary	NA
ER1.778_GFP	Granulocytes	ER1.641_GFP	P_t0	5	209	primary	3.88418448026368
ER1.778_GFP	Granulocytes	ER1.641_GFP	P_t0	5	209	secondary	0.114753744736595
ER1.778_GFP	Macrophages	ER1.641_GFP	P_t0	5	210	primary	4
ER1.778_GFP	Macrophages	ER1.641_GFP	P_t0	5	210	secondary	0.0928526016138534
ER1.785_GFP	RBCs	ER1.657_GFP	P_t0	6	211	primary	7.15393031776599
ER1.785_GFP	RBCs	ER1.657_GFP	P_t0	6	211	secondary	5.75501485768127
ER1.785_GFP	Platelets	ER1.657_GFP	P_t0	6	212	primary	0.76698234666176
ER1.785_GFP	Platelets	ER1.657_GFP	P_t0	6	212	secondary	4
ER1.785_GFP	CD4+ T cells	ER1.657_GFP	P_t0	6	213	primary	NA
ER1.785_GFP	CD4+ T cells	ER1.657_GFP	P_t0	6	213	secondary	NA
ER1.785_GFP	CD8+ T cells	ER1.657_GFP	P_t0	6	214	primary	NA
ER1.785_GFP	CD8+ T cells	ER1.657_GFP	P_t0	6	214	secondary	NA
ER1.785_GFP	B cells	ER1.657_GFP	P_t0	6	215	primary	8.26567395106963
ER1.785_GFP	B cells	ER1.657_GFP	P_t0	6	215	secondary	8
ER1.785_GFP	Granulocytes	ER1.657_GFP	P_t0	6	216	primary	4.64895564468016
ER1.785_GFP	Granulocytes	ER1.657_GFP	P_t0	6	216	secondary	4.32108797738511
ER1.785_GFP	Macrophages	ER1.657_GFP	P_t0	6	217	primary	4.65760879707994
ER1.785_GFP	Macrophages	ER1.657_GFP	P_t0	6	217	secondary	4.0217329930873
ER1.790_KuO	RBCs	ER1.665_KuO	P_t0	4	218	primary	16
ER1.790_KuO	RBCs	ER1.665_KuO	P_t0	4	218	secondary	0.0543261830868992
ER1.790_KuO	Platelets	ER1.665_KuO	P_t0	4	219	primary	NA
ER1.790_KuO	Platelets	ER1.665_KuO	P_t0	4	219	secondary	NA
ER1.790_KuO	CD4+ T cells	ER1.665_KuO	P_t0	4	220	primary	20
ER1.790_KuO	CD4+ T cells	ER1.665_KuO	P_t0	4	220	secondary	NA
ER1.790_KuO	CD8+ T cells	ER1.665_KuO	P_t0	4	221	primary	NA
ER1.790_KuO	CD8+ T cells	ER1.665_KuO	P_t0	4	221	secondary	NA
ER1.790_KuO	B cells	ER1.665_KuO	P_t0	4	222	primary	16
ER1.790_KuO	B cells	ER1.665_KuO	P_t0	4	222	secondary	NA
ER1.790_KuO	Granulocytes	ER1.665_KuO	P_t0	4	223	primary	NA
ER1.790_KuO	Granulocytes	ER1.665_KuO	P_t0	4	223	secondary	NA
ER1.790_KuO	Macrophages	ER1.665_KuO	P_t0	4	224	primary	12
ER1.790_KuO	Macrophages	ER1.665_KuO	P_t0	4	224	secondary	0.0125616731631966
ER1.808_GFP	RBCs	ER1.657_GFP	P_t0	6	225	primary	7.15393031776599
ER1.808_GFP	RBCs	ER1.657_GFP	P_t0	6	225	secondary	4.18400973168445
ER1.808_GFP	Platelets	ER1.657_GFP	P_t0	6	226	primary	0.76698234666176
ER1.808_GFP	Platelets	ER1.657_GFP	P_t0	6	226	secondary	0.371061519379199
ER1.808_GFP	CD4+ T cells	ER1.657_GFP	P_t0	6	227	primary	NA
ER1.808_GFP	CD4+ T cells	ER1.657_GFP	P_t0	6	227	secondary	NA
ER1.808_GFP	CD8+ T cells	ER1.657_GFP	P_t0	6	228	primary	NA
ER1.808_GFP	CD8+ T cells	ER1.657_GFP	P_t0	6	228	secondary	NA
ER1.808_GFP	B cells	ER1.657_GFP	P_t0	6	229	primary	8.26567395106963
ER1.808_GFP	B cells	ER1.657_GFP	P_t0	6	229	secondary	NA
ER1.808_GFP	Granulocytes	ER1.657_GFP	P_t0	6	230	primary	4.64895564468016
ER1.808_GFP	Granulocytes	ER1.657_GFP	P_t0	6	230	secondary	2.84203575192301
ER1.808_GFP	Macrophages	ER1.657_GFP	P_t0	6	231	primary	4.65760879707994
ER1.808_GFP	Macrophages	ER1.657_GFP	P_t0	6	231	secondary	3.14409608281409
ER1.811_KuO	RBCs	ER1.665_KuO	P_t0	4	232	primary	16
ER1.811_KuO	RBCs	ER1.665_KuO	P_t0	4	232	secondary	0.0167815232629801
ER1.811_KuO	Platelets	ER1.665_KuO	P_t0	4	233	primary	NA
ER1.811_KuO	Platelets	ER1.665_KuO	P_t0	4	233	secondary	NA
ER1.811_KuO	CD4+ T cells	ER1.665_KuO	P_t0	4	234	primary	20
ER1.811_KuO	CD4+ T cells	ER1.665_KuO	P_t0	4	234	secondary	NA
ER1.811_KuO	CD8+ T cells	ER1.665_KuO	P_t0	4	235	primary	NA
ER1.811_KuO	CD8+ T cells	ER1.665_KuO	P_t0	4	235	secondary	NA
ER1.811_KuO	B cells	ER1.665_KuO	P_t0	4	236	primary	16
ER1.811_KuO	B cells	ER1.665_KuO	P_t0	4	236	secondary	0.0128397488716705
ER1.811_KuO	Granulocytes	ER1.665_KuO	P_t0	4	237	primary	NA
ER1.811_KuO	Granulocytes	ER1.665_KuO	P_t0	4	237	secondary	0.0181537535973932
ER1.811_KuO	Macrophages	ER1.665_KuO	P_t0	4	238	primary	12
ER1.811_KuO	Macrophages	ER1.665_KuO	P_t0	4	238	secondary	0.0201657175891394
ER1.812_GFP	RBCs	ER1.657_GFP	P_t0	6	239	primary	7.15393031776599
ER1.812_GFP	RBCs	ER1.657_GFP	P_t0	6	239	secondary	4.21926509188983
ER1.812_GFP	Platelets	ER1.657_GFP	P_t0	6	240	primary	0.76698234666176
ER1.812_GFP	Platelets	ER1.657_GFP	P_t0	6	240	secondary	0.073996984752036
ER1.812_GFP	CD4+ T cells	ER1.657_GFP	P_t0	6	241	primary	NA
ER1.812_GFP	CD4+ T cells	ER1.657_GFP	P_t0	6	241	secondary	4
ER1.812_GFP	CD8+ T cells	ER1.657_GFP	P_t0	6	242	primary	NA
ER1.812_GFP	CD8+ T cells	ER1.657_GFP	P_t0	6	242	secondary	NA
ER1.812_GFP	B cells	ER1.657_GFP	P_t0	6	243	primary	8.26567395106963
ER1.812_GFP	B cells	ER1.657_GFP	P_t0	6	243	secondary	4.42507007318109
ER1.812_GFP	Granulocytes	ER1.657_GFP	P_t0	6	244	primary	4.64895564468016
ER1.812_GFP	Granulocytes	ER1.657_GFP	P_t0	6	244	secondary	0.055655700250381
ER1.812_GFP	Macrophages	ER1.657_GFP	P_t0	6	245	primary	4.65760879707994
ER1.812_GFP	Macrophages	ER1.657_GFP	P_t0	6	245	secondary	0.0612327979772811
ER1.813_GFP	RBCs	ER1.657_GFP	P_t0	6	246	primary	7.15393031776599
ER1.813_GFP	RBCs	ER1.657_GFP	P_t0	6	246	secondary	4.01303139467
ER1.813_GFP	Platelets	ER1.657_GFP	P_t0	6	247	primary	0.76698234666176
ER1.813_GFP	Platelets	ER1.657_GFP	P_t0	6	247	secondary	0.0237713640613774
ER1.813_GFP	CD4+ T cells	ER1.657_GFP	P_t0	6	248	primary	NA
ER1.813_GFP	CD4+ T cells	ER1.657_GFP	P_t0	6	248	secondary	NA
ER1.813_GFP	CD8+ T cells	ER1.657_GFP	P_t0	6	249	primary	NA
ER1.813_GFP	CD8+ T cells	ER1.657_GFP	P_t0	6	249	secondary	NA
ER1.813_GFP	B cells	ER1.657_GFP	P_t0	6	250	primary	8.26567395106963
ER1.813_GFP	B cells	ER1.657_GFP	P_t0	6	250	secondary	NA
ER1.813_GFP	Granulocytes	ER1.657_GFP	P_t0	6	251	primary	4.64895564468016
ER1.813_GFP	Granulocytes	ER1.657_GFP	P_t0	6	251	secondary	0.0125616766150686
ER1.813_GFP	Macrophages	ER1.657_GFP	P_t0	6	252	primary	4.65760879707994
ER1.813_GFP	Macrophages	ER1.657_GFP	P_t0	6	252	secondary	0.012561678346894
ER1.814_KuO	RBCs	ER1.665_KuO	P_t0	4	253	primary	16
ER1.814_KuO	RBCs	ER1.665_KuO	P_t0	4	253	secondary	2.7073423307588e-17
ER1.814_KuO	Platelets	ER1.665_KuO	P_t0	4	254	primary	NA
ER1.814_KuO	Platelets	ER1.665_KuO	P_t0	4	254	secondary	0.0136215151016158
ER1.814_KuO	CD4+ T cells	ER1.665_KuO	P_t0	4	255	primary	20
ER1.814_KuO	CD4+ T cells	ER1.665_KuO	P_t0	4	255	secondary	NA
ER1.814_KuO	CD8+ T cells	ER1.665_KuO	P_t0	4	256	primary	NA
ER1.814_KuO	CD8+ T cells	ER1.665_KuO	P_t0	4	256	secondary	NA
ER1.814_KuO	B cells	ER1.665_KuO	P_t0	4	257	primary	16
ER1.814_KuO	B cells	ER1.665_KuO	P_t0	4	257	secondary	NA
ER1.814_KuO	Granulocytes	ER1.665_KuO	P_t0	4	258	primary	NA
ER1.814_KuO	Granulocytes	ER1.665_KuO	P_t0	4	258	secondary	0.0125616771660057
ER1.814_KuO	Macrophages	ER1.665_KuO	P_t0	4	259	primary	12
ER1.814_KuO	Macrophages	ER1.665_KuO	P_t0	4	259	secondary	0.0125616748020919
ER1.818_KuO	RBCs	ER1.665_KuO	P_t0	4	260	primary	16
ER1.818_KuO	RBCs	ER1.665_KuO	P_t0	4	260	secondary	4.32741215496615
ER1.818_KuO	Platelets	ER1.665_KuO	P_t0	4	261	primary	NA
ER1.818_KuO	Platelets	ER1.665_KuO	P_t0	4	261	secondary	0.117664808080461
ER1.818_KuO	CD4+ T cells	ER1.665_KuO	P_t0	4	262	primary	20
ER1.818_KuO	CD4+ T cells	ER1.665_KuO	P_t0	4	262	secondary	4.3840296319588
ER1.818_KuO	CD8+ T cells	ER1.665_KuO	P_t0	4	263	primary	NA
ER1.818_KuO	CD8+ T cells	ER1.665_KuO	P_t0	4	263	secondary	6.83835530585393
ER1.818_KuO	B cells	ER1.665_KuO	P_t0	4	264	primary	16
ER1.818_KuO	B cells	ER1.665_KuO	P_t0	4	264	secondary	4.44632417890171
ER1.818_KuO	Granulocytes	ER1.665_KuO	P_t0	4	265	primary	NA
ER1.818_KuO	Granulocytes	ER1.665_KuO	P_t0	4	265	secondary	9.59853995663103e-17
ER1.818_KuO	Macrophages	ER1.665_KuO	P_t0	4	266	primary	12
ER1.818_KuO	Macrophages	ER1.665_KuO	P_t0	4	266	secondary	3.74313967812998
ER1.821_GFP	RBCs	ER1.657_GFP	P_t0	6	267	primary	7.15393031776599
ER1.821_GFP	RBCs	ER1.657_GFP	P_t0	6	267	secondary	4.04323418411508
ER1.821_GFP	Platelets	ER1.657_GFP	P_t0	6	268	primary	0.76698234666176
ER1.821_GFP	Platelets	ER1.657_GFP	P_t0	6	268	secondary	0.055033877762862
ER1.821_GFP	CD4+ T cells	ER1.657_GFP	P_t0	6	269	primary	NA
ER1.821_GFP	CD4+ T cells	ER1.657_GFP	P_t0	6	269	secondary	NA
ER1.821_GFP	CD8+ T cells	ER1.657_GFP	P_t0	6	270	primary	NA
ER1.821_GFP	CD8+ T cells	ER1.657_GFP	P_t0	6	270	secondary	NA
ER1.821_GFP	B cells	ER1.657_GFP	P_t0	6	271	primary	8.26567395106963
ER1.821_GFP	B cells	ER1.657_GFP	P_t0	6	271	secondary	NA
ER1.821_GFP	Granulocytes	ER1.657_GFP	P_t0	6	272	primary	4.64895564468016
ER1.821_GFP	Granulocytes	ER1.657_GFP	P_t0	6	272	secondary	0.012561674840827
ER1.821_GFP	Macrophages	ER1.657_GFP	P_t0	6	273	primary	4.65760879707994
ER1.821_GFP	Macrophages	ER1.657_GFP	P_t0	6	273	secondary	0.0125616764679419
ER1.821_KuO	RBCs	ER1.665_KuO	P_t0	4	274	primary	16
ER1.821_KuO	RBCs	ER1.665_KuO	P_t0	4	274	secondary	1.56691217581558
ER1.821_KuO	Platelets	ER1.665_KuO	P_t0	4	275	primary	NA
ER1.821_KuO	Platelets	ER1.665_KuO	P_t0	4	275	secondary	0.0337697934046327
ER1.821_KuO	CD4+ T cells	ER1.665_KuO	P_t0	4	276	primary	20
ER1.821_KuO	CD4+ T cells	ER1.665_KuO	P_t0	4	276	secondary	4
ER1.821_KuO	CD8+ T cells	ER1.665_KuO	P_t0	4	277	primary	NA
ER1.821_KuO	CD8+ T cells	ER1.665_KuO	P_t0	4	277	secondary	4
ER1.821_KuO	B cells	ER1.665_KuO	P_t0	4	278	primary	16
ER1.821_KuO	B cells	ER1.665_KuO	P_t0	4	278	secondary	0.546355423104202
ER1.821_KuO	Granulocytes	ER1.665_KuO	P_t0	4	279	primary	NA
ER1.821_KuO	Granulocytes	ER1.665_KuO	P_t0	4	279	secondary	0.0125616824119516
ER1.821_KuO	Macrophages	ER1.665_KuO	P_t0	4	280	primary	12
ER1.821_KuO	Macrophages	ER1.665_KuO	P_t0	4	280	secondary	0.0138623029547014
ER1.831_GFP	RBCs	ER1.657_GFP	P_t0	6	281	primary	7.15393031776599
ER1.831_GFP	RBCs	ER1.657_GFP	P_t0	6	281	secondary	4
ER1.831_GFP	Platelets	ER1.657_GFP	P_t0	6	282	primary	0.76698234666176
ER1.831_GFP	Platelets	ER1.657_GFP	P_t0	6	282	secondary	0.0609169725456899
ER1.831_GFP	CD4+ T cells	ER1.657_GFP	P_t0	6	283	primary	NA
ER1.831_GFP	CD4+ T cells	ER1.657_GFP	P_t0	6	283	secondary	NA
ER1.831_GFP	CD8+ T cells	ER1.657_GFP	P_t0	6	284	primary	NA
ER1.831_GFP	CD8+ T cells	ER1.657_GFP	P_t0	6	284	secondary	NA
ER1.831_GFP	B cells	ER1.657_GFP	P_t0	6	285	primary	8.26567395106963
ER1.831_GFP	B cells	ER1.657_GFP	P_t0	6	285	secondary	NA
ER1.831_GFP	Granulocytes	ER1.657_GFP	P_t0	6	286	primary	4.64895564468016
ER1.831_GFP	Granulocytes	ER1.657_GFP	P_t0	6	286	secondary	0.0733506770573581
ER1.831_GFP	Macrophages	ER1.657_GFP	P_t0	6	287	primary	4.65760879707994
ER1.831_GFP	Macrophages	ER1.657_GFP	P_t0	6	287	secondary	0.0489574991670338
ER1.831_KuO	RBCs	ER1.665_KuO	P_t0	4	288	primary	16
ER1.831_KuO	RBCs	ER1.665_KuO	P_t0	4	288	secondary	0.0377158520060175
ER1.831_KuO	Platelets	ER1.665_KuO	P_t0	4	289	primary	NA
ER1.831_KuO	Platelets	ER1.665_KuO	P_t0	4	289	secondary	NA
ER1.831_KuO	CD4+ T cells	ER1.665_KuO	P_t0	4	290	primary	20
ER1.831_KuO	CD4+ T cells	ER1.665_KuO	P_t0	4	290	secondary	NA
ER1.831_KuO	CD8+ T cells	ER1.665_KuO	P_t0	4	291	primary	NA
ER1.831_KuO	CD8+ T cells	ER1.665_KuO	P_t0	4	291	secondary	NA
ER1.831_KuO	B cells	ER1.665_KuO	P_t0	4	292	primary	16
ER1.831_KuO	B cells	ER1.665_KuO	P_t0	4	292	secondary	NA
ER1.831_KuO	Granulocytes	ER1.665_KuO	P_t0	4	293	primary	NA
ER1.831_KuO	Granulocytes	ER1.665_KuO	P_t0	4	293	secondary	NA
ER1.831_KuO	Macrophages	ER1.665_KuO	P_t0	4	294	primary	12
ER1.831_KuO	Macrophages	ER1.665_KuO	P_t0	4	294	secondary	0.012561673117841
ER1.833_GFP	RBCs	ER1.657_GFP	P_t0	6	295	primary	7.15393031776599
ER1.833_GFP	RBCs	ER1.657_GFP	P_t0	6	295	secondary	4.35088804723092
ER1.833_GFP	Platelets	ER1.657_GFP	P_t0	6	296	primary	0.76698234666176
ER1.833_GFP	Platelets	ER1.657_GFP	P_t0	6	296	secondary	0.834973227448842
ER1.833_GFP	CD4+ T cells	ER1.657_GFP	P_t0	6	297	primary	NA
ER1.833_GFP	CD4+ T cells	ER1.657_GFP	P_t0	6	297	secondary	NA
ER1.833_GFP	CD8+ T cells	ER1.657_GFP	P_t0	6	298	primary	NA
ER1.833_GFP	CD8+ T cells	ER1.657_GFP	P_t0	6	298	secondary	NA
ER1.833_GFP	B cells	ER1.657_GFP	P_t0	6	299	primary	8.26567395106963
ER1.833_GFP	B cells	ER1.657_GFP	P_t0	6	299	secondary	4.1651747899669
ER1.833_GFP	Granulocytes	ER1.657_GFP	P_t0	6	300	primary	4.64895564468016
ER1.833_GFP	Granulocytes	ER1.657_GFP	P_t0	6	300	secondary	4
ER1.833_GFP	Macrophages	ER1.657_GFP	P_t0	6	301	primary	4.65760879707994
ER1.833_GFP	Macrophages	ER1.657_GFP	P_t0	6	301	secondary	4
ER1.834_KuO	RBCs	ER1.665_KuO	P_t0	4	302	primary	16
ER1.834_KuO	RBCs	ER1.665_KuO	P_t0	4	302	secondary	4
ER1.834_KuO	Platelets	ER1.665_KuO	P_t0	4	303	primary	NA
ER1.834_KuO	Platelets	ER1.665_KuO	P_t0	4	303	secondary	4
ER1.834_KuO	CD4+ T cells	ER1.665_KuO	P_t0	4	304	primary	20
ER1.834_KuO	CD4+ T cells	ER1.665_KuO	P_t0	4	304	secondary	NA
ER1.834_KuO	CD8+ T cells	ER1.665_KuO	P_t0	4	305	primary	NA
ER1.834_KuO	CD8+ T cells	ER1.665_KuO	P_t0	4	305	secondary	NA
ER1.834_KuO	B cells	ER1.665_KuO	P_t0	4	306	primary	16
ER1.834_KuO	B cells	ER1.665_KuO	P_t0	4	306	secondary	NA
ER1.834_KuO	Granulocytes	ER1.665_KuO	P_t0	4	307	primary	NA
ER1.834_KuO	Granulocytes	ER1.665_KuO	P_t0	4	307	secondary	4.01261004235541
ER1.834_KuO	Macrophages	ER1.665_KuO	P_t0	4	308	primary	12
ER1.834_KuO	Macrophages	ER1.665_KuO	P_t0	4	308	secondary	4.01256392062936
ER1.835_GFP	RBCs	ER1.657_GFP	P_t0	6	309	primary	7.15393031776599
ER1.835_GFP	RBCs	ER1.657_GFP	P_t0	6	309	secondary	1.84764439385937
ER1.835_GFP	Platelets	ER1.657_GFP	P_t0	6	310	primary	0.76698234666176
ER1.835_GFP	Platelets	ER1.657_GFP	P_t0	6	310	secondary	0.0353554910909296
ER1.835_GFP	CD4+ T cells	ER1.657_GFP	P_t0	6	311	primary	NA
ER1.835_GFP	CD4+ T cells	ER1.657_GFP	P_t0	6	311	secondary	1.27602225785422
ER1.835_GFP	CD8+ T cells	ER1.657_GFP	P_t0	6	312	primary	NA
ER1.835_GFP	CD8+ T cells	ER1.657_GFP	P_t0	6	312	secondary	2.06338777042604
ER1.835_GFP	B cells	ER1.657_GFP	P_t0	6	313	primary	8.26567395106963
ER1.835_GFP	B cells	ER1.657_GFP	P_t0	6	313	secondary	4
ER1.835_GFP	Granulocytes	ER1.657_GFP	P_t0	6	314	primary	4.64895564468016
ER1.835_GFP	Granulocytes	ER1.657_GFP	P_t0	6	314	secondary	0.0159293579881355
ER1.835_GFP	Macrophages	ER1.657_GFP	P_t0	6	315	primary	4.65760879707994
ER1.835_GFP	Macrophages	ER1.657_GFP	P_t0	6	315	secondary	0.0697215178369571
ER1.836_GFP	RBCs	ER1.657_GFP	P_t0	6	316	primary	7.15393031776599
ER1.836_GFP	RBCs	ER1.657_GFP	P_t0	6	316	secondary	4
ER1.836_GFP	Platelets	ER1.657_GFP	P_t0	6	317	primary	0.76698234666176
ER1.836_GFP	Platelets	ER1.657_GFP	P_t0	6	317	secondary	0.0125866941973302
ER1.836_GFP	CD4+ T cells	ER1.657_GFP	P_t0	6	318	primary	NA
ER1.836_GFP	CD4+ T cells	ER1.657_GFP	P_t0	6	318	secondary	NA
ER1.836_GFP	CD8+ T cells	ER1.657_GFP	P_t0	6	319	primary	NA
ER1.836_GFP	CD8+ T cells	ER1.657_GFP	P_t0	6	319	secondary	NA
ER1.836_GFP	B cells	ER1.657_GFP	P_t0	6	320	primary	8.26567395106963
ER1.836_GFP	B cells	ER1.657_GFP	P_t0	6	320	secondary	NA
ER1.836_GFP	Granulocytes	ER1.657_GFP	P_t0	6	321	primary	4.64895564468016
ER1.836_GFP	Granulocytes	ER1.657_GFP	P_t0	6	321	secondary	0.0125616797594741
ER1.836_GFP	Macrophages	ER1.657_GFP	P_t0	6	322	primary	4.65760879707994
ER1.836_GFP	Macrophages	ER1.657_GFP	P_t0	6	322	secondary	0.0125616762475457
ER1.840_GFP	RBCs	ER1.657_GFP	P_t0	6	323	primary	7.15393031776599
ER1.840_GFP	RBCs	ER1.657_GFP	P_t0	6	323	secondary	4.93684595578859
ER1.840_GFP	Platelets	ER1.657_GFP	P_t0	6	324	primary	0.76698234666176
ER1.840_GFP	Platelets	ER1.657_GFP	P_t0	6	324	secondary	0.0838832322742217
ER1.840_GFP	CD4+ T cells	ER1.657_GFP	P_t0	6	325	primary	NA
ER1.840_GFP	CD4+ T cells	ER1.657_GFP	P_t0	6	325	secondary	NA
ER1.840_GFP	CD8+ T cells	ER1.657_GFP	P_t0	6	326	primary	NA
ER1.840_GFP	CD8+ T cells	ER1.657_GFP	P_t0	6	326	secondary	NA
ER1.840_GFP	B cells	ER1.657_GFP	P_t0	6	327	primary	8.26567395106963
ER1.840_GFP	B cells	ER1.657_GFP	P_t0	6	327	secondary	NA
ER1.840_GFP	Granulocytes	ER1.657_GFP	P_t0	6	328	primary	4.64895564468016
ER1.840_GFP	Granulocytes	ER1.657_GFP	P_t0	6	328	secondary	4.52789162520974
ER1.840_GFP	Macrophages	ER1.657_GFP	P_t0	6	329	primary	4.65760879707994
ER1.840_GFP	Macrophages	ER1.657_GFP	P_t0	6	329	secondary	4.31874826474324
ER1.843_GFP	RBCs	ER1.657_GFP	P_t0	6	330	primary	7.15393031776599
ER1.843_GFP	RBCs	ER1.657_GFP	P_t0	6	330	secondary	0.41908674509058
ER1.843_GFP	Platelets	ER1.657_GFP	P_t0	6	331	primary	0.76698234666176
ER1.843_GFP	Platelets	ER1.657_GFP	P_t0	6	331	secondary	0.108442580353115
ER1.843_GFP	CD4+ T cells	ER1.657_GFP	P_t0	6	332	primary	NA
ER1.843_GFP	CD4+ T cells	ER1.657_GFP	P_t0	6	332	secondary	NA
ER1.843_GFP	CD8+ T cells	ER1.657_GFP	P_t0	6	333	primary	NA
ER1.843_GFP	CD8+ T cells	ER1.657_GFP	P_t0	6	333	secondary	NA
ER1.843_GFP	B cells	ER1.657_GFP	P_t0	6	334	primary	8.26567395106963
ER1.843_GFP	B cells	ER1.657_GFP	P_t0	6	334	secondary	NA
ER1.843_GFP	Granulocytes	ER1.657_GFP	P_t0	6	335	primary	4.64895564468016
ER1.843_GFP	Granulocytes	ER1.657_GFP	P_t0	6	335	secondary	0.066457387197052
ER1.843_GFP	Macrophages	ER1.657_GFP	P_t0	6	336	primary	4.65760879707994
ER1.843_GFP	Macrophages	ER1.657_GFP	P_t0	6	336	secondary	9.72770657312087e-16
ER1.845_GFP	RBCs	ER1.657_GFP	P_t0	6	337	primary	7.15393031776599
ER1.845_GFP	RBCs	ER1.657_GFP	P_t0	6	337	secondary	9.71350021727832e-18
ER1.845_GFP	Platelets	ER1.657_GFP	P_t0	6	338	primary	0.76698234666176
ER1.845_GFP	Platelets	ER1.657_GFP	P_t0	6	338	secondary	0.026259219399084
ER1.845_GFP	CD4+ T cells	ER1.657_GFP	P_t0	6	339	primary	NA
ER1.845_GFP	CD4+ T cells	ER1.657_GFP	P_t0	6	339	secondary	NA
ER1.845_GFP	CD8+ T cells	ER1.657_GFP	P_t0	6	340	primary	NA
ER1.845_GFP	CD8+ T cells	ER1.657_GFP	P_t0	6	340	secondary	NA
ER1.845_GFP	B cells	ER1.657_GFP	P_t0	6	341	primary	8.26567395106963
ER1.845_GFP	B cells	ER1.657_GFP	P_t0	6	341	secondary	NA
ER1.845_GFP	Granulocytes	ER1.657_GFP	P_t0	6	342	primary	4.64895564468016
ER1.845_GFP	Granulocytes	ER1.657_GFP	P_t0	6	342	secondary	0.0403946043616875
ER1.845_GFP	Macrophages	ER1.657_GFP	P_t0	6	343	primary	4.65760879707994
ER1.845_GFP	Macrophages	ER1.657_GFP	P_t0	6	343	secondary	0.0125616831787229
ER1.848_GFP	RBCs	ER1.657_GFP	P_t0	6	344	primary	7.15393031776599
ER1.848_GFP	RBCs	ER1.657_GFP	P_t0	6	344	secondary	4
ER1.848_GFP	Platelets	ER1.657_GFP	P_t0	6	345	primary	0.76698234666176
ER1.848_GFP	Platelets	ER1.657_GFP	P_t0	6	345	secondary	0.0304798713747365
ER1.848_GFP	CD4+ T cells	ER1.657_GFP	P_t0	6	346	primary	NA
ER1.848_GFP	CD4+ T cells	ER1.657_GFP	P_t0	6	346	secondary	NA
ER1.848_GFP	CD8+ T cells	ER1.657_GFP	P_t0	6	347	primary	NA
ER1.848_GFP	CD8+ T cells	ER1.657_GFP	P_t0	6	347	secondary	NA
ER1.848_GFP	B cells	ER1.657_GFP	P_t0	6	348	primary	8.26567395106963
ER1.848_GFP	B cells	ER1.657_GFP	P_t0	6	348	secondary	NA
ER1.848_GFP	Granulocytes	ER1.657_GFP	P_t0	6	349	primary	4.64895564468016
ER1.848_GFP	Granulocytes	ER1.657_GFP	P_t0	6	349	secondary	9.15886466901938e-16
ER1.848_GFP	Macrophages	ER1.657_GFP	P_t0	6	350	primary	4.65760879707994
ER1.848_GFP	Macrophages	ER1.657_GFP	P_t0	6	350	secondary	0.187188884528691
ER1.850_GFP	RBCs	ER1.641_GFP	P_t0	5	351	primary	6.73363514427413
ER1.850_GFP	RBCs	ER1.641_GFP	P_t0	5	351	secondary	5.44503001472288
ER1.850_GFP	Platelets	ER1.641_GFP	P_t0	5	352	primary	0.867221058264728
ER1.850_GFP	Platelets	ER1.641_GFP	P_t0	5	352	secondary	0.165948162598453
ER1.850_GFP	CD4+ T cells	ER1.641_GFP	P_t0	5	353	primary	4
ER1.850_GFP	CD4+ T cells	ER1.641_GFP	P_t0	5	353	secondary	NA
ER1.850_GFP	CD8+ T cells	ER1.641_GFP	P_t0	5	354	primary	20
ER1.850_GFP	CD8+ T cells	ER1.641_GFP	P_t0	5	354	secondary	NA
ER1.850_GFP	B cells	ER1.641_GFP	P_t0	5	355	primary	4.6515131807926
ER1.850_GFP	B cells	ER1.641_GFP	P_t0	5	355	secondary	NA
ER1.850_GFP	Granulocytes	ER1.641_GFP	P_t0	5	356	primary	3.88418448026368
ER1.850_GFP	Granulocytes	ER1.641_GFP	P_t0	5	356	secondary	4.16150328029877
ER1.850_GFP	Macrophages	ER1.641_GFP	P_t0	5	357	primary	4
ER1.850_GFP	Macrophages	ER1.641_GFP	P_t0	5	357	secondary	4.61934093481084
ER1.852_KuO	RBCs	ER1.665_KuO	P_t0	4	358	primary	16
ER1.852_KuO	RBCs	ER1.665_KuO	P_t0	4	358	secondary	NA
ER1.852_KuO	Platelets	ER1.665_KuO	P_t0	4	359	primary	NA
ER1.852_KuO	Platelets	ER1.665_KuO	P_t0	4	359	secondary	4
ER1.852_KuO	CD4+ T cells	ER1.665_KuO	P_t0	4	360	primary	20
ER1.852_KuO	CD4+ T cells	ER1.665_KuO	P_t0	4	360	secondary	NA
ER1.852_KuO	CD8+ T cells	ER1.665_KuO	P_t0	4	361	primary	NA
ER1.852_KuO	CD8+ T cells	ER1.665_KuO	P_t0	4	361	secondary	NA
ER1.852_KuO	B cells	ER1.665_KuO	P_t0	4	362	primary	16
ER1.852_KuO	B cells	ER1.665_KuO	P_t0	4	362	secondary	NA
ER1.852_KuO	Granulocytes	ER1.665_KuO	P_t0	4	363	primary	NA
ER1.852_KuO	Granulocytes	ER1.665_KuO	P_t0	4	363	secondary	NA
ER1.852_KuO	Macrophages	ER1.665_KuO	P_t0	4	364	primary	12
ER1.852_KuO	Macrophages	ER1.665_KuO	P_t0	4	364	secondary	NA
ER1.472_GFP	RBCs	NA1.446_GFP	tyMax	1	365	primary	15.0538881406155
ER1.472_GFP	RBCs	NA1.446_GFP	tyMax	1	365	secondary	4.66959958867878
ER1.472_GFP	Platelets	NA1.446_GFP	tyMax	1	366	primary	9.05657763796067
ER1.472_GFP	Platelets	NA1.446_GFP	tyMax	1	366	secondary	4.66736293810262
ER1.472_GFP	CD4+ T cells	NA1.446_GFP	tyMax	1	367	primary	NA
ER1.472_GFP	CD4+ T cells	NA1.446_GFP	tyMax	1	367	secondary	4.64237037144541
ER1.472_GFP	CD8+ T cells	NA1.446_GFP	tyMax	1	368	primary	20.1881240409011
ER1.472_GFP	CD8+ T cells	NA1.446_GFP	tyMax	1	368	secondary	12.1651227088991
ER1.472_GFP	B cells	NA1.446_GFP	tyMax	1	369	primary	24
ER1.472_GFP	B cells	NA1.446_GFP	tyMax	1	369	secondary	NA
ER1.472_GFP	Granulocytes	NA1.446_GFP	tyMax	1	370	primary	11.3310577692702
ER1.472_GFP	Granulocytes	NA1.446_GFP	tyMax	1	370	secondary	NA
ER1.472_GFP	Macrophages	NA1.446_GFP	tyMax	1	371	primary	12.3298463459998
ER1.472_GFP	Macrophages	NA1.446_GFP	tyMax	1	371	secondary	4.67294621181231
ER1.479_GFP	RBCs	NA1.446_GFP	tyMax	1	372	primary	15.0538881406155
ER1.479_GFP	RBCs	NA1.446_GFP	tyMax	1	372	secondary	4.63002674280265
ER1.479_GFP	Platelets	NA1.446_GFP	tyMax	1	373	primary	9.05657763796067
ER1.479_GFP	Platelets	NA1.446_GFP	tyMax	1	373	secondary	4.67189658541795
ER1.479_GFP	CD4+ T cells	NA1.446_GFP	tyMax	1	374	primary	NA
ER1.479_GFP	CD4+ T cells	NA1.446_GFP	tyMax	1	374	secondary	13.1451322114265
ER1.479_GFP	CD8+ T cells	NA1.446_GFP	tyMax	1	375	primary	20.1881240409011
ER1.479_GFP	CD8+ T cells	NA1.446_GFP	tyMax	1	375	secondary	15.0666423101512
ER1.479_GFP	B cells	NA1.446_GFP	tyMax	1	376	primary	24
ER1.479_GFP	B cells	NA1.446_GFP	tyMax	1	376	secondary	13.4308708292521
ER1.479_GFP	Granulocytes	NA1.446_GFP	tyMax	1	377	primary	11.3310577692702
ER1.479_GFP	Granulocytes	NA1.446_GFP	tyMax	1	377	secondary	4.672946212502
ER1.479_GFP	Macrophages	NA1.446_GFP	tyMax	1	378	primary	12.3298463459998
ER1.479_GFP	Macrophages	NA1.446_GFP	tyMax	1	378	secondary	4.67209881201443
ER1.480_GFP	RBCs	NA1.446_GFP	tyMax	1	379	primary	15.0538881406155
ER1.480_GFP	RBCs	NA1.446_GFP	tyMax	1	379	secondary	4.67275015021642
ER1.480_GFP	Platelets	NA1.446_GFP	tyMax	1	380	primary	9.05657763796067
ER1.480_GFP	Platelets	NA1.446_GFP	tyMax	1	380	secondary	NA
ER1.480_GFP	CD4+ T cells	NA1.446_GFP	tyMax	1	381	primary	NA
ER1.480_GFP	CD4+ T cells	NA1.446_GFP	tyMax	1	381	secondary	NA
ER1.480_GFP	CD8+ T cells	NA1.446_GFP	tyMax	1	382	primary	20.1881240409011
ER1.480_GFP	CD8+ T cells	NA1.446_GFP	tyMax	1	382	secondary	NA
ER1.480_GFP	B cells	NA1.446_GFP	tyMax	1	383	primary	24
ER1.480_GFP	B cells	NA1.446_GFP	tyMax	1	383	secondary	NA
ER1.480_GFP	Granulocytes	NA1.446_GFP	tyMax	1	384	primary	11.3310577692702
ER1.480_GFP	Granulocytes	NA1.446_GFP	tyMax	1	384	secondary	NA
ER1.480_GFP	Macrophages	NA1.446_GFP	tyMax	1	385	primary	12.3298463459998
ER1.480_GFP	Macrophages	NA1.446_GFP	tyMax	1	385	secondary	NA
ER1.483_GFP	RBCs	NA1.446_GFP	tyMax	1	386	primary	15.0538881406155
ER1.483_GFP	RBCs	NA1.446_GFP	tyMax	1	386	secondary	4.66062865912527
ER1.483_GFP	Platelets	NA1.446_GFP	tyMax	1	387	primary	9.05657763796067
ER1.483_GFP	Platelets	NA1.446_GFP	tyMax	1	387	secondary	4.67294621215685
ER1.483_GFP	CD4+ T cells	NA1.446_GFP	tyMax	1	388	primary	NA
ER1.483_GFP	CD4+ T cells	NA1.446_GFP	tyMax	1	388	secondary	4.43946447403007
ER1.483_GFP	CD8+ T cells	NA1.446_GFP	tyMax	1	389	primary	20.1881240409011
ER1.483_GFP	CD8+ T cells	NA1.446_GFP	tyMax	1	389	secondary	NA
ER1.483_GFP	B cells	NA1.446_GFP	tyMax	1	390	primary	24
ER1.483_GFP	B cells	NA1.446_GFP	tyMax	1	390	secondary	NA
ER1.483_GFP	Granulocytes	NA1.446_GFP	tyMax	1	391	primary	11.3310577692702
ER1.483_GFP	Granulocytes	NA1.446_GFP	tyMax	1	391	secondary	4.67294621248095
ER1.483_GFP	Macrophages	NA1.446_GFP	tyMax	1	392	primary	12.3298463459998
ER1.483_GFP	Macrophages	NA1.446_GFP	tyMax	1	392	secondary	4.66864541824175
ER1.486_GFP	RBCs	NA1.446_GFP	tyMax	1	393	primary	15.0538881406155
ER1.486_GFP	RBCs	NA1.446_GFP	tyMax	1	393	secondary	NA
ER1.486_GFP	Platelets	NA1.446_GFP	tyMax	1	394	primary	9.05657763796067
ER1.486_GFP	Platelets	NA1.446_GFP	tyMax	1	394	secondary	11.7055135953512
ER1.486_GFP	CD4+ T cells	NA1.446_GFP	tyMax	1	395	primary	NA
ER1.486_GFP	CD4+ T cells	NA1.446_GFP	tyMax	1	395	secondary	NA
ER1.486_GFP	CD8+ T cells	NA1.446_GFP	tyMax	1	396	primary	20.1881240409011
ER1.486_GFP	CD8+ T cells	NA1.446_GFP	tyMax	1	396	secondary	NA
ER1.486_GFP	B cells	NA1.446_GFP	tyMax	1	397	primary	24
ER1.486_GFP	B cells	NA1.446_GFP	tyMax	1	397	secondary	NA
ER1.486_GFP	Granulocytes	NA1.446_GFP	tyMax	1	398	primary	11.3310577692702
ER1.486_GFP	Granulocytes	NA1.446_GFP	tyMax	1	398	secondary	NA
ER1.486_GFP	Macrophages	NA1.446_GFP	tyMax	1	399	primary	12.3298463459998
ER1.486_GFP	Macrophages	NA1.446_GFP	tyMax	1	399	secondary	NA
ER1.487_GFP	RBCs	NA1.446_GFP	tyMax	1	400	primary	15.0538881406155
ER1.487_GFP	RBCs	NA1.446_GFP	tyMax	1	400	secondary	12.6446559634101
ER1.487_GFP	Platelets	NA1.446_GFP	tyMax	1	401	primary	9.05657763796067
ER1.487_GFP	Platelets	NA1.446_GFP	tyMax	1	401	secondary	4.64006730141433
ER1.487_GFP	CD4+ T cells	NA1.446_GFP	tyMax	1	402	primary	NA
ER1.487_GFP	CD4+ T cells	NA1.446_GFP	tyMax	1	402	secondary	11.6903535901013
ER1.487_GFP	CD8+ T cells	NA1.446_GFP	tyMax	1	403	primary	20.1881240409011
ER1.487_GFP	CD8+ T cells	NA1.446_GFP	tyMax	1	403	secondary	12.0168729457194
ER1.487_GFP	B cells	NA1.446_GFP	tyMax	1	404	primary	24
ER1.487_GFP	B cells	NA1.446_GFP	tyMax	1	404	secondary	11.5999975155509
ER1.487_GFP	Granulocytes	NA1.446_GFP	tyMax	1	405	primary	11.3310577692702
ER1.487_GFP	Granulocytes	NA1.446_GFP	tyMax	1	405	secondary	4.82748825641213
ER1.487_GFP	Macrophages	NA1.446_GFP	tyMax	1	406	primary	12.3298463459998
ER1.487_GFP	Macrophages	NA1.446_GFP	tyMax	1	406	secondary	5.53759560444136
ER1.494_GFP	RBCs	NA1.446_GFP	tyMax	1	407	primary	15.0538881406155
ER1.494_GFP	RBCs	NA1.446_GFP	tyMax	1	407	secondary	4.66550135848335
ER1.494_GFP	Platelets	NA1.446_GFP	tyMax	1	408	primary	9.05657763796067
ER1.494_GFP	Platelets	NA1.446_GFP	tyMax	1	408	secondary	4.67294620981597
ER1.494_GFP	CD4+ T cells	NA1.446_GFP	tyMax	1	409	primary	NA
ER1.494_GFP	CD4+ T cells	NA1.446_GFP	tyMax	1	409	secondary	NA
ER1.494_GFP	CD8+ T cells	NA1.446_GFP	tyMax	1	410	primary	20.1881240409011
ER1.494_GFP	CD8+ T cells	NA1.446_GFP	tyMax	1	410	secondary	NA
ER1.494_GFP	B cells	NA1.446_GFP	tyMax	1	411	primary	24
ER1.494_GFP	B cells	NA1.446_GFP	tyMax	1	411	secondary	NA
ER1.494_GFP	Granulocytes	NA1.446_GFP	tyMax	1	412	primary	11.3310577692702
ER1.494_GFP	Granulocytes	NA1.446_GFP	tyMax	1	412	secondary	NA
ER1.494_GFP	Macrophages	NA1.446_GFP	tyMax	1	413	primary	12.3298463459998
ER1.494_GFP	Macrophages	NA1.446_GFP	tyMax	1	413	secondary	NA
ER1.507_GFP	RBCs	NA1.446_GFP	tyMax	1	414	primary	15.0538881406155
ER1.507_GFP	RBCs	NA1.446_GFP	tyMax	1	414	secondary	4.66766429229102
ER1.507_GFP	Platelets	NA1.446_GFP	tyMax	1	415	primary	9.05657763796067
ER1.507_GFP	Platelets	NA1.446_GFP	tyMax	1	415	secondary	4.67294621347794
ER1.507_GFP	CD4+ T cells	NA1.446_GFP	tyMax	1	416	primary	NA
ER1.507_GFP	CD4+ T cells	NA1.446_GFP	tyMax	1	416	secondary	NA
ER1.507_GFP	CD8+ T cells	NA1.446_GFP	tyMax	1	417	primary	20.1881240409011
ER1.507_GFP	CD8+ T cells	NA1.446_GFP	tyMax	1	417	secondary	NA
ER1.507_GFP	B cells	NA1.446_GFP	tyMax	1	418	primary	24
ER1.507_GFP	B cells	NA1.446_GFP	tyMax	1	418	secondary	NA
ER1.507_GFP	Granulocytes	NA1.446_GFP	tyMax	1	419	primary	11.3310577692702
ER1.507_GFP	Granulocytes	NA1.446_GFP	tyMax	1	419	secondary	4.67294621059811
ER1.507_GFP	Macrophages	NA1.446_GFP	tyMax	1	420	primary	12.3298463459998
ER1.507_GFP	Macrophages	NA1.446_GFP	tyMax	1	420	secondary	4.67294621283158
ER1.512_GFP	RBCs	NA1.446_GFP	tyMax	1	421	primary	15.0538881406155
ER1.512_GFP	RBCs	NA1.446_GFP	tyMax	1	421	secondary	NA
ER1.512_GFP	Platelets	NA1.446_GFP	tyMax	1	422	primary	9.05657763796067
ER1.512_GFP	Platelets	NA1.446_GFP	tyMax	1	422	secondary	NA
ER1.512_GFP	CD4+ T cells	NA1.446_GFP	tyMax	1	423	primary	NA
ER1.512_GFP	CD4+ T cells	NA1.446_GFP	tyMax	1	423	secondary	NA
ER1.512_GFP	CD8+ T cells	NA1.446_GFP	tyMax	1	424	primary	20.1881240409011
ER1.512_GFP	CD8+ T cells	NA1.446_GFP	tyMax	1	424	secondary	NA
ER1.512_GFP	B cells	NA1.446_GFP	tyMax	1	425	primary	24
ER1.512_GFP	B cells	NA1.446_GFP	tyMax	1	425	secondary	NA
ER1.512_GFP	Granulocytes	NA1.446_GFP	tyMax	1	426	primary	11.3310577692702
ER1.512_GFP	Granulocytes	NA1.446_GFP	tyMax	1	426	secondary	4.67294621067801
ER1.512_GFP	Macrophages	NA1.446_GFP	tyMax	1	427	primary	12.3298463459998
ER1.512_GFP	Macrophages	NA1.446_GFP	tyMax	1	427	secondary	4.67294621414371
ER1.520_GFP	RBCs	NA1.446_GFP	tyMax	1	428	primary	15.0538881406155
ER1.520_GFP	RBCs	NA1.446_GFP	tyMax	1	428	secondary	4.67226407283009
ER1.520_GFP	Platelets	NA1.446_GFP	tyMax	1	429	primary	9.05657763796067
ER1.520_GFP	Platelets	NA1.446_GFP	tyMax	1	429	secondary	NA
ER1.520_GFP	CD4+ T cells	NA1.446_GFP	tyMax	1	430	primary	NA
ER1.520_GFP	CD4+ T cells	NA1.446_GFP	tyMax	1	430	secondary	NA
ER1.520_GFP	CD8+ T cells	NA1.446_GFP	tyMax	1	431	primary	20.1881240409011
ER1.520_GFP	CD8+ T cells	NA1.446_GFP	tyMax	1	431	secondary	NA
ER1.520_GFP	B cells	NA1.446_GFP	tyMax	1	432	primary	24
ER1.520_GFP	B cells	NA1.446_GFP	tyMax	1	432	secondary	NA
ER1.520_GFP	Granulocytes	NA1.446_GFP	tyMax	1	433	primary	11.3310577692702
ER1.520_GFP	Granulocytes	NA1.446_GFP	tyMax	1	433	secondary	NA
ER1.520_GFP	Macrophages	NA1.446_GFP	tyMax	1	434	primary	12.3298463459998
ER1.520_GFP	Macrophages	NA1.446_GFP	tyMax	1	434	secondary	4.67294621503368
ER1.521_GFP	RBCs	NA1.446_GFP	tyMax	1	435	primary	15.0538881406155
ER1.521_GFP	RBCs	NA1.446_GFP	tyMax	1	435	secondary	4.67224270942989
ER1.521_GFP	Platelets	NA1.446_GFP	tyMax	1	436	primary	9.05657763796067
ER1.521_GFP	Platelets	NA1.446_GFP	tyMax	1	436	secondary	NA
ER1.521_GFP	CD4+ T cells	NA1.446_GFP	tyMax	1	437	primary	NA
ER1.521_GFP	CD4+ T cells	NA1.446_GFP	tyMax	1	437	secondary	NA
ER1.521_GFP	CD8+ T cells	NA1.446_GFP	tyMax	1	438	primary	20.1881240409011
ER1.521_GFP	CD8+ T cells	NA1.446_GFP	tyMax	1	438	secondary	NA
ER1.521_GFP	B cells	NA1.446_GFP	tyMax	1	439	primary	24
ER1.521_GFP	B cells	NA1.446_GFP	tyMax	1	439	secondary	NA
ER1.521_GFP	Granulocytes	NA1.446_GFP	tyMax	1	440	primary	11.3310577692702
ER1.521_GFP	Granulocytes	NA1.446_GFP	tyMax	1	440	secondary	NA
ER1.521_GFP	Macrophages	NA1.446_GFP	tyMax	1	441	primary	12.3298463459998
ER1.521_GFP	Macrophages	NA1.446_GFP	tyMax	1	441	secondary	NA
ER1.538_GFP	RBCs	NA1.446_GFP	tyMax	1	442	primary	15.0538881406155
ER1.538_GFP	RBCs	NA1.446_GFP	tyMax	1	442	secondary	4.67096190616361
ER1.538_GFP	Platelets	NA1.446_GFP	tyMax	1	443	primary	9.05657763796067
ER1.538_GFP	Platelets	NA1.446_GFP	tyMax	1	443	secondary	NA
ER1.538_GFP	CD4+ T cells	NA1.446_GFP	tyMax	1	444	primary	NA
ER1.538_GFP	CD4+ T cells	NA1.446_GFP	tyMax	1	444	secondary	NA
ER1.538_GFP	CD8+ T cells	NA1.446_GFP	tyMax	1	445	primary	20.1881240409011
ER1.538_GFP	CD8+ T cells	NA1.446_GFP	tyMax	1	445	secondary	NA
ER1.538_GFP	B cells	NA1.446_GFP	tyMax	1	446	primary	24
ER1.538_GFP	B cells	NA1.446_GFP	tyMax	1	446	secondary	NA
ER1.538_GFP	Granulocytes	NA1.446_GFP	tyMax	1	447	primary	11.3310577692702
ER1.538_GFP	Granulocytes	NA1.446_GFP	tyMax	1	447	secondary	4.67294621377683
ER1.538_GFP	Macrophages	NA1.446_GFP	tyMax	1	448	primary	12.3298463459998
ER1.538_GFP	Macrophages	NA1.446_GFP	tyMax	1	448	secondary	4.67294621057628
ER1.563_GFP	RBCs	NA1.446_GFP	tyMax	1	449	primary	15.0538881406155
ER1.563_GFP	RBCs	NA1.446_GFP	tyMax	1	449	secondary	4.67086577707841
ER1.563_GFP	Platelets	NA1.446_GFP	tyMax	1	450	primary	9.05657763796067
ER1.563_GFP	Platelets	NA1.446_GFP	tyMax	1	450	secondary	NA
ER1.563_GFP	CD4+ T cells	NA1.446_GFP	tyMax	1	451	primary	NA
ER1.563_GFP	CD4+ T cells	NA1.446_GFP	tyMax	1	451	secondary	NA
ER1.563_GFP	CD8+ T cells	NA1.446_GFP	tyMax	1	452	primary	20.1881240409011
ER1.563_GFP	CD8+ T cells	NA1.446_GFP	tyMax	1	452	secondary	NA
ER1.563_GFP	B cells	NA1.446_GFP	tyMax	1	453	primary	24
ER1.563_GFP	B cells	NA1.446_GFP	tyMax	1	453	secondary	NA
ER1.563_GFP	Granulocytes	NA1.446_GFP	tyMax	1	454	primary	11.3310577692702
ER1.563_GFP	Granulocytes	NA1.446_GFP	tyMax	1	454	secondary	4.67294621475444
ER1.563_GFP	Macrophages	NA1.446_GFP	tyMax	1	455	primary	12.3298463459998
ER1.563_GFP	Macrophages	NA1.446_GFP	tyMax	1	455	secondary	4.67294621508136
ER1.573_GFP	RBCs	NA1.446_GFP	tyMax	1	456	primary	15.0538881406155
ER1.573_GFP	RBCs	NA1.446_GFP	tyMax	1	456	secondary	4.67194471891357
ER1.573_GFP	Platelets	NA1.446_GFP	tyMax	1	457	primary	9.05657763796067
ER1.573_GFP	Platelets	NA1.446_GFP	tyMax	1	457	secondary	NA
ER1.573_GFP	CD4+ T cells	NA1.446_GFP	tyMax	1	458	primary	NA
ER1.573_GFP	CD4+ T cells	NA1.446_GFP	tyMax	1	458	secondary	NA
ER1.573_GFP	CD8+ T cells	NA1.446_GFP	tyMax	1	459	primary	20.1881240409011
ER1.573_GFP	CD8+ T cells	NA1.446_GFP	tyMax	1	459	secondary	NA
ER1.573_GFP	B cells	NA1.446_GFP	tyMax	1	460	primary	24
ER1.573_GFP	B cells	NA1.446_GFP	tyMax	1	460	secondary	NA
ER1.573_GFP	Granulocytes	NA1.446_GFP	tyMax	1	461	primary	11.3310577692702
ER1.573_GFP	Granulocytes	NA1.446_GFP	tyMax	1	461	secondary	NA
ER1.573_GFP	Macrophages	NA1.446_GFP	tyMax	1	462	primary	12.3298463459998
ER1.573_GFP	Macrophages	NA1.446_GFP	tyMax	1	462	secondary	4.67294621017569
ER1.579_GFP	RBCs	NA1.446_GFP	tyMax	1	463	primary	15.0538881406155
ER1.579_GFP	RBCs	NA1.446_GFP	tyMax	1	463	secondary	4.67152099799415
ER1.579_GFP	Platelets	NA1.446_GFP	tyMax	1	464	primary	9.05657763796067
ER1.579_GFP	Platelets	NA1.446_GFP	tyMax	1	464	secondary	NA
ER1.579_GFP	CD4+ T cells	NA1.446_GFP	tyMax	1	465	primary	NA
ER1.579_GFP	CD4+ T cells	NA1.446_GFP	tyMax	1	465	secondary	NA
ER1.579_GFP	CD8+ T cells	NA1.446_GFP	tyMax	1	466	primary	20.1881240409011
ER1.579_GFP	CD8+ T cells	NA1.446_GFP	tyMax	1	466	secondary	NA
ER1.579_GFP	B cells	NA1.446_GFP	tyMax	1	467	primary	24
ER1.579_GFP	B cells	NA1.446_GFP	tyMax	1	467	secondary	NA
ER1.579_GFP	Granulocytes	NA1.446_GFP	tyMax	1	468	primary	11.3310577692702
ER1.579_GFP	Granulocytes	NA1.446_GFP	tyMax	1	468	secondary	NA
ER1.579_GFP	Macrophages	NA1.446_GFP	tyMax	1	469	primary	12.3298463459998
ER1.579_GFP	Macrophages	NA1.446_GFP	tyMax	1	469	secondary	NA
ER1.681_KuO	RBCs	ER1.630_KuO	tyMax	3	470	primary	23.493109499969
ER1.681_KuO	RBCs	ER1.630_KuO	tyMax	3	470	secondary	NA
ER1.681_KuO	Platelets	ER1.630_KuO	tyMax	3	471	primary	24
ER1.681_KuO	Platelets	ER1.630_KuO	tyMax	3	471	secondary	8.18754406447765
ER1.681_KuO	CD4+ T cells	ER1.630_KuO	tyMax	3	472	primary	19.8598827931136
ER1.681_KuO	CD4+ T cells	ER1.630_KuO	tyMax	3	472	secondary	NA
ER1.681_KuO	CD8+ T cells	ER1.630_KuO	tyMax	3	473	primary	19.0166087298704
ER1.681_KuO	CD8+ T cells	ER1.630_KuO	tyMax	3	473	secondary	NA
ER1.681_KuO	B cells	ER1.630_KuO	tyMax	3	474	primary	19.8593996518368
ER1.681_KuO	B cells	ER1.630_KuO	tyMax	3	474	secondary	NA
ER1.681_KuO	Granulocytes	ER1.630_KuO	tyMax	3	475	primary	23.440091142905
ER1.681_KuO	Granulocytes	ER1.630_KuO	tyMax	3	475	secondary	NA
ER1.681_KuO	Macrophages	ER1.630_KuO	tyMax	3	476	primary	21.5864798766032
ER1.681_KuO	Macrophages	ER1.630_KuO	tyMax	3	476	secondary	NA
ER1.682_KuO	RBCs	ER1.630_KuO	tyMax	3	477	primary	23.493109499969
ER1.682_KuO	RBCs	ER1.630_KuO	tyMax	3	477	secondary	8.94344774971784
ER1.682_KuO	Platelets	ER1.630_KuO	tyMax	3	478	primary	24
ER1.682_KuO	Platelets	ER1.630_KuO	tyMax	3	478	secondary	4.07527737256704
ER1.682_KuO	CD4+ T cells	ER1.630_KuO	tyMax	3	479	primary	19.8598827931136
ER1.682_KuO	CD4+ T cells	ER1.630_KuO	tyMax	3	479	secondary	NA
ER1.682_KuO	CD8+ T cells	ER1.630_KuO	tyMax	3	480	primary	19.0166087298704
ER1.682_KuO	CD8+ T cells	ER1.630_KuO	tyMax	3	480	secondary	NA
ER1.682_KuO	B cells	ER1.630_KuO	tyMax	3	481	primary	19.8593996518368
ER1.682_KuO	B cells	ER1.630_KuO	tyMax	3	481	secondary	NA
ER1.682_KuO	Granulocytes	ER1.630_KuO	tyMax	3	482	primary	23.440091142905
ER1.682_KuO	Granulocytes	ER1.630_KuO	tyMax	3	482	secondary	7.7715792874528
ER1.682_KuO	Macrophages	ER1.630_KuO	tyMax	3	483	primary	21.5864798766032
ER1.682_KuO	Macrophages	ER1.630_KuO	tyMax	3	483	secondary	6.98155060559216
ER1.684_GFP	RBCs	ER1.592_GFP	tyMax	2	484	primary	17.6263158854995
ER1.684_GFP	RBCs	ER1.592_GFP	tyMax	2	484	secondary	4.22484630452325
ER1.684_GFP	Platelets	ER1.592_GFP	tyMax	2	485	primary	6.99510296378036
ER1.684_GFP	Platelets	ER1.592_GFP	tyMax	2	485	secondary	4.50285176600078
ER1.684_GFP	CD4+ T cells	ER1.592_GFP	tyMax	2	486	primary	24
ER1.684_GFP	CD4+ T cells	ER1.592_GFP	tyMax	2	486	secondary	NA
ER1.684_GFP	CD8+ T cells	ER1.592_GFP	tyMax	2	487	primary	24
ER1.684_GFP	CD8+ T cells	ER1.592_GFP	tyMax	2	487	secondary	NA
ER1.684_GFP	B cells	ER1.592_GFP	tyMax	2	488	primary	21.7975558904836
ER1.684_GFP	B cells	ER1.592_GFP	tyMax	2	488	secondary	NA
ER1.684_GFP	Granulocytes	ER1.592_GFP	tyMax	2	489	primary	13.7221325715548
ER1.684_GFP	Granulocytes	ER1.592_GFP	tyMax	2	489	secondary	NA
ER1.684_GFP	Macrophages	ER1.592_GFP	tyMax	2	490	primary	11.7826505436734
ER1.684_GFP	Macrophages	ER1.592_GFP	tyMax	2	490	secondary	4.19276864568474
ER1.684_KuO	RBCs	ER1.630_KuO	tyMax	3	491	primary	23.493109499969
ER1.684_KuO	RBCs	ER1.630_KuO	tyMax	3	491	secondary	24
ER1.684_KuO	Platelets	ER1.630_KuO	tyMax	3	492	primary	24
ER1.684_KuO	Platelets	ER1.630_KuO	tyMax	3	492	secondary	24
ER1.684_KuO	CD4+ T cells	ER1.630_KuO	tyMax	3	493	primary	19.8598827931136
ER1.684_KuO	CD4+ T cells	ER1.630_KuO	tyMax	3	493	secondary	14.7976663928496
ER1.684_KuO	CD8+ T cells	ER1.630_KuO	tyMax	3	494	primary	19.0166087298704
ER1.684_KuO	CD8+ T cells	ER1.630_KuO	tyMax	3	494	secondary	12.6930900937203
ER1.684_KuO	B cells	ER1.630_KuO	tyMax	3	495	primary	19.8593996518368
ER1.684_KuO	B cells	ER1.630_KuO	tyMax	3	495	secondary	6.52145162333273
ER1.684_KuO	Granulocytes	ER1.630_KuO	tyMax	3	496	primary	23.440091142905
ER1.684_KuO	Granulocytes	ER1.630_KuO	tyMax	3	496	secondary	18.6548902573579
ER1.684_KuO	Macrophages	ER1.630_KuO	tyMax	3	497	primary	21.5864798766032
ER1.684_KuO	Macrophages	ER1.630_KuO	tyMax	3	497	secondary	24
ER1.690_KuO	RBCs	ER1.630_KuO	tyMax	3	498	primary	23.493109499969
ER1.690_KuO	RBCs	ER1.630_KuO	tyMax	3	498	secondary	12.0149442036269
ER1.690_KuO	Platelets	ER1.630_KuO	tyMax	3	499	primary	24
ER1.690_KuO	Platelets	ER1.630_KuO	tyMax	3	499	secondary	3.82192022754289
ER1.690_KuO	CD4+ T cells	ER1.630_KuO	tyMax	3	500	primary	19.8598827931136
ER1.690_KuO	CD4+ T cells	ER1.630_KuO	tyMax	3	500	secondary	NA
ER1.690_KuO	CD8+ T cells	ER1.630_KuO	tyMax	3	501	primary	19.0166087298704
ER1.690_KuO	CD8+ T cells	ER1.630_KuO	tyMax	3	501	secondary	NA
ER1.690_KuO	B cells	ER1.630_KuO	tyMax	3	502	primary	19.8593996518368
ER1.690_KuO	B cells	ER1.630_KuO	tyMax	3	502	secondary	NA
ER1.690_KuO	Granulocytes	ER1.630_KuO	tyMax	3	503	primary	23.440091142905
ER1.690_KuO	Granulocytes	ER1.630_KuO	tyMax	3	503	secondary	NA
ER1.690_KuO	Macrophages	ER1.630_KuO	tyMax	3	504	primary	21.5864798766032
ER1.690_KuO	Macrophages	ER1.630_KuO	tyMax	3	504	secondary	NA
ER1.715_KuO	RBCs	ER1.630_KuO	tyMax	3	505	primary	23.493109499969
ER1.715_KuO	RBCs	ER1.630_KuO	tyMax	3	505	secondary	4.19998857395057
ER1.715_KuO	Platelets	ER1.630_KuO	tyMax	3	506	primary	24
ER1.715_KuO	Platelets	ER1.630_KuO	tyMax	3	506	secondary	NA
ER1.715_KuO	CD4+ T cells	ER1.630_KuO	tyMax	3	507	primary	19.8598827931136
ER1.715_KuO	CD4+ T cells	ER1.630_KuO	tyMax	3	507	secondary	NA
ER1.715_KuO	CD8+ T cells	ER1.630_KuO	tyMax	3	508	primary	19.0166087298704
ER1.715_KuO	CD8+ T cells	ER1.630_KuO	tyMax	3	508	secondary	NA
ER1.715_KuO	B cells	ER1.630_KuO	tyMax	3	509	primary	19.8593996518368
ER1.715_KuO	B cells	ER1.630_KuO	tyMax	3	509	secondary	NA
ER1.715_KuO	Granulocytes	ER1.630_KuO	tyMax	3	510	primary	23.440091142905
ER1.715_KuO	Granulocytes	ER1.630_KuO	tyMax	3	510	secondary	NA
ER1.715_KuO	Macrophages	ER1.630_KuO	tyMax	3	511	primary	21.5864798766032
ER1.715_KuO	Macrophages	ER1.630_KuO	tyMax	3	511	secondary	4.19276864272713
ER1.719_KuO	RBCs	ER1.630_KuO	tyMax	3	512	primary	23.493109499969
ER1.719_KuO	RBCs	ER1.630_KuO	tyMax	3	512	secondary	12.8728087461419
ER1.719_KuO	Platelets	ER1.630_KuO	tyMax	3	513	primary	24
ER1.719_KuO	Platelets	ER1.630_KuO	tyMax	3	513	secondary	9.15297133290911
ER1.719_KuO	CD4+ T cells	ER1.630_KuO	tyMax	3	514	primary	19.8598827931136
ER1.719_KuO	CD4+ T cells	ER1.630_KuO	tyMax	3	514	secondary	8.13513200051766
ER1.719_KuO	CD8+ T cells	ER1.630_KuO	tyMax	3	515	primary	19.0166087298704
ER1.719_KuO	CD8+ T cells	ER1.630_KuO	tyMax	3	515	secondary	12.6128636125603
ER1.719_KuO	B cells	ER1.630_KuO	tyMax	3	516	primary	19.8593996518368
ER1.719_KuO	B cells	ER1.630_KuO	tyMax	3	516	secondary	22.5108996469369
ER1.719_KuO	Granulocytes	ER1.630_KuO	tyMax	3	517	primary	23.440091142905
ER1.719_KuO	Granulocytes	ER1.630_KuO	tyMax	3	517	secondary	15.2655768757879
ER1.719_KuO	Macrophages	ER1.630_KuO	tyMax	3	518	primary	21.5864798766032
ER1.719_KuO	Macrophages	ER1.630_KuO	tyMax	3	518	secondary	14.644129644804
ER1.724_GFP	RBCs	ER1.592_GFP	tyMax	2	519	primary	17.6263158854995
ER1.724_GFP	RBCs	ER1.592_GFP	tyMax	2	519	secondary	4.18543473013372
ER1.724_GFP	Platelets	ER1.592_GFP	tyMax	2	520	primary	6.99510296378036
ER1.724_GFP	Platelets	ER1.592_GFP	tyMax	2	520	secondary	NA
ER1.724_GFP	CD4+ T cells	ER1.592_GFP	tyMax	2	521	primary	24
ER1.724_GFP	CD4+ T cells	ER1.592_GFP	tyMax	2	521	secondary	7.91970832142467
ER1.724_GFP	CD8+ T cells	ER1.592_GFP	tyMax	2	522	primary	24
ER1.724_GFP	CD8+ T cells	ER1.592_GFP	tyMax	2	522	secondary	9.61426612024956
ER1.724_GFP	B cells	ER1.592_GFP	tyMax	2	523	primary	21.7975558904836
ER1.724_GFP	B cells	ER1.592_GFP	tyMax	2	523	secondary	NA
ER1.724_GFP	Granulocytes	ER1.592_GFP	tyMax	2	524	primary	13.7221325715548
ER1.724_GFP	Granulocytes	ER1.592_GFP	tyMax	2	524	secondary	NA
ER1.724_GFP	Macrophages	ER1.592_GFP	tyMax	2	525	primary	11.7826505436734
ER1.724_GFP	Macrophages	ER1.592_GFP	tyMax	2	525	secondary	4.19276864381447
ER1.734_GFP	RBCs	ER1.641_GFP	tyMax	5	526	primary	17.7033963213066
ER1.734_GFP	RBCs	ER1.641_GFP	tyMax	5	526	secondary	7.94963789292511
ER1.734_GFP	Platelets	ER1.641_GFP	tyMax	5	527	primary	11.8128689790761
ER1.734_GFP	Platelets	ER1.641_GFP	tyMax	5	527	secondary	4.18447306823765
ER1.734_GFP	CD4+ T cells	ER1.641_GFP	tyMax	5	528	primary	7.95997633683204
ER1.734_GFP	CD4+ T cells	ER1.641_GFP	tyMax	5	528	secondary	4.19236610732323
ER1.734_GFP	CD8+ T cells	ER1.641_GFP	tyMax	5	529	primary	24
ER1.734_GFP	CD8+ T cells	ER1.641_GFP	tyMax	5	529	secondary	4.23557663598442
ER1.734_GFP	B cells	ER1.641_GFP	tyMax	5	530	primary	10.633258779298
ER1.734_GFP	B cells	ER1.641_GFP	tyMax	5	530	secondary	NA
ER1.734_GFP	Granulocytes	ER1.641_GFP	tyMax	5	531	primary	15.0652283457078
ER1.734_GFP	Granulocytes	ER1.641_GFP	tyMax	5	531	secondary	4.1925909226623
ER1.734_GFP	Macrophages	ER1.641_GFP	tyMax	5	532	primary	16.4702659844839
ER1.734_GFP	Macrophages	ER1.641_GFP	tyMax	5	532	secondary	4.17849149611394
ER1.749_GFP	RBCs	ER1.641_GFP	tyMax	5	533	primary	17.7033963213066
ER1.749_GFP	RBCs	ER1.641_GFP	tyMax	5	533	secondary	4.51885780528668
ER1.749_GFP	Platelets	ER1.641_GFP	tyMax	5	534	primary	11.8128689790761
ER1.749_GFP	Platelets	ER1.641_GFP	tyMax	5	534	secondary	4.20992548386086
ER1.749_GFP	CD4+ T cells	ER1.641_GFP	tyMax	5	535	primary	7.95997633683204
ER1.749_GFP	CD4+ T cells	ER1.641_GFP	tyMax	5	535	secondary	NA
ER1.749_GFP	CD8+ T cells	ER1.641_GFP	tyMax	5	536	primary	24
ER1.749_GFP	CD8+ T cells	ER1.641_GFP	tyMax	5	536	secondary	NA
ER1.749_GFP	B cells	ER1.641_GFP	tyMax	5	537	primary	10.633258779298
ER1.749_GFP	B cells	ER1.641_GFP	tyMax	5	537	secondary	NA
ER1.749_GFP	Granulocytes	ER1.641_GFP	tyMax	5	538	primary	15.0652283457078
ER1.749_GFP	Granulocytes	ER1.641_GFP	tyMax	5	538	secondary	4.19276864101506
ER1.749_GFP	Macrophages	ER1.641_GFP	tyMax	5	539	primary	16.4702659844839
ER1.749_GFP	Macrophages	ER1.641_GFP	tyMax	5	539	secondary	4.19276864406332
ER1.755_GFP	RBCs	ER1.641_GFP	tyMax	5	540	primary	17.7033963213066
ER1.755_GFP	RBCs	ER1.641_GFP	tyMax	5	540	secondary	NA
ER1.755_GFP	Platelets	ER1.641_GFP	tyMax	5	541	primary	11.8128689790761
ER1.755_GFP	Platelets	ER1.641_GFP	tyMax	5	541	secondary	4.18604820322808
ER1.755_GFP	CD4+ T cells	ER1.641_GFP	tyMax	5	542	primary	7.95997633683204
ER1.755_GFP	CD4+ T cells	ER1.641_GFP	tyMax	5	542	secondary	NA
ER1.755_GFP	CD8+ T cells	ER1.641_GFP	tyMax	5	543	primary	24
ER1.755_GFP	CD8+ T cells	ER1.641_GFP	tyMax	5	543	secondary	NA
ER1.755_GFP	B cells	ER1.641_GFP	tyMax	5	544	primary	10.633258779298
ER1.755_GFP	B cells	ER1.641_GFP	tyMax	5	544	secondary	NA
ER1.755_GFP	Granulocytes	ER1.641_GFP	tyMax	5	545	primary	15.0652283457078
ER1.755_GFP	Granulocytes	ER1.641_GFP	tyMax	5	545	secondary	4.19276864443921
ER1.755_GFP	Macrophages	ER1.641_GFP	tyMax	5	546	primary	16.4702659844839
ER1.755_GFP	Macrophages	ER1.641_GFP	tyMax	5	546	secondary	4.19276863896687
ER1.761_GFP	RBCs	ER1.641_GFP	tyMax	5	547	primary	17.7033963213066
ER1.761_GFP	RBCs	ER1.641_GFP	tyMax	5	547	secondary	4.82984425708674
ER1.761_GFP	Platelets	ER1.641_GFP	tyMax	5	548	primary	11.8128689790761
ER1.761_GFP	Platelets	ER1.641_GFP	tyMax	5	548	secondary	4.18738904347637
ER1.761_GFP	CD4+ T cells	ER1.641_GFP	tyMax	5	549	primary	7.95997633683204
ER1.761_GFP	CD4+ T cells	ER1.641_GFP	tyMax	5	549	secondary	7.97204137036257
ER1.761_GFP	CD8+ T cells	ER1.641_GFP	tyMax	5	550	primary	24
ER1.761_GFP	CD8+ T cells	ER1.641_GFP	tyMax	5	550	secondary	8.35412792714686
ER1.761_GFP	B cells	ER1.641_GFP	tyMax	5	551	primary	10.633258779298
ER1.761_GFP	B cells	ER1.641_GFP	tyMax	5	551	secondary	8.92413899620052
ER1.761_GFP	Granulocytes	ER1.641_GFP	tyMax	5	552	primary	15.0652283457078
ER1.761_GFP	Granulocytes	ER1.641_GFP	tyMax	5	552	secondary	4.19276864203916
ER1.761_GFP	Macrophages	ER1.641_GFP	tyMax	5	553	primary	16.4702659844839
ER1.761_GFP	Macrophages	ER1.641_GFP	tyMax	5	553	secondary	4.19243541998623
ER1.768_KuO	RBCs	ER1.665_KuO	tyMax	4	554	primary	24
ER1.768_KuO	RBCs	ER1.665_KuO	tyMax	4	554	secondary	8.05924255471921
ER1.768_KuO	Platelets	ER1.665_KuO	tyMax	4	555	primary	NA
ER1.768_KuO	Platelets	ER1.665_KuO	tyMax	4	555	secondary	4.18290315905556
ER1.768_KuO	CD4+ T cells	ER1.665_KuO	tyMax	4	556	primary	24
ER1.768_KuO	CD4+ T cells	ER1.665_KuO	tyMax	4	556	secondary	10.1789366595959
ER1.768_KuO	CD8+ T cells	ER1.665_KuO	tyMax	4	557	primary	NA
ER1.768_KuO	CD8+ T cells	ER1.665_KuO	tyMax	4	557	secondary	11.1939209758325
ER1.768_KuO	B cells	ER1.665_KuO	tyMax	4	558	primary	24
ER1.768_KuO	B cells	ER1.665_KuO	tyMax	4	558	secondary	0
ER1.768_KuO	Granulocytes	ER1.665_KuO	tyMax	4	559	primary	NA
ER1.768_KuO	Granulocytes	ER1.665_KuO	tyMax	4	559	secondary	4.19004479177429
ER1.768_KuO	Macrophages	ER1.665_KuO	tyMax	4	560	primary	24
ER1.768_KuO	Macrophages	ER1.665_KuO	tyMax	4	560	secondary	4.17995457870618
ER1.770_GFP	RBCs	ER1.641_GFP	tyMax	5	561	primary	17.7033963213066
ER1.770_GFP	RBCs	ER1.641_GFP	tyMax	5	561	secondary	9.67970395859004
ER1.770_GFP	Platelets	ER1.641_GFP	tyMax	5	562	primary	11.8128689790761
ER1.770_GFP	Platelets	ER1.641_GFP	tyMax	5	562	secondary	8.19262090782734
ER1.770_GFP	CD4+ T cells	ER1.641_GFP	tyMax	5	563	primary	7.95997633683204
ER1.770_GFP	CD4+ T cells	ER1.641_GFP	tyMax	5	563	secondary	NA
ER1.770_GFP	CD8+ T cells	ER1.641_GFP	tyMax	5	564	primary	24
ER1.770_GFP	CD8+ T cells	ER1.641_GFP	tyMax	5	564	secondary	NA
ER1.770_GFP	B cells	ER1.641_GFP	tyMax	5	565	primary	10.633258779298
ER1.770_GFP	B cells	ER1.641_GFP	tyMax	5	565	secondary	NA
ER1.770_GFP	Granulocytes	ER1.641_GFP	tyMax	5	566	primary	15.0652283457078
ER1.770_GFP	Granulocytes	ER1.641_GFP	tyMax	5	566	secondary	8.17338938275818
ER1.770_GFP	Macrophages	ER1.641_GFP	tyMax	5	567	primary	16.4702659844839
ER1.770_GFP	Macrophages	ER1.641_GFP	tyMax	5	567	secondary	NA
ER1.778_GFP	RBCs	ER1.641_GFP	tyMax	5	568	primary	17.7033963213066
ER1.778_GFP	RBCs	ER1.641_GFP	tyMax	5	568	secondary	7.60528015088963
ER1.778_GFP	Platelets	ER1.641_GFP	tyMax	5	569	primary	11.8128689790761
ER1.778_GFP	Platelets	ER1.641_GFP	tyMax	5	569	secondary	4.09694134421076
ER1.778_GFP	CD4+ T cells	ER1.641_GFP	tyMax	5	570	primary	7.95997633683204
ER1.778_GFP	CD4+ T cells	ER1.641_GFP	tyMax	5	570	secondary	5.56293842529371
ER1.778_GFP	CD8+ T cells	ER1.641_GFP	tyMax	5	571	primary	24
ER1.778_GFP	CD8+ T cells	ER1.641_GFP	tyMax	5	571	secondary	7.18955122661269
ER1.778_GFP	B cells	ER1.641_GFP	tyMax	5	572	primary	10.633258779298
ER1.778_GFP	B cells	ER1.641_GFP	tyMax	5	572	secondary	NA
ER1.778_GFP	Granulocytes	ER1.641_GFP	tyMax	5	573	primary	15.0652283457078
ER1.778_GFP	Granulocytes	ER1.641_GFP	tyMax	5	573	secondary	4.11740413217507
ER1.778_GFP	Macrophages	ER1.641_GFP	tyMax	5	574	primary	16.4702659844839
ER1.778_GFP	Macrophages	ER1.641_GFP	tyMax	5	574	secondary	4.12834067354778
ER1.785_GFP	RBCs	ER1.657_GFP	tyMax	6	575	primary	14.2469114477701
ER1.785_GFP	RBCs	ER1.657_GFP	tyMax	6	575	secondary	13.3396561705824
ER1.785_GFP	Platelets	ER1.657_GFP	tyMax	6	576	primary	8.62325986174354
ER1.785_GFP	Platelets	ER1.657_GFP	tyMax	6	576	secondary	7.71344888838581
ER1.785_GFP	CD4+ T cells	ER1.657_GFP	tyMax	6	577	primary	NA
ER1.785_GFP	CD4+ T cells	ER1.657_GFP	tyMax	6	577	secondary	NA
ER1.785_GFP	CD8+ T cells	ER1.657_GFP	tyMax	6	578	primary	NA
ER1.785_GFP	CD8+ T cells	ER1.657_GFP	tyMax	6	578	secondary	NA
ER1.785_GFP	B cells	ER1.657_GFP	tyMax	6	579	primary	17.2650705332963
ER1.785_GFP	B cells	ER1.657_GFP	tyMax	6	579	secondary	12.9870607788216
ER1.785_GFP	Granulocytes	ER1.657_GFP	tyMax	6	580	primary	10.146763634904
ER1.785_GFP	Granulocytes	ER1.657_GFP	tyMax	6	580	secondary	9.1716055841524
ER1.785_GFP	Macrophages	ER1.657_GFP	tyMax	6	581	primary	13.3314957933205
ER1.785_GFP	Macrophages	ER1.657_GFP	tyMax	6	581	secondary	9.45083364995485
ER1.790_KuO	RBCs	ER1.665_KuO	tyMax	4	582	primary	24
ER1.790_KuO	RBCs	ER1.665_KuO	tyMax	4	582	secondary	4.33416409995311
ER1.790_KuO	Platelets	ER1.665_KuO	tyMax	4	583	primary	NA
ER1.790_KuO	Platelets	ER1.665_KuO	tyMax	4	583	secondary	NA
ER1.790_KuO	CD4+ T cells	ER1.665_KuO	tyMax	4	584	primary	24
ER1.790_KuO	CD4+ T cells	ER1.665_KuO	tyMax	4	584	secondary	NA
ER1.790_KuO	CD8+ T cells	ER1.665_KuO	tyMax	4	585	primary	NA
ER1.790_KuO	CD8+ T cells	ER1.665_KuO	tyMax	4	585	secondary	NA
ER1.790_KuO	B cells	ER1.665_KuO	tyMax	4	586	primary	24
ER1.790_KuO	B cells	ER1.665_KuO	tyMax	4	586	secondary	NA
ER1.790_KuO	Granulocytes	ER1.665_KuO	tyMax	4	587	primary	NA
ER1.790_KuO	Granulocytes	ER1.665_KuO	tyMax	4	587	secondary	NA
ER1.790_KuO	Macrophages	ER1.665_KuO	tyMax	4	588	primary	24
ER1.790_KuO	Macrophages	ER1.665_KuO	tyMax	4	588	secondary	4.19276864380263
ER1.808_GFP	RBCs	ER1.657_GFP	tyMax	6	589	primary	14.2469114477701
ER1.808_GFP	RBCs	ER1.657_GFP	tyMax	6	589	secondary	14.1332974945743
ER1.808_GFP	Platelets	ER1.657_GFP	tyMax	6	590	primary	8.62325986174354
ER1.808_GFP	Platelets	ER1.657_GFP	tyMax	6	590	secondary	4.33558831837704
ER1.808_GFP	CD4+ T cells	ER1.657_GFP	tyMax	6	591	primary	NA
ER1.808_GFP	CD4+ T cells	ER1.657_GFP	tyMax	6	591	secondary	NA
ER1.808_GFP	CD8+ T cells	ER1.657_GFP	tyMax	6	592	primary	NA
ER1.808_GFP	CD8+ T cells	ER1.657_GFP	tyMax	6	592	secondary	NA
ER1.808_GFP	B cells	ER1.657_GFP	tyMax	6	593	primary	17.2650705332963
ER1.808_GFP	B cells	ER1.657_GFP	tyMax	6	593	secondary	NA
ER1.808_GFP	Granulocytes	ER1.657_GFP	tyMax	6	594	primary	10.146763634904
ER1.808_GFP	Granulocytes	ER1.657_GFP	tyMax	6	594	secondary	8.96441016904654
ER1.808_GFP	Macrophages	ER1.657_GFP	tyMax	6	595	primary	13.3314957933205
ER1.808_GFP	Macrophages	ER1.657_GFP	tyMax	6	595	secondary	9.34999280995061
ER1.811_KuO	RBCs	ER1.665_KuO	tyMax	4	596	primary	24
ER1.811_KuO	RBCs	ER1.665_KuO	tyMax	4	596	secondary	4.19090950410883
ER1.811_KuO	Platelets	ER1.665_KuO	tyMax	4	597	primary	NA
ER1.811_KuO	Platelets	ER1.665_KuO	tyMax	4	597	secondary	NA
ER1.811_KuO	CD4+ T cells	ER1.665_KuO	tyMax	4	598	primary	24
ER1.811_KuO	CD4+ T cells	ER1.665_KuO	tyMax	4	598	secondary	NA
ER1.811_KuO	CD8+ T cells	ER1.665_KuO	tyMax	4	599	primary	NA
ER1.811_KuO	CD8+ T cells	ER1.665_KuO	tyMax	4	599	secondary	NA
ER1.811_KuO	B cells	ER1.665_KuO	tyMax	4	600	primary	24
ER1.811_KuO	B cells	ER1.665_KuO	tyMax	4	600	secondary	4.19264573277602
ER1.811_KuO	Granulocytes	ER1.665_KuO	tyMax	4	601	primary	NA
ER1.811_KuO	Granulocytes	ER1.665_KuO	tyMax	4	601	secondary	4.18569811813178
ER1.811_KuO	Macrophages	ER1.665_KuO	tyMax	4	602	primary	24
ER1.811_KuO	Macrophages	ER1.665_KuO	tyMax	4	602	secondary	4.18314287067186
ER1.812_GFP	RBCs	ER1.657_GFP	tyMax	6	603	primary	14.2469114477701
ER1.812_GFP	RBCs	ER1.657_GFP	tyMax	6	603	secondary	8.01087242077005
ER1.812_GFP	Platelets	ER1.657_GFP	tyMax	6	604	primary	8.62325986174354
ER1.812_GFP	Platelets	ER1.657_GFP	tyMax	6	604	secondary	4.16929485989671
ER1.812_GFP	CD4+ T cells	ER1.657_GFP	tyMax	6	605	primary	NA
ER1.812_GFP	CD4+ T cells	ER1.657_GFP	tyMax	6	605	secondary	6.49046272734238
ER1.812_GFP	CD8+ T cells	ER1.657_GFP	tyMax	6	606	primary	NA
ER1.812_GFP	CD8+ T cells	ER1.657_GFP	tyMax	6	606	secondary	NA
ER1.812_GFP	B cells	ER1.657_GFP	tyMax	6	607	primary	17.2650705332963
ER1.812_GFP	B cells	ER1.657_GFP	tyMax	6	607	secondary	8.25396106119487
ER1.812_GFP	Granulocytes	ER1.657_GFP	tyMax	6	608	primary	10.146763634904
ER1.812_GFP	Granulocytes	ER1.657_GFP	tyMax	6	608	secondary	4.17224433334058
ER1.812_GFP	Macrophages	ER1.657_GFP	tyMax	6	609	primary	13.3314957933205
ER1.812_GFP	Macrophages	ER1.657_GFP	tyMax	6	609	secondary	4.17175488507453
ER1.813_GFP	RBCs	ER1.657_GFP	tyMax	6	610	primary	14.2469114477701
ER1.813_GFP	RBCs	ER1.657_GFP	tyMax	6	610	secondary	8.1923950841185
ER1.813_GFP	Platelets	ER1.657_GFP	tyMax	6	611	primary	8.62325986174354
ER1.813_GFP	Platelets	ER1.657_GFP	tyMax	6	611	secondary	4.1878966492047
ER1.813_GFP	CD4+ T cells	ER1.657_GFP	tyMax	6	612	primary	NA
ER1.813_GFP	CD4+ T cells	ER1.657_GFP	tyMax	6	612	secondary	NA
ER1.813_GFP	CD8+ T cells	ER1.657_GFP	tyMax	6	613	primary	NA
ER1.813_GFP	CD8+ T cells	ER1.657_GFP	tyMax	6	613	secondary	NA
ER1.813_GFP	B cells	ER1.657_GFP	tyMax	6	614	primary	17.2650705332963
ER1.813_GFP	B cells	ER1.657_GFP	tyMax	6	614	secondary	NA
ER1.813_GFP	Granulocytes	ER1.657_GFP	tyMax	6	615	primary	10.146763634904
ER1.813_GFP	Granulocytes	ER1.657_GFP	tyMax	6	615	secondary	4.19276863996511
ER1.813_GFP	Macrophages	ER1.657_GFP	tyMax	6	616	primary	13.3314957933205
ER1.813_GFP	Macrophages	ER1.657_GFP	tyMax	6	616	secondary	4.19276863943445
ER1.814_KuO	RBCs	ER1.665_KuO	tyMax	4	617	primary	24
ER1.814_KuO	RBCs	ER1.665_KuO	tyMax	4	617	secondary	5.98791666609683
ER1.814_KuO	Platelets	ER1.665_KuO	tyMax	4	618	primary	NA
ER1.814_KuO	Platelets	ER1.665_KuO	tyMax	4	618	secondary	4.191556314129
ER1.814_KuO	CD4+ T cells	ER1.665_KuO	tyMax	4	619	primary	24
ER1.814_KuO	CD4+ T cells	ER1.665_KuO	tyMax	4	619	secondary	NA
ER1.814_KuO	CD8+ T cells	ER1.665_KuO	tyMax	4	620	primary	NA
ER1.814_KuO	CD8+ T cells	ER1.665_KuO	tyMax	4	620	secondary	NA
ER1.814_KuO	B cells	ER1.665_KuO	tyMax	4	621	primary	24
ER1.814_KuO	B cells	ER1.665_KuO	tyMax	4	621	secondary	NA
ER1.814_KuO	Granulocytes	ER1.665_KuO	tyMax	4	622	primary	NA
ER1.814_KuO	Granulocytes	ER1.665_KuO	tyMax	4	622	secondary	4.19276864269602
ER1.814_KuO	Macrophages	ER1.665_KuO	tyMax	4	623	primary	24
ER1.814_KuO	Macrophages	ER1.665_KuO	tyMax	4	623	secondary	4.1927686436627
ER1.818_KuO	RBCs	ER1.665_KuO	tyMax	4	624	primary	24
ER1.818_KuO	RBCs	ER1.665_KuO	tyMax	4	624	secondary	7.99372770783648
ER1.818_KuO	Platelets	ER1.665_KuO	tyMax	4	625	primary	NA
ER1.818_KuO	Platelets	ER1.665_KuO	tyMax	4	625	secondary	4.15979111344419
ER1.818_KuO	CD4+ T cells	ER1.665_KuO	tyMax	4	626	primary	24
ER1.818_KuO	CD4+ T cells	ER1.665_KuO	tyMax	4	626	secondary	13.0423281458022
ER1.818_KuO	CD8+ T cells	ER1.665_KuO	tyMax	4	627	primary	NA
ER1.818_KuO	CD8+ T cells	ER1.665_KuO	tyMax	4	627	secondary	13.5133376100528
ER1.818_KuO	B cells	ER1.665_KuO	tyMax	4	628	primary	24
ER1.818_KuO	B cells	ER1.665_KuO	tyMax	4	628	secondary	7.97542067678362
ER1.818_KuO	Granulocytes	ER1.665_KuO	tyMax	4	629	primary	NA
ER1.818_KuO	Granulocytes	ER1.665_KuO	tyMax	4	629	secondary	7.05556188314701
ER1.818_KuO	Macrophages	ER1.665_KuO	tyMax	4	630	primary	24
ER1.818_KuO	Macrophages	ER1.665_KuO	tyMax	4	630	secondary	8.17148707519326
ER1.821_GFP	RBCs	ER1.657_GFP	tyMax	6	631	primary	14.2469114477701
ER1.821_GFP	RBCs	ER1.657_GFP	tyMax	6	631	secondary	8.16661154708116
ER1.821_GFP	Platelets	ER1.657_GFP	tyMax	6	632	primary	8.62325986174354
ER1.821_GFP	Platelets	ER1.657_GFP	tyMax	6	632	secondary	4.17854525260566
ER1.821_GFP	CD4+ T cells	ER1.657_GFP	tyMax	6	633	primary	NA
ER1.821_GFP	CD4+ T cells	ER1.657_GFP	tyMax	6	633	secondary	NA
ER1.821_GFP	CD8+ T cells	ER1.657_GFP	tyMax	6	634	primary	NA
ER1.821_GFP	CD8+ T cells	ER1.657_GFP	tyMax	6	634	secondary	NA
ER1.821_GFP	B cells	ER1.657_GFP	tyMax	6	635	primary	17.2650705332963
ER1.821_GFP	B cells	ER1.657_GFP	tyMax	6	635	secondary	NA
ER1.821_GFP	Granulocytes	ER1.657_GFP	tyMax	6	636	primary	10.146763634904
ER1.821_GFP	Granulocytes	ER1.657_GFP	tyMax	6	636	secondary	4.1927686411055
ER1.821_GFP	Macrophages	ER1.657_GFP	tyMax	6	637	primary	13.3314957933205
ER1.821_GFP	Macrophages	ER1.657_GFP	tyMax	6	637	secondary	4.19276864069617
ER1.821_KuO	RBCs	ER1.665_KuO	tyMax	4	638	primary	24
ER1.821_KuO	RBCs	ER1.665_KuO	tyMax	4	638	secondary	8.15890381489674
ER1.821_KuO	Platelets	ER1.665_KuO	tyMax	4	639	primary	NA
ER1.821_KuO	Platelets	ER1.665_KuO	tyMax	4	639	secondary	4.18389332823373
ER1.821_KuO	CD4+ T cells	ER1.665_KuO	tyMax	4	640	primary	24
ER1.821_KuO	CD4+ T cells	ER1.665_KuO	tyMax	4	640	secondary	8.34112806726425
ER1.821_KuO	CD8+ T cells	ER1.665_KuO	tyMax	4	641	primary	NA
ER1.821_KuO	CD8+ T cells	ER1.665_KuO	tyMax	4	641	secondary	8.10421730529593
ER1.821_KuO	B cells	ER1.665_KuO	tyMax	4	642	primary	24
ER1.821_KuO	B cells	ER1.665_KuO	tyMax	4	642	secondary	3.64046730975161
ER1.821_KuO	Granulocytes	ER1.665_KuO	tyMax	4	643	primary	NA
ER1.821_KuO	Granulocytes	ER1.665_KuO	tyMax	4	643	secondary	4.19276864262227
ER1.821_KuO	Macrophages	ER1.665_KuO	tyMax	4	644	primary	24
ER1.821_KuO	Macrophages	ER1.665_KuO	tyMax	4	644	secondary	4.19219415070693
ER1.831_GFP	RBCs	ER1.657_GFP	tyMax	6	645	primary	14.2469114477701
ER1.831_GFP	RBCs	ER1.657_GFP	tyMax	6	645	secondary	7.71934061701008
ER1.831_GFP	Platelets	ER1.657_GFP	tyMax	6	646	primary	8.62325986174354
ER1.831_GFP	Platelets	ER1.657_GFP	tyMax	6	646	secondary	4.17878082745021
ER1.831_GFP	CD4+ T cells	ER1.657_GFP	tyMax	6	647	primary	NA
ER1.831_GFP	CD4+ T cells	ER1.657_GFP	tyMax	6	647	secondary	NA
ER1.831_GFP	CD8+ T cells	ER1.657_GFP	tyMax	6	648	primary	NA
ER1.831_GFP	CD8+ T cells	ER1.657_GFP	tyMax	6	648	secondary	NA
ER1.831_GFP	B cells	ER1.657_GFP	tyMax	6	649	primary	17.2650705332963
ER1.831_GFP	B cells	ER1.657_GFP	tyMax	6	649	secondary	NA
ER1.831_GFP	Granulocytes	ER1.657_GFP	tyMax	6	650	primary	10.146763634904
ER1.831_GFP	Granulocytes	ER1.657_GFP	tyMax	6	650	secondary	4.18739896352531
ER1.831_GFP	Macrophages	ER1.657_GFP	tyMax	6	651	primary	13.3314957933205
ER1.831_GFP	Macrophages	ER1.657_GFP	tyMax	6	651	secondary	4.35274001228046
ER1.831_KuO	RBCs	ER1.665_KuO	tyMax	4	652	primary	24
ER1.831_KuO	RBCs	ER1.665_KuO	tyMax	4	652	secondary	4.38956229197767
ER1.831_KuO	Platelets	ER1.665_KuO	tyMax	4	653	primary	NA
ER1.831_KuO	Platelets	ER1.665_KuO	tyMax	4	653	secondary	NA
ER1.831_KuO	CD4+ T cells	ER1.665_KuO	tyMax	4	654	primary	24
ER1.831_KuO	CD4+ T cells	ER1.665_KuO	tyMax	4	654	secondary	NA
ER1.831_KuO	CD8+ T cells	ER1.665_KuO	tyMax	4	655	primary	NA
ER1.831_KuO	CD8+ T cells	ER1.665_KuO	tyMax	4	655	secondary	NA
ER1.831_KuO	B cells	ER1.665_KuO	tyMax	4	656	primary	24
ER1.831_KuO	B cells	ER1.665_KuO	tyMax	4	656	secondary	NA
ER1.831_KuO	Granulocytes	ER1.665_KuO	tyMax	4	657	primary	NA
ER1.831_KuO	Granulocytes	ER1.665_KuO	tyMax	4	657	secondary	NA
ER1.831_KuO	Macrophages	ER1.665_KuO	tyMax	4	658	primary	24
ER1.831_KuO	Macrophages	ER1.665_KuO	tyMax	4	658	secondary	4.19276864300264
ER1.833_GFP	RBCs	ER1.657_GFP	tyMax	6	659	primary	14.2469114477701
ER1.833_GFP	RBCs	ER1.657_GFP	tyMax	6	659	secondary	8.1866275455163
ER1.833_GFP	Platelets	ER1.657_GFP	tyMax	6	660	primary	8.62325986174354
ER1.833_GFP	Platelets	ER1.657_GFP	tyMax	6	660	secondary	3.46492086772697
ER1.833_GFP	CD4+ T cells	ER1.657_GFP	tyMax	6	661	primary	NA
ER1.833_GFP	CD4+ T cells	ER1.657_GFP	tyMax	6	661	secondary	NA
ER1.833_GFP	CD8+ T cells	ER1.657_GFP	tyMax	6	662	primary	NA
ER1.833_GFP	CD8+ T cells	ER1.657_GFP	tyMax	6	662	secondary	NA
ER1.833_GFP	B cells	ER1.657_GFP	tyMax	6	663	primary	17.2650705332963
ER1.833_GFP	B cells	ER1.657_GFP	tyMax	6	663	secondary	7.99510854814819
ER1.833_GFP	Granulocytes	ER1.657_GFP	tyMax	6	664	primary	10.146763634904
ER1.833_GFP	Granulocytes	ER1.657_GFP	tyMax	6	664	secondary	7.71800054034362
ER1.833_GFP	Macrophages	ER1.657_GFP	tyMax	6	665	primary	13.3314957933205
ER1.833_GFP	Macrophages	ER1.657_GFP	tyMax	6	665	secondary	7.85263653326135
ER1.834_KuO	RBCs	ER1.665_KuO	tyMax	4	666	primary	24
ER1.834_KuO	RBCs	ER1.665_KuO	tyMax	4	666	secondary	9.6218632210585
ER1.834_KuO	Platelets	ER1.665_KuO	tyMax	4	667	primary	NA
ER1.834_KuO	Platelets	ER1.665_KuO	tyMax	4	667	secondary	8.08056093044276
ER1.834_KuO	CD4+ T cells	ER1.665_KuO	tyMax	4	668	primary	24
ER1.834_KuO	CD4+ T cells	ER1.665_KuO	tyMax	4	668	secondary	NA
ER1.834_KuO	CD8+ T cells	ER1.665_KuO	tyMax	4	669	primary	NA
ER1.834_KuO	CD8+ T cells	ER1.665_KuO	tyMax	4	669	secondary	NA
ER1.834_KuO	B cells	ER1.665_KuO	tyMax	4	670	primary	24
ER1.834_KuO	B cells	ER1.665_KuO	tyMax	4	670	secondary	NA
ER1.834_KuO	Granulocytes	ER1.665_KuO	tyMax	4	671	primary	NA
ER1.834_KuO	Granulocytes	ER1.665_KuO	tyMax	4	671	secondary	8.19272954925403
ER1.834_KuO	Macrophages	ER1.665_KuO	tyMax	4	672	primary	24
ER1.834_KuO	Macrophages	ER1.665_KuO	tyMax	4	672	secondary	8.19276611252182
ER1.835_GFP	RBCs	ER1.657_GFP	tyMax	6	673	primary	14.2469114477701
ER1.835_GFP	RBCs	ER1.657_GFP	tyMax	6	673	secondary	8.16295910034146
ER1.835_GFP	Platelets	ER1.657_GFP	tyMax	6	674	primary	8.62325986174354
ER1.835_GFP	Platelets	ER1.657_GFP	tyMax	6	674	secondary	4.18070509851759
ER1.835_GFP	CD4+ T cells	ER1.657_GFP	tyMax	6	675	primary	NA
ER1.835_GFP	CD4+ T cells	ER1.657_GFP	tyMax	6	675	secondary	16.7374886359348
ER1.835_GFP	CD8+ T cells	ER1.657_GFP	tyMax	6	676	primary	NA
ER1.835_GFP	CD8+ T cells	ER1.657_GFP	tyMax	6	676	secondary	16.1977518280517
ER1.835_GFP	B cells	ER1.657_GFP	tyMax	6	677	primary	17.2650705332963
ER1.835_GFP	B cells	ER1.657_GFP	tyMax	6	677	secondary	9.18540171532199
ER1.835_GFP	Granulocytes	ER1.657_GFP	tyMax	6	678	primary	10.146763634904
ER1.835_GFP	Granulocytes	ER1.657_GFP	tyMax	6	678	secondary	4.19128395733348
ER1.835_GFP	Macrophages	ER1.657_GFP	tyMax	6	679	primary	13.3314957933205
ER1.835_GFP	Macrophages	ER1.657_GFP	tyMax	6	679	secondary	4.15764257503472
ER1.836_GFP	RBCs	ER1.657_GFP	tyMax	6	680	primary	14.2469114477701
ER1.836_GFP	RBCs	ER1.657_GFP	tyMax	6	680	secondary	6.95410789175988
ER1.836_GFP	Platelets	ER1.657_GFP	tyMax	6	681	primary	8.62325986174354
ER1.836_GFP	Platelets	ER1.657_GFP	tyMax	6	681	secondary	4.19275758390411
ER1.836_GFP	CD4+ T cells	ER1.657_GFP	tyMax	6	682	primary	NA
ER1.836_GFP	CD4+ T cells	ER1.657_GFP	tyMax	6	682	secondary	NA
ER1.836_GFP	CD8+ T cells	ER1.657_GFP	tyMax	6	683	primary	NA
ER1.836_GFP	CD8+ T cells	ER1.657_GFP	tyMax	6	683	secondary	NA
ER1.836_GFP	B cells	ER1.657_GFP	tyMax	6	684	primary	17.2650705332963
ER1.836_GFP	B cells	ER1.657_GFP	tyMax	6	684	secondary	NA
ER1.836_GFP	Granulocytes	ER1.657_GFP	tyMax	6	685	primary	10.146763634904
ER1.836_GFP	Granulocytes	ER1.657_GFP	tyMax	6	685	secondary	4.19276864371515
ER1.836_GFP	Macrophages	ER1.657_GFP	tyMax	6	686	primary	13.3314957933205
ER1.836_GFP	Macrophages	ER1.657_GFP	tyMax	6	686	secondary	4.1927686450242
ER1.840_GFP	RBCs	ER1.657_GFP	tyMax	6	687	primary	14.2469114477701
ER1.840_GFP	RBCs	ER1.657_GFP	tyMax	6	687	secondary	13.0887597766165
ER1.840_GFP	Platelets	ER1.657_GFP	tyMax	6	688	primary	8.62325986174354
ER1.840_GFP	Platelets	ER1.657_GFP	tyMax	6	688	secondary	5.66862733370345
ER1.840_GFP	CD4+ T cells	ER1.657_GFP	tyMax	6	689	primary	NA
ER1.840_GFP	CD4+ T cells	ER1.657_GFP	tyMax	6	689	secondary	NA
ER1.840_GFP	CD8+ T cells	ER1.657_GFP	tyMax	6	690	primary	NA
ER1.840_GFP	CD8+ T cells	ER1.657_GFP	tyMax	6	690	secondary	NA
ER1.840_GFP	B cells	ER1.657_GFP	tyMax	6	691	primary	17.2650705332963
ER1.840_GFP	B cells	ER1.657_GFP	tyMax	6	691	secondary	NA
ER1.840_GFP	Granulocytes	ER1.657_GFP	tyMax	6	692	primary	10.146763634904
ER1.840_GFP	Granulocytes	ER1.657_GFP	tyMax	6	692	secondary	7.75984898005179
ER1.840_GFP	Macrophages	ER1.657_GFP	tyMax	6	693	primary	13.3314957933205
ER1.840_GFP	Macrophages	ER1.657_GFP	tyMax	6	693	secondary	9.00638233862975
ER1.843_GFP	RBCs	ER1.657_GFP	tyMax	6	694	primary	14.2469114477701
ER1.843_GFP	RBCs	ER1.657_GFP	tyMax	6	694	secondary	8.13397955957992
ER1.843_GFP	Platelets	ER1.657_GFP	tyMax	6	695	primary	8.62325986174354
ER1.843_GFP	Platelets	ER1.657_GFP	tyMax	6	695	secondary	4.1563587128461
ER1.843_GFP	CD4+ T cells	ER1.657_GFP	tyMax	6	696	primary	NA
ER1.843_GFP	CD4+ T cells	ER1.657_GFP	tyMax	6	696	secondary	NA
ER1.843_GFP	CD8+ T cells	ER1.657_GFP	tyMax	6	697	primary	NA
ER1.843_GFP	CD8+ T cells	ER1.657_GFP	tyMax	6	697	secondary	NA
ER1.843_GFP	B cells	ER1.657_GFP	tyMax	6	698	primary	17.2650705332963
ER1.843_GFP	B cells	ER1.657_GFP	tyMax	6	698	secondary	NA
ER1.843_GFP	Granulocytes	ER1.657_GFP	tyMax	6	699	primary	10.146763634904
ER1.843_GFP	Granulocytes	ER1.657_GFP	tyMax	6	699	secondary	4.37092138437902
ER1.843_GFP	Macrophages	ER1.657_GFP	tyMax	6	700	primary	13.3314957933205
ER1.843_GFP	Macrophages	ER1.657_GFP	tyMax	6	700	secondary	5.10927692801557
ER1.845_GFP	RBCs	ER1.657_GFP	tyMax	6	701	primary	14.2469114477701
ER1.845_GFP	RBCs	ER1.657_GFP	tyMax	6	701	secondary	6.19398848401758
ER1.845_GFP	Platelets	ER1.657_GFP	tyMax	6	702	primary	8.62325986174354
ER1.845_GFP	Platelets	ER1.657_GFP	tyMax	6	702	secondary	4.18596375547483
ER1.845_GFP	CD4+ T cells	ER1.657_GFP	tyMax	6	703	primary	NA
ER1.845_GFP	CD4+ T cells	ER1.657_GFP	tyMax	6	703	secondary	NA
ER1.845_GFP	CD8+ T cells	ER1.657_GFP	tyMax	6	704	primary	NA
ER1.845_GFP	CD8+ T cells	ER1.657_GFP	tyMax	6	704	secondary	NA
ER1.845_GFP	B cells	ER1.657_GFP	tyMax	6	705	primary	17.2650705332963
ER1.845_GFP	B cells	ER1.657_GFP	tyMax	6	705	secondary	NA
ER1.845_GFP	Granulocytes	ER1.657_GFP	tyMax	6	706	primary	10.146763634904
ER1.845_GFP	Granulocytes	ER1.657_GFP	tyMax	6	706	secondary	4.18159771454197
ER1.845_GFP	Macrophages	ER1.657_GFP	tyMax	6	707	primary	13.3314957933205
ER1.845_GFP	Macrophages	ER1.657_GFP	tyMax	6	707	secondary	4.19276864287868
ER1.848_GFP	RBCs	ER1.657_GFP	tyMax	6	708	primary	14.2469114477701
ER1.848_GFP	RBCs	ER1.657_GFP	tyMax	6	708	secondary	7.80177583286873
ER1.848_GFP	Platelets	ER1.657_GFP	tyMax	6	709	primary	8.62325986174354
ER1.848_GFP	Platelets	ER1.657_GFP	tyMax	6	709	secondary	4.18515437635538
ER1.848_GFP	CD4+ T cells	ER1.657_GFP	tyMax	6	710	primary	NA
ER1.848_GFP	CD4+ T cells	ER1.657_GFP	tyMax	6	710	secondary	NA
ER1.848_GFP	CD8+ T cells	ER1.657_GFP	tyMax	6	711	primary	NA
ER1.848_GFP	CD8+ T cells	ER1.657_GFP	tyMax	6	711	secondary	NA
ER1.848_GFP	B cells	ER1.657_GFP	tyMax	6	712	primary	17.2650705332963
ER1.848_GFP	B cells	ER1.657_GFP	tyMax	6	712	secondary	NA
ER1.848_GFP	Granulocytes	ER1.657_GFP	tyMax	6	713	primary	10.146763634904
ER1.848_GFP	Granulocytes	ER1.657_GFP	tyMax	6	713	secondary	4.93302606099278
ER1.848_GFP	Macrophages	ER1.657_GFP	tyMax	6	714	primary	13.3314957933205
ER1.848_GFP	Macrophages	ER1.657_GFP	tyMax	6	714	secondary	4.06135782162014
ER1.850_GFP	RBCs	ER1.641_GFP	tyMax	5	715	primary	17.7033963213066
ER1.850_GFP	RBCs	ER1.641_GFP	tyMax	5	715	secondary	13.1672954034721
ER1.850_GFP	Platelets	ER1.641_GFP	tyMax	5	716	primary	11.8128689790761
ER1.850_GFP	Platelets	ER1.641_GFP	tyMax	5	716	secondary	5.76461944525535
ER1.850_GFP	CD4+ T cells	ER1.641_GFP	tyMax	5	717	primary	7.95997633683204
ER1.850_GFP	CD4+ T cells	ER1.641_GFP	tyMax	5	717	secondary	NA
ER1.850_GFP	CD8+ T cells	ER1.641_GFP	tyMax	5	718	primary	24
ER1.850_GFP	CD8+ T cells	ER1.641_GFP	tyMax	5	718	secondary	NA
ER1.850_GFP	B cells	ER1.641_GFP	tyMax	5	719	primary	10.633258779298
ER1.850_GFP	B cells	ER1.641_GFP	tyMax	5	719	secondary	NA
ER1.850_GFP	Granulocytes	ER1.641_GFP	tyMax	5	720	primary	15.0652283457078
ER1.850_GFP	Granulocytes	ER1.641_GFP	tyMax	5	720	secondary	9.07158070658287
ER1.850_GFP	Macrophages	ER1.641_GFP	tyMax	5	721	primary	16.4702659844839
ER1.850_GFP	Macrophages	ER1.641_GFP	tyMax	5	721	secondary	13.2058099812227
ER1.852_KuO	RBCs	ER1.665_KuO	tyMax	4	722	primary	24
ER1.852_KuO	RBCs	ER1.665_KuO	tyMax	4	722	secondary	NA
ER1.852_KuO	Platelets	ER1.665_KuO	tyMax	4	723	primary	NA
ER1.852_KuO	Platelets	ER1.665_KuO	tyMax	4	723	secondary	8.18689238922244
ER1.852_KuO	CD4+ T cells	ER1.665_KuO	tyMax	4	724	primary	24
ER1.852_KuO	CD4+ T cells	ER1.665_KuO	tyMax	4	724	secondary	NA
ER1.852_KuO	CD8+ T cells	ER1.665_KuO	tyMax	4	725	primary	NA
ER1.852_KuO	CD8+ T cells	ER1.665_KuO	tyMax	4	725	secondary	NA
ER1.852_KuO	B cells	ER1.665_KuO	tyMax	4	726	primary	24
ER1.852_KuO	B cells	ER1.665_KuO	tyMax	4	726	secondary	NA
ER1.852_KuO	Granulocytes	ER1.665_KuO	tyMax	4	727	primary	NA
ER1.852_KuO	Granulocytes	ER1.665_KuO	tyMax	4	727	secondary	NA
ER1.852_KuO	Macrophages	ER1.665_KuO	tyMax	4	728	primary	24
ER1.852_KuO	Macrophages	ER1.665_KuO	tyMax	4	728	secondary	NA
ER1.472_GFP	RBCs	NA1.446_GFP	tGrowth	1	729	primary	10.7403400455036
ER1.472_GFP	RBCs	NA1.446_GFP	tGrowth	1	729	secondary	4.66959958867878
ER1.472_GFP	Platelets	NA1.446_GFP	tGrowth	1	730	primary	5.8175222383447
ER1.472_GFP	Platelets	NA1.446_GFP	tGrowth	1	730	secondary	4.66736293810262
ER1.472_GFP	CD4+ T cells	NA1.446_GFP	tGrowth	1	731	primary	NA
ER1.472_GFP	CD4+ T cells	NA1.446_GFP	tGrowth	1	731	secondary	4.20655178219404
ER1.472_GFP	CD8+ T cells	NA1.446_GFP	tGrowth	1	732	primary	12.1881240409011
ER1.472_GFP	CD8+ T cells	NA1.446_GFP	tGrowth	1	732	secondary	4.16512270889912
ER1.472_GFP	B cells	NA1.446_GFP	tGrowth	1	733	primary	NA
ER1.472_GFP	B cells	NA1.446_GFP	tGrowth	1	733	secondary	NA
ER1.472_GFP	Granulocytes	NA1.446_GFP	tGrowth	1	734	primary	6.87226261689224
ER1.472_GFP	Granulocytes	NA1.446_GFP	tGrowth	1	734	secondary	NA
ER1.472_GFP	Macrophages	NA1.446_GFP	tGrowth	1	735	primary	8.32984634599983
ER1.472_GFP	Macrophages	NA1.446_GFP	tGrowth	1	735	secondary	4.67294621181231
ER1.479_GFP	RBCs	NA1.446_GFP	tGrowth	1	736	primary	10.7403400455036
ER1.479_GFP	RBCs	NA1.446_GFP	tGrowth	1	736	secondary	4.54536150292788
ER1.479_GFP	Platelets	NA1.446_GFP	tGrowth	1	737	primary	5.8175222383447
ER1.479_GFP	Platelets	NA1.446_GFP	tGrowth	1	737	secondary	4.67189658541795
ER1.479_GFP	CD4+ T cells	NA1.446_GFP	tGrowth	1	738	primary	NA
ER1.479_GFP	CD4+ T cells	NA1.446_GFP	tGrowth	1	738	secondary	10.7209085898821
ER1.479_GFP	CD8+ T cells	NA1.446_GFP	tGrowth	1	739	primary	12.1881240409011
ER1.479_GFP	CD8+ T cells	NA1.446_GFP	tGrowth	1	739	secondary	7.06664231015125
ER1.479_GFP	B cells	NA1.446_GFP	tGrowth	1	740	primary	NA
ER1.479_GFP	B cells	NA1.446_GFP	tGrowth	1	740	secondary	13.3803143617297
ER1.479_GFP	Granulocytes	NA1.446_GFP	tGrowth	1	741	primary	6.87226261689224
ER1.479_GFP	Granulocytes	NA1.446_GFP	tGrowth	1	741	secondary	4.672946212502
ER1.479_GFP	Macrophages	NA1.446_GFP	tGrowth	1	742	primary	8.32984634599983
ER1.479_GFP	Macrophages	NA1.446_GFP	tGrowth	1	742	secondary	4.67209881201443
ER1.480_GFP	RBCs	NA1.446_GFP	tGrowth	1	743	primary	10.7403400455036
ER1.480_GFP	RBCs	NA1.446_GFP	tGrowth	1	743	secondary	4.67275015021642
ER1.480_GFP	Platelets	NA1.446_GFP	tGrowth	1	744	primary	5.8175222383447
ER1.480_GFP	Platelets	NA1.446_GFP	tGrowth	1	744	secondary	NA
ER1.480_GFP	CD4+ T cells	NA1.446_GFP	tGrowth	1	745	primary	NA
ER1.480_GFP	CD4+ T cells	NA1.446_GFP	tGrowth	1	745	secondary	NA
ER1.480_GFP	CD8+ T cells	NA1.446_GFP	tGrowth	1	746	primary	12.1881240409011
ER1.480_GFP	CD8+ T cells	NA1.446_GFP	tGrowth	1	746	secondary	NA
ER1.480_GFP	B cells	NA1.446_GFP	tGrowth	1	747	primary	NA
ER1.480_GFP	B cells	NA1.446_GFP	tGrowth	1	747	secondary	NA
ER1.480_GFP	Granulocytes	NA1.446_GFP	tGrowth	1	748	primary	6.87226261689224
ER1.480_GFP	Granulocytes	NA1.446_GFP	tGrowth	1	748	secondary	NA
ER1.480_GFP	Macrophages	NA1.446_GFP	tGrowth	1	749	primary	8.32984634599983
ER1.480_GFP	Macrophages	NA1.446_GFP	tGrowth	1	749	secondary	NA
ER1.483_GFP	RBCs	NA1.446_GFP	tGrowth	1	750	primary	10.7403400455036
ER1.483_GFP	RBCs	NA1.446_GFP	tGrowth	1	750	secondary	4.66062865912527
ER1.483_GFP	Platelets	NA1.446_GFP	tGrowth	1	751	primary	5.8175222383447
ER1.483_GFP	Platelets	NA1.446_GFP	tGrowth	1	751	secondary	4.67294621215685
ER1.483_GFP	CD4+ T cells	NA1.446_GFP	tGrowth	1	752	primary	NA
ER1.483_GFP	CD4+ T cells	NA1.446_GFP	tGrowth	1	752	secondary	4.23000929744388
ER1.483_GFP	CD8+ T cells	NA1.446_GFP	tGrowth	1	753	primary	12.1881240409011
ER1.483_GFP	CD8+ T cells	NA1.446_GFP	tGrowth	1	753	secondary	NA
ER1.483_GFP	B cells	NA1.446_GFP	tGrowth	1	754	primary	NA
ER1.483_GFP	B cells	NA1.446_GFP	tGrowth	1	754	secondary	NA
ER1.483_GFP	Granulocytes	NA1.446_GFP	tGrowth	1	755	primary	6.87226261689224
ER1.483_GFP	Granulocytes	NA1.446_GFP	tGrowth	1	755	secondary	4.67294621248095
ER1.483_GFP	Macrophages	NA1.446_GFP	tGrowth	1	756	primary	8.32984634599983
ER1.483_GFP	Macrophages	NA1.446_GFP	tGrowth	1	756	secondary	4.66864541824175
ER1.486_GFP	RBCs	NA1.446_GFP	tGrowth	1	757	primary	10.7403400455036
ER1.486_GFP	RBCs	NA1.446_GFP	tGrowth	1	757	secondary	NA
ER1.486_GFP	Platelets	NA1.446_GFP	tGrowth	1	758	primary	5.8175222383447
ER1.486_GFP	Platelets	NA1.446_GFP	tGrowth	1	758	secondary	3.70551359535118
ER1.486_GFP	CD4+ T cells	NA1.446_GFP	tGrowth	1	759	primary	NA
ER1.486_GFP	CD4+ T cells	NA1.446_GFP	tGrowth	1	759	secondary	NA
ER1.486_GFP	CD8+ T cells	NA1.446_GFP	tGrowth	1	760	primary	12.1881240409011
ER1.486_GFP	CD8+ T cells	NA1.446_GFP	tGrowth	1	760	secondary	NA
ER1.486_GFP	B cells	NA1.446_GFP	tGrowth	1	761	primary	NA
ER1.486_GFP	B cells	NA1.446_GFP	tGrowth	1	761	secondary	NA
ER1.486_GFP	Granulocytes	NA1.446_GFP	tGrowth	1	762	primary	6.87226261689224
ER1.486_GFP	Granulocytes	NA1.446_GFP	tGrowth	1	762	secondary	NA
ER1.486_GFP	Macrophages	NA1.446_GFP	tGrowth	1	763	primary	8.32984634599983
ER1.486_GFP	Macrophages	NA1.446_GFP	tGrowth	1	763	secondary	NA
ER1.487_GFP	RBCs	NA1.446_GFP	tGrowth	1	764	primary	10.7403400455036
ER1.487_GFP	RBCs	NA1.446_GFP	tGrowth	1	764	secondary	9.61884867008524
ER1.487_GFP	Platelets	NA1.446_GFP	tGrowth	1	765	primary	5.8175222383447
ER1.487_GFP	Platelets	NA1.446_GFP	tGrowth	1	765	secondary	4.60753006352119
ER1.487_GFP	CD4+ T cells	NA1.446_GFP	tGrowth	1	766	primary	NA
ER1.487_GFP	CD4+ T cells	NA1.446_GFP	tGrowth	1	766	secondary	3.69035359010132
ER1.487_GFP	CD8+ T cells	NA1.446_GFP	tGrowth	1	767	primary	12.1881240409011
ER1.487_GFP	CD8+ T cells	NA1.446_GFP	tGrowth	1	767	secondary	4.01687294571935
ER1.487_GFP	B cells	NA1.446_GFP	tGrowth	1	768	primary	NA
ER1.487_GFP	B cells	NA1.446_GFP	tGrowth	1	768	secondary	3.59999751555089
ER1.487_GFP	Granulocytes	NA1.446_GFP	tGrowth	1	769	primary	6.87226261689224
ER1.487_GFP	Granulocytes	NA1.446_GFP	tGrowth	1	769	secondary	4.69588571453522
ER1.487_GFP	Macrophages	NA1.446_GFP	tGrowth	1	770	primary	8.32984634599983
ER1.487_GFP	Macrophages	NA1.446_GFP	tGrowth	1	770	secondary	5.53759560444136
ER1.494_GFP	RBCs	NA1.446_GFP	tGrowth	1	771	primary	10.7403400455036
ER1.494_GFP	RBCs	NA1.446_GFP	tGrowth	1	771	secondary	4.66550135848335
ER1.494_GFP	Platelets	NA1.446_GFP	tGrowth	1	772	primary	5.8175222383447
ER1.494_GFP	Platelets	NA1.446_GFP	tGrowth	1	772	secondary	4.67294620981597
ER1.494_GFP	CD4+ T cells	NA1.446_GFP	tGrowth	1	773	primary	NA
ER1.494_GFP	CD4+ T cells	NA1.446_GFP	tGrowth	1	773	secondary	NA
ER1.494_GFP	CD8+ T cells	NA1.446_GFP	tGrowth	1	774	primary	12.1881240409011
ER1.494_GFP	CD8+ T cells	NA1.446_GFP	tGrowth	1	774	secondary	NA
ER1.494_GFP	B cells	NA1.446_GFP	tGrowth	1	775	primary	NA
ER1.494_GFP	B cells	NA1.446_GFP	tGrowth	1	775	secondary	NA
ER1.494_GFP	Granulocytes	NA1.446_GFP	tGrowth	1	776	primary	6.87226261689224
ER1.494_GFP	Granulocytes	NA1.446_GFP	tGrowth	1	776	secondary	NA
ER1.494_GFP	Macrophages	NA1.446_GFP	tGrowth	1	777	primary	8.32984634599983
ER1.494_GFP	Macrophages	NA1.446_GFP	tGrowth	1	777	secondary	NA
ER1.507_GFP	RBCs	NA1.446_GFP	tGrowth	1	778	primary	10.7403400455036
ER1.507_GFP	RBCs	NA1.446_GFP	tGrowth	1	778	secondary	4.66766429229101
ER1.507_GFP	Platelets	NA1.446_GFP	tGrowth	1	779	primary	5.8175222383447
ER1.507_GFP	Platelets	NA1.446_GFP	tGrowth	1	779	secondary	4.67294621347794
ER1.507_GFP	CD4+ T cells	NA1.446_GFP	tGrowth	1	780	primary	NA
ER1.507_GFP	CD4+ T cells	NA1.446_GFP	tGrowth	1	780	secondary	NA
ER1.507_GFP	CD8+ T cells	NA1.446_GFP	tGrowth	1	781	primary	12.1881240409011
ER1.507_GFP	CD8+ T cells	NA1.446_GFP	tGrowth	1	781	secondary	NA
ER1.507_GFP	B cells	NA1.446_GFP	tGrowth	1	782	primary	NA
ER1.507_GFP	B cells	NA1.446_GFP	tGrowth	1	782	secondary	NA
ER1.507_GFP	Granulocytes	NA1.446_GFP	tGrowth	1	783	primary	6.87226261689224
ER1.507_GFP	Granulocytes	NA1.446_GFP	tGrowth	1	783	secondary	4.67294621059811
ER1.507_GFP	Macrophages	NA1.446_GFP	tGrowth	1	784	primary	8.32984634599983
ER1.507_GFP	Macrophages	NA1.446_GFP	tGrowth	1	784	secondary	4.67294621283158
ER1.512_GFP	RBCs	NA1.446_GFP	tGrowth	1	785	primary	10.7403400455036
ER1.512_GFP	RBCs	NA1.446_GFP	tGrowth	1	785	secondary	NA
ER1.512_GFP	Platelets	NA1.446_GFP	tGrowth	1	786	primary	5.8175222383447
ER1.512_GFP	Platelets	NA1.446_GFP	tGrowth	1	786	secondary	NA
ER1.512_GFP	CD4+ T cells	NA1.446_GFP	tGrowth	1	787	primary	NA
ER1.512_GFP	CD4+ T cells	NA1.446_GFP	tGrowth	1	787	secondary	NA
ER1.512_GFP	CD8+ T cells	NA1.446_GFP	tGrowth	1	788	primary	12.1881240409011
ER1.512_GFP	CD8+ T cells	NA1.446_GFP	tGrowth	1	788	secondary	NA
ER1.512_GFP	B cells	NA1.446_GFP	tGrowth	1	789	primary	NA
ER1.512_GFP	B cells	NA1.446_GFP	tGrowth	1	789	secondary	NA
ER1.512_GFP	Granulocytes	NA1.446_GFP	tGrowth	1	790	primary	6.87226261689224
ER1.512_GFP	Granulocytes	NA1.446_GFP	tGrowth	1	790	secondary	4.67294621067801
ER1.512_GFP	Macrophages	NA1.446_GFP	tGrowth	1	791	primary	8.32984634599983
ER1.512_GFP	Macrophages	NA1.446_GFP	tGrowth	1	791	secondary	4.67294621414371
ER1.520_GFP	RBCs	NA1.446_GFP	tGrowth	1	792	primary	10.7403400455036
ER1.520_GFP	RBCs	NA1.446_GFP	tGrowth	1	792	secondary	4.67226407283009
ER1.520_GFP	Platelets	NA1.446_GFP	tGrowth	1	793	primary	5.8175222383447
ER1.520_GFP	Platelets	NA1.446_GFP	tGrowth	1	793	secondary	NA
ER1.520_GFP	CD4+ T cells	NA1.446_GFP	tGrowth	1	794	primary	NA
ER1.520_GFP	CD4+ T cells	NA1.446_GFP	tGrowth	1	794	secondary	NA
ER1.520_GFP	CD8+ T cells	NA1.446_GFP	tGrowth	1	795	primary	12.1881240409011
ER1.520_GFP	CD8+ T cells	NA1.446_GFP	tGrowth	1	795	secondary	NA
ER1.520_GFP	B cells	NA1.446_GFP	tGrowth	1	796	primary	NA
ER1.520_GFP	B cells	NA1.446_GFP	tGrowth	1	796	secondary	NA
ER1.520_GFP	Granulocytes	NA1.446_GFP	tGrowth	1	797	primary	6.87226261689224
ER1.520_GFP	Granulocytes	NA1.446_GFP	tGrowth	1	797	secondary	NA
ER1.520_GFP	Macrophages	NA1.446_GFP	tGrowth	1	798	primary	8.32984634599983
ER1.520_GFP	Macrophages	NA1.446_GFP	tGrowth	1	798	secondary	4.67294621503368
ER1.521_GFP	RBCs	NA1.446_GFP	tGrowth	1	799	primary	10.7403400455036
ER1.521_GFP	RBCs	NA1.446_GFP	tGrowth	1	799	secondary	4.67224270942988
ER1.521_GFP	Platelets	NA1.446_GFP	tGrowth	1	800	primary	5.8175222383447
ER1.521_GFP	Platelets	NA1.446_GFP	tGrowth	1	800	secondary	NA
ER1.521_GFP	CD4+ T cells	NA1.446_GFP	tGrowth	1	801	primary	NA
ER1.521_GFP	CD4+ T cells	NA1.446_GFP	tGrowth	1	801	secondary	NA
ER1.521_GFP	CD8+ T cells	NA1.446_GFP	tGrowth	1	802	primary	12.1881240409011
ER1.521_GFP	CD8+ T cells	NA1.446_GFP	tGrowth	1	802	secondary	NA
ER1.521_GFP	B cells	NA1.446_GFP	tGrowth	1	803	primary	NA
ER1.521_GFP	B cells	NA1.446_GFP	tGrowth	1	803	secondary	NA
ER1.521_GFP	Granulocytes	NA1.446_GFP	tGrowth	1	804	primary	6.87226261689224
ER1.521_GFP	Granulocytes	NA1.446_GFP	tGrowth	1	804	secondary	NA
ER1.521_GFP	Macrophages	NA1.446_GFP	tGrowth	1	805	primary	8.32984634599983
ER1.521_GFP	Macrophages	NA1.446_GFP	tGrowth	1	805	secondary	NA
ER1.538_GFP	RBCs	NA1.446_GFP	tGrowth	1	806	primary	10.7403400455036
ER1.538_GFP	RBCs	NA1.446_GFP	tGrowth	1	806	secondary	4.67096190616361
ER1.538_GFP	Platelets	NA1.446_GFP	tGrowth	1	807	primary	5.8175222383447
ER1.538_GFP	Platelets	NA1.446_GFP	tGrowth	1	807	secondary	NA
ER1.538_GFP	CD4+ T cells	NA1.446_GFP	tGrowth	1	808	primary	NA
ER1.538_GFP	CD4+ T cells	NA1.446_GFP	tGrowth	1	808	secondary	NA
ER1.538_GFP	CD8+ T cells	NA1.446_GFP	tGrowth	1	809	primary	12.1881240409011
ER1.538_GFP	CD8+ T cells	NA1.446_GFP	tGrowth	1	809	secondary	NA
ER1.538_GFP	B cells	NA1.446_GFP	tGrowth	1	810	primary	NA
ER1.538_GFP	B cells	NA1.446_GFP	tGrowth	1	810	secondary	NA
ER1.538_GFP	Granulocytes	NA1.446_GFP	tGrowth	1	811	primary	6.87226261689224
ER1.538_GFP	Granulocytes	NA1.446_GFP	tGrowth	1	811	secondary	4.67294621377683
ER1.538_GFP	Macrophages	NA1.446_GFP	tGrowth	1	812	primary	8.32984634599983
ER1.538_GFP	Macrophages	NA1.446_GFP	tGrowth	1	812	secondary	4.67294621057628
ER1.563_GFP	RBCs	NA1.446_GFP	tGrowth	1	813	primary	10.7403400455036
ER1.563_GFP	RBCs	NA1.446_GFP	tGrowth	1	813	secondary	4.67086577707841
ER1.563_GFP	Platelets	NA1.446_GFP	tGrowth	1	814	primary	5.8175222383447
ER1.563_GFP	Platelets	NA1.446_GFP	tGrowth	1	814	secondary	NA
ER1.563_GFP	CD4+ T cells	NA1.446_GFP	tGrowth	1	815	primary	NA
ER1.563_GFP	CD4+ T cells	NA1.446_GFP	tGrowth	1	815	secondary	NA
ER1.563_GFP	CD8+ T cells	NA1.446_GFP	tGrowth	1	816	primary	12.1881240409011
ER1.563_GFP	CD8+ T cells	NA1.446_GFP	tGrowth	1	816	secondary	NA
ER1.563_GFP	B cells	NA1.446_GFP	tGrowth	1	817	primary	NA
ER1.563_GFP	B cells	NA1.446_GFP	tGrowth	1	817	secondary	NA
ER1.563_GFP	Granulocytes	NA1.446_GFP	tGrowth	1	818	primary	6.87226261689224
ER1.563_GFP	Granulocytes	NA1.446_GFP	tGrowth	1	818	secondary	4.67294621475444
ER1.563_GFP	Macrophages	NA1.446_GFP	tGrowth	1	819	primary	8.32984634599983
ER1.563_GFP	Macrophages	NA1.446_GFP	tGrowth	1	819	secondary	4.67294621508136
ER1.573_GFP	RBCs	NA1.446_GFP	tGrowth	1	820	primary	10.7403400455036
ER1.573_GFP	RBCs	NA1.446_GFP	tGrowth	1	820	secondary	4.67194471891356
ER1.573_GFP	Platelets	NA1.446_GFP	tGrowth	1	821	primary	5.8175222383447
ER1.573_GFP	Platelets	NA1.446_GFP	tGrowth	1	821	secondary	NA
ER1.573_GFP	CD4+ T cells	NA1.446_GFP	tGrowth	1	822	primary	NA
ER1.573_GFP	CD4+ T cells	NA1.446_GFP	tGrowth	1	822	secondary	NA
ER1.573_GFP	CD8+ T cells	NA1.446_GFP	tGrowth	1	823	primary	12.1881240409011
ER1.573_GFP	CD8+ T cells	NA1.446_GFP	tGrowth	1	823	secondary	NA
ER1.573_GFP	B cells	NA1.446_GFP	tGrowth	1	824	primary	NA
ER1.573_GFP	B cells	NA1.446_GFP	tGrowth	1	824	secondary	NA
ER1.573_GFP	Granulocytes	NA1.446_GFP	tGrowth	1	825	primary	6.87226261689224
ER1.573_GFP	Granulocytes	NA1.446_GFP	tGrowth	1	825	secondary	NA
ER1.573_GFP	Macrophages	NA1.446_GFP	tGrowth	1	826	primary	8.32984634599983
ER1.573_GFP	Macrophages	NA1.446_GFP	tGrowth	1	826	secondary	4.67294621017569
ER1.579_GFP	RBCs	NA1.446_GFP	tGrowth	1	827	primary	10.7403400455036
ER1.579_GFP	RBCs	NA1.446_GFP	tGrowth	1	827	secondary	4.67152099799415
ER1.579_GFP	Platelets	NA1.446_GFP	tGrowth	1	828	primary	5.8175222383447
ER1.579_GFP	Platelets	NA1.446_GFP	tGrowth	1	828	secondary	NA
ER1.579_GFP	CD4+ T cells	NA1.446_GFP	tGrowth	1	829	primary	NA
ER1.579_GFP	CD4+ T cells	NA1.446_GFP	tGrowth	1	829	secondary	NA
ER1.579_GFP	CD8+ T cells	NA1.446_GFP	tGrowth	1	830	primary	12.1881240409011
ER1.579_GFP	CD8+ T cells	NA1.446_GFP	tGrowth	1	830	secondary	NA
ER1.579_GFP	B cells	NA1.446_GFP	tGrowth	1	831	primary	NA
ER1.579_GFP	B cells	NA1.446_GFP	tGrowth	1	831	secondary	NA
ER1.579_GFP	Granulocytes	NA1.446_GFP	tGrowth	1	832	primary	6.87226261689224
ER1.579_GFP	Granulocytes	NA1.446_GFP	tGrowth	1	832	secondary	NA
ER1.579_GFP	Macrophages	NA1.446_GFP	tGrowth	1	833	primary	8.32984634599983
ER1.579_GFP	Macrophages	NA1.446_GFP	tGrowth	1	833	secondary	NA
ER1.681_KuO	RBCs	ER1.630_KuO	tGrowth	3	834	primary	17.2620478295848
ER1.681_KuO	RBCs	ER1.630_KuO	tGrowth	3	834	secondary	NA
ER1.681_KuO	Platelets	ER1.630_KuO	tGrowth	3	835	primary	NA
ER1.681_KuO	Platelets	ER1.630_KuO	tGrowth	3	835	secondary	4.18326534542049
ER1.681_KuO	CD4+ T cells	ER1.630_KuO	tGrowth	3	836	primary	8.92018101735351
ER1.681_KuO	CD4+ T cells	ER1.630_KuO	tGrowth	3	836	secondary	NA
ER1.681_KuO	CD8+ T cells	ER1.630_KuO	tGrowth	3	837	primary	3.0166087298704
ER1.681_KuO	CD8+ T cells	ER1.630_KuO	tGrowth	3	837	secondary	NA
ER1.681_KuO	B cells	ER1.630_KuO	tGrowth	3	838	primary	8.77794466291374
ER1.681_KuO	B cells	ER1.630_KuO	tGrowth	3	838	secondary	NA
ER1.681_KuO	Granulocytes	ER1.630_KuO	tGrowth	3	839	primary	17.2620478295848
ER1.681_KuO	Granulocytes	ER1.630_KuO	tGrowth	3	839	secondary	NA
ER1.681_KuO	Macrophages	ER1.630_KuO	tGrowth	3	840	primary	14.3367381298601
ER1.681_KuO	Macrophages	ER1.630_KuO	tGrowth	3	840	secondary	NA
ER1.682_KuO	RBCs	ER1.630_KuO	tGrowth	3	841	primary	17.2620478295848
ER1.682_KuO	RBCs	ER1.630_KuO	tGrowth	3	841	secondary	4.90152976266191
ER1.682_KuO	Platelets	ER1.630_KuO	tGrowth	3	842	primary	NA
ER1.682_KuO	Platelets	ER1.630_KuO	tGrowth	3	842	secondary	3.78968877139149
ER1.682_KuO	CD4+ T cells	ER1.630_KuO	tGrowth	3	843	primary	8.92018101735351
ER1.682_KuO	CD4+ T cells	ER1.630_KuO	tGrowth	3	843	secondary	NA
ER1.682_KuO	CD8+ T cells	ER1.630_KuO	tGrowth	3	844	primary	3.0166087298704
ER1.682_KuO	CD8+ T cells	ER1.630_KuO	tGrowth	3	844	secondary	NA
ER1.682_KuO	B cells	ER1.630_KuO	tGrowth	3	845	primary	8.77794466291374
ER1.682_KuO	B cells	ER1.630_KuO	tGrowth	3	845	secondary	NA
ER1.682_KuO	Granulocytes	ER1.630_KuO	tGrowth	3	846	primary	17.2620478295848
ER1.682_KuO	Granulocytes	ER1.630_KuO	tGrowth	3	846	secondary	5.52699440230069
ER1.682_KuO	Macrophages	ER1.630_KuO	tGrowth	3	847	primary	14.3367381298601
ER1.682_KuO	Macrophages	ER1.630_KuO	tGrowth	3	847	secondary	6.50565176637917
ER1.684_GFP	RBCs	ER1.592_GFP	tGrowth	2	848	primary	13.5701842087306
ER1.684_GFP	RBCs	ER1.592_GFP	tGrowth	2	848	secondary	4.14733422099481
ER1.684_GFP	Platelets	ER1.592_GFP	tGrowth	2	849	primary	6.4657995643912
ER1.684_GFP	Platelets	ER1.592_GFP	tGrowth	2	849	secondary	4.50285176600075
ER1.684_GFP	CD4+ T cells	ER1.592_GFP	tGrowth	2	850	primary	NA
ER1.684_GFP	CD4+ T cells	ER1.592_GFP	tGrowth	2	850	secondary	NA
ER1.684_GFP	CD8+ T cells	ER1.592_GFP	tGrowth	2	851	primary	NA
ER1.684_GFP	CD8+ T cells	ER1.592_GFP	tGrowth	2	851	secondary	NA
ER1.684_GFP	B cells	ER1.592_GFP	tGrowth	2	852	primary	14.2047399188123
ER1.684_GFP	B cells	ER1.592_GFP	tGrowth	2	852	secondary	NA
ER1.684_GFP	Granulocytes	ER1.592_GFP	tGrowth	2	853	primary	9.26612055621047
ER1.684_GFP	Granulocytes	ER1.592_GFP	tGrowth	2	853	secondary	NA
ER1.684_GFP	Macrophages	ER1.592_GFP	tGrowth	2	854	primary	7.7826505436734
ER1.684_GFP	Macrophages	ER1.592_GFP	tGrowth	2	854	secondary	4.18020697699662
ER1.684_KuO	RBCs	ER1.630_KuO	tGrowth	3	855	primary	17.2620478295848
ER1.684_KuO	RBCs	ER1.630_KuO	tGrowth	3	855	secondary	NA
ER1.684_KuO	Platelets	ER1.630_KuO	tGrowth	3	856	primary	NA
ER1.684_KuO	Platelets	ER1.630_KuO	tGrowth	3	856	secondary	NA
ER1.684_KuO	CD4+ T cells	ER1.630_KuO	tGrowth	3	857	primary	8.92018101735351
ER1.684_KuO	CD4+ T cells	ER1.630_KuO	tGrowth	3	857	secondary	10.7560800109393
ER1.684_KuO	CD8+ T cells	ER1.630_KuO	tGrowth	3	858	primary	3.0166087298704
ER1.684_KuO	CD8+ T cells	ER1.630_KuO	tGrowth	3	858	secondary	4.69309009372027
ER1.684_KuO	B cells	ER1.630_KuO	tGrowth	3	859	primary	8.77794466291374
ER1.684_KuO	B cells	ER1.630_KuO	tGrowth	3	859	secondary	2.52145162333273
ER1.684_KuO	Granulocytes	ER1.630_KuO	tGrowth	3	860	primary	17.2620478295848
ER1.684_KuO	Granulocytes	ER1.630_KuO	tGrowth	3	860	secondary	16.8909866943125
ER1.684_KuO	Macrophages	ER1.630_KuO	tGrowth	3	861	primary	14.3367381298601
ER1.684_KuO	Macrophages	ER1.630_KuO	tGrowth	3	861	secondary	NA
ER1.690_KuO	RBCs	ER1.630_KuO	tGrowth	3	862	primary	17.2620478295848
ER1.690_KuO	RBCs	ER1.630_KuO	tGrowth	3	862	secondary	4.0149442036269
ER1.690_KuO	Platelets	ER1.630_KuO	tGrowth	3	863	primary	NA
ER1.690_KuO	Platelets	ER1.630_KuO	tGrowth	3	863	secondary	3.29572730991409
ER1.690_KuO	CD4+ T cells	ER1.630_KuO	tGrowth	3	864	primary	8.92018101735351
ER1.690_KuO	CD4+ T cells	ER1.630_KuO	tGrowth	3	864	secondary	NA
ER1.690_KuO	CD8+ T cells	ER1.630_KuO	tGrowth	3	865	primary	3.0166087298704
ER1.690_KuO	CD8+ T cells	ER1.630_KuO	tGrowth	3	865	secondary	NA
ER1.690_KuO	B cells	ER1.630_KuO	tGrowth	3	866	primary	8.77794466291374
ER1.690_KuO	B cells	ER1.630_KuO	tGrowth	3	866	secondary	NA
ER1.690_KuO	Granulocytes	ER1.630_KuO	tGrowth	3	867	primary	17.2620478295848
ER1.690_KuO	Granulocytes	ER1.630_KuO	tGrowth	3	867	secondary	NA
ER1.690_KuO	Macrophages	ER1.630_KuO	tGrowth	3	868	primary	14.3367381298601
ER1.690_KuO	Macrophages	ER1.630_KuO	tGrowth	3	868	secondary	NA
ER1.715_KuO	RBCs	ER1.630_KuO	tGrowth	3	869	primary	17.2620478295848
ER1.715_KuO	RBCs	ER1.630_KuO	tGrowth	3	869	secondary	4.12272498704253
ER1.715_KuO	Platelets	ER1.630_KuO	tGrowth	3	870	primary	NA
ER1.715_KuO	Platelets	ER1.630_KuO	tGrowth	3	870	secondary	NA
ER1.715_KuO	CD4+ T cells	ER1.630_KuO	tGrowth	3	871	primary	8.92018101735351
ER1.715_KuO	CD4+ T cells	ER1.630_KuO	tGrowth	3	871	secondary	NA
ER1.715_KuO	CD8+ T cells	ER1.630_KuO	tGrowth	3	872	primary	3.0166087298704
ER1.715_KuO	CD8+ T cells	ER1.630_KuO	tGrowth	3	872	secondary	NA
ER1.715_KuO	B cells	ER1.630_KuO	tGrowth	3	873	primary	8.77794466291374
ER1.715_KuO	B cells	ER1.630_KuO	tGrowth	3	873	secondary	NA
ER1.715_KuO	Granulocytes	ER1.630_KuO	tGrowth	3	874	primary	17.2620478295848
ER1.715_KuO	Granulocytes	ER1.630_KuO	tGrowth	3	874	secondary	NA
ER1.715_KuO	Macrophages	ER1.630_KuO	tGrowth	3	875	primary	14.3367381298601
ER1.715_KuO	Macrophages	ER1.630_KuO	tGrowth	3	875	secondary	4.18020696555216
ER1.719_KuO	RBCs	ER1.630_KuO	tGrowth	3	876	primary	17.2620478295848
ER1.719_KuO	RBCs	ER1.630_KuO	tGrowth	3	876	secondary	8.69714512648241
ER1.719_KuO	Platelets	ER1.630_KuO	tGrowth	3	877	primary	NA
ER1.719_KuO	Platelets	ER1.630_KuO	tGrowth	3	877	secondary	8.6257480237596
ER1.719_KuO	CD4+ T cells	ER1.630_KuO	tGrowth	3	878	primary	8.92018101735351
ER1.719_KuO	CD4+ T cells	ER1.630_KuO	tGrowth	3	878	secondary	4.09449004034805
ER1.719_KuO	CD8+ T cells	ER1.630_KuO	tGrowth	3	879	primary	3.0166087298704
ER1.719_KuO	CD8+ T cells	ER1.630_KuO	tGrowth	3	879	secondary	8.61286361256025
ER1.719_KuO	B cells	ER1.630_KuO	tGrowth	3	880	primary	8.77794466291374
ER1.719_KuO	B cells	ER1.630_KuO	tGrowth	3	880	secondary	18.5108996469369
ER1.719_KuO	Granulocytes	ER1.630_KuO	tGrowth	3	881	primary	17.2620478295848
ER1.719_KuO	Granulocytes	ER1.630_KuO	tGrowth	3	881	secondary	11.0774349481278
ER1.719_KuO	Macrophages	ER1.630_KuO	tGrowth	3	882	primary	14.3367381298601
ER1.719_KuO	Macrophages	ER1.630_KuO	tGrowth	3	882	secondary	10.644129644804
ER1.724_GFP	RBCs	ER1.592_GFP	tGrowth	2	883	primary	13.5701842087306
ER1.724_GFP	RBCs	ER1.592_GFP	tGrowth	2	883	secondary	4.11335083291632
ER1.724_GFP	Platelets	ER1.592_GFP	tGrowth	2	884	primary	6.4657995643912
ER1.724_GFP	Platelets	ER1.592_GFP	tGrowth	2	884	secondary	NA
ER1.724_GFP	CD4+ T cells	ER1.592_GFP	tGrowth	2	885	primary	NA
ER1.724_GFP	CD4+ T cells	ER1.592_GFP	tGrowth	2	885	secondary	3.8784728093005
ER1.724_GFP	CD8+ T cells	ER1.592_GFP	tGrowth	2	886	primary	NA
ER1.724_GFP	CD8+ T cells	ER1.592_GFP	tGrowth	2	886	secondary	6.5425435808879
ER1.724_GFP	B cells	ER1.592_GFP	tGrowth	2	887	primary	14.2047399188123
ER1.724_GFP	B cells	ER1.592_GFP	tGrowth	2	887	secondary	NA
ER1.724_GFP	Granulocytes	ER1.592_GFP	tGrowth	2	888	primary	9.26612055621047
ER1.724_GFP	Granulocytes	ER1.592_GFP	tGrowth	2	888	secondary	NA
ER1.724_GFP	Macrophages	ER1.592_GFP	tGrowth	2	889	primary	7.7826505436734
ER1.724_GFP	Macrophages	ER1.592_GFP	tGrowth	2	889	secondary	4.18020696649883
ER1.734_GFP	RBCs	ER1.641_GFP	tGrowth	5	890	primary	10.9697611770325
ER1.734_GFP	RBCs	ER1.641_GFP	tGrowth	5	890	secondary	4.80994443842583
ER1.734_GFP	Platelets	ER1.641_GFP	tGrowth	5	891	primary	10.9456479208114
ER1.734_GFP	Platelets	ER1.641_GFP	tGrowth	5	891	secondary	4.163683933189
ER1.734_GFP	CD4+ T cells	ER1.641_GFP	tGrowth	5	892	primary	3.95997633683204
ER1.734_GFP	CD4+ T cells	ER1.641_GFP	tGrowth	5	892	secondary	4.17948509221289
ER1.734_GFP	CD8+ T cells	ER1.641_GFP	tGrowth	5	893	primary	NA
ER1.734_GFP	CD8+ T cells	ER1.641_GFP	tGrowth	5	893	secondary	4.15919206909843
ER1.734_GFP	B cells	ER1.641_GFP	tGrowth	5	894	primary	5.9817455985054
ER1.734_GFP	B cells	ER1.641_GFP	tGrowth	5	894	secondary	NA
ER1.734_GFP	Granulocytes	ER1.641_GFP	tGrowth	5	895	primary	11.1810438654441
ER1.734_GFP	Granulocytes	ER1.641_GFP	tGrowth	5	895	secondary	4.17962713890892
ER1.734_GFP	Macrophages	ER1.641_GFP	tGrowth	5	896	primary	12.4702659844839
ER1.734_GFP	Macrophages	ER1.641_GFP	tGrowth	5	896	secondary	4.1404569532598
ER1.749_GFP	RBCs	ER1.641_GFP	tGrowth	5	897	primary	10.9697611770325
ER1.749_GFP	RBCs	ER1.641_GFP	tGrowth	5	897	secondary	4.51885780528668
ER1.749_GFP	Platelets	ER1.641_GFP	tGrowth	5	898	primary	10.9456479208114
ER1.749_GFP	Platelets	ER1.641_GFP	tGrowth	5	898	secondary	4.13189136749599
ER1.749_GFP	CD4+ T cells	ER1.641_GFP	tGrowth	5	899	primary	3.95997633683204
ER1.749_GFP	CD4+ T cells	ER1.641_GFP	tGrowth	5	899	secondary	NA
ER1.749_GFP	CD8+ T cells	ER1.641_GFP	tGrowth	5	900	primary	NA
ER1.749_GFP	CD8+ T cells	ER1.641_GFP	tGrowth	5	900	secondary	NA
ER1.749_GFP	B cells	ER1.641_GFP	tGrowth	5	901	primary	5.9817455985054
ER1.749_GFP	B cells	ER1.641_GFP	tGrowth	5	901	secondary	NA
ER1.749_GFP	Granulocytes	ER1.641_GFP	tGrowth	5	902	primary	11.1810438654441
ER1.749_GFP	Granulocytes	ER1.641_GFP	tGrowth	5	902	secondary	4.18020696168044
ER1.749_GFP	Macrophages	ER1.641_GFP	tGrowth	5	903	primary	12.4702659844839
ER1.749_GFP	Macrophages	ER1.641_GFP	tGrowth	5	903	secondary	4.18020697110929
ER1.755_GFP	RBCs	ER1.641_GFP	tGrowth	5	904	primary	10.9697611770325
ER1.755_GFP	RBCs	ER1.641_GFP	tGrowth	5	904	secondary	NA
ER1.755_GFP	Platelets	ER1.641_GFP	tGrowth	5	905	primary	10.9456479208114
ER1.755_GFP	Platelets	ER1.641_GFP	tGrowth	5	905	secondary	4.16811735953709
ER1.755_GFP	CD4+ T cells	ER1.641_GFP	tGrowth	5	906	primary	3.95997633683204
ER1.755_GFP	CD4+ T cells	ER1.641_GFP	tGrowth	5	906	secondary	NA
ER1.755_GFP	CD8+ T cells	ER1.641_GFP	tGrowth	5	907	primary	NA
ER1.755_GFP	CD8+ T cells	ER1.641_GFP	tGrowth	5	907	secondary	NA
ER1.755_GFP	B cells	ER1.641_GFP	tGrowth	5	908	primary	5.9817455985054
ER1.755_GFP	B cells	ER1.641_GFP	tGrowth	5	908	secondary	NA
ER1.755_GFP	Granulocytes	ER1.641_GFP	tGrowth	5	909	primary	11.1810438654441
ER1.755_GFP	Granulocytes	ER1.641_GFP	tGrowth	5	909	secondary	4.18020696938337
ER1.755_GFP	Macrophages	ER1.641_GFP	tGrowth	5	910	primary	12.4702659844839
ER1.755_GFP	Macrophages	ER1.641_GFP	tGrowth	5	910	secondary	4.18020696592877
ER1.761_GFP	RBCs	ER1.641_GFP	tGrowth	5	911	primary	10.9697611770325
ER1.761_GFP	RBCs	ER1.641_GFP	tGrowth	5	911	secondary	4.82984425708674
ER1.761_GFP	Platelets	ER1.641_GFP	tGrowth	5	912	primary	10.9456479208114
ER1.761_GFP	Platelets	ER1.641_GFP	tGrowth	5	912	secondary	4.16240901235999
ER1.761_GFP	CD4+ T cells	ER1.641_GFP	tGrowth	5	913	primary	3.95997633683204
ER1.761_GFP	CD4+ T cells	ER1.641_GFP	tGrowth	5	913	secondary	3.97244809197497
ER1.761_GFP	CD8+ T cells	ER1.641_GFP	tGrowth	5	914	primary	NA
ER1.761_GFP	CD8+ T cells	ER1.641_GFP	tGrowth	5	914	secondary	4.37495184978657
ER1.761_GFP	B cells	ER1.641_GFP	tGrowth	5	915	primary	5.9817455985054
ER1.761_GFP	B cells	ER1.641_GFP	tGrowth	5	915	secondary	7.66333728191482
ER1.761_GFP	Granulocytes	ER1.641_GFP	tGrowth	5	916	primary	11.1810438654441
ER1.761_GFP	Granulocytes	ER1.641_GFP	tGrowth	5	916	secondary	4.18020695989058
ER1.761_GFP	Macrophages	ER1.641_GFP	tGrowth	5	917	primary	12.4702659844839
ER1.761_GFP	Macrophages	ER1.641_GFP	tGrowth	5	917	secondary	4.17911961935929
ER1.768_KuO	RBCs	ER1.665_KuO	tGrowth	4	918	primary	NA
ER1.768_KuO	RBCs	ER1.665_KuO	tGrowth	4	918	secondary	4.37603092769465
ER1.768_KuO	Platelets	ER1.665_KuO	tGrowth	4	919	primary	NA
ER1.768_KuO	Platelets	ER1.665_KuO	tGrowth	4	919	secondary	4.15905136095189
ER1.768_KuO	CD4+ T cells	ER1.665_KuO	tGrowth	4	920	primary	NA
ER1.768_KuO	CD4+ T cells	ER1.665_KuO	tGrowth	4	920	secondary	8.42794545127028
ER1.768_KuO	CD8+ T cells	ER1.665_KuO	tGrowth	4	921	primary	NA
ER1.768_KuO	CD8+ T cells	ER1.665_KuO	tGrowth	4	921	secondary	7.85967913655512
ER1.768_KuO	B cells	ER1.665_KuO	tGrowth	4	922	primary	NA
ER1.768_KuO	B cells	ER1.665_KuO	tGrowth	4	922	secondary	0
ER1.768_KuO	Granulocytes	ER1.665_KuO	tGrowth	4	923	primary	NA
ER1.768_KuO	Granulocytes	ER1.665_KuO	tGrowth	4	923	secondary	4.17128886840361
ER1.768_KuO	Macrophages	ER1.665_KuO	tGrowth	4	924	primary	NA
ER1.768_KuO	Macrophages	ER1.665_KuO	tGrowth	4	924	secondary	4.13372566081468
ER1.770_GFP	RBCs	ER1.641_GFP	tGrowth	5	925	primary	10.9697611770325
ER1.770_GFP	RBCs	ER1.641_GFP	tGrowth	5	925	secondary	5.67970395859004
ER1.770_GFP	Platelets	ER1.641_GFP	tGrowth	5	926	primary	10.9456479208114
ER1.770_GFP	Platelets	ER1.641_GFP	tGrowth	5	926	secondary	4.17987390092593
ER1.770_GFP	CD4+ T cells	ER1.641_GFP	tGrowth	5	927	primary	3.95997633683204
ER1.770_GFP	CD4+ T cells	ER1.641_GFP	tGrowth	5	927	secondary	NA
ER1.770_GFP	CD8+ T cells	ER1.641_GFP	tGrowth	5	928	primary	NA
ER1.770_GFP	CD8+ T cells	ER1.641_GFP	tGrowth	5	928	secondary	NA
ER1.770_GFP	B cells	ER1.641_GFP	tGrowth	5	929	primary	5.9817455985054
ER1.770_GFP	B cells	ER1.641_GFP	tGrowth	5	929	secondary	NA
ER1.770_GFP	Granulocytes	ER1.641_GFP	tGrowth	5	930	primary	11.1810438654441
ER1.770_GFP	Granulocytes	ER1.641_GFP	tGrowth	5	930	secondary	4.1377317818925
ER1.770_GFP	Macrophages	ER1.641_GFP	tGrowth	5	931	primary	12.4702659844839
ER1.770_GFP	Macrophages	ER1.641_GFP	tGrowth	5	931	secondary	NA
ER1.778_GFP	RBCs	ER1.641_GFP	tGrowth	5	932	primary	10.9697611770325
ER1.778_GFP	RBCs	ER1.641_GFP	tGrowth	5	932	secondary	6.83918103327223
ER1.778_GFP	Platelets	ER1.641_GFP	tGrowth	5	933	primary	10.9456479208114
ER1.778_GFP	Platelets	ER1.641_GFP	tGrowth	5	933	secondary	3.97719799683976
ER1.778_GFP	CD4+ T cells	ER1.641_GFP	tGrowth	5	934	primary	3.95997633683204
ER1.778_GFP	CD4+ T cells	ER1.641_GFP	tGrowth	5	934	secondary	5.52963050781144
ER1.778_GFP	CD8+ T cells	ER1.641_GFP	tGrowth	5	935	primary	NA
ER1.778_GFP	CD8+ T cells	ER1.641_GFP	tGrowth	5	935	secondary	3.18955122661269
ER1.778_GFP	B cells	ER1.641_GFP	tGrowth	5	936	primary	5.9817455985054
ER1.778_GFP	B cells	ER1.641_GFP	tGrowth	5	936	secondary	NA
ER1.778_GFP	Granulocytes	ER1.641_GFP	tGrowth	5	937	primary	11.1810438654441
ER1.778_GFP	Granulocytes	ER1.641_GFP	tGrowth	5	937	secondary	4.00265038743848
ER1.778_GFP	Macrophages	ER1.641_GFP	tGrowth	5	938	primary	12.4702659844839
ER1.778_GFP	Macrophages	ER1.641_GFP	tGrowth	5	938	secondary	4.03548807193392
ER1.785_GFP	RBCs	ER1.657_GFP	tGrowth	6	939	primary	7.09298113000413
ER1.785_GFP	RBCs	ER1.657_GFP	tGrowth	6	939	secondary	7.58464131290112
ER1.785_GFP	Platelets	ER1.657_GFP	tGrowth	6	940	primary	7.85627751508179
ER1.785_GFP	Platelets	ER1.657_GFP	tGrowth	6	940	secondary	3.71344888838581
ER1.785_GFP	CD4+ T cells	ER1.657_GFP	tGrowth	6	941	primary	NA
ER1.785_GFP	CD4+ T cells	ER1.657_GFP	tGrowth	6	941	secondary	NA
ER1.785_GFP	CD8+ T cells	ER1.657_GFP	tGrowth	6	942	primary	NA
ER1.785_GFP	CD8+ T cells	ER1.657_GFP	tGrowth	6	942	secondary	NA
ER1.785_GFP	B cells	ER1.657_GFP	tGrowth	6	943	primary	8.99939658222668
ER1.785_GFP	B cells	ER1.657_GFP	tGrowth	6	943	secondary	4.98706077882164
ER1.785_GFP	Granulocytes	ER1.657_GFP	tGrowth	6	944	primary	5.49780799022383
ER1.785_GFP	Granulocytes	ER1.657_GFP	tGrowth	6	944	secondary	4.85051760676729
ER1.785_GFP	Macrophages	ER1.657_GFP	tGrowth	6	945	primary	8.67388699624057
ER1.785_GFP	Macrophages	ER1.657_GFP	tGrowth	6	945	secondary	5.42910065686755
ER1.790_KuO	RBCs	ER1.665_KuO	tGrowth	4	946	primary	NA
ER1.790_KuO	RBCs	ER1.665_KuO	tGrowth	4	946	secondary	4.27983791686621
ER1.790_KuO	Platelets	ER1.665_KuO	tGrowth	4	947	primary	NA
ER1.790_KuO	Platelets	ER1.665_KuO	tGrowth	4	947	secondary	NA
ER1.790_KuO	CD4+ T cells	ER1.665_KuO	tGrowth	4	948	primary	NA
ER1.790_KuO	CD4+ T cells	ER1.665_KuO	tGrowth	4	948	secondary	NA
ER1.790_KuO	CD8+ T cells	ER1.665_KuO	tGrowth	4	949	primary	NA
ER1.790_KuO	CD8+ T cells	ER1.665_KuO	tGrowth	4	949	secondary	NA
ER1.790_KuO	B cells	ER1.665_KuO	tGrowth	4	950	primary	NA
ER1.790_KuO	B cells	ER1.665_KuO	tGrowth	4	950	secondary	NA
ER1.790_KuO	Granulocytes	ER1.665_KuO	tGrowth	4	951	primary	NA
ER1.790_KuO	Granulocytes	ER1.665_KuO	tGrowth	4	951	secondary	NA
ER1.790_KuO	Macrophages	ER1.665_KuO	tGrowth	4	952	primary	NA
ER1.790_KuO	Macrophages	ER1.665_KuO	tGrowth	4	952	secondary	4.18020697063943
ER1.808_GFP	RBCs	ER1.657_GFP	tGrowth	6	953	primary	7.09298113000413
ER1.808_GFP	RBCs	ER1.657_GFP	tGrowth	6	953	secondary	9.9492877628899
ER1.808_GFP	Platelets	ER1.657_GFP	tGrowth	6	954	primary	7.85627751508179
ER1.808_GFP	Platelets	ER1.657_GFP	tGrowth	6	954	secondary	3.96452679899784
ER1.808_GFP	CD4+ T cells	ER1.657_GFP	tGrowth	6	955	primary	NA
ER1.808_GFP	CD4+ T cells	ER1.657_GFP	tGrowth	6	955	secondary	NA
ER1.808_GFP	CD8+ T cells	ER1.657_GFP	tGrowth	6	956	primary	NA
ER1.808_GFP	CD8+ T cells	ER1.657_GFP	tGrowth	6	956	secondary	NA
ER1.808_GFP	B cells	ER1.657_GFP	tGrowth	6	957	primary	8.99939658222668
ER1.808_GFP	B cells	ER1.657_GFP	tGrowth	6	957	secondary	NA
ER1.808_GFP	Granulocytes	ER1.657_GFP	tGrowth	6	958	primary	5.49780799022383
ER1.808_GFP	Granulocytes	ER1.657_GFP	tGrowth	6	958	secondary	6.12237441712353
ER1.808_GFP	Macrophages	ER1.657_GFP	tGrowth	6	959	primary	8.67388699624057
ER1.808_GFP	Macrophages	ER1.657_GFP	tGrowth	6	959	secondary	6.20589672713652
ER1.811_KuO	RBCs	ER1.665_KuO	tGrowth	4	960	primary	NA
ER1.811_KuO	RBCs	ER1.665_KuO	tGrowth	4	960	secondary	4.17412798084585
ER1.811_KuO	Platelets	ER1.665_KuO	tGrowth	4	961	primary	NA
ER1.811_KuO	Platelets	ER1.665_KuO	tGrowth	4	961	secondary	NA
ER1.811_KuO	CD4+ T cells	ER1.665_KuO	tGrowth	4	962	primary	NA
ER1.811_KuO	CD4+ T cells	ER1.665_KuO	tGrowth	4	962	secondary	NA
ER1.811_KuO	CD8+ T cells	ER1.665_KuO	tGrowth	4	963	primary	NA
ER1.811_KuO	CD8+ T cells	ER1.665_KuO	tGrowth	4	963	secondary	NA
ER1.811_KuO	B cells	ER1.665_KuO	tGrowth	4	964	primary	NA
ER1.811_KuO	B cells	ER1.665_KuO	tGrowth	4	964	secondary	4.17980598390435
ER1.811_KuO	Granulocytes	ER1.665_KuO	tGrowth	4	965	primary	NA
ER1.811_KuO	Granulocytes	ER1.665_KuO	tGrowth	4	965	secondary	4.16754436453439
ER1.811_KuO	Macrophages	ER1.665_KuO	tGrowth	4	966	primary	NA
ER1.811_KuO	Macrophages	ER1.665_KuO	tGrowth	4	966	secondary	4.16297715308272
ER1.812_GFP	RBCs	ER1.657_GFP	tGrowth	6	967	primary	7.09298113000413
ER1.812_GFP	RBCs	ER1.657_GFP	tGrowth	6	967	secondary	3.79160732888021
ER1.812_GFP	Platelets	ER1.657_GFP	tGrowth	6	968	primary	7.85627751508179
ER1.812_GFP	Platelets	ER1.657_GFP	tGrowth	6	968	secondary	4.09529787514468
ER1.812_GFP	CD4+ T cells	ER1.657_GFP	tGrowth	6	969	primary	NA
ER1.812_GFP	CD4+ T cells	ER1.657_GFP	tGrowth	6	969	secondary	2.49046272734238
ER1.812_GFP	CD8+ T cells	ER1.657_GFP	tGrowth	6	970	primary	NA
ER1.812_GFP	CD8+ T cells	ER1.657_GFP	tGrowth	6	970	secondary	NA
ER1.812_GFP	B cells	ER1.657_GFP	tGrowth	6	971	primary	8.99939658222668
ER1.812_GFP	B cells	ER1.657_GFP	tGrowth	6	971	secondary	3.82889098801378
ER1.812_GFP	Granulocytes	ER1.657_GFP	tGrowth	6	972	primary	5.49780799022383
ER1.812_GFP	Granulocytes	ER1.657_GFP	tGrowth	6	972	secondary	4.1165886330902
ER1.812_GFP	Macrophages	ER1.657_GFP	tGrowth	6	973	primary	8.67388699624057
ER1.812_GFP	Macrophages	ER1.657_GFP	tGrowth	6	973	secondary	4.11052208709725
ER1.813_GFP	RBCs	ER1.657_GFP	tGrowth	6	974	primary	7.09298113000413
ER1.813_GFP	RBCs	ER1.657_GFP	tGrowth	6	974	secondary	4.1793636894485
ER1.813_GFP	Platelets	ER1.657_GFP	tGrowth	6	975	primary	7.85627751508179
ER1.813_GFP	Platelets	ER1.657_GFP	tGrowth	6	975	secondary	4.16412528514333
ER1.813_GFP	CD4+ T cells	ER1.657_GFP	tGrowth	6	976	primary	NA
ER1.813_GFP	CD4+ T cells	ER1.657_GFP	tGrowth	6	976	secondary	NA
ER1.813_GFP	CD8+ T cells	ER1.657_GFP	tGrowth	6	977	primary	NA
ER1.813_GFP	CD8+ T cells	ER1.657_GFP	tGrowth	6	977	secondary	NA
ER1.813_GFP	B cells	ER1.657_GFP	tGrowth	6	978	primary	8.99939658222668
ER1.813_GFP	B cells	ER1.657_GFP	tGrowth	6	978	secondary	NA
ER1.813_GFP	Granulocytes	ER1.657_GFP	tGrowth	6	979	primary	5.49780799022383
ER1.813_GFP	Granulocytes	ER1.657_GFP	tGrowth	6	979	secondary	4.18020696335004
ER1.813_GFP	Macrophages	ER1.657_GFP	tGrowth	6	980	primary	8.67388699624057
ER1.813_GFP	Macrophages	ER1.657_GFP	tGrowth	6	980	secondary	4.18020696108756
ER1.814_KuO	RBCs	ER1.665_KuO	tGrowth	4	981	primary	NA
ER1.814_KuO	RBCs	ER1.665_KuO	tGrowth	4	981	secondary	5.98791666609683
ER1.814_KuO	Platelets	ER1.665_KuO	tGrowth	4	982	primary	NA
ER1.814_KuO	Platelets	ER1.665_KuO	tGrowth	4	982	secondary	4.17793479902738
ER1.814_KuO	CD4+ T cells	ER1.665_KuO	tGrowth	4	983	primary	NA
ER1.814_KuO	CD4+ T cells	ER1.665_KuO	tGrowth	4	983	secondary	NA
ER1.814_KuO	CD8+ T cells	ER1.665_KuO	tGrowth	4	984	primary	NA
ER1.814_KuO	CD8+ T cells	ER1.665_KuO	tGrowth	4	984	secondary	NA
ER1.814_KuO	B cells	ER1.665_KuO	tGrowth	4	985	primary	NA
ER1.814_KuO	B cells	ER1.665_KuO	tGrowth	4	985	secondary	NA
ER1.814_KuO	Granulocytes	ER1.665_KuO	tGrowth	4	986	primary	NA
ER1.814_KuO	Granulocytes	ER1.665_KuO	tGrowth	4	986	secondary	4.18020696553002
ER1.814_KuO	Macrophages	ER1.665_KuO	tGrowth	4	987	primary	NA
ER1.814_KuO	Macrophages	ER1.665_KuO	tGrowth	4	987	secondary	4.1802069688606
ER1.818_KuO	RBCs	ER1.665_KuO	tGrowth	4	988	primary	NA
ER1.818_KuO	RBCs	ER1.665_KuO	tGrowth	4	988	secondary	3.66631555287033
ER1.818_KuO	Platelets	ER1.665_KuO	tGrowth	4	989	primary	NA
ER1.818_KuO	Platelets	ER1.665_KuO	tGrowth	4	989	secondary	4.04212630536373
ER1.818_KuO	CD4+ T cells	ER1.665_KuO	tGrowth	4	990	primary	NA
ER1.818_KuO	CD4+ T cells	ER1.665_KuO	tGrowth	4	990	secondary	8.65829851384345
ER1.818_KuO	CD8+ T cells	ER1.665_KuO	tGrowth	4	991	primary	NA
ER1.818_KuO	CD8+ T cells	ER1.665_KuO	tGrowth	4	991	secondary	6.67498230419882
ER1.818_KuO	B cells	ER1.665_KuO	tGrowth	4	992	primary	NA
ER1.818_KuO	B cells	ER1.665_KuO	tGrowth	4	992	secondary	3.52909649788191
ER1.818_KuO	Granulocytes	ER1.665_KuO	tGrowth	4	993	primary	NA
ER1.818_KuO	Granulocytes	ER1.665_KuO	tGrowth	4	993	secondary	7.05556188314701
ER1.818_KuO	Macrophages	ER1.665_KuO	tGrowth	4	994	primary	NA
ER1.818_KuO	Macrophages	ER1.665_KuO	tGrowth	4	994	secondary	4.42834739706328
ER1.821_GFP	RBCs	ER1.657_GFP	tGrowth	6	995	primary	7.09298113000413
ER1.821_GFP	RBCs	ER1.657_GFP	tGrowth	6	995	secondary	4.12337736296608
ER1.821_GFP	Platelets	ER1.657_GFP	tGrowth	6	996	primary	7.85627751508179
ER1.821_GFP	Platelets	ER1.657_GFP	tGrowth	6	996	secondary	4.12351137484279
ER1.821_GFP	CD4+ T cells	ER1.657_GFP	tGrowth	6	997	primary	NA
ER1.821_GFP	CD4+ T cells	ER1.657_GFP	tGrowth	6	997	secondary	NA
ER1.821_GFP	CD8+ T cells	ER1.657_GFP	tGrowth	6	998	primary	NA
ER1.821_GFP	CD8+ T cells	ER1.657_GFP	tGrowth	6	998	secondary	NA
ER1.821_GFP	B cells	ER1.657_GFP	tGrowth	6	999	primary	8.99939658222668
ER1.821_GFP	B cells	ER1.657_GFP	tGrowth	6	999	secondary	NA
ER1.821_GFP	Granulocytes	ER1.657_GFP	tGrowth	6	1000	primary	5.49780799022383
[truncated: 1,641 more rows]
