# Supplementary material for: A kinetics-based model of haematopoiesis reveals extrinsic regulation of skewed lineage output from stem cells
Source: Nat Cell Biol. 2026 May 25;28(6):1127–40. doi: 10.1038/s41556-026-01958-0 (PMC13278965; doi:10.1038/s41556-026-01958-0)
Supplement: Supplementary file 22 — Statistical source data. [file 41556_2026_1958_MOESM22_ESM.xlsx]

## Sheet: Fig S10A
	LT-HSC	B	Gran	Mono	CD4	CD8	PLT	RBC		RBC_4	GFP_RBC_4	RBC_8	GFP_RBC_8	RBC_12	GFP_RBC_12	RBC_16	GFP_RBC_16	RBC_20	GFP_RBC_20	RBC_24	GFP_RBC_24
CV at 24 weeks	1.17994	0.684976	0.618036	0.588551	0.576862	0.389227	0.28195	0.087618		9194092800	141907200	9460281600	3053318400	12602919000	783081000	13701392640	93807360	14328384600	11615400	1.44609e+10	257409
bootstrapped error	0.0800827	0.0414894	0.0384188	0.0404657	0.0318053	0.0257611	0.0235397	0.00970917		9596928000	3072000	9.37135e+09	650417	11971572312	6827688	1.2096e+10	26611.2	10874534550	465450	1.26661e+10	1.06531e+06
										1.06919e+10	113335	9398410560	26389440	13402802880	65997120	14139629280	15570720	13678655256	1344744	1.46793e+10	308272
										9792000000	0	1.22496e+10	17516.9	1.34822e+10	446274	12595968000	4032000	11294649855	350145	1.43673e+10	308903
										9924000000	0	11748000000	0	1.32894e+10	45449.7	1.3104e+10	28173.6	1.425e+10	26362.5	1.47574e+10	150528
										9876000000	0	11880000000	0	1.21164e+10	21688.4	1.37087e+10	75946.8	14399972784	27216	1.55063e+10	123586
										10452000000	0	1.15236e+10	47362	NA	NA	NA	NA	NA	NA	NA	NA
										8703660000	200340000	10140662400	1488537600	10147196580	216603420	1.32767e+10	101833	1.38899e+10	86951.4	1.3993e+10	158123
										9431641584	358416	11468505840	2294160	1.29306e+10	49912.1	1.28008e+10	834664	13109866278	133722	1.38054e+10	603322
										9.324e+09	2890.44	11851821960	1778040	12478016580	204183420	11269656000	2626344000	7265340000	6114660000	5946704400	8452095600
										8125790400	298209600	9016281120	712118880	10534616400	91383600	12981094560	22105440	13738213800	1786200	7.58135e+09	251709
										9233330400	42669600	10607546400	1364853600	7828312200	4577887800	6119193600	7359206400	6542190000	7587810000	6713460000	7420140000
										9.57588e+09	121615	11218541400	1458600	11510265360	26534640	13661090352	4509648	13660627200	4372800	12997389600	13010400
										1.0548e+10	2246.72	11693179080	15220920	13066138080	223261920	12763872000	887328000	12157020000	2212980000	10978968000	3279432000
										10198674000	1326000	11452193280	111006720	12233567520	103632480	12720307392	9292608	12965787750	9212250	13275334488	265512
										10998057840	5942160	13486083072	4316928	1.37032e+10	152108	1.36367e+10	105140	1.46849e+10	137745	1.51474e+10	242362
										10499991306	8694	1.3002e+10	35885.5	1.24749e+10	275702	13521600000	0	14068593000	1407000	1.52721e+10	276430
										9672000000	0	12445701840	252698160	9254349000	3234651000	7462152000	5425848000	7862400000	5577600000	8159205600	5599994400
										8.50797e+09	28246.6	11069714040	110685960	12942927540	401672460	13275351360	419048640	13824442500	200557500	15355969200	88030800
										10236000000	0	1.06522e+10	175765	1.32617e+10	103309	1.34352e+10	34394.1	14025960000	14040000	15049483800	4516200
										9180000000	0	1.20516e+10	43265.2	13365647622	6552378	1.42992e+10	41324.7	1.41147e+10	266774	1.45547e+10	140745
										8436000000	0	13160400000	0	1.25442e+10	41897.6	13665600000	0	1.39949e+10	77392.4	1.41648e+10	45469
										10222568640	1431360	1.2672e+10	47139.8	1.25718e+10	41864.1	1.31904e+10	11449.3	1.3605e+10	23128.5	1.44451e+10	462259
										9.07199e+09	7538.83	10335600000	0	1.16193e+10	253307	9734400000	0	1.284e+10	48663.6	1.27139e+10	72724.1
										9696000000	0	12566400000	0	1.30685e+10	117487	13521600000	0	1.4055e+10	27407.2	14116023480	1976520
										10536000000	0	12328800000	0	1.33031e+10	59465.3	14256000000	0	1.43549e+10	71200.8	1.48824e+10	10536.7
										1.0536e+10	4298.69	11932800000	0	1.20611e+10	92630	13219200000	0	1.42799e+10	81110.4	1.46327e+10	85601.9
										9132000000	0	13015200000	0	12419326836	673164	1.37088e+10	16313.5	13799901882	98118	1.42115e+10	82995.7
										1.0608e+10	4720.56	12606000000	0	1.21436e+10	403181	11707200000	0	1.18049e+10	106481	1.26048e+10	34663.2
										9360000000	0	12025200000	0	13660087320	1912680	13577706288	1493712	NA	NA	NA	NA
										8999996094	3906	13081200000	0	1.13986e+10	183521	13982400000	0	1.35149e+10	75819.1	1.43831e+10	100395
										9648000000	0	12658800000	0	1.36895e+10	120332	1.38528e+10	9170.55	1.49099e+10	101835	1.41959e+10	101501
										9.06e+09	4647.78	11972400000	0	1.32202e+10	185086	1.38816e+10	9911.46	15224874546	125454	1.43207e+10	140201
										10200000000	0	12091200000	0	8.47316e+09	38468.3	12628800000	0	12464820504	179496	1.12162e+10	150300
										10320000000	0	9345600000	0	NA	NA	NA	NA	NA	NA	NA	NA
										9.192e+09	3879.02	12566400000	0	1.36344e+10	16088.6	12960000000	0	1.5105e+10	42445.1	1.46015e+10	60742.7
										8268000000	0	1.28172e+10	14483.4	1.25165e+10	53320.7	13003200000	0	1.35899e+10	110215	1.25424e+10	18437.3
										6.096e+09	2023.87	12374145960	126254040	11650815600	217184400	12350501280	191898720	14573958000	171042000	14295801000	134199000
										9372000000	0	1.12331e+10	59199	1.22542e+10	154405	14212800000	0	14774707455	292545	1.41334e+10	204937
										9250427160	1572840	11160164664	7035336	1.2819e+10	1.15254e+06	1.32048e+10	37237.5	1.39949e+10	61717.9	1.37591e+10	62054
										9.86399e+09	10159.9	12408000000	0	1.31238e+10	35040.5	14299200000	0	1.50299e+10	52454.7	15288000000	0
										8392363200	79636800	11270199600	15800400	1.23095e+10	61671.1	14112000000	0	NA	NA	NA	NA
										9179815482	184518	1.07844e+10	8562.81	1.26544e+10	229048	14616000000	0	1.521e+10	35895.6	NA	NA
										1.1112e+10	11889.8	1.35036e+10	4307.65	12473453472	1746528	13671119520	23280480	15653641500	201358500	13789568520	297231480
										10116000000	0	1.15764e+10	22921.3	1.20196e+10	150248	13104000000	0	14669740341	259659	1.42425e+10	311917
										9216000000	0	1.1484e+10	6649.24	1.19645e+10	111151	1.34208e+10	10938	1.34699e+10	128638	1.23239e+10	93292.7
										9.72e+09	4898.88	11843998584	9601416	12474904680	179695320	13330255680	176944320	14092089000	97911000	13502174400	54225600
										9479985780	14220	1.09428e+10	830.559	1.36757e+10	102842	1.38383e+10	109047	1.65149e+10	104540	13634400000	0
										10260000000	0	1.20648e+10	1140.12	1.39655e+10	143846	14342400000	0	13619953692	46308	NA	NA
										9.86375e+09	254491	1.2012e+10	687.086	1.20198e+10	28607.1	1.38096e+10	41428.8	1.368e+10	30232.8	NA	NA
										9.53998e+09	23563.8	1.3398e+10	361.746	1.34964e+10	42513.7	14169600000	0	13965000000	0	NA	NA
										10302150000	77850000	12031018560	33781440	1.43098e+10	784221	1.42992e+10	13927.4	14145000000	0	NA	NA
										8240544000	1983456000	12418752720	754847280	11946019680	4780320	1.35216e+10	32316.6	15105000000	0	13572000000	0
										9958705200	1294800	13462115040	1884960	14379006600	14393400	1.43412e+10	1.24779e+06	14670000000	0	1.42114e+10	153485
										8908362000	103638000	13422818640	14781360	1.45312e+10	216518	12731383440	12616560	12990000000	0	12179579412	4020588
										9226140000	13860000	8971300800	2486299200	11249497800	2095102200	11876964480	377435520	13375758000	154242000	13636902240	28697760
										1.0944e+10	12913.9	1.32924e+10	4904.9	13799746080	253920	13248000000	0	1.4595e+10	19265.4	NA	NA
										9551988060	11940	12446628480	80171520	14110222620	227977380	13844234880	152565120	14273430000	51570000	13383801600	32198400
										9.25196e+09	39691.1	10045516800	3312883200	10128896400	3919503600	11999232000	1392768000	13699432500	445567500	14699346480	183053520
										9.20397e+09	33870.7	12683804628	1395372	14210730780	3269220	1.42553e+10	707098	14879513424	486576	NA	NA
										7.08e+09	2945.28	1.06524e+10	648.731	1.39931e+10	67307.3	1.16779e+10	470640	1.263e+10	25765.2	NA	NA
										10176000000	0	1.20384e+10	115.328	1.42e+10	232883	1.28736e+10	36046.1	1.43399e+10	77292.6	NA	NA
										10199989494	10506	12907921752	1678248	14884624800	19375200	NA	NA	NA	NA	NA	NA
										9.73198e+09	15571.2	1.1418e+10	413.332	12171600000	0	13046400000	0	13800000000	0	NA	NA
										8.712e+09	4617.36	1.39128e+10	306.082	1.38552e+10	30620	14227200000	0	1.4235e+10	25907.7	NA	NA
										8.84398e+09	21844.7	1.20912e+10	581.587	14200200000	0	12888000000	0	1.4535e+10	26308.3	NA	NA
										9.65999e+09	6781.32	1.32e+10	533.28	1.47933e+10	346170	14040000000	0	13815000000	0	NA	NA
										9.02392e+09	82750.1	12579600000	0	13013400000	0	1.24992e+10	13374.1	1.3365e+10	42500.7	NA	NA
										8.59197e+09	26377.4	1.25136e+10	158.923	13896600000	0	13564800000	0	14385000000	0	NA	NA
										9139519200	16480800	14647018320	4981680	1.52075e+10	83185.6	13867200000	0	1.27647e+10	343378	NA	NA
										9.93597e+09	33583.7	1.28832e+10	716.306	12047400000	0	11188800000	0	12853328850	1671150	NA	NA
										8375989530	10470	1.27512e+10	63.756	1.38965e+10	76709.2	1.25568e+10	29885.2	1.32899e+10	96618.3	NA	NA
										1.1448e+10	11276.3	11578743000	631257000	7053262800	5960137200	3728592000	10081008000	2053560000	11026440000	1920391200	13320808800
										9.91198e+09	20617	13028690400	26109600	13874983680	145816320	14455687680	59512320	14226886050	8113950	14234653680	164146320
										6899989512	10488	1.25928e+10	139.78	1.35239e+10	133888	1.44428e+10	366857	13032914400	2085600	NA	NA
										9583430400	208569600	9800577600	1261022400	12973095720	123104280	12455645004	354996	1.33947e+10	287992	13034948784	6651216
										9707883504	116496	1.48632e+10	572.233	1.54827e+10	877920	1.38956e+10	446062	15599867088	132912	NA	NA
										8.84396e+09	35464.4	1.1616e+10	70.2768	1.3041e+10	44991.4	1.39104e+10	49799.2	14745000000	0	NA	NA
										9.65996e+09	40861.8	1.56156e+10	1246.12	1.30962e+10	28942.6	1.41119e+10	83119.7	13485000000	0	NA	NA
										4055094000	204906000	9975108528	4091472	1.23924e+10	38664.3	1.24704e+10	23943.2	12420000000	0	12951025308	12574692
										5951345280	654720	9943396320	695803680	2243383200	9817816800	69192000	13769208000	33690000	16811310000	13681200	13667518800
										1.0044e+10	26315.3	1.31736e+10	177.844	12470459424	4740576	13545657360	4742640	14787633600	2366400	13479156600	14843400
										7127492400	180507600	11550567600	2349032400	12434970240	895829760	14391568800	138031200	13389508050	5491950	14018930484	5469516
										8039952000	840048000	11609237640	125562360	1.21854e+10	26320.5	1.35072e+10	38225.4	14743378050	1621950	NA	NA
										8062951680	1048320	1.48236e+10	308.331	1.36472e+10	990859	14974053120	1946880	2999070000	930000	NA	NA
										8099939169	60831	1.11144e+10	46.5693	1.34136e+10	14620.8	1.44719e+10	80319.6	13455000000	0	NA	NA
										7929620400	2379600	5821596000	6256404000	6209627400	5754972600	9554659200	3678940800	10278900000	2411100000	11711700000	1673100000
										9945756000	398244000	13682935200	124264800	1.11913e+10	480128	12841717248	3082752	14285565300	9434700	NA	NA
										8171677206	322794	1.41108e+10	172.152	13482600000	0	1.34495e+10	143911	1.41749e+10	57125.2	NA	NA
										7981524000	1486476000	10846554840	782645160	13942033740	9766260	1.40112e+10	33206.5	1.503e+10	33366.6	14687999352	7200648
										7390078080	1921920	1.16028e+10	5894.22	12944400000	0	1.28736e+10	42482.9	1.45199e+10	50965.2	NA	NA
										7.30799e+09	13812.1	1.39656e+10	5041.58	15842400000	0	15177600000	0	1.65449e+10	145265	NA	NA
										7.656e+09	4295.02	9.2928e+09	229.532	12061200000	0	1.43424e+10	35138.9	1.49399e+10	120865	NA	NA
										10570969230	1030770	10407672000	3056328000	12357279000	1511721000	11426688000	93312000	16559761536	238464	1.38682e+10	199705
										9539983782	16218	1.27644e+10	1493.43	1.32894e+10	47974.7	1.31472e+10	34314.2	14405630250	9369750	NA	NA
										9.76799e+09	13382.2	11429142384	2057616	1.3579e+10	195540	1.48175e+10	83867.6	14924626875	373125	NA	NA
										5003499600	500400	11769205800	678394200	13479177600	431222400	14735560320	53239680	16596697500	8302500	15196919400	13080600
										8.62798e+09	20448.4	10430112000	2136288000	9818589600	1828610400	12936499200	887500800	14212122000	847878000	13037643840	331556160
										1.00199e+10	84568.8	6009775200	5843824800	1111921200	13143478800	1492099200	12994300800	2913750000	12836250000	3551449200	10597750800
										9.62377e+09	230014	12348775296	6424704	1.34538e+10	1.1504e+06	12029611968	8788032	14234572950	427050	14939455440	20944560
										9203802114	197886	8920879968	2320032	1.3868e+10	1.00273e+06	NA	NA	NA	NA	NA	NA

## Sheet: Fig S10B
RBC_4	GFP_RBC_4	RBC_8	GFP_RBC_8	RBC_12	GFP_RBC_12	RBC_16	GFP_RBC_16	RBC_20	GFP_RBC_20	RBC_24	GFP_RBC_24
9194092800	141907200	9460281600	3053318400	12602919000	783081000	13701392640	93807360	14328384600	11615400	1.44609e+10	257409
9596928000	3072000	9.37135e+09	650417	11971572312	6827688	1.2096e+10	26611.2	10874534550	465450	1.26661e+10	1.06531e+06
1.06919e+10	113335	9398410560	26389440	13402802880	65997120	14139629280	15570720	13678655256	1344744	1.46793e+10	308272
9792000000	0	1.22496e+10	17516.9	1.34822e+10	446274	12595968000	4032000	11294649855	350145	1.43673e+10	308903
9924000000	0	11748000000	0	1.32894e+10	45449.7	1.3104e+10	28173.6	1.425e+10	26362.5	1.47574e+10	150528
9876000000	0	11880000000	0	1.21164e+10	21688.4	1.37087e+10	75946.8	14399972784	27216	1.55063e+10	123586
10452000000	0	1.15236e+10	47362	NA	NA	NA	NA	NA	NA	NA	NA
8703660000	200340000	10140662400	1488537600	10147196580	216603420	1.32767e+10	101833	1.38899e+10	86951.4	1.3993e+10	158123
9431641584	358416	11468505840	2294160	1.29306e+10	49912.1	1.28008e+10	834664	13109866278	133722	1.38054e+10	603322
9.324e+09	2890.44	11851821960	1778040	12478016580	204183420	11269656000	2626344000	7265340000	6114660000	5946704400	8452095600
8125790400	298209600	9016281120	712118880	10534616400	91383600	12981094560	22105440	13738213800	1786200	7.58135e+09	251709
9233330400	42669600	10607546400	1364853600	7828312200	4577887800	6119193600	7359206400	6542190000	7587810000	6713460000	7420140000
9.57588e+09	121615	11218541400	1458600	11510265360	26534640	13661090352	4509648	13660627200	4372800	12997389600	13010400
1.0548e+10	2246.72	11693179080	15220920	13066138080	223261920	12763872000	887328000	12157020000	2212980000	10978968000	3279432000
10198674000	1326000	11452193280	111006720	12233567520	103632480	12720307392	9292608	12965787750	9212250	13275334488	265512
10998057840	5942160	13486083072	4316928	1.37032e+10	152108	1.36367e+10	105140	1.46849e+10	137745	1.51474e+10	242362
10499991306	8694	1.3002e+10	35885.5	1.24749e+10	275702	13521600000	0	14068593000	1407000	1.52721e+10	276430
9672000000	0	12445701840	252698160	9254349000	3234651000	7462152000	5425848000	7862400000	5577600000	8159205600	5599994400
8.50797e+09	28246.6	11069714040	110685960	12942927540	401672460	13275351360	419048640	13824442500	200557500	15355969200	88030800
10236000000	0	1.06522e+10	175765	1.32617e+10	103309	1.34352e+10	34394.1	14025960000	14040000	15049483800	4516200
9180000000	0	1.20516e+10	43265.2	13365647622	6552378	1.42992e+10	41324.7	1.41147e+10	266774	1.45547e+10	140745
8436000000	0	13160400000	0	1.25442e+10	41897.6	13665600000	0	1.39949e+10	77392.4	1.41648e+10	45469
10222568640	1431360	1.2672e+10	47139.8	1.25718e+10	41864.1	1.31904e+10	11449.3	1.3605e+10	23128.5	1.44451e+10	462259
9.07199e+09	7538.83	10335600000	0	1.16193e+10	253307	9734400000	0	1.284e+10	48663.6	1.27139e+10	72724.1
9696000000	0	12566400000	0	1.30685e+10	117487	13521600000	0	1.4055e+10	27407.2	14116023480	1976520
10536000000	0	12328800000	0	1.33031e+10	59465.3	14256000000	0	1.43549e+10	71200.8	1.48824e+10	10536.7
1.0536e+10	4298.69	11932800000	0	1.20611e+10	92630	13219200000	0	1.42799e+10	81110.4	1.46327e+10	85601.9
9132000000	0	13015200000	0	12419326836	673164	1.37088e+10	16313.5	13799901882	98118	1.42115e+10	82995.7
1.0608e+10	4720.56	12606000000	0	1.21436e+10	403181	11707200000	0	1.18049e+10	106481	1.26048e+10	34663.2
9360000000	0	12025200000	0	13660087320	1912680	13577706288	1493712	NA	NA	NA	NA
8999996094	3906	13081200000	0	1.13986e+10	183521	13982400000	0	1.35149e+10	75819.1	1.43831e+10	100395
9648000000	0	12658800000	0	1.36895e+10	120332	1.38528e+10	9170.55	1.49099e+10	101835	1.41959e+10	101501
9.06e+09	4647.78	11972400000	0	1.32202e+10	185086	1.38816e+10	9911.46	15224874546	125454	1.43207e+10	140201
10200000000	0	12091200000	0	8.47316e+09	38468.3	12628800000	0	12464820504	179496	1.12162e+10	150300
10320000000	0	9345600000	0	NA	NA	NA	NA	NA	NA	NA	NA
9.192e+09	3879.02	12566400000	0	1.36344e+10	16088.6	12960000000	0	1.5105e+10	42445.1	1.46015e+10	60742.7
8268000000	0	1.28172e+10	14483.4	1.25165e+10	53320.7	13003200000	0	1.35899e+10	110215	1.25424e+10	18437.3
6.096e+09	2023.87	12374145960	126254040	11650815600	217184400	12350501280	191898720	14573958000	171042000	14295801000	134199000
9372000000	0	1.12331e+10	59199	1.22542e+10	154405	14212800000	0	14774707455	292545	1.41334e+10	204937
9250427160	1572840	11160164664	7035336	1.2819e+10	1.15254e+06	1.32048e+10	37237.5	1.39949e+10	61717.9	1.37591e+10	62054
9.86399e+09	10159.9	12408000000	0	1.31238e+10	35040.5	14299200000	0	1.50299e+10	52454.7	15288000000	0
8392363200	79636800	11270199600	15800400	1.23095e+10	61671.1	14112000000	0	NA	NA	NA	NA
9179815482	184518	1.07844e+10	8562.81	1.26544e+10	229048	14616000000	0	1.521e+10	35895.6	NA	NA
1.1112e+10	11889.8	1.35036e+10	4307.65	12473453472	1746528	13671119520	23280480	15653641500	201358500	13789568520	297231480
10116000000	0	1.15764e+10	22921.3	1.20196e+10	150248	13104000000	0	14669740341	259659	1.42425e+10	311917
9216000000	0	1.1484e+10	6649.24	1.19645e+10	111151	1.34208e+10	10938	1.34699e+10	128638	1.23239e+10	93292.7
9.72e+09	4898.88	11843998584	9601416	12474904680	179695320	13330255680	176944320	14092089000	97911000	13502174400	54225600
9479985780	14220	1.09428e+10	830.559	1.36757e+10	102842	1.38383e+10	109047	1.65149e+10	104540	13634400000	0
10260000000	0	1.20648e+10	1140.12	1.39655e+10	143846	14342400000	0	13619953692	46308	NA	NA
9.86375e+09	254491	1.2012e+10	687.086	1.20198e+10	28607.1	1.38096e+10	41428.8	1.368e+10	30232.8	NA	NA
9.53998e+09	23563.8	1.3398e+10	361.746	1.34964e+10	42513.7	14169600000	0	13965000000	0	NA	NA
10302150000	77850000	12031018560	33781440	1.43098e+10	784221	1.42992e+10	13927.4	14145000000	0	NA	NA
8240544000	1983456000	12418752720	754847280	11946019680	4780320	1.35216e+10	32316.6	15105000000	0	13572000000	0
9958705200	1294800	13462115040	1884960	14379006600	14393400	1.43412e+10	1.24779e+06	14670000000	0	1.42114e+10	153485
8908362000	103638000	13422818640	14781360	1.45312e+10	216518	12731383440	12616560	12990000000	0	12179579412	4020588
9226140000	13860000	8971300800	2486299200	11249497800	2095102200	11876964480	377435520	13375758000	154242000	13636902240	28697760
1.0944e+10	12913.9	1.32924e+10	4904.9	13799746080	253920	13248000000	0	1.4595e+10	19265.4	NA	NA
9551988060	11940	12446628480	80171520	14110222620	227977380	13844234880	152565120	14273430000	51570000	13383801600	32198400
9.25196e+09	39691.1	10045516800	3312883200	10128896400	3919503600	11999232000	1392768000	13699432500	445567500	14699346480	183053520
9.20397e+09	33870.7	12683804628	1395372	14210730780	3269220	1.42553e+10	707098	14879513424	486576	NA	NA
7.08e+09	2945.28	1.06524e+10	648.731	1.39931e+10	67307.3	1.16779e+10	470640	1.263e+10	25765.2	NA	NA
10176000000	0	1.20384e+10	115.328	1.42e+10	232883	1.28736e+10	36046.1	1.43399e+10	77292.6	NA	NA
10199989494	10506	12907921752	1678248	14884624800	19375200	NA	NA	NA	NA	NA	NA
9.73198e+09	15571.2	1.1418e+10	413.332	12171600000	0	13046400000	0	13800000000	0	NA	NA
8.712e+09	4617.36	1.39128e+10	306.082	1.38552e+10	30620	14227200000	0	1.4235e+10	25907.7	NA	NA
8.84398e+09	21844.7	1.20912e+10	581.587	14200200000	0	12888000000	0	1.4535e+10	26308.3	NA	NA
9.65999e+09	6781.32	1.32e+10	533.28	1.47933e+10	346170	14040000000	0	13815000000	0	NA	NA
9.02392e+09	82750.1	12579600000	0	13013400000	0	1.24992e+10	13374.1	1.3365e+10	42500.7	NA	NA
8.59197e+09	26377.4	1.25136e+10	158.923	13896600000	0	13564800000	0	14385000000	0	NA	NA
9139519200	16480800	14647018320	4981680	1.52075e+10	83185.6	13867200000	0	1.27647e+10	343378	NA	NA
9.93597e+09	33583.7	1.28832e+10	716.306	12047400000	0	11188800000	0	12853328850	1671150	NA	NA
8375989530	10470	1.27512e+10	63.756	1.38965e+10	76709.2	1.25568e+10	29885.2	1.32899e+10	96618.3	NA	NA
1.1448e+10	11276.3	11578743000	631257000	7053262800	5960137200	3728592000	10081008000	2053560000	11026440000	1920391200	13320808800
9.91198e+09	20617	13028690400	26109600	13874983680	145816320	14455687680	59512320	14226886050	8113950	14234653680	164146320
6899989512	10488	1.25928e+10	139.78	1.35239e+10	133888	1.44428e+10	366857	13032914400	2085600	NA	NA
9583430400	208569600	9800577600	1261022400	12973095720	123104280	12455645004	354996	1.33947e+10	287992	13034948784	6651216
9707883504	116496	1.48632e+10	572.233	1.54827e+10	877920	1.38956e+10	446062	15599867088	132912	NA	NA
8.84396e+09	35464.4	1.1616e+10	70.2768	1.3041e+10	44991.4	1.39104e+10	49799.2	14745000000	0	NA	NA
9.65996e+09	40861.8	1.56156e+10	1246.12	1.30962e+10	28942.6	1.41119e+10	83119.7	13485000000	0	NA	NA
4055094000	204906000	9975108528	4091472	1.23924e+10	38664.3	1.24704e+10	23943.2	12420000000	0	12951025308	12574692
5951345280	654720	9943396320	695803680	2243383200	9817816800	69192000	13769208000	33690000	16811310000	13681200	13667518800
1.0044e+10	26315.3	1.31736e+10	177.844	12470459424	4740576	13545657360	4742640	14787633600	2366400	13479156600	14843400
7127492400	180507600	11550567600	2349032400	12434970240	895829760	14391568800	138031200	13389508050	5491950	14018930484	5469516
8039952000	840048000	11609237640	125562360	1.21854e+10	26320.5	1.35072e+10	38225.4	14743378050	1621950	NA	NA
8062951680	1048320	1.48236e+10	308.331	1.36472e+10	990859	14974053120	1946880	2999070000	930000	NA	NA
8099939169	60831	1.11144e+10	46.5693	1.34136e+10	14620.8	1.44719e+10	80319.6	13455000000	0	NA	NA
7929620400	2379600	5821596000	6256404000	6209627400	5754972600	9554659200	3678940800	10278900000	2411100000	11711700000	1673100000
9945756000	398244000	13682935200	124264800	1.11913e+10	480128	12841717248	3082752	14285565300	9434700	NA	NA
8171677206	322794	1.41108e+10	172.152	13482600000	0	1.34495e+10	143911	1.41749e+10	57125.2	NA	NA
7981524000	1486476000	10846554840	782645160	13942033740	9766260	1.40112e+10	33206.5	1.503e+10	33366.6	14687999352	7200648
7390078080	1921920	1.16028e+10	5894.22	12944400000	0	1.28736e+10	42482.9	1.45199e+10	50965.2	NA	NA
7.30799e+09	13812.1	1.39656e+10	5041.58	15842400000	0	15177600000	0	1.65449e+10	145265	NA	NA
7.656e+09	4295.02	9.2928e+09	229.532	12061200000	0	1.43424e+10	35138.9	1.49399e+10	120865	NA	NA
10570969230	1030770	10407672000	3056328000	12357279000	1511721000	11426688000	93312000	16559761536	238464	1.38682e+10	199705
9539983782	16218	1.27644e+10	1493.43	1.32894e+10	47974.7	1.31472e+10	34314.2	14405630250	9369750	NA	NA
9.76799e+09	13382.2	11429142384	2057616	1.3579e+10	195540	1.48175e+10	83867.6	14924626875	373125	NA	NA
5003499600	500400	11769205800	678394200	13479177600	431222400	14735560320	53239680	16596697500	8302500	15196919400	13080600
8.62798e+09	20448.4	10430112000	2136288000	9818589600	1828610400	12936499200	887500800	14212122000	847878000	13037643840	331556160
1.00199e+10	84568.8	6009775200	5843824800	1111921200	13143478800	1492099200	12994300800	2913750000	12836250000	3551449200	10597750800
9.62377e+09	230014	12348775296	6424704	1.34538e+10	1.1504e+06	12029611968	8788032	14234572950	427050	14939455440	20944560
9203802114	197886	8920879968	2320032	1.3868e+10	1.00273e+06	NA	NA	NA	NA	NA	NA

## Sheet: Fig S10C
RBC_4	GFP_RBC_4	RBC_8	GFP_RBC_8	RBC_12	GFP_RBC_12	RBC_16	GFP_RBC_16	RBC_20	GFP_RBC_20	RBC_24	GFP_RBC_24
9194092800	141907200	9460281600	3053318400	12602919000	783081000	13701392640	93807360	14328384600	11615400	1.44609e+10	257409
9596928000	3072000	9.37135e+09	650417	11971572312	6827688	1.2096e+10	26611.2	10874534550	465450	1.26661e+10	1.06531e+06
1.06919e+10	113335	9398410560	26389440	13402802880	65997120	14139629280	15570720	13678655256	1344744	1.46793e+10	308272
9792000000	0	1.22496e+10	17516.9	1.34822e+10	446274	12595968000	4032000	11294649855	350145	1.43673e+10	308903
9924000000	0	11748000000	0	1.32894e+10	45449.7	1.3104e+10	28173.6	1.425e+10	26362.5	1.47574e+10	150528
9876000000	0	11880000000	0	1.21164e+10	21688.4	1.37087e+10	75946.8	14399972784	27216	1.55063e+10	123586
10452000000	0	1.15236e+10	47362	NA	NA	NA	NA	NA	NA	NA	NA
8703660000	200340000	10140662400	1488537600	10147196580	216603420	1.32767e+10	101833	1.38899e+10	86951.4	1.3993e+10	158123
9431641584	358416	11468505840	2294160	1.29306e+10	49912.1	1.28008e+10	834664	13109866278	133722	1.38054e+10	603322
9.324e+09	2890.44	11851821960	1778040	12478016580	204183420	11269656000	2626344000	7265340000	6114660000	5946704400	8452095600
8125790400	298209600	9016281120	712118880	10534616400	91383600	12981094560	22105440	13738213800	1786200	7.58135e+09	251709
9233330400	42669600	10607546400	1364853600	7828312200	4577887800	6119193600	7359206400	6542190000	7587810000	6713460000	7420140000
9.57588e+09	121615	11218541400	1458600	11510265360	26534640	13661090352	4509648	13660627200	4372800	12997389600	13010400
1.0548e+10	2246.72	11693179080	15220920	13066138080	223261920	12763872000	887328000	12157020000	2212980000	10978968000	3279432000
10198674000	1326000	11452193280	111006720	12233567520	103632480	12720307392	9292608	12965787750	9212250	13275334488	265512
10998057840	5942160	13486083072	4316928	1.37032e+10	152108	1.36367e+10	105140	1.46849e+10	137745	1.51474e+10	242362
10499991306	8694	1.3002e+10	35885.5	1.24749e+10	275702	13521600000	0	14068593000	1407000	1.52721e+10	276430
9672000000	0	12445701840	252698160	9254349000	3234651000	7462152000	5425848000	7862400000	5577600000	8159205600	5599994400
8.50797e+09	28246.6	11069714040	110685960	12942927540	401672460	13275351360	419048640	13824442500	200557500	15355969200	88030800
10236000000	0	1.06522e+10	175765	1.32617e+10	103309	1.34352e+10	34394.1	14025960000	14040000	15049483800	4516200
9180000000	0	1.20516e+10	43265.2	13365647622	6552378	1.42992e+10	41324.7	1.41147e+10	266774	1.45547e+10	140745
8436000000	0	13160400000	0	1.25442e+10	41897.6	13665600000	0	1.39949e+10	77392.4	1.41648e+10	45469
10222568640	1431360	1.2672e+10	47139.8	1.25718e+10	41864.1	1.31904e+10	11449.3	1.3605e+10	23128.5	1.44451e+10	462259
9.07199e+09	7538.83	10335600000	0	1.16193e+10	253307	9734400000	0	1.284e+10	48663.6	1.27139e+10	72724.1
9696000000	0	12566400000	0	1.30685e+10	117487	13521600000	0	1.4055e+10	27407.2	14116023480	1976520
10536000000	0	12328800000	0	1.33031e+10	59465.3	14256000000	0	1.43549e+10	71200.8	1.48824e+10	10536.7
1.0536e+10	4298.69	11932800000	0	1.20611e+10	92630	13219200000	0	1.42799e+10	81110.4	1.46327e+10	85601.9
9132000000	0	13015200000	0	12419326836	673164	1.37088e+10	16313.5	13799901882	98118	1.42115e+10	82995.7
1.0608e+10	4720.56	12606000000	0	1.21436e+10	403181	11707200000	0	1.18049e+10	106481	1.26048e+10	34663.2
9360000000	0	12025200000	0	13660087320	1912680	13577706288	1493712	NA	NA	NA	NA
8999996094	3906	13081200000	0	1.13986e+10	183521	13982400000	0	1.35149e+10	75819.1	1.43831e+10	100395
9648000000	0	12658800000	0	1.36895e+10	120332	1.38528e+10	9170.55	1.49099e+10	101835	1.41959e+10	101501
9.06e+09	4647.78	11972400000	0	1.32202e+10	185086	1.38816e+10	9911.46	15224874546	125454	1.43207e+10	140201
10200000000	0	12091200000	0	8.47316e+09	38468.3	12628800000	0	12464820504	179496	1.12162e+10	150300
10320000000	0	9345600000	0	NA	NA	NA	NA	NA	NA	NA	NA
9.192e+09	3879.02	12566400000	0	1.36344e+10	16088.6	12960000000	0	1.5105e+10	42445.1	1.46015e+10	60742.7
8268000000	0	1.28172e+10	14483.4	1.25165e+10	53320.7	13003200000	0	1.35899e+10	110215	1.25424e+10	18437.3
6.096e+09	2023.87	12374145960	126254040	11650815600	217184400	12350501280	191898720	14573958000	171042000	14295801000	134199000
9372000000	0	1.12331e+10	59199	1.22542e+10	154405	14212800000	0	14774707455	292545	1.41334e+10	204937
9250427160	1572840	11160164664	7035336	1.2819e+10	1.15254e+06	1.32048e+10	37237.5	1.39949e+10	61717.9	1.37591e+10	62054
9.86399e+09	10159.9	12408000000	0	1.31238e+10	35040.5	14299200000	0	1.50299e+10	52454.7	15288000000	0
8392363200	79636800	11270199600	15800400	1.23095e+10	61671.1	14112000000	0	NA	NA	NA	NA
9179815482	184518	1.07844e+10	8562.81	1.26544e+10	229048	14616000000	0	1.521e+10	35895.6	NA	NA
1.1112e+10	11889.8	1.35036e+10	4307.65	12473453472	1746528	13671119520	23280480	15653641500	201358500	13789568520	297231480
10116000000	0	1.15764e+10	22921.3	1.20196e+10	150248	13104000000	0	14669740341	259659	1.42425e+10	311917
9216000000	0	1.1484e+10	6649.24	1.19645e+10	111151	1.34208e+10	10938	1.34699e+10	128638	1.23239e+10	93292.7
9.72e+09	4898.88	11843998584	9601416	12474904680	179695320	13330255680	176944320	14092089000	97911000	13502174400	54225600
9479985780	14220	1.09428e+10	830.559	1.36757e+10	102842	1.38383e+10	109047	1.65149e+10	104540	13634400000	0
10260000000	0	1.20648e+10	1140.12	1.39655e+10	143846	14342400000	0	13619953692	46308	NA	NA
9.86375e+09	254491	1.2012e+10	687.086	1.20198e+10	28607.1	1.38096e+10	41428.8	1.368e+10	30232.8	NA	NA
9.53998e+09	23563.8	1.3398e+10	361.746	1.34964e+10	42513.7	14169600000	0	13965000000	0	NA	NA
10302150000	77850000	12031018560	33781440	1.43098e+10	784221	1.42992e+10	13927.4	14145000000	0	NA	NA
8240544000	1983456000	12418752720	754847280	11946019680	4780320	1.35216e+10	32316.6	15105000000	0	13572000000	0
9958705200	1294800	13462115040	1884960	14379006600	14393400	1.43412e+10	1.24779e+06	14670000000	0	1.42114e+10	153485
8908362000	103638000	13422818640	14781360	1.45312e+10	216518	12731383440	12616560	12990000000	0	12179579412	4020588
9226140000	13860000	8971300800	2486299200	11249497800	2095102200	11876964480	377435520	13375758000	154242000	13636902240	28697760
1.0944e+10	12913.9	1.32924e+10	4904.9	13799746080	253920	13248000000	0	1.4595e+10	19265.4	NA	NA
9551988060	11940	12446628480	80171520	14110222620	227977380	13844234880	152565120	14273430000	51570000	13383801600	32198400
9.25196e+09	39691.1	10045516800	3312883200	10128896400	3919503600	11999232000	1392768000	13699432500	445567500	14699346480	183053520
9.20397e+09	33870.7	12683804628	1395372	14210730780	3269220	1.42553e+10	707098	14879513424	486576	NA	NA
7.08e+09	2945.28	1.06524e+10	648.731	1.39931e+10	67307.3	1.16779e+10	470640	1.263e+10	25765.2	NA	NA
10176000000	0	1.20384e+10	115.328	1.42e+10	232883	1.28736e+10	36046.1	1.43399e+10	77292.6	NA	NA
10199989494	10506	12907921752	1678248	14884624800	19375200	NA	NA	NA	NA	NA	NA
9.73198e+09	15571.2	1.1418e+10	413.332	12171600000	0	13046400000	0	13800000000	0	NA	NA
8.712e+09	4617.36	1.39128e+10	306.082	1.38552e+10	30620	14227200000	0	1.4235e+10	25907.7	NA	NA
8.84398e+09	21844.7	1.20912e+10	581.587	14200200000	0	12888000000	0	1.4535e+10	26308.3	NA	NA
9.65999e+09	6781.32	1.32e+10	533.28	1.47933e+10	346170	14040000000	0	13815000000	0	NA	NA
9.02392e+09	82750.1	12579600000	0	13013400000	0	1.24992e+10	13374.1	1.3365e+10	42500.7	NA	NA
8.59197e+09	26377.4	1.25136e+10	158.923	13896600000	0	13564800000	0	14385000000	0	NA	NA
9139519200	16480800	14647018320	4981680	1.52075e+10	83185.6	13867200000	0	1.27647e+10	343378	NA	NA
9.93597e+09	33583.7	1.28832e+10	716.306	12047400000	0	11188800000	0	12853328850	1671150	NA	NA
8375989530	10470	1.27512e+10	63.756	1.38965e+10	76709.2	1.25568e+10	29885.2	1.32899e+10	96618.3	NA	NA
1.1448e+10	11276.3	11578743000	631257000	7053262800	5960137200	3728592000	10081008000	2053560000	11026440000	1920391200	13320808800
9.91198e+09	20617	13028690400	26109600	13874983680	145816320	14455687680	59512320	14226886050	8113950	14234653680	164146320
6899989512	10488	1.25928e+10	139.78	1.35239e+10	133888	1.44428e+10	366857	13032914400	2085600	NA	NA
9583430400	208569600	9800577600	1261022400	12973095720	123104280	12455645004	354996	1.33947e+10	287992	13034948784	6651216
9707883504	116496	1.48632e+10	572.233	1.54827e+10	877920	1.38956e+10	446062	15599867088	132912	NA	NA
8.84396e+09	35464.4	1.1616e+10	70.2768	1.3041e+10	44991.4	1.39104e+10	49799.2	14745000000	0	NA	NA
9.65996e+09	40861.8	1.56156e+10	1246.12	1.30962e+10	28942.6	1.41119e+10	83119.7	13485000000	0	NA	NA
4055094000	204906000	9975108528	4091472	1.23924e+10	38664.3	1.24704e+10	23943.2	12420000000	0	12951025308	12574692
5951345280	654720	9943396320	695803680	2243383200	9817816800	69192000	13769208000	33690000	16811310000	13681200	13667518800
1.0044e+10	26315.3	1.31736e+10	177.844	12470459424	4740576	13545657360	4742640	14787633600	2366400	13479156600	14843400
7127492400	180507600	11550567600	2349032400	12434970240	895829760	14391568800	138031200	13389508050	5491950	14018930484	5469516
8039952000	840048000	11609237640	125562360	1.21854e+10	26320.5	1.35072e+10	38225.4	14743378050	1621950	NA	NA
8062951680	1048320	1.48236e+10	308.331	1.36472e+10	990859	14974053120	1946880	2999070000	930000	NA	NA
8099939169	60831	1.11144e+10	46.5693	1.34136e+10	14620.8	1.44719e+10	80319.6	13455000000	0	NA	NA
7929620400	2379600	5821596000	6256404000	6209627400	5754972600	9554659200	3678940800	10278900000	2411100000	11711700000	1673100000
9945756000	398244000	13682935200	124264800	1.11913e+10	480128	12841717248	3082752	14285565300	9434700	NA	NA
8171677206	322794	1.41108e+10	172.152	13482600000	0	1.34495e+10	143911	1.41749e+10	57125.2	NA	NA
7981524000	1486476000	10846554840	782645160	13942033740	9766260	1.40112e+10	33206.5	1.503e+10	33366.6	14687999352	7200648
7390078080	1921920	1.16028e+10	5894.22	12944400000	0	1.28736e+10	42482.9	1.45199e+10	50965.2	NA	NA
7.30799e+09	13812.1	1.39656e+10	5041.58	15842400000	0	15177600000	0	1.65449e+10	145265	NA	NA
7.656e+09	4295.02	9.2928e+09	229.532	12061200000	0	1.43424e+10	35138.9	1.49399e+10	120865	NA	NA
10570969230	1030770	10407672000	3056328000	12357279000	1511721000	11426688000	93312000	16559761536	238464	1.38682e+10	199705
9539983782	16218	1.27644e+10	1493.43	1.32894e+10	47974.7	1.31472e+10	34314.2	14405630250	9369750	NA	NA
9.76799e+09	13382.2	11429142384	2057616	1.3579e+10	195540	1.48175e+10	83867.6	14924626875	373125	NA	NA
5003499600	500400	11769205800	678394200	13479177600	431222400	14735560320	53239680	16596697500	8302500	15196919400	13080600
8.62798e+09	20448.4	10430112000	2136288000	9818589600	1828610400	12936499200	887500800	14212122000	847878000	13037643840	331556160
1.00199e+10	84568.8	6009775200	5843824800	1111921200	13143478800	1492099200	12994300800	2913750000	12836250000	3551449200	10597750800
9.62377e+09	230014	12348775296	6424704	1.34538e+10	1.1504e+06	12029611968	8788032	14234572950	427050	14939455440	20944560
9203802114	197886	8920879968	2320032	1.3868e+10	1.00273e+06	NA	NA	NA	NA	NA	NA

## Sheet: Fig S10D
			Donor chimerism in PB (%)
Mouse	Clone	Model	4 wk	8 wk	12 wk	20 wk	24 wk	Kinetics
ER1.877	GFP	Rag2KO	55.6143	39.1508	36.8242	34.9288	30.6088	Fast
ER1_896	GFP	Rag2KO	0.10026	0.439857	0.115714	0.0357143	0.376857	Fast
ER1_908	GFP	Rag2KO	39.8429	45.8071	40.9329	38.2714	36.6284	Fast
ER1_909	GFP	Rag2KO	1.37286	2.24786	5.98229	3.50457	1.8	Fast
ER1_910	GFP	Rag2KO	4.23571	23.4986	14.4471	34.5971	33.71	Fast
ER1_913	GFP	Rag2KO	0.754714	48.5857	72.6429	76.6571	77.0429	Fast
ER1_915	GFP	Rag2KO	0.247143	3.86143	6.57571	5.41857	6.04143	Fast
ER1.920	GFP	Rag2KO	1.69914	37.6429	39.7286	41.1571	32.2571	Fast
ER1.923	GFP	Rag2KO	0.0429167	4.52714	10.5479	6.33229	8.36385	Fast
ER1.934	GFP	Rag2KO	0.201306	4.18857	30.0595	28.8573	29.7736	Fast
ER1.941	GFP	Rag2KO	38.5657	40.6179	30.9838	42.3672	40.2113	Fast
ER1.942	GFP	Rag2KO	2.71329	3.26167	9.10319	6.45898	14.3417	Fast
ER1.944	GFP	Rag2KO	10.8243	32.3869	25.1786	28.1179	26.6821	Fast
ER1.945	GFP	Rag2KO	34.5143	45.7614	36.0457	43.4071	41.7071	Fast
ER1.946	GFP	Rag2KO	0.644	29.0129	39.0886	41.06	41.6714	Fast
ER1.881	KuO	Rag2KO	1.03	11.9971	33.6314	38.6231	40.2186	Fast
ER1.885	KuO	Rag2KO	0.437714	22.5657	26.7443	20.3371	28.8543	Fast
ER1.886	KuO	Rag2KO	4.32857	33.14	30.3047	32.0498	36.1157	Fast
ER1_893	KuO	Rag2KO	0.464857	3.99143	3.02143	4.796	6.72208	Fast
ER1_896	KuO	Rag2KO	0.259753	8.63143	6.00429	7.1449	6.05619	Fast
ER1_900	KuO	Rag2KO	4.89286	8.50043	5.74714	4.01306	5.65718	Fast
ER1_915	KuO	Rag2KO	0.864429	9.36571	9.69	15.6329	16.2314	Fast
ER1.926	KuO	Rag2KO	2.132	61.4571	82.1429	78.6857	74.9143	Fast
ER1.930	KuO	Rag2KO	1.66956	30.79	40.5421	40.4156	41.269	Fast
ER1.943	KuO	Rag2KO	0.650143	16.7057	28.1357	30.7643	36.4914	Fast
ER1.878	GFP	Rag2KO	0.00157	14.5214	4.75787	21.4286	9.41429	Slow
ER1_902	GFP	Rag2KO	0.272857	19.7571	50.5857	65.7857	72.6714	Slow
ER1_903	GFP	Rag2KO	0.0357143	0.0873629	0.0131429	0.589143	22.1057	Slow
ER1_914	GFP	Rag2KO	0.432367	9.60143	8.81	28.9143	6.68243	Slow
ER1.928	GFP	Rag2KO	0.310046	0.985714	25.7929	27.97	24.8086	Slow
ER1.943	GFP	Rag2KO	2.28286	7.95	10.1157	6.29857	5.72143	Slow
ER1.884	KuO	Rag2KO	0.00538571	0.00262857	0.002565	0.00389714	11.7302	Slow
ER1.920	KuO	Rag2KO	0.214633	17.3329	29.8571	48.2243	57.6	Slow
ER1.932	KuO	Rag2KO	0.0171429	0.00345714	0.00622714	0.09672	13.8722	Slow
ER1.935	KuO	Rag2KO	0.400606	0.396143	4.48429	4.82857	4.73714	Slow
ER1.944	KuO	Rag2KO	0.213993	1.82429	10.8207	13.6729	13.49	Slow
Mouse	Clone	Model	4wk	8wk	12wk	20wk	24wk	Kinetics
ER1.592	GFP	B6	2.067	8.93	10.61	12.408	12.7029	Fast
ER1.594	GFP	B6	0.036	5.8	10.01	17.067	16.8671	Fast
ER1.599_KuO	KuO	B6	2.333	1.916	0.927	0.6	0.347714	Fast
ER1.608_KuO	KuO	B6	10.002	4.156	0.7	0.32	0.202858	Fast
ER1.616_KuO	KuO	B6	0.336	4.77	5.31	2.065	0.465	Fast
ER1.621	GFP	B6	25.5	52.11	66.31	62.49	59.5357	Fast
ER1.627	GFP	B6	1.17	27.55	35.23	39.46	41.6543	Fast
ER1.630	GFP	B6	0.11	1.2	1.195	1.36	0.879571	Fast
ER1.637_KuO	KuO	B6	16.001	50.21	55.69	51.66	48.5957	Fast
ER1.641_KuO	KuO	B6	10.85	4	4.13	2.144	1.69858	Fast
ER1.653	GFP	B6	2.935	1.57	1.037	0.615	0.524005	Fast
ER1.656	GFP	B6	3.64	3.35	0.861	0.261	0.140714	Fast
ER1.657	GFP	B6	0.13	1.43	1.242	1.374	1.46829	Fast
ER1.660	GFP	B6	14.3	37.97	26.32	14.16	10.4686	Fast
ER1.663_KuO	KuO	B6	18.29	41.17	36.32	22.084	20.5886	Fast
ER1.668_KuO	KuO	B6	13.67	55.4	46.83	33.46	28.9929	Fast
ER1.669_KuO	KuO	B6	13.06	23.86	25.43	32.37	23.7471	Fast
NA1.23	GFP	B6	13.26	21.9	14.58	4.95	4.36868	Fast
NA1.34	GFP	B6	5.13	4.04	3.75	2.42	2.50869	Fast
NA1.38	GFP	B6	11.15	3.87	3.28	1.52	1.37133	Fast
NA1.39	GFP	B6	2.26	11.39	28.43	32.9	34.6571	Fast
NA1.400	GFP	B6	3.56	9.38	3.7	0.184	0.477286	Fast
NA1.404	GFP	B6	1.627	22.022	15.34	5.63	3.13286	Fast
NA1.422	GFP	B6	8.46	3.006	0.83	1.12	0.467286	Fast
NA1.430	GFP	B6	16.7	30.69	24.76	18.24	15.6341	Fast
NA1.434	GFP	B6	5.35	45.88	47.17	29.58	25.4	Fast
NA1.437	GFP	B6	5.94	1.81	0.45	0.23	0.122714	Fast
NA1.445	GFP	B6	0.132	13.41	6.23	2.57	1.22714	Fast
NA1.47	GFP	B6	0.404	1.63	1.87	0.54	0.315429	Fast
NA1.66	GFP	B6	4.74286e-06	1.15	1.04	0.67	0.835429	Fast
NA1.75	GFP	B6	0.34	0.56	0.92	0.379	0.258571	Fast
NA1.447	GFP	B6	0.007	0.03	0.006	0	0.175143	Slow
ER1.622	GFP	B6	0.000994	0.04	0.292	0.06	0.155294	Slow
ER1.622_KuO	KuO	B6	0.158	4.049	3.547	4.262	6.78286	Slow
ER1.626	GFP	B6	0	0.24	0.07	0.95	0.974011	Slow
ER1.627_KuO	KuO	B6	0.491	1.37	2.707	1.925	1.7443	Slow
ER1.630_KuO	KuO	B6	0.769	3.73	5	10.635	10.6571	Slow
ER1.641	GFP	B6	1.51	6.24	10.62	9.703	6.043	Slow
ER1.665_KuO	KuO	B6	0.017	0.158	0.709	8.679	23.0906	Slow
ER1.667	GFP	B6	0.125	0.1	0.08	0.1755	0.268726	Slow
ER1.669	GFP	B6	0	0.04	0.06	6.401	9.66343	Slow
NA1.37	GFP	B6	0.04	0.65	5.6	29.59	31.8971	Slow
NA1.41	GFP	B6	0.115	0.74	3.1	12.12	14.4804	Slow
NA1.419	GFP	B6	0.422	15.15	32.65	48.17	47.7486	Slow
NA1.428	GFP	B6	0.208	24.84	44.15	53.84	55.3657	Slow
NA1.446	GFP	B6	2.79	53.83	68.77	65.57	72.3286	Slow
NA1.46	GFP	B6	0.6117	6.86	26.4	26.75	27.4471	Slow
NA1.72	GFP	B6	1.52857e-05	0.05	0.138	1.37	1.40324	Slow

## Sheet: Fig S10E
Number	Clone	Mouse	Model	Design	AUC	P_n	P_R	P_t0	P_theta	Slope	tDecline	tGrowth	tHalf	tHalfReg	tyMax	yMax	Lymphoid	Myeloid	Myeloid_Lymphoid_ratio
1	ER1,592_GFP	ER1,592	GFP	B6	2.07758	3.10419	0.03887	5.51509	11.8835	0.0236416	55.5634	10.2579	63.516	62.2925	17.132	0.138087	88.97	11.03	0.123974
2	ER1,594_GFP	ER1,594	GFP	B6	2.19229	4.14582	0.0237631	4.76237	14.3419	0.0210258	28.7727	10.7462	39.183	36.5967	16.8306	0.198021	97.4	2.6	0.026694
5	ER1,599_KuO	ER1,599	KuO	B6	0.268326	4.88316	0.0100335	1.26315	5.33355	0.00721971	6.28236	4.39021	11.9357	10.6726	5.65336	0.0306157	100	0	0
10	ER1,608_KuO	ER1,608	KuO	B6	0.6191	4.46553	0.0309204	3.86779	5.37622	0.0264818	6.59937	4.52143	12.2999	11.1208	8.31473	0.110531	100	0	0
13	ER1,616_KuO	ER1,616	KuO	B6	0.651092	6.36769	0.0129475	5.38488	11.3906	0.0121754	13.119	8.92788	25.5743	21.2566	14.3128	0.0627783	93.55	6.45	0.0689471
15	ER1,621_GFP	ER1,621	GFP	B6	11.8837	2.17189	0.173638	2.73776	11.5863	0.125073	50.398	10.8045	56.8281	56.3515	15.0748	0.782056	89.59	10.41	0.116196
16	ER1,622_GFP	ER1,622	GFP	B6	0.0237828	5.12005	0.000719171	7.7971	12.0321	0.000792295	5.0995	4.72283	17.5687	9.82233	14.7754	0.00377553	97.05	2.95	0.0303967
17	ER1,622_KuO	ER1,622	KuO	B6	0.773193	13.107	0.0147631	8	14.8994	0.00982105	28.6725	12.2291	41.0646	38.2215	21.241	0.0650088	3.52	96.48	27.4091
20	ER1,626_GFP	ER1,626	GFP	B6	0.0864486	4.88943	0.00386103	10.6322	14.4305	0.00115291	47.3751	9.07727	57.3942	52.9972	22.017	0.0109581	27.35	72.65	2.65631
21	ER1,627_GFP	ER1,627	GFP	B6	4.70047	2.60837	0.0938816	4.86522	9.99988	0.054998	13.5559	9.98452	26.7031	23.5404	16.7648	0.368838	92.99	7.01	0.0753844
22	ER1,627_KuO	ER1,627	KuO	B6	0.476261	2.73457	0.0117335	6.75648	9.13525	0.00779744	8.67752	5.36982	17.9467	14.0473	9.26915	0.0345058	3.389	96.611	28.5072
23	ER1,630_GFP	ER1,630	GFP	B6	1.24016	6.20902	0.0727087	3.77078	5.45226	0.0626802	2.94567	4.27145	10.9879	7.21712	8.04223	0.252272	56.149	43.851	0.780976
24	ER1,630_KuO	ER1,630	KuO	B6	1.16678	11.3001	0.00945053	8.81143	14.7736	0.00871669	32.3258	11.5959	45.6127	39.0112	21.6079	0.113048	45.04	54.96	1.22025
25	ER1,637_KuO	ER1,637	KuO	B6	10.0506	2.34159	0.132913	2.23228	9.38645	0.105054	34.1617	11.028	41.9992	41.2544	13.2603	0.630775	94.4	5.6	0.059322
26	ER1,641_GFP	ER1,641	GFP	B6	1.62271	2.67725	0.0166357	6.30522	9.55029	0.0149054	35.025	9.25141	44.3289	42.6056	14.8064	0.114915	16.67	83.33	4.9988
27	ER1,641_KuO	ER1,641	KuO	B6	1.10999	4.43425	0.0406446	2.26247	7.13088	0.0344365	6.71208	5.72399	14.6985	12.4361	7.98647	0.148399	100	0	0
30	ER1,653_GFP	ER1,653	GFP	B6	0.287818	3.79491	0.0108337	1.27013	5.79169	0.00806967	12.9506	5.19559	18.5789	17.8399	6.46572	0.0335326	99.78	0.22	0.00220485
31	ER1,656_GFP	ER1,656	GFP	B6	0.398749	3.68828	0.0177623	1.52177	9.85791	0.0212224	8.31957	4.89665	14.738	13.2162	6.41843	0.088962	98.63	1.37	0.0138903
32	ER1,657_GFP	ER1,657	GFP	B6	0.255056	1.21457	0.0111235	5.09863	7.62715	0.00471801	55.7429	7.62407	64.1884	62.3342	12.7227	0.020122	9.38	90.62	9.66098
33	ER1,660_GFP	ER1,660	GFP	B6	4.59638	3.29448	0.094863	2.53915	8.38661	0.080837	14.8735	6.95403	23.0637	21.0204	9.49318	0.392726	96.19	3.81	0.0396091
34	ER1,663_KuO	ER1,663	KuO	B6	6.28012	3.30031	0.117588	2.4995	8.82876	0.100027	10.4387	7.19481	20.133	17.6335	9.69431	0.508019	88.37	11.63	0.131606
35	ER1,665_KuO	ER1,665	KuO	B6	0.631583	8.64	0.0120413	16	15.4903	0.0147733					24	0.148804	2.07	97.93	47.3092
36	ER1,667_GFP	ER1,667	GFP	B6	0.0282086	3.29707	0.00211548	14.1844	11.8073	0.000937439	62.0643	8.85348	69.0594	68.5301	20.3977	0.00404641	8.1	91.9	11.3457
38	ER1,668_KuO	ER1,668	KuO	B6	8.12648	3.27579	0.131448	2.66732	9.58535	0.112671	29.5462	8.58383	37.0723	35.9691	11.2511	0.620022	97.41	2.59	0.0265886
39	ER1,669_GFP	ER1,669	GFP	B6	0.518113	9.18571	0.0408027	15.3333	12.8507	0.0185013					24	0.10295	20.45	79.55	3.88998
40	ER1,669_KuO	ER1,669	KuO	B6	5.39667	3.70505	0.105071	2.29097	8.99115	0.0642021	7.56731	6.42096	15.5956	13.9883	12.5917	0.40633	98.32	1.68	0.0170871
42	NA1,23_GFP	NA1,23	GFP	B6	2.60756	4.56743	0.0874513	2.22815	6.1355	0.0723834	4.65247	4.80831	11.6889	9.46078	7.03646	0.30607	99.68	0.32	0.00321027
45	NA1,34_GFP	NA1,34	GFP	B6	0.772951	4.81501	0.0265593	2.54947	6.74353	0.0209467	8.80974	5.73854	17.0978	14.5483	8.28801	0.0934652	99.95	0.05	0.00050025
46	NA1,37_GFP	NA1,37	GFP	B6	2.03534	9.69592	0.0244341	13.1303	13.6959	0.0241738	62.0643	12.031	69.0594	68.5301	23.3234	0.263129	21.86	78.14	3.57457
47	NA1,38_GFP	NA1,38	GFP	B6	0.912149	5.75403	0.0357135	1.71242	7.0657	0.0316651	5.48328	5.70428	12.9	11.1876	7.41671	0.137309	99.79	0.21	0.00210442
48	NA1,39_GFP	NA1,39	GFP	B6	5.05617	2.55709	0.0395392	5.02691	17.8303	0.0379331	49.8855	13.7721	58.438	57.7822	20.0177	0.366167	82.25	17.75	0.215805
53	NA1,400_GFP	NA1,400	GFP	B6	0.755463	5.29975	0.0280413	3.13987	5.79026	0.0238914	4.83273	4.70652	12.6791	9.53925	7.84639	0.107035	99.34	0.66	0.00664385
55	NA1,404_GFP	NA1,404	GFP	B6	2.20507	4.5032	0.0663594	4.94495	9.32368	0.0541038	5.60315	7.12584	17.6739	12.729	12.0708	0.251918	79.03	20.97	0.265342
56	NA1,41_GFP	NA1,41	GFP	B6	1.23812	14.5857	0.00861076	10	18.3479	0.0100072	3.13946	17.262	24.4015	20.4015	23.5437	0.158521	8.06	91.94	11.4069
57	NA1,419_GFP	NA1,419	GFP	B6	6.46449	6.14545	0.0595005	7.64181	14.4372	0.0537952	38.6338	13.0117	51.1797	45.716	22.153	0.486963	13.97	86.03	6.1582
59	NA1,422_GFP	NA1,422	GFP	B6	0.589563	5.03677	0.0293589	2.10729	5.04439	0.0240498	21.6838	5.37035	27.9047	26.7902	7.47764	0.100019	100	0	0
61	NA1,428_GFP	NA1,428	GFP	B6	7.32888	1.70499	0.112774	8.39842	10.1968	0.0882853	49.4566	10.1701	59.3654	55.9782	19.8451	0.523397	8.86	91.14	10.2867
63	NA1,430_GFP	NA1,430	GFP	B6	4.67657	3.61956	0.122997	2.27309	5.93244	0.0894149	20.5549	5.81139	27.0479	25.83	8.08448	0.392902	99.77	0.23	0.0023053
64	NA1,434_GFP	NA1,434	GFP	B6	7.05165	2.39737	0.135624	4.62196	8.38446	0.109661	25.5819	7.85973	35.0374	32.4776	12.4817	0.528182	69.03	30.97	0.448646
65	NA1,437_GFP	NA1,437	GFP	B6	0.360321	4.8053	0.0178932	1.37577	7.44611	0.0178805	3.65161	4.24202	9.26941	7.89363	5.6178	0.072392	100	0	0
68	NA1,445_GFP	NA1,445	GFP	B6	1.10309	4.41809	0.0457807	6.46457	7.69067	0.0339844	4.44003	4.52262	15.4272	8.96265	10.9872	0.139851	0	100
69	NA1,446_GFP	NA1,446	GFP	B6	12.7832	1.78985	0.235568	4.66887	8.89615	0.15342	44.1927	8.78962	53.2118	51.3837	15.3266	0.82559	69.87	30.13	0.431229
70	NA1,447_GFP	NA1,447	GFP	B6	0.00949936	4.38625	0.000510666	13.3309	11.7934	0.000271848	7.60156	3.08705	20.4606	10.6886	19.2253	0.00146747	78.78	21.22	0.269358
71	NA1,46_GFP	NA1,46	GFP	B6	4.07185	2.68478	0.0616441	6.54087	10.577	0.0479381	43.8363	10.0232	53.5635	51.5998	17.4953	0.298984	46.32	53.68	1.15889
72	NA1,47_GFP	NA1,47	GFP	B6	0.240978	3.71393	0.00326712	3.64975	10.6317	0.00370335	5.77298	6.96772	16.3905	12.7407	10.6175	0.0245276	35.03	64.97	1.8547
74	NA1,66_GFP	NA1,66	GFP	B6	0.164263	2.02474	0.00614325	5.52228	4.9862	0.00262022	22.6975	5.23846	32.4249	27.9712	10.7607	0.0115818	67.14	32.86	0.489425
75	NA1,72_GFP	NA1,72	GFP	B6	0.106368	3.63239	0.0020823	13.2908	16.394	0.00353417	33.6286	9.76836	47.6784	39.842	22.6701	0.0268005	7.75	92.25	11.9032
76	NA1,75_GFP	NA1,75	GFP	B6	0.115251	2.5709	0.00232988	5.39009	12.4823	0.0029661	6.08131	6.24044	17.0594	12.3218	13.5824	0.0147493	87.41	12.59	0.144034
7	ER1,877_GFP	ER1,877	GFP	Rag2	8.96732	4.37051	0.190571	1.66427	6.43937	0.14081	12.568	7.60741	19.5866	18.0287	9.27169	0.683894	99.9793	0.0206654	0.000206697
8	ER1,878_GFP	ER1,878	GFP	Rag2	1.05602	5.8228	0.0170713	10.6667	17.1269	0.0396986	2.98132	7.86677	16.8481	10.8481	17.2445	0.302121	100	0	0
10	ER1,881_KuO	ER1,881	KuO	Rag2	6.5202	2.3406	0.176409	4.17836	5.83111	0.0910448	15.9259	9.97395	24.1028	21.5518	14.1523	0.461609	99.4895	0.510497	0.00513116
14	ER1,884_KuO	ER1,884	KuO	Rag2	0.27672	5.75	0.03459	20	17.2147	0.13836					24	0.553439	94.7368	5.26316	0.0555556
16	ER1,885_KuO	ER1,885	KuO	Rag2	4.13555	3.35357	0.168177	4.80972	5.40219	0.0850554	10.6402	5.92316	19.2676	15.7251	10.7329	0.367066	98.9655	1.03448	0.010453
17	ER1,886_KuO	ER1,886	KuO	Rag2	6.93874	3.94149	0.219914	3.04196	4.43825	0.0973905	9.98733	5.3372	16.5517	14.7226	11.4306	0.454659	97.6852	2.31481	0.0236967
21	ER1,893_KuO	ER1,893	KuO	Rag2	0.67324	2.64558	0.00815739	1.75669	11.9957	0.00997023	4.73971	4.79604	10.7316	9.53575	9.59352	0.0830995	89.06	10.94	0.122839
22	ER1,896_GFP	ER1,896	GFP	Rag2	0.028962	2.26048	0.00114057	4.07181	13.4325	0.00187892	10.9728	6.74537	19.7127	15.6725	10.8172	0.00786941	7.142	92.858	13.0017
23	ER1,896_KuO	ER1,896	KuO	Rag2	1.10347	3.53562	0.0549511	3.35253	10.5212	0.0255334	7.15885	4.70119	14.9296	11.6947	8.05371	0.104666	86.36	13.64	0.157943
24	ER1,900_KuO	ER1,900	KuO	Rag2	1.07518	4.54726	0.0383743	1.0611	11.0925	0.0374827	5.63884	4.85018	11.5501	10.489	5.91128	0.153057	100	0	0
26	ER1,902_GFP	ER1,902	GFP	Rag2	9.45919	8.35509	0.224135	6.50321	11.9615	0.11913	25.3137	12.9134	34.8475	30.7949	20.3699	0.748995	44.583	55.417	1.24301
27	ER1,903_GFP	ER1,903	GFP	Rag2	0.55984	14.0625	0.065882	16.824	14.1953	0.0752347	2.54373	7.73417	10.324	10.2779	21.6829	0.30887	55.7377	44.2623	0.794118
31	ER1,908_GFP	ER1,908	GFP	Rag2	9.54737	3.50254	0.218379	1.75003	6.12658	0.148288	14.06	7.32781	21.1551	19.0792	9.07785	0.692518	93.9169	6.08309	0.0647709
32	ER1,909_GFP	ER1,909	GFP	Rag2	0.510532	6.72772	0.0101114	2.28472	11.172	0.0123177	2.43844	6.62769	11.3508	9.06613	8.91241	0.0779968	81.81	18.19	0.222344
33	ER1,910_GFP	ER1,910	GFP	Rag2	4.59815	4.06634	0.103072	5.58865	7.89932	0.0849069	12.6697	6.31061	20.9986	17.7132	11.8993	0.482521	95.8844	4.11555	0.042922
37	ER1,913_GFP	ER1,913	GFP	Rag2	12.8707	1.7319	0.241156	4.59575	9.87715	0.136455	23.0767	13.5824	33.1149	29.0943	18.7238	0.822137	71.6062	28.3938	0.396528
38	ER1,914_GFP	ER1,914	GFP	Rag2	2.98374	6.41658	0.0659984	6.67838	6.83198	0.0538316	6.17056	6.0577	18.4555	11.8054	12.7361	0.335299	89.5349	10.4651	0.116883
39	ER1,915_GFP	ER1,915	GFP	Rag2	0.881995	1.58319	0.0150378	3.93266	12.0605	0.0162303	20.3437	11.2777	30.2289	26.5902	15.2104	0.0949788	39.1089	60.8911	1.55696
40	ER1,915_KuO	ER1,915	KuO	Rag2	1.98208	5.22247	0.0225996	3.66448	10.9768	0.0198715	10.7298	7.89642	18.7904	15.681	16.7115	0.17287	28.0914	71.9086	2.55981
47	ER1,920_GFP	ER1,920	GFP	Rag2	7.06668	3.46155	0.143482	5.40589	8.23567	0.111696	12.1471	7.15756	24.7105	19.3046	12.5634	0.5673	38.7778	61.2222	1.57879
48	ER1,920_KuO	ER1,920	KuO	Rag2	7.64167	6.88345	0.10329	7.62496	13.1147	0.0868846	5.55738	14.7955	26.1626	20.3528	22.8684	0.686614	11.3853	88.6147	7.78326
49	ER1,923_GFP	ER1,923	GFP	Rag2	1.13981	5.96375	0.0222584	6.22251	10.7282	0.0238642	5.55574	5.49596	14.5187	11.0517	11.4691	0.11795	95.4887	4.51128	0.0472441
54	ER1,926_KuO	ER1,926	KuO	Rag2	14.1706	1.83537	0.296532	4.38465	7.34283	0.164756	22.2723	11.4015	32.3465	28.4805	15.7861	0.879207	89.5916	10.4084	0.116176
57	ER1,928_GFP	ER1,928	GFP	Rag2	4.91145	2.94586	0.124563	5.96377	6.39425	0.0779585	15.1236	6.88266	24.9352	20.5535	12.8464	0.374374	97.6708	2.32919	0.0238474
58	ER1,930_KuO	ER1,930	KuO	Rag2	7.56366	3.31929	0.17506	4.66113	6.32319	0.104803	14.7183	7.63466	23.3601	19.8272	12.2958	0.526327	99.7744	0.2256	0.0022611
60	ER1,932_KuO	ER1,932	KuO	Rag2	0.329734	8.97299	0.040501	14.5406	14.6925	0.0647331	4.25062	5.82935	16.4314	10.08	19.2723	0.2595	99.999	0.001	1.00001e-05
63	ER1,934_GFP	ER1,934	GFP	Rag2	5.10284	3.45822	0.108393	5.38869	5.44546	0.0725675	10.7865	6.44996	18.5262	14.9931	13.1763	0.403948	99.3078	0.692201	0.00697026
66	ER1,935_KuO	ER1,935	KuO	Rag2	0.598498	1.7911	0.0141674	6.38106	10.9925	0.0145769	13.2066	6.30162	23.7878	18.1962	12.6827	0.0737432	74.4898	25.5102	0.342466
71	ER1,941_GFP	ER1,941	GFP	Rag2	8.20394	4.00764	0.212973	0.833267	4.17764	0.0917499	12.0801	9.00639	18.4778	16.6563	9.83966	0.434765	99.6203	0.379747	0.00381194
72	ER1,942_GFP	ER1,942	GFP	Rag2	1.22543	1.16425	0.0637383	4.61162	14.991	0.074276	16.7052	5.34238	23.1448	20.7886	9.954	0.317104	100	0	0
73	ER1,943_GFP	ER1,943	GFP	Rag2	1.33533	4.46715	0.0211448	6.5492	10.578	0.0189235	6.69703	7.31576	20.9262	14.0128	15.4505	0.1153	12.1532	87.8468	7.22826
74	ER1,943_KuO	ER1,943	KuO	Rag2	5.72119	3.50264	0.128445	5.27546	8.42404	0.0782016	11.0982	7.36574	20.6394	16.9965	14.7499	0.481701	87.3418	12.6582	0.144928
75	ER1,944_GFP	ER1,944	GFP	Rag2	6.82522	5.33284	0.193963	2.13823	5.18251	0.106081	8.66248	7.7293	15.3928	13.6856	11.3444	0.507155	99.8234	0.176574	0.00176887
76	ER1,944_KuO	ER1,944	KuO	Rag2	1.58037	1.6408	0.0313141	7.22971	12.2415	0.0199616	25.3137	12.2483	34.8475	30.7949	21.8348	0.119131	58.728	41.272	0.702765
77	ER1,945_GFP	ER1,945	GFP	Rag2	9.00912	2.3047	0.265544	2.14577	4.37234	0.11861	13.3349	8.98401	20.0358	17.9579	12.4488	0.577392	99.4218	0.57823	0.00581593
78	ER1,946_GFP	ER1,946	GFP	Rag2	7.70361	1.29928	0.139521	4.5178	10.46	0.0822453	23.2066	10.5109	34.3788	30.31	21.9932	0.498381	42.7639	57.2361	1.33842
